# Supplementary material for: Nuclear miR-451a activates KDM7A and leads to cetuximab resistance in head and neck squamous cell carcinoma
Source: Cell Mol Life Sci. 2024 Jun 28;81(1):282. doi: 10.1007/s00018-024-05324-x (PMC11335205; doi:10.1007/s00018-024-05324-x)
Supplement: Supplementary file 2 — Supplementary file2 (XLSX 10 KB) [file 18_2024_5324_MOESM2_ESM.xlsx]

## Sheet: SNP检测结果
Samples	Gene	Exon Number	Mutation Site (CDS)	WT	Mut	Type	amino acid mutation
EGFR-3-HN30|EGFR-3-F	human EGFR	Exon3	316	A	AT	heterozygotes	P.I106F
EGFR-3-HN30CTX|EGFR-3-F	human EGFR	Exon3	316	A	AT	heterozygotes	P.I106F
EGFR-15-CAL27|EGFR-15-F	human EGFR	Exon15	1839	C	CT	heterozygotes	p.A613A
EGFR-15-CAL27CTX|EGFR-15-F	human EGFR	Exon15	1839	C	CT	heterozygotes	p.A613A
EGFR-20-CAL27|EGFR-20-F	human EGFR	Exon20	2361	G	AG	heterozygotes	p.Q787Q
EGFR-20-CAL27CTX|EGFR-20-F	human EGFR	Exon20	2361	G	AG	heterozygotes	p.Q787Q
EGFR-20-HN30|EGFR-20-F	human EGFR	Exon20	2361	G	A	homozygotes	p.Q787Q
EGFR-20-HN30CTX|EGFR-20-F	human EGFR	Exon20	2361	G	A	homozygotes	p.Q787Q
