# Supplementary material for: Nuclear miR-451a activates KDM7A and leads to cetuximab resistance in head and neck squamous cell carcinoma
Source: Cell Mol Life Sci. 2024 Jun 28;81(1):282. doi: 10.1007/s00018-024-05324-x (PMC11335205; doi:10.1007/s00018-024-05324-x)
Supplement: Supplementary file 3 — Supplementary file3 (XLSX 577 KB) [file 18_2024_5324_MOESM3_ESM.xlsx]

## Sheet: Sheet1
file	comp1_CAL27_451A_vs._CAL27_NC_FC1.5_down.csv																							comp1_CAL27_451A_vs._CAL27_MIMICNC_FC1.5_down.csv	comp3_CAL27_CTX_vs._CAL27_FC1.5_down.csv																							comp3_CAL27_CTX_vs._CAL27_FC1.5_down.csv
header	FoldChange(CAL27_451A_vs._CAL27_MIMICNC)	log2FoldChange(CAL27_451A_vs._CAL27_MIMICNC)	Regulation(CAL27_451A_vs._CAL27_MIMICNC)	Case_mean(CAL27_451A_vs._CAL27_MIMICNC)	Control_mean(CAL27_451A_vs._CAL27_MIMICNC)	RefSeqAccession	EntrezGeneID	GeneSymbol	GeneName	EnsemblID	Description	Chrom	Start	End	Strand	Sequence	GO_id	GO_Description	KEGG_id	KEGG_Description	CAL27_451A.flag	CAL27_MIMICNC.flag	CAL27_451A.normalized	CAL27_MIMICNC.normalized	FoldChange(CAL27_CTX_vs._CAL27)	log2FoldChange(CAL27_CTX_vs._CAL27)	Regulation(CAL27_CTX_vs._CAL27)	Case_mean(CAL27_CTX_vs._CAL27)	Control_mean(CAL27_CTX_vs._CAL27)	RefSeqAccession	EntrezGeneID	GeneSymbol	GeneName	EnsemblID	Description	Chrom	Start	End	Strand	Sequence	GO_id	GO_Description	KEGG_id	KEGG_Description	CAL27_CTX.flag	CAL27.flag	CAL27_CTX.normalized	CAL27.normalized
A_24_P49383	0.539033	-0.891553	Down	10.8794	11.771	NM_024684	28971	AAMDC	adipogenesis associated, Mth938 domain containing	ENST00000526415	Homo sapiens adipogenesis associated, Mth938 domain containing (AAMDC), mRNA [NM_024684]	chr11	77580798	77580857	+	AAGGAAGTTGTTGAGAAGGGTGTACAGACTCTTGTGATTGGCCGAGGGATGAGTGAGGCC	GO:0005737,GO:0043066,GO:0045600,GO:0045944	cytoplasm|negative regulation of apoptotic process|positive regulation of fat cell differentiation|positive regulation of transcription from RNA polymerase II promoter			Detected	Detected	10.8794	11.771	0.637516	-0.649466	Down	10.8872	11.5366	NM_024684	28971	AAMDC	adipogenesis associated, Mth938 domain containing	ENST00000526415	Homo sapiens adipogenesis associated, Mth938 domain containing (AAMDC), mRNA [NM_024684]	chr11	77580798	77580857	+	AAGGAAGTTGTTGAGAAGGGTGTACAGACTCTTGTGATTGGCCGAGGGATGAGTGAGGCC	GO:0005737,GO:0043066,GO:0045600,GO:0045944	cytoplasm|negative regulation of apoptotic process|positive regulation of fat cell differentiation|positive regulation of transcription from RNA polymerase II promoter			Detected	Detected	10.8872	11.5366
A_33_P3268487	0.631352	-0.663483	Down	4.5376	5.20109	NM_000663	18	ABAT	4-aminobutyrate aminotransferase	ENST00000396600	Homo sapiens 4-aminobutyrate aminotransferase (ABAT), transcript variant 2, mRNA [NM_000663]	chr16	8878258	8878317	+	CTTAAGCGTACAAAGTGATCTTGTTCACAAGTAATCTGTTGACAGTGCCAATAAATGATA			path:hsa00250,path:hsa00280,path:hsa00410,path:hsa00640,path:hsa00650,path:hsa04727	Alanine, aspartate and glutamate metabolism|Valine, leucine and isoleucine degradation|beta-Alanine metabolism|Propanoate metabolism|Butanoate metabolism|GABAergic synapse	Detected	Detected	4.5376	5.20109	0.161168	-2.63336	Down	4.21411	6.84747	NM_000663	18	ABAT	4-aminobutyrate aminotransferase	ENST00000396600	Homo sapiens 4-aminobutyrate aminotransferase (ABAT), transcript variant 2, mRNA [NM_000663]	chr16	8878258	8878317	+	CTTAAGCGTACAAAGTGATCTTGTTCACAAGTAATCTGTTGACAGTGCCAATAAATGATA			path:hsa00250,path:hsa00280,path:hsa00410,path:hsa00640,path:hsa00650,path:hsa04727	Alanine, aspartate and glutamate metabolism|Valine, leucine and isoleucine degradation|beta-Alanine metabolism|Propanoate metabolism|Butanoate metabolism|GABAergic synapse	Not Detected	Detected	4.21411	6.84747
A_33_P3374623	0.551773	-0.857853	Down	6.38782	7.24567	NM_019112	10347	ABCA7	ATP-binding cassette, sub-family A (ABC1), member 7	ENST00000263094	Homo sapiens ATP-binding cassette, sub-family A (ABC1), member 7 (ABCA7), mRNA [NM_019112]	chr19	1065272	1065331	+	TTCTTGTACTTCTCCAAGGACCAGGGGAAGGACGAGGACACCGAAGAGCAGAAGGAGGCA			path:hsa02010	ABC transporters	Detected	Detected	6.38782	7.24567	0.548445	-0.86658	Down	6.24504	7.11163	NM_019112	10347	ABCA7	ATP-binding cassette, sub-family A (ABC1), member 7	ENST00000263094	Homo sapiens ATP-binding cassette, sub-family A (ABC1), member 7 (ABCA7), mRNA [NM_019112]	chr19	1065272	1065331	+	TTCTTGTACTTCTCCAAGGACCAGGGGAAGGACGAGGACACCGAAGAGCAGAAGGAGGCA			path:hsa02010	ABC transporters	Detected	Detected	6.24504	7.11163
A_23_P128094	0.652748	-0.615401	Down	5.87196	6.48736	NM_019625	23457	ABCB9	ATP-binding cassette, sub-family B (MDR/TAP), member 9	ENST00000542678	Homo sapiens ATP-binding cassette, sub-family B (MDR/TAP), member 9 (ABCB9), transcript variant 1, mRNA [NM_019625]	chr12	123414072	123414131	-	AAACCTTTTTCTAATTGGGAGTAATGGCGGGCACTTTCACCAAGATGTTCTAGAAACTTC			path:hsa02010,path:hsa04142	ABC transporters|Lysosome	Detected	Detected	5.87196	6.48736	0.631332	-0.663528	Down	5.49556	6.15909	NM_019625	23457	ABCB9	ATP-binding cassette, sub-family B (MDR/TAP), member 9	ENST00000542678	Homo sapiens ATP-binding cassette, sub-family B (MDR/TAP), member 9 (ABCB9), transcript variant 1, mRNA [NM_019625]	chr12	123414072	123414131	-	AAACCTTTTTCTAATTGGGAGTAATGGCGGGCACTTTCACCAAGATGTTCTAGAAACTTC			path:hsa02010,path:hsa04142	ABC transporters|Lysosome	Detected	Detected	5.49556	6.15909
A_23_P15272	0.389654	-1.35973	Down	3.66935	5.02908	NM_001079528	368	ABCC6	ATP-binding cassette, sub-family C (CFTR/MRP), member 6	ENST00000565118	Homo sapiens ATP-binding cassette, sub-family C (CFTR/MRP), member 6 (ABCC6), transcript variant 2, mRNA [NM_001079528]	chr16	16315075	16315134	-	GTTCCCCCACTGGCTGTATTATAGGACAATTTTTATATGTGATATGTATTTACCTTAGTG			path:hsa02010	ABC transporters	Not Detected	Detected	3.66935	5.02908	0.487277	-1.03719	Down	3.68718	4.72436	NM_001079528	368	ABCC6	ATP-binding cassette, sub-family C (CFTR/MRP), member 6	ENST00000565118	Homo sapiens ATP-binding cassette, sub-family C (CFTR/MRP), member 6 (ABCC6), transcript variant 2, mRNA [NM_001079528]	chr16	16315075	16315134	-	GTTCCCCCACTGGCTGTATTATAGGACAATTTTTATATGTGATATGTATTTACCTTAGTG			path:hsa02010	ABC transporters	Not Detected	Detected	3.68718	4.72436
A_23_P148556	0.630577	-0.665255	Down	8.21559	8.88085	NM_000033	215	ABCD1	ATP-binding cassette, sub-family D (ALD), member 1	ENST00000218104	Homo sapiens ATP-binding cassette, sub-family D (ALD), member 1 (ABCD1), mRNA [NM_000033]	chrX	153009809	153009868	+	CCTCTTTCTACAGCCTAATTTATTGGATTCCCTATTCGTAGCCATCTCCGTGGCCAATGT			path:hsa02010,path:hsa04146	ABC transporters|Peroxisome	Detected	Detected	8.21559	8.88085	0.420629	-1.24938	Down	7.11508	8.36446	NM_000033	215	ABCD1	ATP-binding cassette, sub-family D (ALD), member 1	ENST00000218104	Homo sapiens ATP-binding cassette, sub-family D (ALD), member 1 (ABCD1), mRNA [NM_000033]	chrX	153009809	153009868	+	CCTCTTTCTACAGCCTAATTTATTGGATTCCCTATTCGTAGCCATCTCCGTGGCCAATGT			path:hsa02010,path:hsa04146	ABC transporters|Peroxisome	Detected	Detected	7.11508	8.36446
A_23_P17242	0.419794	-1.25225	Down	4.12716	5.3794	NM_032604	84696	ABHD1	abhydrolase domain containing 1	ENST00000489120	Homo sapiens abhydrolase domain containing 1 (ABHD1), mRNA [NM_032604]	chr2	27353616	27353675	+	GAGTACCATTTGGGGTCTCAGTTCACTCTTTCCTTGTTTATTAAATATCAACTTTTCCTG	GO:0016021,GO:0016298,GO:0044255,GO:0052689	integral component of membrane|lipase activity|cellular lipid metabolic process|carboxylic ester hydrolase activity			Not Detected	Detected	4.12716	5.3794	0.389115	-1.36173	Down	4.88616	6.24789	NM_032604	84696	ABHD1	abhydrolase domain containing 1	ENST00000489120	Homo sapiens abhydrolase domain containing 1 (ABHD1), mRNA [NM_032604]	chr2	27353616	27353675	+	GAGTACCATTTGGGGTCTCAGTTCACTCTTTCCTTGTTTATTAAATATCAACTTTTCCTG	GO:0016021,GO:0016298,GO:0044255,GO:0052689	integral component of membrane|lipase activity|cellular lipid metabolic process|carboxylic ester hydrolase activity			Detected	Detected	4.88616	6.24789
A_33_P3302165	0.50092	-0.997348	Down	10.9186	11.9159	NM_024527	79575	ABHD8	abhydrolase domain containing 8	ENST00000247706	Homo sapiens abhydrolase domain containing 8 (ABHD8), mRNA [NM_024527]	chr19	17402941	17403000	-	CTGGCGCCACCGAACCTGCACATCTCAACTTGTAACTCAATAAACAGAAGTGACAATCGG	GO:0016787,GO:0070062	hydrolase activity|extracellular exosome			Detected	Detected	10.9186	11.9159	0.52611	-0.926564	Down	10.8158	11.7424	NM_024527	79575	ABHD8	abhydrolase domain containing 8	ENST00000247706	Homo sapiens abhydrolase domain containing 8 (ABHD8), mRNA [NM_024527]	chr19	17402941	17403000	-	CTGGCGCCACCGAACCTGCACATCTCAACTTGTAACTCAATAAACAGAAGTGACAATCGG	GO:0016787,GO:0070062	hydrolase activity|extracellular exosome			Detected	Detected	10.8158	11.7424
A_33_P3381666	0.316822	-1.65825	Down	3.72793	5.38618	NM_001130088	84448	ABLIM2	actin binding LIM protein family, member 2	ENST00000428004	Homo sapiens actin binding LIM protein family, member 2 (ABLIM2), transcript variant 7, mRNA [NM_001130088]	chr4	8008763	8008822	-	TGACAGGAAAGAGTGAAGACACAGAAGCTTGGAAATGATGATGTGTTAAAGAATCACTTT	GO:0003779,GO:0005737,GO:0006351,GO:0015629,GO:0030036,GO:0046872	actin binding|cytoplasm|transcription, DNA-templated|actin cytoskeleton|actin cytoskeleton organization|metal ion binding	path:hsa04360	Axon guidance	Not Detected	Detected	3.72793	5.38618	0.599738	-0.737595	Down	4.09962	4.83722	NM_001130088	84448	ABLIM2	actin binding LIM protein family, member 2	ENST00000428004	Homo sapiens actin binding LIM protein family, member 2 (ABLIM2), transcript variant 7, mRNA [NM_001130088]	chr4	8008763	8008822	-	TGACAGGAAAGAGTGAAGACACAGAAGCTTGGAAATGATGATGTGTTAAAGAATCACTTT	GO:0003779,GO:0005737,GO:0006351,GO:0015629,GO:0030036,GO:0046872	actin binding|cytoplasm|transcription, DNA-templated|actin cytoskeleton|actin cytoskeleton organization|metal ion binding	path:hsa04360	Axon guidance	Detected	Detected	4.09962	4.83722
A_33_P3358295	0.235581	-2.08571	Down	6.8435	8.92921	NM_032548	80325	ABTB1	ankyrin repeat and BTB (POZ) domain containing 1	ENST00000464431	Homo sapiens ankyrin repeat and BTB (POZ) domain containing 1 (ABTB1), transcript variant 1, mRNA [NM_032548]	chr3	127399373	127399432	+	TATGCGTTTGTGTGCAGCTCTTCTTCCTGCTCCCTGCACATTGAGGGCTTCATGGGGGGT	GO:0003746,GO:0005730,GO:0005737,GO:0005829,GO:0005886,GO:0019005,GO:0030162,GO:0031625,GO:0042787,GO:0043161	translation elongation factor activity|nucleolus|cytoplasm|cytosol|plasma membrane|SCF ubiquitin ligase complex|regulation of proteolysis|ubiquitin protein ligase binding|protein ubiquitination involved in ubiquitin-dependent protein catabolic process|proteasome-mediated ubiquitin-dependent protein catabolic process			Detected	Detected	6.8435	8.92921	0.465383	-1.10351	Down	7.20715	8.31066	NM_032548	80325	ABTB1	ankyrin repeat and BTB (POZ) domain containing 1	ENST00000464431	Homo sapiens ankyrin repeat and BTB (POZ) domain containing 1 (ABTB1), transcript variant 1, mRNA [NM_032548]	chr3	127399373	127399432	+	TATGCGTTTGTGTGCAGCTCTTCTTCCTGCTCCCTGCACATTGAGGGCTTCATGGGGGGT	GO:0003746,GO:0005730,GO:0005737,GO:0005829,GO:0005886,GO:0019005,GO:0030162,GO:0031625,GO:0042787,GO:0043161	translation elongation factor activity|nucleolus|cytoplasm|cytosol|plasma membrane|SCF ubiquitin ligase complex|regulation of proteolysis|ubiquitin protein ligase binding|protein ubiquitination involved in ubiquitin-dependent protein catabolic process|proteasome-mediated ubiquitin-dependent protein catabolic process			Detected	Detected	7.20715	8.31066
A_33_P3297444	0.179299	-2.47956	Down	8.9297	11.4093	NM_032548	80325	ABTB1	ankyrin repeat and BTB (POZ) domain containing 1	ENST00000464431	Homo sapiens ankyrin repeat and BTB (POZ) domain containing 1 (ABTB1), transcript variant 1, mRNA [NM_032548]	chr3	127399692	127399751	+	TCCCATGCACAGGGCCATTCAGGAAGGGCTGGGGGAGTGTGTGTGGCAATAAAGCTTGAA	GO:0003746,GO:0005730,GO:0005737,GO:0005829,GO:0005886,GO:0019005,GO:0030162,GO:0031625,GO:0042787,GO:0043161	translation elongation factor activity|nucleolus|cytoplasm|cytosol|plasma membrane|SCF ubiquitin ligase complex|regulation of proteolysis|ubiquitin protein ligase binding|protein ubiquitination involved in ubiquitin-dependent protein catabolic process|proteasome-mediated ubiquitin-dependent protein catabolic process			Detected	Detected	8.9297	11.4093	0.636038	-0.652816	Down	9.67523	10.328	NM_032548	80325	ABTB1	ankyrin repeat and BTB (POZ) domain containing 1	ENST00000464431	Homo sapiens ankyrin repeat and BTB (POZ) domain containing 1 (ABTB1), transcript variant 1, mRNA [NM_032548]	chr3	127399692	127399751	+	TCCCATGCACAGGGCCATTCAGGAAGGGCTGGGGGAGTGTGTGTGGCAATAAAGCTTGAA	GO:0003746,GO:0005730,GO:0005737,GO:0005829,GO:0005886,GO:0019005,GO:0030162,GO:0031625,GO:0042787,GO:0043161	translation elongation factor activity|nucleolus|cytoplasm|cytosol|plasma membrane|SCF ubiquitin ligase complex|regulation of proteolysis|ubiquitin protein ligase binding|protein ubiquitination involved in ubiquitin-dependent protein catabolic process|proteasome-mediated ubiquitin-dependent protein catabolic process			Detected	Detected	9.67523	10.328
A_23_P69339	0.640665	-0.642358	Down	10.8532	11.4955	NM_001607	30	ACAA1	acetyl-CoA acyltransferase 1	ENST00000480865	Homo sapiens acetyl-CoA acyltransferase 1 (ACAA1), transcript variant 1, mRNA [NM_001607]	chr3	38164356	38164415	-	TCAAGGCACTTCAACTCATTTGGAAAATGTGAACACTGATGACATGGTATAGGAGTGGGT	GO:0000038,GO:0003988,GO:0005576,GO:0005777,GO:0005782,GO:0006635,GO:0008206,GO:0008775,GO:0016020,GO:0016401,GO:0033540,GO:0035580,GO:0036109,GO:0043231,GO:0043312	very long-chain fatty acid metabolic process|acetyl-CoA C-acyltransferase activity|extracellular region|peroxisome|peroxisomal matrix|fatty acid beta-oxidation|bile acid metabolic process|acetate CoA-transferase activity|membrane|palmitoyl-CoA oxidase activity|fatty acid beta-oxidation using acyl-CoA oxidase|specific granule lumen|alpha-linolenic acid metabolic process|intracellular membrane-boun…	path:hsa00071,path:hsa00280,path:hsa00592,path:hsa01040,path:hsa03320,path:hsa04146	Fatty acid degradation|Valine, leucine and isoleucine degradation|alpha-Linolenic acid metabolism|Biosynthesis of unsaturated fatty acids|PPAR signaling pathway|Peroxisome	Detected	Detected	10.8532	11.4955	0.636479	-0.651815	Down	10.4034	11.0552	NM_001607	30	ACAA1	acetyl-CoA acyltransferase 1	ENST00000480865	Homo sapiens acetyl-CoA acyltransferase 1 (ACAA1), transcript variant 1, mRNA [NM_001607]	chr3	38164356	38164415	-	TCAAGGCACTTCAACTCATTTGGAAAATGTGAACACTGATGACATGGTATAGGAGTGGGT	GO:0000038,GO:0003988,GO:0005576,GO:0005777,GO:0005782,GO:0006635,GO:0008206,GO:0008775,GO:0016020,GO:0016401,GO:0033540,GO:0035580,GO:0036109,GO:0043231,GO:0043312	very long-chain fatty acid metabolic process|acetyl-CoA C-acyltransferase activity|extracellular region|peroxisome|peroxisomal matrix|fatty acid beta-oxidation|bile acid metabolic process|acetate CoA-transferase activity|membrane|palmitoyl-CoA oxidase activity|fatty acid beta-oxidation using acyl-CoA oxidase|specific granule lumen|alpha-linolenic acid metabolic process|intracellular membrane-boun…	path:hsa00071,path:hsa00280,path:hsa00592,path:hsa01040,path:hsa03320,path:hsa04146	Fatty acid degradation|Valine, leucine and isoleucine degradation|alpha-Linolenic acid metabolism|Biosynthesis of unsaturated fatty acids|PPAR signaling pathway|Peroxisome	Detected	Detected	10.4034	11.0552
A_23_P417415	0.529704	-0.916743	Down	9.3738	10.2905	NM_147161	26027	ACOT11	acyl-CoA thioesterase 11	ENST00000481208	Homo sapiens acyl-CoA thioesterase 11 (ACOT11), transcript variant 2, mRNA [NM_147161]	chr1	55075674	55075733	+	GTCCCTTGTTAAAGGGGCAGTGGGAGTTATGGGGTCATCAAGGACCTTGCCTCTCTGGAA	GO:0005829,GO:0006631,GO:0006637,GO:0008289,GO:0009266,GO:0009409,GO:0035556,GO:0047617,GO:0052689,GO:0070062	cytosol|fatty acid metabolic process|acyl-CoA metabolic process|lipid binding|response to temperature stimulus|response to cold|intracellular signal transduction|acyl-CoA hydrolase activity|carboxylic ester hydrolase activity|extracellular exosome			Detected	Detected	9.3738	10.2905	0.470461	-1.08785	Down	8.41347	9.50132	NM_147161	26027	ACOT11	acyl-CoA thioesterase 11	ENST00000481208	Homo sapiens acyl-CoA thioesterase 11 (ACOT11), transcript variant 2, mRNA [NM_147161]	chr1	55075674	55075733	+	GTCCCTTGTTAAAGGGGCAGTGGGAGTTATGGGGTCATCAAGGACCTTGCCTCTCTGGAA	GO:0005829,GO:0006631,GO:0006637,GO:0008289,GO:0009266,GO:0009409,GO:0035556,GO:0047617,GO:0052689,GO:0070062	cytosol|fatty acid metabolic process|acyl-CoA metabolic process|lipid binding|response to temperature stimulus|response to cold|intracellular signal transduction|acyl-CoA hydrolase activity|carboxylic ester hydrolase activity|extracellular exosome			Detected	Detected	8.41347	9.50132
A_24_P205589	0.638314	-0.647661	Down	10.5488	11.1964	NM_007274	11332	ACOT7	acyl-CoA thioesterase 7		Homo sapiens acyl-CoA thioesterase 7 (ACOT7), transcript variant hBACHa, mRNA [NM_007274]	chr1	6354924	6354983	-	AGACCAACATCGTCACAGCTTCCGTGGACGCCATTAATTTTCATGACAAGATCAGAAAAG	GO:0000062,GO:0005654,GO:0005739,GO:0005829,GO:0006637,GO:0015937,GO:0016290,GO:0036042,GO:0036114,GO:0036116,GO:0042803,GO:0047617,GO:0051792,GO:0052689,GO:0070062,GO:0102991,GO:1900535	fatty-acyl-CoA binding|nucleoplasm|mitochondrion|cytosol|acyl-CoA metabolic process|coenzyme A biosynthetic process|palmitoyl-CoA hydrolase activity|long-chain fatty acyl-CoA binding|medium-chain fatty-acyl-CoA catabolic process|long-chain fatty-acyl-CoA catabolic process|protein homodimerization activity|acyl-CoA hydrolase activity|medium-chain fatty acid biosynthetic process|carboxylic ester hy…	path:hsa00062,path:hsa01040	Fatty acid elongation|Biosynthesis of unsaturated fatty acids	Detected	Detected	10.5488	11.1964	0.616851	-0.697007	Down	9.87476	10.5718	NM_007274	11332	ACOT7	acyl-CoA thioesterase 7		Homo sapiens acyl-CoA thioesterase 7 (ACOT7), transcript variant hBACHa, mRNA [NM_007274]	chr1	6354924	6354983	-	AGACCAACATCGTCACAGCTTCCGTGGACGCCATTAATTTTCATGACAAGATCAGAAAAG	GO:0000062,GO:0005654,GO:0005739,GO:0005829,GO:0006637,GO:0015937,GO:0016290,GO:0036042,GO:0036114,GO:0036116,GO:0042803,GO:0047617,GO:0051792,GO:0052689,GO:0070062,GO:0102991,GO:1900535	fatty-acyl-CoA binding|nucleoplasm|mitochondrion|cytosol|acyl-CoA metabolic process|coenzyme A biosynthetic process|palmitoyl-CoA hydrolase activity|long-chain fatty acyl-CoA binding|medium-chain fatty-acyl-CoA catabolic process|long-chain fatty-acyl-CoA catabolic process|protein homodimerization activity|acyl-CoA hydrolase activity|medium-chain fatty acid biosynthetic process|carboxylic ester hy…	path:hsa00062,path:hsa01040	Fatty acid elongation|Biosynthesis of unsaturated fatty acids	Detected	Detected	9.87476	10.5718
A_23_P316381	0.527676	-0.922275	Down	6.74586	7.66814	NM_003501	8310	ACOX3	acyl-CoA oxidase 3, pristanoyl	ENST00000413009	Homo sapiens acyl-CoA oxidase 3, pristanoyl (ACOX3), transcript variant 1, mRNA [NM_003501]	chr4	8368610	8368669	-	AGCCAAGTCTAATGAAACGAAGGGAACTAATCAGACGTGGACCTCAACTTCTGATTCCAG	GO:0003995,GO:0005102,GO:0005739,GO:0005777,GO:0005782,GO:0016020,GO:0016402,GO:0033539,GO:0033540,GO:0050660,GO:0071949	acyl-CoA dehydrogenase activity|receptor binding|mitochondrion|peroxisome|peroxisomal matrix|membrane|pristanoyl-CoA oxidase activity|fatty acid beta-oxidation using acyl-CoA dehydrogenase|fatty acid beta-oxidation using acyl-CoA oxidase|flavin adenine dinucleotide binding|FAD binding	path:hsa00071,path:hsa00592,path:hsa01040,path:hsa03320,path:hsa04024,path:hsa04146	Fatty acid degradation|alpha-Linolenic acid metabolism|Biosynthesis of unsaturated fatty acids|PPAR signaling pathway|cAMP signaling pathway|Peroxisome	Detected	Detected	6.74586	7.66814	0.530195	-0.915405	Down	6.33553	7.25094	NM_003501	8310	ACOX3	acyl-CoA oxidase 3, pristanoyl	ENST00000413009	Homo sapiens acyl-CoA oxidase 3, pristanoyl (ACOX3), transcript variant 1, mRNA [NM_003501]	chr4	8368610	8368669	-	AGCCAAGTCTAATGAAACGAAGGGAACTAATCAGACGTGGACCTCAACTTCTGATTCCAG	GO:0003995,GO:0005102,GO:0005739,GO:0005777,GO:0005782,GO:0016020,GO:0016402,GO:0033539,GO:0033540,GO:0050660,GO:0071949	acyl-CoA dehydrogenase activity|receptor binding|mitochondrion|peroxisome|peroxisomal matrix|membrane|pristanoyl-CoA oxidase activity|fatty acid beta-oxidation using acyl-CoA dehydrogenase|fatty acid beta-oxidation using acyl-CoA oxidase|flavin adenine dinucleotide binding|FAD binding	path:hsa00071,path:hsa00592,path:hsa01040,path:hsa03320,path:hsa04024,path:hsa04146	Fatty acid degradation|alpha-Linolenic acid metabolism|Biosynthesis of unsaturated fatty acids|PPAR signaling pathway|cAMP signaling pathway|Peroxisome	Detected	Detected	6.33553	7.25094
A_33_P3395008	0.561062	-0.833769	Down	6.52517	7.35894	NM_001142807	55289	ACOXL	acyl-CoA oxidase-like	ENST00000439055	Homo sapiens acyl-CoA oxidase-like (ACOXL), mRNA [NM_001142807]	chr2	111875740	111875799	+	TGCTGTTAGCGGTGACTCACATTCCCAGTGATTTAGAAAAACTGTGGTGCCGAGTGAAAG	GO:0003995,GO:0005782,GO:0016402,GO:0033539,GO:0033540,GO:0050660	acyl-CoA dehydrogenase activity|peroxisomal matrix|pristanoyl-CoA oxidase activity|fatty acid beta-oxidation using acyl-CoA dehydrogenase|fatty acid beta-oxidation using acyl-CoA oxidase|flavin adenine dinucleotide binding			Detected	Detected	6.52517	7.35894	0.355324	-1.49279	Down	3.88174	5.37454	NM_001142807	55289	ACOXL	acyl-CoA oxidase-like	ENST00000439055	Homo sapiens acyl-CoA oxidase-like (ACOXL), mRNA [NM_001142807]	chr2	111875740	111875799	+	TGCTGTTAGCGGTGACTCACATTCCCAGTGATTTAGAAAAACTGTGGTGCCGAGTGAAAG	GO:0003995,GO:0005782,GO:0016402,GO:0033539,GO:0033540,GO:0050660	acyl-CoA dehydrogenase activity|peroxisomal matrix|pristanoyl-CoA oxidase activity|fatty acid beta-oxidation using acyl-CoA dehydrogenase|fatty acid beta-oxidation using acyl-CoA oxidase|flavin adenine dinucleotide binding			Not Detected	Detected	3.88174	5.37454
A_23_P142075	0.461834	-1.11455	Down	11.1242	12.2387	NM_001611	54	ACP5	acid phosphatase 5, tartrate resistant		Homo sapiens acid phosphatase 5, tartrate resistant (ACP5), transcript variant 4, mRNA [NM_001611]	chr19	11685525	11685584	-	TTTGCTGAGTTCCGGGGTGCAATGGGGGAGGGAGGGAGGGAAAGCTTCCTCCTAAATCAA			path:hsa00740,path:hsa04142,path:hsa04380,path:hsa05323	Riboflavin metabolism|Lysosome|Osteoclast differentiation|Rheumatoid arthritis	Detected	Detected	11.1242	12.2387	0.519278	-0.94542	Down	10.2644	11.2098	NM_001611	54	ACP5	acid phosphatase 5, tartrate resistant		Homo sapiens acid phosphatase 5, tartrate resistant (ACP5), transcript variant 4, mRNA [NM_001611]	chr19	11685525	11685584	-	TTTGCTGAGTTCCGGGGTGCAATGGGGGAGGGAGGGAGGGAAAGCTTCCTCCTAAATCAA			path:hsa00740,path:hsa04142,path:hsa04380,path:hsa05323	Riboflavin metabolism|Lysosome|Osteoclast differentiation|Rheumatoid arthritis	Detected	Detected	10.2644	11.2098
A_23_P4190	0.428046	-1.22416	Down	7.10893	8.33309	NM_025149	80221	ACSF2	acyl-CoA synthetase family member 2		Homo sapiens acyl-CoA synthetase family member 2 (ACSF2), transcript variant 2, mRNA [NM_025149]	chr17	48551355	48551608	+	GCAAAGGGAAGATCTCTCACTTCAAGATTCCGAAGTACATCGTGTTTGTCACAAACTACC	GO:0003996,GO:0005524,GO:0005759,GO:0006631,GO:0006637	acyl-CoA ligase activity|ATP binding|mitochondrial matrix|fatty acid metabolic process|acyl-CoA metabolic process			Detected	Detected	7.10893	8.33309	0.228299	-2.131	Down	6.88568	9.01669	NM_025149	80221	ACSF2	acyl-CoA synthetase family member 2		Homo sapiens acyl-CoA synthetase family member 2 (ACSF2), transcript variant 2, mRNA [NM_025149]	chr17	48551355	48551608	+	GCAAAGGGAAGATCTCTCACTTCAAGATTCCGAAGTACATCGTGTTTGTCACAAACTACC	GO:0003996,GO:0005524,GO:0005759,GO:0006631,GO:0006637	acyl-CoA ligase activity|ATP binding|mitochondrial matrix|fatty acid metabolic process|acyl-CoA metabolic process			Detected	Detected	6.88568	9.01669
A_23_P210900	0.564578	-0.824754	Down	9.91024	10.735	NM_018677	55902	ACSS2	acyl-CoA synthetase short-chain family member 2	ENST00000360596	Homo sapiens acyl-CoA synthetase short-chain family member 2 (ACSS2), transcript variant 1, mRNA [NM_018677]	chr20	33515343	33515401	+	AGCTGTGTAATCCTATGTCAGCTCTCTTAGGAAGCCCCAGTACTTATATTTGGGCATGCA	GO:0003987,GO:0005524,GO:0005654,GO:0005737,GO:0005759,GO:0005829,GO:0006069,GO:0007005,GO:0008610,GO:0016208,GO:0019413,GO:0019427,GO:0019542,GO:0043231	acetate-CoA ligase activity|ATP binding|nucleoplasm|cytoplasm|mitochondrial matrix|cytosol|ethanol oxidation|mitochondrion organization|lipid biosynthetic process|AMP binding|acetate biosynthetic process|acetyl-CoA biosynthetic process from acetate|propionate biosynthetic process|intracellular membrane-bounded organelle	path:hsa00010,path:hsa00620,path:hsa00630,path:hsa00640	Glycolysis / Gluconeogenesis|Pyruvate metabolism|Glyoxylate and dicarboxylate metabolism|Propanoate metabolism	Detected	Detected	9.91024	10.735	0.622711	-0.683365	Down	9.82044	10.5038	NM_018677	55902	ACSS2	acyl-CoA synthetase short-chain family member 2	ENST00000360596	Homo sapiens acyl-CoA synthetase short-chain family member 2 (ACSS2), transcript variant 1, mRNA [NM_018677]	chr20	33515343	33515401	+	AGCTGTGTAATCCTATGTCAGCTCTCTTAGGAAGCCCCAGTACTTATATTTGGGCATGCA	GO:0003987,GO:0005524,GO:0005654,GO:0005737,GO:0005759,GO:0005829,GO:0006069,GO:0007005,GO:0008610,GO:0016208,GO:0019413,GO:0019427,GO:0019542,GO:0043231	acetate-CoA ligase activity|ATP binding|nucleoplasm|cytoplasm|mitochondrial matrix|cytosol|ethanol oxidation|mitochondrion organization|lipid biosynthetic process|AMP binding|acetate biosynthetic process|acetyl-CoA biosynthetic process from acetate|propionate biosynthetic process|intracellular membrane-bounded organelle	path:hsa00010,path:hsa00620,path:hsa00630,path:hsa00640	Glycolysis / Gluconeogenesis|Pyruvate metabolism|Glyoxylate and dicarboxylate metabolism|Propanoate metabolism	Detected	Detected	9.82044	10.5038
A_23_P150053	0.3279	-1.60867	Down	6.03579	7.64446	NM_001613	59	ACTA2	actin, alpha 2, smooth muscle, aorta	ENST00000458208	Homo sapiens actin, alpha 2, smooth muscle, aorta (ACTA2), transcript variant 2, mRNA [NM_001613]	chr10	90697899	90697958	-	ATCATGAAGTGTGATATTGACATCAGGAAGGACCTCTATGCTAACAATGTCCTATCAGGG	GO:0001725,GO:0005524,GO:0005615,GO:0005737,GO:0005856,GO:0006936,GO:0008217,GO:0009615,GO:0010628,GO:0014829,GO:0015629,GO:0019901,GO:0030027,GO:0030175,GO:0030485,GO:0043234,GO:0044297,GO:0061041,GO:0061870,GO:0061874,GO:0070062,GO:0070374,GO:0072144,GO:0090131,GO:2000491	stress fiber|ATP binding|extracellular space|cytoplasm|cytoskeleton|muscle contraction|regulation of blood pressure|response to virus|positive regulation of gene expression|vascular smooth muscle contraction|actin cytoskeleton|protein kinase binding|lamellipodium|filopodium|smooth muscle contractile fiber|protein complex|cell body|regulation of wound healing|positive regulation of hepatic stellat…	path:hsa04270,path:hsa04371,path:hsa04926	Vascular smooth muscle contraction|Apelin signaling pathway|Relaxin signaling pathway	Detected	Detected	6.03579	7.64446	0.234779	-2.09062	Down	5.39845	7.48908	NM_001613	59	ACTA2	actin, alpha 2, smooth muscle, aorta	ENST00000458208	Homo sapiens actin, alpha 2, smooth muscle, aorta (ACTA2), transcript variant 2, mRNA [NM_001613]	chr10	90697899	90697958	-	ATCATGAAGTGTGATATTGACATCAGGAAGGACCTCTATGCTAACAATGTCCTATCAGGG	GO:0001725,GO:0005524,GO:0005615,GO:0005737,GO:0005856,GO:0006936,GO:0008217,GO:0009615,GO:0010628,GO:0014829,GO:0015629,GO:0019901,GO:0030027,GO:0030175,GO:0030485,GO:0043234,GO:0044297,GO:0061041,GO:0061870,GO:0061874,GO:0070062,GO:0070374,GO:0072144,GO:0090131,GO:2000491	stress fiber|ATP binding|extracellular space|cytoplasm|cytoskeleton|muscle contraction|regulation of blood pressure|response to virus|positive regulation of gene expression|vascular smooth muscle contraction|actin cytoskeleton|protein kinase binding|lamellipodium|filopodium|smooth muscle contractile fiber|protein complex|cell body|regulation of wound healing|positive regulation of hepatic stellat…	path:hsa04270,path:hsa04371,path:hsa04926	Vascular smooth muscle contraction|Apelin signaling pathway|Relaxin signaling pathway	Detected	Detected	5.39845	7.48908
A_23_P210482	0.586475	-0.769859	Down	12.6096	13.3795	NM_000022	100	ADA	adenosine deaminase	ENST00000464097	Homo sapiens adenosine deaminase (ADA), mRNA [NM_000022]	chr20	43248191	43248250	-	GCATGGTTGAATCTGAAACCCTCCTTCTGTGGCAACTTGTACTGAAAATCTGGTGCTCAA			path:hsa00230,path:hsa05340	Purine metabolism|Primary immunodeficiency	Detected	Detected	12.6096	13.3795	0.423841	-1.2384	Down	12.899	14.1374	NM_000022	100	ADA	adenosine deaminase	ENST00000464097	Homo sapiens adenosine deaminase (ADA), mRNA [NM_000022]	chr20	43248191	43248250	-	GCATGGTTGAATCTGAAACCCTCCTTCTGTGGCAACTTGTACTGAAAATCTGGTGCTCAA			path:hsa00230,path:hsa05340	Purine metabolism|Primary immunodeficiency	Detected	Detected	12.899	14.1374
A_23_P374082	0.583877	-0.776265	Down	6.97492	7.75118	NM_033274	8728	ADAM19	ADAM metallopeptidase domain 19	ENST00000257527	Homo sapiens ADAM metallopeptidase domain 19 (ADAM19), mRNA [NM_033274]	chr5	156904475	156904534	-	ACACCGTCCACTGTGCGTTTGTATGTGTCTGGGATCCAGGGCAATGTGAATTTTCTTTTT	GO:0004222,GO:0005794,GO:0005886,GO:0006509,GO:0007507,GO:0016021,GO:0017124,GO:0030198,GO:0046872	metalloendopeptidase activity|Golgi apparatus|plasma membrane|membrane protein ectodomain proteolysis|heart development|integral component of membrane|SH3 domain binding|extracellular matrix organization|metal ion binding			Detected	Detected	6.97492	7.75118	0.23162	-2.11017	Down	6.69338	8.80355	NM_033274	8728	ADAM19	ADAM metallopeptidase domain 19	ENST00000257527	Homo sapiens ADAM metallopeptidase domain 19 (ADAM19), mRNA [NM_033274]	chr5	156904475	156904534	-	ACACCGTCCACTGTGCGTTTGTATGTGTCTGGGATCCAGGGCAATGTGAATTTTCTTTTT	GO:0004222,GO:0005794,GO:0005886,GO:0006509,GO:0007507,GO:0016021,GO:0017124,GO:0030198,GO:0046872	metalloendopeptidase activity|Golgi apparatus|plasma membrane|membrane protein ectodomain proteolysis|heart development|integral component of membrane|SH3 domain binding|extracellular matrix organization|metal ion binding			Detected	Detected	6.69338	8.80355
A_24_P22939	0.593096	-0.753662	Down	4.71459	5.46825	NM_213604	339366	ADAMTSL5	ADAMTS-like 5	ENST00000590440	Homo sapiens ADAMTS-like 5 (ADAMTSL5), mRNA [NM_213604]	chr19	1505947	1506006	-	CAGGAGCCCCGGCCACACACAGCAAGAAAGATACATCTGACCAGCCTCAACGTCAACGTA	GO:0001527,GO:0005576,GO:0005578,GO:0008201	microfibril|extracellular region|proteinaceous extracellular matrix|heparin binding			Detected	Detected	4.71459	5.46825	0.365005	-1.45401	Down	3.55862	5.01263	NM_213604	339366	ADAMTSL5	ADAMTS-like 5	ENST00000590440	Homo sapiens ADAMTS-like 5 (ADAMTSL5), mRNA [NM_213604]	chr19	1505947	1506006	-	CAGGAGCCCCGGCCACACACAGCAAGAAAGATACATCTGACCAGCCTCAACGTCAACGTA	GO:0001527,GO:0005576,GO:0005578,GO:0008201	microfibril|extracellular region|proteinaceous extracellular matrix|heparin binding			Not Detected	Detected	3.55862	5.01263
A_23_P49816	0.538616	-0.892672	Down	3.70046	4.59313	NM_018404	55803	ADAP2	ArfGAP with dual PH domains 2	ENST00000585130	Homo sapiens ArfGAP with dual PH domains 2 (ADAP2), mRNA [NM_018404]	chr17	29285179	29285238	+	AATGGAGGCATTGCAATGAAAAGGCACCCACAGCATCATGCAAGTGGCATCTTGTAAAAA	GO:0005096,GO:0005546,GO:0005547,GO:0005737,GO:0005740,GO:0005886,GO:0007507,GO:0030674,GO:0043325,GO:0043533,GO:0046872	GTPase activator activity|phosphatidylinositol-4,5-bisphosphate binding|phosphatidylinositol-3,4,5-trisphosphate binding|cytoplasm|mitochondrial envelope|plasma membrane|heart development|protein binding, bridging|phosphatidylinositol-3,4-bisphosphate binding|inositol 1,3,4,5 tetrakisphosphate binding|metal ion binding			Not Detected	Detected	3.70046	4.59313	0.385549	-1.37501	Down	3.63185	5.00686	NM_018404	55803	ADAP2	ArfGAP with dual PH domains 2	ENST00000585130	Homo sapiens ArfGAP with dual PH domains 2 (ADAP2), mRNA [NM_018404]	chr17	29285179	29285238	+	AATGGAGGCATTGCAATGAAAAGGCACCCACAGCATCATGCAAGTGGCATCTTGTAAAAA	GO:0005096,GO:0005546,GO:0005547,GO:0005737,GO:0005740,GO:0005886,GO:0007507,GO:0030674,GO:0043325,GO:0043533,GO:0046872	GTPase activator activity|phosphatidylinositol-4,5-bisphosphate binding|phosphatidylinositol-3,4,5-trisphosphate binding|cytoplasm|mitochondrial envelope|plasma membrane|heart development|protein binding, bridging|phosphatidylinositol-3,4-bisphosphate binding|inositol 1,3,4,5 tetrakisphosphate binding|metal ion binding			Not Detected	Detected	3.63185	5.00686
A_23_P33326	0.297833	-1.74742	Down	5.70838	7.45581	NM_000679	147	ADRA1B	adrenoceptor alpha 1B		Homo sapiens adrenoceptor alpha 1B (ADRA1B), mRNA [NM_000679]	chr5	159399943	159400002	+	CTCCTTGTACTTCACTGAAGGATGGCACTTTGGTGGGGTTGGAAACAAAGTCGACATTAA	GO:0001994,GO:0004937,GO:0005634,GO:0005737,GO:0005886,GO:0005887,GO:0005901,GO:0007186,GO:0007188,GO:0007200,GO:0007204,GO:0007267,GO:0007275,GO:0008283,GO:0031965,GO:0035556,GO:0042593,GO:0043410,GO:0045907,GO:0045987,GO:0046982,GO:0055117,GO:0071880	norepinephrine-epinephrine vasoconstriction involved in regulation of systemic arterial blood pressure|alpha1-adrenergic receptor activity|nucleus|cytoplasm|plasma membrane|integral component of plasma membrane|caveola|G-protein coupled receptor signaling pathway|adenylate cyclase-modulating G-protein coupled receptor signaling pathway|phospholipase C-activating G-protein coupled receptor signali…	path:hsa04020,path:hsa04022,path:hsa04080,path:hsa04261,path:hsa04270,path:hsa04970	Calcium signaling pathway|cGMP-PKG signaling pathway|Neuroactive ligand-receptor interaction|Adrenergic signaling in cardiomyocytes|Vascular smooth muscle contraction|Salivary secretion	Detected	Detected	5.70838	7.45581	0.469341	-1.09129	Down	6.29262	7.38391	NM_000679	147	ADRA1B	adrenoceptor alpha 1B		Homo sapiens adrenoceptor alpha 1B (ADRA1B), mRNA [NM_000679]	chr5	159399943	159400002	+	CTCCTTGTACTTCACTGAAGGATGGCACTTTGGTGGGGTTGGAAACAAAGTCGACATTAA	GO:0001994,GO:0004937,GO:0005634,GO:0005737,GO:0005886,GO:0005887,GO:0005901,GO:0007186,GO:0007188,GO:0007200,GO:0007204,GO:0007267,GO:0007275,GO:0008283,GO:0031965,GO:0035556,GO:0042593,GO:0043410,GO:0045907,GO:0045987,GO:0046982,GO:0055117,GO:0071880	norepinephrine-epinephrine vasoconstriction involved in regulation of systemic arterial blood pressure|alpha1-adrenergic receptor activity|nucleus|cytoplasm|plasma membrane|integral component of plasma membrane|caveola|G-protein coupled receptor signaling pathway|adenylate cyclase-modulating G-protein coupled receptor signaling pathway|phospholipase C-activating G-protein coupled receptor signali…	path:hsa04020,path:hsa04022,path:hsa04080,path:hsa04261,path:hsa04270,path:hsa04970	Calcium signaling pathway|cGMP-PKG signaling pathway|Neuroactive ligand-receptor interaction|Adrenergic signaling in cardiomyocytes|Vascular smooth muscle contraction|Salivary secretion	Detected	Detected	6.29262	7.38391
A_23_P76823	0.523165	-0.934663	Down	5.41001	6.34468	NM_199165	122622	ADSSL1	adenylosuccinate synthase like 1	ENST00000557582	Homo sapiens adenylosuccinate synthase like 1 (ADSSL1), transcript variant 1, mRNA [NM_199165]	chr14	105213294	105213353	+	GGGTTGGTGTTGGCAAGTCAAGAGAGTCGATGATCCAGCTGTTTTAGTCGCAGACTGAGC	GO:0002376,GO:0003924,GO:0004019,GO:0005525,GO:0005737,GO:0005829,GO:0006167,GO:0006531,GO:0006541,GO:0009168,GO:0014850,GO:0035690,GO:0042301,GO:0042594,GO:0042803,GO:0044208,GO:0046040,GO:0046872,GO:0051015,GO:0071257	immune system process|GTPase activity|adenylosuccinate synthase activity|GTP binding|cytoplasm|cytosol|AMP biosynthetic process|aspartate metabolic process|glutamine metabolic process|purine ribonucleoside monophosphate biosynthetic process|response to muscle activity|cellular response to drug|phosphate ion binding|response to starvation|protein homodimerization activity|'de novo' AMP biosyntheti…	path:hsa00230,path:hsa00250	Purine metabolism|Alanine, aspartate and glutamate metabolism	Detected	Detected	5.41001	6.34468	0.325714	-1.61832	Down	5.24626	6.86458	NM_199165	122622	ADSSL1	adenylosuccinate synthase like 1	ENST00000557582	Homo sapiens adenylosuccinate synthase like 1 (ADSSL1), transcript variant 1, mRNA [NM_199165]	chr14	105213294	105213353	+	GGGTTGGTGTTGGCAAGTCAAGAGAGTCGATGATCCAGCTGTTTTAGTCGCAGACTGAGC	GO:0002376,GO:0003924,GO:0004019,GO:0005525,GO:0005737,GO:0005829,GO:0006167,GO:0006531,GO:0006541,GO:0009168,GO:0014850,GO:0035690,GO:0042301,GO:0042594,GO:0042803,GO:0044208,GO:0046040,GO:0046872,GO:0051015,GO:0071257	immune system process|GTPase activity|adenylosuccinate synthase activity|GTP binding|cytoplasm|cytosol|AMP biosynthetic process|aspartate metabolic process|glutamine metabolic process|purine ribonucleoside monophosphate biosynthetic process|response to muscle activity|cellular response to drug|phosphate ion binding|response to starvation|protein homodimerization activity|'de novo' AMP biosyntheti…	path:hsa00230,path:hsa00250	Purine metabolism|Alanine, aspartate and glutamate metabolism	Detected	Detected	5.24626	6.86458
A_22_P00014460	0.534893	-0.902678	Down	5.09405	5.99673	XR_108380	100506749	AGAP1-IT1	AGAP1 intronic transcript 1 (non-protein coding)		PREDICTED: Homo sapiens AGAP1 intronic transcript 1 (non-protein coding) (AGAP1-IT1), ncRNA [XR_108380]	chr2	236416122	236416181	+	TCCAGATTCCAGAAATTTCTATGGAACATTTCCTGAACCATCCTCCTGGTTTCTTCCCTT					Detected	Detected	5.09405	5.99673	0.454515	-1.1376	Down	4.82639	5.96399	XR_108380	100506749	AGAP1-IT1	AGAP1 intronic transcript 1 (non-protein coding)		PREDICTED: Homo sapiens AGAP1 intronic transcript 1 (non-protein coding) (AGAP1-IT1), ncRNA [XR_108380]	chr2	236416122	236416181	+	TCCAGATTCCAGAAATTTCTATGGAACATTTCCTGAACCATCCTCCTGGTTTCTTCCCTT					Detected	Detected	4.82639	5.96399
A_33_P3260026	0.558099	-0.841406	Down	4.75474	5.59614	NM_001185096	83543	AIF1L	allograft inflammatory factor 1-like		Homo sapiens allograft inflammatory factor 1-like (AIF1L), transcript variant 4, mRNA [NM_001185096]	chr9	133993162	133993221	+	GATGATGGAGAAGCTTGGTGTCCCCAAGACCCACCTGGAGATGAAGAAGATGATCTCAGA	GO:0005509,GO:0005737,GO:0005925,GO:0015629,GO:0032587,GO:0043234,GO:0051015,GO:0070062	calcium ion binding|cytoplasm|focal adhesion|actin cytoskeleton|ruffle membrane|protein complex|actin filament binding|extracellular exosome			Detected	Detected	4.75474	5.59614	0.232288	-2.10602	Down	2.66603	4.77205	NM_001185096	83543	AIF1L	allograft inflammatory factor 1-like		Homo sapiens allograft inflammatory factor 1-like (AIF1L), transcript variant 4, mRNA [NM_001185096]	chr9	133993162	133993221	+	GATGATGGAGAAGCTTGGTGTCCCCAAGACCCACCTGGAGATGAAGAAGATGATCTCAGA	GO:0005509,GO:0005737,GO:0005925,GO:0015629,GO:0032587,GO:0043234,GO:0051015,GO:0070062	calcium ion binding|cytoplasm|focal adhesion|actin cytoskeleton|ruffle membrane|protein complex|actin filament binding|extracellular exosome			Not Detected	Detected	2.66603	4.77205
A_24_P278192	0.541644	-0.884582	Down	5.31281	6.19739	NM_000476	203	AK1	adenylate kinase 1	ENST00000373176	Homo sapiens adenylate kinase 1 (AK1), mRNA [NM_000476]	chr9	130629176	130629235	-	CCTGTGTGGCCCTGGACACAGCCCACCCTCTGTGAGCCGTTTCCAATTCTAAAACAGACT			path:hsa00230,path:hsa00730	Purine metabolism|Thiamine metabolism	Detected	Detected	5.31281	6.19739	0.574706	-0.799103	Down	4.93154	5.73064	NM_000476	203	AK1	adenylate kinase 1	ENST00000373176	Homo sapiens adenylate kinase 1 (AK1), mRNA [NM_000476]	chr9	130629176	130629235	-	CCTGTGTGGCCCTGGACACAGCCCACCCTCTGTGAGCCGTTTCCAATTCTAAAACAGACT			path:hsa00230,path:hsa00730	Purine metabolism|Thiamine metabolism	Detected	Detected	4.93154	5.73064
A_23_P258190	0.615331	-0.700565	Down	11.0743	11.7749	NM_001628	231	AKR1B1	aldo-keto reductase family 1, member B1 (aldose reductase)	ENST00000465351	Homo sapiens aldo-keto reductase family 1, member B1 (aldose reductase) (AKR1B1), mRNA [NM_001628]	chr7	134130061	134132097	-	GTGATCCCCAAGTCTGTGACACCAGAACGCATTGCTGAGAACTTTAAGGTCTTTGACTTT	GO:0001894,GO:0003091,GO:0004032,GO:0004033,GO:0005615,GO:0005654,GO:0005829,GO:0005975,GO:0006061,GO:0006700,GO:0006950,GO:0009055,GO:0009414,GO:0018931,GO:0031098,GO:0032838,GO:0033010,GO:0035809,GO:0042415,GO:0042629,GO:0043066,GO:0043220,GO:0043795,GO:0044597,GO:0044598,GO:0046370,GO:0046427,GO:0048471,GO:0048661,GO:0060135,GO:0070062,GO:0072061,GO:0097066,GO:0097238,GO:0097454,GO:1901653	tissue homeostasis|renal water homeostasis|alditol:NADP+ 1-oxidoreductase activity|aldo-keto reductase (NADP) activity|extracellular space|nucleoplasm|cytosol|carbohydrate metabolic process|sorbitol biosynthetic process|C21-steroid hormone biosynthetic process|response to stress|electron transfer activity|response to water deprivation|naphthalene metabolic process|stress-activated protein kinase …	path:hsa00040,path:hsa00051,path:hsa00052,path:hsa00561,path:hsa00790	Pentose and glucuronate interconversions|Fructose and mannose metabolism|Galactose metabolism|Glycerolipid metabolism|Folate biosynthesis	Detected	Detected	11.0743	11.7749	0.281551	-1.82853	Down	11.2012	13.0298	NM_001628	231	AKR1B1	aldo-keto reductase family 1, member B1 (aldose reductase)	ENST00000465351	Homo sapiens aldo-keto reductase family 1, member B1 (aldose reductase) (AKR1B1), mRNA [NM_001628]	chr7	134130061	134132097	-	GTGATCCCCAAGTCTGTGACACCAGAACGCATTGCTGAGAACTTTAAGGTCTTTGACTTT	GO:0001894,GO:0003091,GO:0004032,GO:0004033,GO:0005615,GO:0005654,GO:0005829,GO:0005975,GO:0006061,GO:0006700,GO:0006950,GO:0009055,GO:0009414,GO:0018931,GO:0031098,GO:0032838,GO:0033010,GO:0035809,GO:0042415,GO:0042629,GO:0043066,GO:0043220,GO:0043795,GO:0044597,GO:0044598,GO:0046370,GO:0046427,GO:0048471,GO:0048661,GO:0060135,GO:0070062,GO:0072061,GO:0097066,GO:0097238,GO:0097454,GO:1901653	tissue homeostasis|renal water homeostasis|alditol:NADP+ 1-oxidoreductase activity|aldo-keto reductase (NADP) activity|extracellular space|nucleoplasm|cytosol|carbohydrate metabolic process|sorbitol biosynthetic process|C21-steroid hormone biosynthetic process|response to stress|electron transfer activity|response to water deprivation|naphthalene metabolic process|stress-activated protein kinase …	path:hsa00040,path:hsa00051,path:hsa00052,path:hsa00561,path:hsa00790	Pentose and glucuronate interconversions|Fructose and mannose metabolism|Galactose metabolism|Glycerolipid metabolism|Folate biosynthesis	Detected	Detected	11.2012	13.0298
A_23_P138541	0.631489	-0.66317	Down	7.30628	7.96945	NM_003739	8644	AKR1C3	aldo-keto reductase family 1, member C3	ENST00000439082	Homo sapiens aldo-keto reductase family 1, member C3 (AKR1C3), transcript variant 1, mRNA [NM_003739]	chr10	5147789	5147848	+	TTTTGAGTTCCAGTTGACTGCAGAGGACATGAAAGCCATAGATGGCCTAGACAGAAATCT			path:hsa00140,path:hsa00590,path:hsa00790,path:hsa04913	Steroid hormone biosynthesis|Arachidonic acid metabolism|Folate biosynthesis|Ovarian steroidogenesis	Detected	Detected	7.30628	7.96945	0.399895	-1.32231	Down	7.39797	8.72028	NM_003739	8644	AKR1C3	aldo-keto reductase family 1, member C3	ENST00000439082	Homo sapiens aldo-keto reductase family 1, member C3 (AKR1C3), transcript variant 1, mRNA [NM_003739]	chr10	5147789	5147848	+	TTTTGAGTTCCAGTTGACTGCAGAGGACATGAAAGCCATAGATGGCCTAGACAGAAATCT			path:hsa00140,path:hsa00590,path:hsa00790,path:hsa04913	Steroid hormone biosynthesis|Arachidonic acid metabolism|Folate biosynthesis|Ovarian steroidogenesis	Detected	Detected	7.39797	8.72028
A_23_P115356	0.637532	-0.649429	Down	12.8943	13.5437	NM_003689	8574	AKR7A2	aldo-keto reductase family 7, member A2 (aflatoxin aldehyde reductase)	ENST00000235835	Homo sapiens aldo-keto reductase family 7, member A2 (aflatoxin aldehyde reductase) (AKR7A2), mRNA [NM_003689]	chr1	19630593	19630652	-	CTTGGCCTTAAGCTGACTTAGAAGGGTTTTTCTGAATTGTCTAGATCCATGCATTATTTT	GO:0004032,GO:0004033,GO:0005794,GO:0005829,GO:0005975,GO:0006081,GO:0006805,GO:0009055,GO:0019119,GO:0044597,GO:0044598,GO:0070062	alditol:NADP+ 1-oxidoreductase activity|aldo-keto reductase (NADP) activity|Golgi apparatus|cytosol|carbohydrate metabolic process|cellular aldehyde metabolic process|xenobiotic metabolic process|electron transfer activity|phenanthrene-9,10-epoxide hydrolase activity|daunorubicin metabolic process|doxorubicin metabolic process|extracellular exosome	path:hsa00980	Metabolism of xenobiotics by cytochrome P450	Detected	Detected	12.8943	13.5437	0.580474	-0.784697	Down	12.8574	13.6421	NM_003689	8574	AKR7A2	aldo-keto reductase family 7, member A2 (aflatoxin aldehyde reductase)	ENST00000235835	Homo sapiens aldo-keto reductase family 7, member A2 (aflatoxin aldehyde reductase) (AKR7A2), mRNA [NM_003689]	chr1	19630593	19630652	-	CTTGGCCTTAAGCTGACTTAGAAGGGTTTTTCTGAATTGTCTAGATCCATGCATTATTTT	GO:0004032,GO:0004033,GO:0005794,GO:0005829,GO:0005975,GO:0006081,GO:0006805,GO:0009055,GO:0019119,GO:0044597,GO:0044598,GO:0070062	alditol:NADP+ 1-oxidoreductase activity|aldo-keto reductase (NADP) activity|Golgi apparatus|cytosol|carbohydrate metabolic process|cellular aldehyde metabolic process|xenobiotic metabolic process|electron transfer activity|phenanthrene-9,10-epoxide hydrolase activity|daunorubicin metabolic process|doxorubicin metabolic process|extracellular exosome	path:hsa00980	Metabolism of xenobiotics by cytochrome P450	Detected	Detected	12.8574	13.6421
A_23_P83098	0.222519	-2.168	Down	2.69209	4.86009	NM_000689	216	ALDH1A1	aldehyde dehydrogenase 1 family, member A1	ENST00000297785	Homo sapiens aldehyde dehydrogenase 1 family, member A1 (ALDH1A1), mRNA [NM_000689]	chr9	75516136	75516195	-	GGAGAGTACGGTTTCCATGAATATACAGAGGTCAAAACAGTCACAGTGAAAATCTCTCAG			path:hsa00830	Retinol metabolism	Not Detected	Detected	2.69209	4.86009	0.289233	-1.7897	Down	3.06716	4.85686	NM_000689	216	ALDH1A1	aldehyde dehydrogenase 1 family, member A1	ENST00000297785	Homo sapiens aldehyde dehydrogenase 1 family, member A1 (ALDH1A1), mRNA [NM_000689]	chr9	75516136	75516195	-	GGAGAGTACGGTTTCCATGAATATACAGAGGTCAAAACAGTCACAGTGAAAATCTCTCAG			path:hsa00830	Retinol metabolism	Not Detected	Detected	3.06716	4.85686
A_23_P258887	0.3698	-1.43518	Down	8.17813	9.61331	NM_012190	10840	ALDH1L1	aldehyde dehydrogenase 1 family, member L1		Homo sapiens aldehyde dehydrogenase 1 family, member L1 (ALDH1L1), transcript variant 2, mRNA [NM_012190]	chr3	125824747	125826021	-	TTCGGGCCTGTCATGATCATCTCTCGGTTTGCTGATGGGGACTTGGATGCCGTGCTGTCT	GO:0003824,GO:0004029,GO:0005739,GO:0005829,GO:0006730,GO:0009058,GO:0009258,GO:0016155,GO:0016742,GO:0046655,GO:0070062	catalytic activity|aldehyde dehydrogenase (NAD) activity|mitochondrion|cytosol|one-carbon metabolic process|biosynthetic process|10-formyltetrahydrofolate catabolic process|formyltetrahydrofolate dehydrogenase activity|hydroxymethyl-, formyl- and related transferase activity|folic acid metabolic process|extracellular exosome	path:hsa00670	One carbon pool by folate	Detected	Detected	8.17813	9.61331	0.301855	-1.72807	Down	5.52317	7.25124	NM_012190	10840	ALDH1L1	aldehyde dehydrogenase 1 family, member L1		Homo sapiens aldehyde dehydrogenase 1 family, member L1 (ALDH1L1), transcript variant 2, mRNA [NM_012190]	chr3	125824747	125826021	-	TTCGGGCCTGTCATGATCATCTCTCGGTTTGCTGATGGGGACTTGGATGCCGTGCTGTCT	GO:0003824,GO:0004029,GO:0005739,GO:0005829,GO:0006730,GO:0009058,GO:0009258,GO:0016155,GO:0016742,GO:0046655,GO:0070062	catalytic activity|aldehyde dehydrogenase (NAD) activity|mitochondrion|cytosol|one-carbon metabolic process|biosynthetic process|10-formyltetrahydrofolate catabolic process|formyltetrahydrofolate dehydrogenase activity|hydroxymethyl-, formyl- and related transferase activity|folic acid metabolic process|extracellular exosome	path:hsa00670	One carbon pool by folate	Detected	Detected	5.52317	7.25124
A_23_P207213	0.583118	-0.778141	Down	4.68953	5.46767	NM_000691	218	ALDH3A1	aldehyde dehydrogenase 3 family, member A1	ENST00000485472	Homo sapiens aldehyde dehydrogenase 3 family, member A1 (ALDH3A1), transcript variant 2, mRNA [NM_000691]	chr17	19643743	19644417	-	AAGTCACTGAAAGAGTTCTACGGGGAAGATGCTAAGAAATCCCGGGACTATGGAAGAATC	GO:0004028,GO:0004029,GO:0004030,GO:0005615,GO:0005783,GO:0005829,GO:0005886,GO:0006081,GO:0006805,GO:0008106,GO:0016021,GO:0018479,GO:0055114	3-chloroallyl aldehyde dehydrogenase activity|aldehyde dehydrogenase (NAD) activity|aldehyde dehydrogenase [NAD(P)+] activity|extracellular space|endoplasmic reticulum|cytosol|plasma membrane|cellular aldehyde metabolic process|xenobiotic metabolic process|alcohol dehydrogenase (NADP+) activity|integral component of membrane|benzaldehyde dehydrogenase (NAD+) activity|oxidation-reduction process	path:hsa00010,path:hsa00340,path:hsa00350,path:hsa00360,path:hsa00410,path:hsa00980,path:hsa00982,path:hsa05204	Glycolysis / Gluconeogenesis|Histidine metabolism|Tyrosine metabolism|Phenylalanine metabolism|beta-Alanine metabolism|Metabolism of xenobiotics by cytochrome P450|Drug metabolism - cytochrome P450|Chemical carcinogenesis	Detected	Detected	4.68953	5.46767	0.607155	-0.719862	Down	4.45423	5.17409	NM_000691	218	ALDH3A1	aldehyde dehydrogenase 3 family, member A1	ENST00000485472	Homo sapiens aldehyde dehydrogenase 3 family, member A1 (ALDH3A1), transcript variant 2, mRNA [NM_000691]	chr17	19643743	19644417	-	AAGTCACTGAAAGAGTTCTACGGGGAAGATGCTAAGAAATCCCGGGACTATGGAAGAATC	GO:0004028,GO:0004029,GO:0004030,GO:0005615,GO:0005783,GO:0005829,GO:0005886,GO:0006081,GO:0006805,GO:0008106,GO:0016021,GO:0018479,GO:0055114	3-chloroallyl aldehyde dehydrogenase activity|aldehyde dehydrogenase (NAD) activity|aldehyde dehydrogenase [NAD(P)+] activity|extracellular space|endoplasmic reticulum|cytosol|plasma membrane|cellular aldehyde metabolic process|xenobiotic metabolic process|alcohol dehydrogenase (NADP+) activity|integral component of membrane|benzaldehyde dehydrogenase (NAD+) activity|oxidation-reduction process	path:hsa00010,path:hsa00340,path:hsa00350,path:hsa00360,path:hsa00410,path:hsa00980,path:hsa00982,path:hsa05204	Glycolysis / Gluconeogenesis|Histidine metabolism|Tyrosine metabolism|Phenylalanine metabolism|beta-Alanine metabolism|Metabolism of xenobiotics by cytochrome P450|Drug metabolism - cytochrome P450|Chemical carcinogenesis	Detected	Detected	4.45423	5.17409
A_23_P78108	0.317558	-1.65491	Down	8.81621	10.4711	NM_005165	230	ALDOC	aldolase C, fructose-bisphosphate	ENST00000226253	Homo sapiens aldolase C, fructose-bisphosphate (ALDOC), mRNA [NM_005165]	chr17	26900423	26900482	-	TGGCCAGGGCCAAATAGCTATGCAGAGCAGAGATGCCTTCACCTGGCACCAACTTGTCTT	GO:0004332,GO:0005576,GO:0005739,GO:0005829,GO:0005856,GO:0006000,GO:0006094,GO:0008092,GO:0030388,GO:0030855,GO:0034774,GO:0043312,GO:0061621,GO:0070062,GO:1904724,GO:1904813	fructose-bisphosphate aldolase activity|extracellular region|mitochondrion|cytosol|cytoskeleton|fructose metabolic process|gluconeogenesis|cytoskeletal protein binding|fructose 1,6-bisphosphate metabolic process|epithelial cell differentiation|secretory granule lumen|neutrophil degranulation|canonical glycolysis|extracellular exosome|tertiary granule lumen|ficolin-1-rich granule lumen	path:hsa00010,path:hsa00030,path:hsa00051	Glycolysis / Gluconeogenesis|Pentose phosphate pathway|Fructose and mannose metabolism	Detected	Detected	8.81621	10.4711	0.343175	-1.54299	Down	7.95471	9.4977	NM_005165	230	ALDOC	aldolase C, fructose-bisphosphate	ENST00000226253	Homo sapiens aldolase C, fructose-bisphosphate (ALDOC), mRNA [NM_005165]	chr17	26900423	26900482	-	TGGCCAGGGCCAAATAGCTATGCAGAGCAGAGATGCCTTCACCTGGCACCAACTTGTCTT	GO:0004332,GO:0005576,GO:0005739,GO:0005829,GO:0005856,GO:0006000,GO:0006094,GO:0008092,GO:0030388,GO:0030855,GO:0034774,GO:0043312,GO:0061621,GO:0070062,GO:1904724,GO:1904813	fructose-bisphosphate aldolase activity|extracellular region|mitochondrion|cytosol|cytoskeleton|fructose metabolic process|gluconeogenesis|cytoskeletal protein binding|fructose 1,6-bisphosphate metabolic process|epithelial cell differentiation|secretory granule lumen|neutrophil degranulation|canonical glycolysis|extracellular exosome|tertiary granule lumen|ficolin-1-rich granule lumen	path:hsa00010,path:hsa00030,path:hsa00051	Glycolysis / Gluconeogenesis|Pentose phosphate pathway|Fructose and mannose metabolism	Detected	Detected	7.95471	9.4977
A_33_P3271196	0.553803	-0.852556	Down	7.05985	7.91241	NM_130847	154810	AMOTL1	angiomotin like 1	ENST00000317829	Homo sapiens angiomotin like 1 (AMOTL1), transcript variant 1, mRNA [NM_130847]	chr11	94609844	94609903	+	CTCTCGCTTGCTCCTTTCTTCCTTAAAGAACTTATAAACTGATGCTCAATAAATGTTTCA	GO:0003365,GO:0005829,GO:0005923,GO:0016055,GO:0016324,GO:0030027,GO:0031410,GO:0035329,GO:0042802,GO:0043536	establishment of cell polarity involved in ameboidal cell migration|cytosol|bicellular tight junction|Wnt signaling pathway|apical plasma membrane|lamellipodium|cytoplasmic vesicle|hippo signaling|identical protein binding|positive regulation of blood vessel endothelial cell migration	path:hsa04530	Tight junction	Detected	Detected	7.05985	7.91241	0.633001	-0.659719	Down	6.9771	7.63681	NM_130847	154810	AMOTL1	angiomotin like 1	ENST00000317829	Homo sapiens angiomotin like 1 (AMOTL1), transcript variant 1, mRNA [NM_130847]	chr11	94609844	94609903	+	CTCTCGCTTGCTCCTTTCTTCCTTAAAGAACTTATAAACTGATGCTCAATAAATGTTTCA	GO:0003365,GO:0005829,GO:0005923,GO:0016055,GO:0016324,GO:0030027,GO:0031410,GO:0035329,GO:0042802,GO:0043536	establishment of cell polarity involved in ameboidal cell migration|cytosol|bicellular tight junction|Wnt signaling pathway|apical plasma membrane|lamellipodium|cytoplasmic vesicle|hippo signaling|identical protein binding|positive regulation of blood vessel endothelial cell migration	path:hsa04530	Tight junction	Detected	Detected	6.9771	7.63681
A_24_P244410	0.59776	-0.742361	Down	9.79904	10.5414	NM_014042	25906	ANAPC15	anaphase promoting complex subunit 15		Homo sapiens anaphase promoting complex subunit 15 (ANAPC15), transcript variant 3, mRNA [NM_014042]	chr11	71820960	71821178	-	ATGAATGACTACAATGAGTCACCGGATGATGGAGAGGTCAATGAGGTGGACATGGAAGGC	GO:0005680,GO:0007049,GO:0051301,GO:0090266	anaphase-promoting complex|cell cycle|cell division|regulation of mitotic cell cycle spindle assembly checkpoint			Detected	Detected	9.79904	10.5414	0.665899	-0.586624	Down	9.48871	10.0753	NM_014042	25906	ANAPC15	anaphase promoting complex subunit 15		Homo sapiens anaphase promoting complex subunit 15 (ANAPC15), transcript variant 3, mRNA [NM_014042]	chr11	71820960	71821178	-	ATGAATGACTACAATGAGTCACCGGATGATGGAGAGGTCAATGAGGTGGACATGGAAGGC	GO:0005680,GO:0007049,GO:0051301,GO:0090266	anaphase-promoting complex|cell cycle|cell division|regulation of mitotic cell cycle spindle assembly checkpoint			Detected	Detected	9.48871	10.0753
A_33_P3236177	0.39314	-1.34689	Down	9.98828	11.3352	NM_001145	283	ANG	angiogenin, ribonuclease, RNase A family, 5	ENST00000336811	Homo sapiens angiogenin, ribonuclease, RNase A family, 5 (ANG), transcript variant 1, mRNA [NM_001145]	chr14	21162109	21162168	+	TTGCTTGTGAAAATGGCTTACCTGTCCACTTGGATCAGTCAATTTTCCGTCGTCCGTAAC					Detected	Detected	9.98828	11.3352	0.410927	-1.28304	Down	9.46052	10.7436	NM_001145	283	ANG	angiogenin, ribonuclease, RNase A family, 5	ENST00000336811	Homo sapiens angiogenin, ribonuclease, RNase A family, 5 (ANG), transcript variant 1, mRNA [NM_001145]	chr14	21162109	21162168	+	TTGCTTGTGAAAATGGCTTACCTGTCCACTTGGATCAGTCAATTTTCCGTCGTCCGTAAC					Detected	Detected	9.46052	10.7436
A_33_P3295358	0.393765	-1.34459	Down	10.8005	12.1451	NM_139314	51129	ANGPTL4	angiopoietin-like 4	ENST00000301455	Homo sapiens angiopoietin-like 4 (ANGPTL4), transcript variant 1, mRNA [NM_139314]	chr19	8439197	8439256	+	GCCAATGGTATCTGGGCGGAGCTCACAGAGTTCTTGGAATAAAAGCAACCTCAGAACACT	GO:0001525,GO:0001666,GO:0004857,GO:0005576,GO:0005578,GO:0005615,GO:0019216,GO:0030154,GO:0042802,GO:0043066,GO:0045766,GO:0051005,GO:0051260,GO:0070328,GO:0072562,GO:2000352	angiogenesis|response to hypoxia|enzyme inhibitor activity|extracellular region|proteinaceous extracellular matrix|extracellular space|regulation of lipid metabolic process|cell differentiation|identical protein binding|negative regulation of apoptotic process|positive regulation of angiogenesis|negative regulation of lipoprotein lipase activity|protein homooligomerization|triglyceride homeostasi…	path:hsa03320,path:hsa04979	PPAR signaling pathway|Cholesterol metabolism	Detected	Detected	10.8005	12.1451	0.59615	-0.746254	Down	9.61207	10.3583	NM_139314	51129	ANGPTL4	angiopoietin-like 4	ENST00000301455	Homo sapiens angiopoietin-like 4 (ANGPTL4), transcript variant 1, mRNA [NM_139314]	chr19	8439197	8439256	+	GCCAATGGTATCTGGGCGGAGCTCACAGAGTTCTTGGAATAAAAGCAACCTCAGAACACT	GO:0001525,GO:0001666,GO:0004857,GO:0005576,GO:0005578,GO:0005615,GO:0019216,GO:0030154,GO:0042802,GO:0043066,GO:0045766,GO:0051005,GO:0051260,GO:0070328,GO:0072562,GO:2000352	angiogenesis|response to hypoxia|enzyme inhibitor activity|extracellular region|proteinaceous extracellular matrix|extracellular space|regulation of lipid metabolic process|cell differentiation|identical protein binding|negative regulation of apoptotic process|positive regulation of angiogenesis|negative regulation of lipoprotein lipase activity|protein homooligomerization|triglyceride homeostasi…	path:hsa03320,path:hsa04979	PPAR signaling pathway|Cholesterol metabolism	Detected	Detected	9.61207	10.3583
A_33_P3278362	0.584036	-0.775872	Down	8.88052	9.65639	NM_001291218	26287	ANKRD2	ankyrin repeat domain 2 (stretch responsive muscle)		Homo sapiens ankyrin repeat domain 2 (stretch responsive muscle) (ANKRD2), transcript variant 1, mRNA [NM_001291218]	chr10	99343557	99343616	+	AGCTAACTGAGGGCCCAGCCTTTTTTCTGCATGATCCAGGAGCACATACCACAAACTACC	GO:0000122,GO:0000791,GO:0001817,GO:0003682,GO:0003712,GO:0005634,GO:0005829,GO:0006936,GO:0007517,GO:0008307,GO:0010832,GO:0016605,GO:0031432,GO:0031674,GO:0035914,GO:0043231,GO:0043422,GO:0043619,GO:0045662,GO:0061629,GO:1902253,GO:2000291	negative regulation of transcription from RNA polymerase II promoter|euchromatin|regulation of cytokine production|chromatin binding|transcription cofactor activity|nucleus|cytosol|muscle contraction|muscle organ development|structural constituent of muscle|negative regulation of myotube differentiation|PML body|titin binding|I band|skeletal muscle cell differentiation|intracellular membrane-boun…			Detected	Detected	8.88052	9.65639	0.141256	-2.82361	Down	8.13343	10.957	NM_001291218	26287	ANKRD2	ankyrin repeat domain 2 (stretch responsive muscle)		Homo sapiens ankyrin repeat domain 2 (stretch responsive muscle) (ANKRD2), transcript variant 1, mRNA [NM_001291218]	chr10	99343557	99343616	+	AGCTAACTGAGGGCCCAGCCTTTTTTCTGCATGATCCAGGAGCACATACCACAAACTACC	GO:0000122,GO:0000791,GO:0001817,GO:0003682,GO:0003712,GO:0005634,GO:0005829,GO:0006936,GO:0007517,GO:0008307,GO:0010832,GO:0016605,GO:0031432,GO:0031674,GO:0035914,GO:0043231,GO:0043422,GO:0043619,GO:0045662,GO:0061629,GO:1902253,GO:2000291	negative regulation of transcription from RNA polymerase II promoter|euchromatin|regulation of cytokine production|chromatin binding|transcription cofactor activity|nucleus|cytosol|muscle contraction|muscle organ development|structural constituent of muscle|negative regulation of myotube differentiation|PML body|titin binding|I band|skeletal muscle cell differentiation|intracellular membrane-boun…			Detected	Detected	8.13343	10.957
A_23_P119907	0.65819	-0.603423	Down	7.393	7.99642	NM_018089	55139	ANKZF1	ankyrin repeat and zinc finger domain containing 1	ENST00000483188	Homo sapiens ankyrin repeat and zinc finger domain containing 1 (ANKZF1), transcript variant 1, mRNA [NM_018089]	chr2	220100233	220100292	+	GACAAATCAACACGTAATGAGTTCCGAAGGTTCATGGAGAAGAATCCAGATGCCTACGAT	GO:0003676,GO:0005737,GO:0016020,GO:0030433,GO:0036266,GO:0046872,GO:0070301,GO:0071630,GO:0072671	nucleic acid binding|cytoplasm|membrane|ubiquitin-dependent ERAD pathway|Cdc48p-Npl4p-Vms1p AAA ATPase complex|metal ion binding|cellular response to hydrogen peroxide|nuclear protein quality control by the ubiquitin-proteasome system|mitochondria-associated ubiquitin-dependent protein catabolic process			Detected	Detected	7.393	7.99642	0.573913	-0.801097	Down	6.88475	7.68585	NM_018089	55139	ANKZF1	ankyrin repeat and zinc finger domain containing 1	ENST00000483188	Homo sapiens ankyrin repeat and zinc finger domain containing 1 (ANKZF1), transcript variant 1, mRNA [NM_018089]	chr2	220100233	220100292	+	GACAAATCAACACGTAATGAGTTCCGAAGGTTCATGGAGAAGAATCCAGATGCCTACGAT	GO:0003676,GO:0005737,GO:0016020,GO:0030433,GO:0036266,GO:0046872,GO:0070301,GO:0071630,GO:0072671	nucleic acid binding|cytoplasm|membrane|ubiquitin-dependent ERAD pathway|Cdc48p-Npl4p-Vms1p AAA ATPase complex|metal ion binding|cellular response to hydrogen peroxide|nuclear protein quality control by the ubiquitin-proteasome system|mitochondria-associated ubiquitin-dependent protein catabolic process			Detected	Detected	6.88475	7.68585
A_33_P3299279	0.35989	-1.47437	Down	7.3315	8.80588	NM_001014279	389289	ANXA2R	annexin A2 receptor	ENST00000314890	Homo sapiens annexin A2 receptor (ANXA2R), mRNA [NM_001014279]	chr5	43039501	43039560	-	GCAGAAGGCTTTTTGGATTCTCCTCCTTGAAAAGATTCTCAGTTACCAAACGTCTCCACC	GO:0004872	receptor activity			Detected	Detected	7.3315	8.80588	0.49196	-1.02339	Down	7.00074	8.02413	NM_001014279	389289	ANXA2R	annexin A2 receptor	ENST00000314890	Homo sapiens annexin A2 receptor (ANXA2R), mRNA [NM_001014279]	chr5	43039501	43039560	-	GCAGAAGGCTTTTTGGATTCTCCTCCTTGAAAAGATTCTCAGTTACCAAACGTCTCCACC	GO:0004872	receptor activity			Detected	Detected	7.00074	8.02413
A_23_P103617	0.423763	-1.23867	Down	5.75082	6.9895	NM_003568	8416	ANXA9	annexin A9	ENST00000368947	Homo sapiens annexin A9 (ANXA9), mRNA [NM_003568]	chr1	150967943	150968002	+	TTCTTTAAAATCCCTTAATTTTCCCATCTCAAAATTATATCTGTACCTGGGTCATCCAGC	GO:0001786,GO:0005509,GO:0005543,GO:0005544,GO:0005829,GO:0009986,GO:0015464,GO:0042803,GO:0070062,GO:0098609	phosphatidylserine binding|calcium ion binding|phospholipid binding|calcium-dependent phospholipid binding|cytosol|cell surface|acetylcholine receptor activity|protein homodimerization activity|extracellular exosome|cell-cell adhesion			Detected	Detected	5.75082	6.9895	0.0645858	-3.95264	Down	3.96594	7.91858	NM_003568	8416	ANXA9	annexin A9	ENST00000368947	Homo sapiens annexin A9 (ANXA9), mRNA [NM_003568]	chr1	150967943	150968002	+	TTCTTTAAAATCCCTTAATTTTCCCATCTCAAAATTATATCTGTACCTGGGTCATCCAGC	GO:0001786,GO:0005509,GO:0005543,GO:0005544,GO:0005829,GO:0009986,GO:0015464,GO:0042803,GO:0070062,GO:0098609	phosphatidylserine binding|calcium ion binding|phospholipid binding|calcium-dependent phospholipid binding|cytosol|cell surface|acetylcholine receptor activity|protein homodimerization activity|extracellular exosome|cell-cell adhesion			Not Detected	Detected	3.96594	7.91858
A_23_P157404	0.590405	-0.760224	Down	10.1047	10.8649	NM_001283	1174	AP1S1	adaptor-related protein complex 1, sigma 1 subunit	ENST00000337619	Homo sapiens adaptor-related protein complex 1, sigma 1 subunit (AP1S1), mRNA [NM_001283]	chr7	100804062	100804121	+	CTAGGAGGCAGGAAAATGTGACCCAGATGGGGGTGCTATTTGGCTTTTATTCCCTGCCTT	GO:0000139,GO:0005765,GO:0005794,GO:0005829,GO:0005905,GO:0006886,GO:0006898,GO:0008565,GO:0009615,GO:0016020,GO:0019886,GO:0030121,GO:0030659,GO:0032588,GO:0042147,GO:0043195,GO:0043231,GO:0050690,GO:0070062	Golgi membrane|lysosomal membrane|Golgi apparatus|cytosol|clathrin-coated pit|intracellular protein transport|receptor-mediated endocytosis|protein transporter activity|response to virus|membrane|antigen processing and presentation of exogenous peptide antigen via MHC class II|AP-1 adaptor complex|cytoplasmic vesicle membrane|trans-Golgi network membrane|retrograde transport, endosome to Golgi|te…	path:hsa04142,path:hsa05170	Lysosome|Human immunodeficiency virus 1 infection	Detected	Detected	10.1047	10.8649	0.665846	-0.586739	Down	9.43919	10.0259	NM_001283	1174	AP1S1	adaptor-related protein complex 1, sigma 1 subunit	ENST00000337619	Homo sapiens adaptor-related protein complex 1, sigma 1 subunit (AP1S1), mRNA [NM_001283]	chr7	100804062	100804121	+	CTAGGAGGCAGGAAAATGTGACCCAGATGGGGGTGCTATTTGGCTTTTATTCCCTGCCTT	GO:0000139,GO:0005765,GO:0005794,GO:0005829,GO:0005905,GO:0006886,GO:0006898,GO:0008565,GO:0009615,GO:0016020,GO:0019886,GO:0030121,GO:0030659,GO:0032588,GO:0042147,GO:0043195,GO:0043231,GO:0050690,GO:0070062	Golgi membrane|lysosomal membrane|Golgi apparatus|cytosol|clathrin-coated pit|intracellular protein transport|receptor-mediated endocytosis|protein transporter activity|response to virus|membrane|antigen processing and presentation of exogenous peptide antigen via MHC class II|AP-1 adaptor complex|cytoplasmic vesicle membrane|trans-Golgi network membrane|retrograde transport, endosome to Golgi|te…	path:hsa04142,path:hsa05170	Lysosome|Human immunodeficiency virus 1 infection	Detected	Detected	9.43919	10.0259
A_23_P205997	0.382692	-1.38574	Down	7.55647	8.94222	NM_031301	83464	APH1B	APH1B gamma secretase subunit	ENST00000380340	Homo sapiens APH1B gamma secretase subunit (APH1B), transcript variant 1, mRNA [NM_031301]	chr15	63597940	63597999	+	AAGACAAGAACTTTCTTCTTTACAACCAGCGCTCCAGATAACCTCAGGGAACCAGCACTT	GO:0004175,GO:0005783,GO:0005886,GO:0005887,GO:0007219,GO:0007220,GO:0008233,GO:0016021,GO:0016485,GO:0030133,GO:0031293,GO:0035333,GO:0043065,GO:0043085,GO:0048013,GO:0070765	endopeptidase activity|endoplasmic reticulum|plasma membrane|integral component of plasma membrane|Notch signaling pathway|Notch receptor processing|peptidase activity|integral component of membrane|protein processing|transport vesicle|membrane protein intracellular domain proteolysis|Notch receptor processing, ligand-dependent|positive regulation of apoptotic process|positive regulation of catal…	path:hsa04330,path:hsa05010	Notch signaling pathway|Alzheimer disease	Detected	Detected	7.55647	8.94222	0.545387	-0.874647	Down	7.42601	8.30066	NM_031301	83464	APH1B	APH1B gamma secretase subunit	ENST00000380340	Homo sapiens APH1B gamma secretase subunit (APH1B), transcript variant 1, mRNA [NM_031301]	chr15	63597940	63597999	+	AAGACAAGAACTTTCTTCTTTACAACCAGCGCTCCAGATAACCTCAGGGAACCAGCACTT	GO:0004175,GO:0005783,GO:0005886,GO:0005887,GO:0007219,GO:0007220,GO:0008233,GO:0016021,GO:0016485,GO:0030133,GO:0031293,GO:0035333,GO:0043065,GO:0043085,GO:0048013,GO:0070765	endopeptidase activity|endoplasmic reticulum|plasma membrane|integral component of plasma membrane|Notch signaling pathway|Notch receptor processing|peptidase activity|integral component of membrane|protein processing|transport vesicle|membrane protein intracellular domain proteolysis|Notch receptor processing, ligand-dependent|positive regulation of apoptotic process|positive regulation of catal…	path:hsa04330,path:hsa05010	Notch signaling pathway|Alzheimer disease	Detected	Detected	7.42601	8.30066
A_23_P132316	0.325466	-1.61942	Down	4.49692	6.11634	NM_152426	140564	APOBEC3D	apolipoprotein B mRNA editing enzyme, catalytic polypeptide-like 3D	ENST00000381568	Homo sapiens apolipoprotein B mRNA editing enzyme, catalytic polypeptide-like 3D (APOBEC3D), mRNA [NM_152426]	chr22	39427939	39428222	+	AGTCAGGAAGGGGCCTCCGTGAAGATCATGGGCTACAAAGATTTTGTATCTTGTTGGAAA	GO:0000932,GO:0005737,GO:0008270,GO:0010529,GO:0016814,GO:0045087,GO:0045869,GO:0051607,GO:0070383	P-body|cytoplasm|zinc ion binding|negative regulation of transposition|hydrolase activity, acting on carbon-nitrogen (but not peptide) bonds, in cyclic amidines|innate immune response|negative regulation of single stranded viral RNA replication via double stranded DNA intermediate|defense response to virus|DNA cytosine deamination	path:hsa05170	Human immunodeficiency virus 1 infection	Detected	Detected	4.49692	6.11634	0.323921	-1.62628	Down	3.95397	5.58025	NM_152426	140564	APOBEC3D	apolipoprotein B mRNA editing enzyme, catalytic polypeptide-like 3D	ENST00000381568	Homo sapiens apolipoprotein B mRNA editing enzyme, catalytic polypeptide-like 3D (APOBEC3D), mRNA [NM_152426]	chr22	39427939	39428222	+	AGTCAGGAAGGGGCCTCCGTGAAGATCATGGGCTACAAAGATTTTGTATCTTGTTGGAAA	GO:0000932,GO:0005737,GO:0008270,GO:0010529,GO:0016814,GO:0045087,GO:0045869,GO:0051607,GO:0070383	P-body|cytoplasm|zinc ion binding|negative regulation of transposition|hydrolase activity, acting on carbon-nitrogen (but not peptide) bonds, in cyclic amidines|innate immune response|negative regulation of single stranded viral RNA replication via double stranded DNA intermediate|defense response to virus|DNA cytosine deamination	path:hsa05170	Human immunodeficiency virus 1 infection	Not Detected	Detected	3.95397	5.58025
A_23_P357101	0.660154	-0.599125	Down	9.57128	10.1704	NM_145298	200316	APOBEC3F	apolipoprotein B mRNA editing enzyme, catalytic polypeptide-like 3F	ENST00000308521	Homo sapiens apolipoprotein B mRNA editing enzyme, catalytic polypeptide-like 3F (APOBEC3F), transcript variant 1, mRNA [NM_145298]	chr22	39448588	39448647	+	AATATTGTTGGGAAAACTTTGTGTACAATGATGATGAGCCATTCAAGCCTTGGAAAGGAC			path:hsa05170	Human immunodeficiency virus 1 infection	Detected	Detected	9.57128	10.1704	0.293043	-1.77082	Down	8.67215	10.443	NM_145298	200316	APOBEC3F	apolipoprotein B mRNA editing enzyme, catalytic polypeptide-like 3F	ENST00000308521	Homo sapiens apolipoprotein B mRNA editing enzyme, catalytic polypeptide-like 3F (APOBEC3F), transcript variant 1, mRNA [NM_145298]	chr22	39448588	39448647	+	AATATTGTTGGGAAAACTTTGTGTACAATGATGATGAGCCATTCAAGCCTTGGAAAGGAC			path:hsa05170	Human immunodeficiency virus 1 infection	Detected	Detected	8.67215	10.443
A_33_P3223592	0.282878	-1.82175	Down	6.70679	8.52854	NM_001302688	348	APOE	apolipoprotein E		Homo sapiens apolipoprotein E (APOE), transcript variant 1, mRNA [NM_001302688]	chr19	45412590	45412649	+	CGCCCCAGCCGTCCTCCTGGGGTGGACCCTAGTTTAATAAAGATTCACCAAGTTTCACGC			path:hsa04979,path:hsa05010	Cholesterol metabolism|Alzheimer disease	Detected	Detected	6.70679	8.52854	0.630139	-0.666257	Down	7.22491	7.89117	NM_001302688	348	APOE	apolipoprotein E		Homo sapiens apolipoprotein E (APOE), transcript variant 1, mRNA [NM_001302688]	chr19	45412590	45412649	+	CGCCCCAGCCGTCCTCCTGGGGTGGACCCTAGTTTAATAAAGATTCACCAAGTTTCACGC			path:hsa04979,path:hsa05010	Cholesterol metabolism|Alzheimer disease	Detected	Detected	7.22491	7.89117
A_23_P126613	0.186121	-2.42569	Down	2.21537	4.64106	NM_080429	89872	AQP10	aquaporin 10	ENST00000484864	Homo sapiens aquaporin 10 (AQP10), mRNA [NM_080429]	chr1	154297730	154297789	+	ATGCTCGTTTTGCAGAGAAGGCAGTGTTCCTCTATTCCCTTCTTCCGAATTAAAAATACC	GO:0005886,GO:0006833,GO:0009636,GO:0015250,GO:0015254,GO:0015265,GO:0016021	plasma membrane|water transport|response to toxic substance|water channel activity|glycerol channel activity|urea channel activity|integral component of membrane			Not Detected	Detected	2.21537	4.64106	0.228096	-2.13229	Down	1.89901	4.0313	NM_080429	89872	AQP10	aquaporin 10	ENST00000484864	Homo sapiens aquaporin 10 (AQP10), mRNA [NM_080429]	chr1	154297730	154297789	+	ATGCTCGTTTTGCAGAGAAGGCAGTGTTCCTCTATTCCCTTCTTCCGAATTAAAAATACC	GO:0005886,GO:0006833,GO:0009636,GO:0015250,GO:0015254,GO:0015265,GO:0016021	plasma membrane|water transport|response to toxic substance|water channel activity|glycerol channel activity|urea channel activity|integral component of membrane			Not Detected	Detected	1.89901	4.0313
A_33_P3237927	0.351571	-1.50811	Down	5.32368	6.83179	NM_001164741	393	ARHGAP4	Rho GTPase activating protein 4	ENST00000350060	Homo sapiens Rho GTPase activating protein 4 (ARHGAP4), transcript variant 1, mRNA [NM_001164741]	chrX	153172835	153172894	-	ACCCTTGCTCAGATGCCTGGCAGGGCTGGGTGGCGATTCATAAAGACCTCGTGTTGATTC	GO:0005070,GO:0005096,GO:0005737,GO:0005794,GO:0005829,GO:0005874,GO:0007010,GO:0007266,GO:0010764,GO:0030336,GO:0030426,GO:0030517,GO:0042802,GO:0048365,GO:0051056	SH3/SH2 adaptor activity|GTPase activator activity|cytoplasm|Golgi apparatus|cytosol|microtubule|cytoskeleton organization|Rho protein signal transduction|negative regulation of fibroblast migration|negative regulation of cell migration|growth cone|negative regulation of axon extension|identical protein binding|Rac GTPase binding|regulation of small GTPase mediated signal transduction			Detected	Detected	5.32368	6.83179	0.434222	-1.2035	Down	5.58553	6.78902	NM_001164741	393	ARHGAP4	Rho GTPase activating protein 4	ENST00000350060	Homo sapiens Rho GTPase activating protein 4 (ARHGAP4), transcript variant 1, mRNA [NM_001164741]	chrX	153172835	153172894	-	ACCCTTGCTCAGATGCCTGGCAGGGCTGGGTGGCGATTCATAAAGACCTCGTGTTGATTC	GO:0005070,GO:0005096,GO:0005737,GO:0005794,GO:0005829,GO:0005874,GO:0007010,GO:0007266,GO:0010764,GO:0030336,GO:0030426,GO:0030517,GO:0042802,GO:0048365,GO:0051056	SH3/SH2 adaptor activity|GTPase activator activity|cytoplasm|Golgi apparatus|cytosol|microtubule|cytoskeleton organization|Rho protein signal transduction|negative regulation of fibroblast migration|negative regulation of cell migration|growth cone|negative regulation of axon extension|identical protein binding|Rac GTPase binding|regulation of small GTPase mediated signal transduction			Detected	Detected	5.58553	6.78902
A_33_P3254708	0.354104	-1.49776	Down	4.49483	5.99258	NM_001164431	343578	ARHGAP40	Rho GTPase activating protein 40	ENST00000373345	Homo sapiens Rho GTPase activating protein 40 (ARHGAP40), mRNA [NM_001164431]	chr20	37275709	37275768	+	ACCTCAGCCCTGGTTCCAAGGGTCAAGAAGACAGTGAGGACATGGACAGCCTCCTTCTAC	GO:0005096,GO:0005829,GO:0007165,GO:0051056	GTPase activator activity|cytosol|signal transduction|regulation of small GTPase mediated signal transduction			Detected	Detected	4.49483	5.99258	0.358714	-1.47909	Down	3.81258	5.29167	NM_001164431	343578	ARHGAP40	Rho GTPase activating protein 40	ENST00000373345	Homo sapiens Rho GTPase activating protein 40 (ARHGAP40), mRNA [NM_001164431]	chr20	37275709	37275768	+	ACCTCAGCCCTGGTTCCAAGGGTCAAGAAGACAGTGAGGACATGGACAGCCTCCTTCTAC	GO:0005096,GO:0005829,GO:0007165,GO:0051056	GTPase activator activity|cytosol|signal transduction|regulation of small GTPase mediated signal transduction			Not Detected	Detected	3.81258	5.29167
A_23_P332326	0.587535	-0.767253	Down	9.23741	10.0047	NM_153213	128272	ARHGEF19	Rho guanine nucleotide exchange factor (GEF) 19	ENST00000270747	Homo sapiens Rho guanine nucleotide exchange factor (GEF) 19 (ARHGEF19), mRNA [NM_153213]	chr1	16524821	16524880	-	CAAGGCCAAGGGTAGTTTCTTCCTCTGACATGGGGACCATAACAGGTGATCACTGATACC	GO:0005085,GO:0005089,GO:0005096,GO:0005829,GO:0007186,GO:0032956,GO:0035023,GO:0042060,GO:0043065,GO:0051056,GO:0060071	guanyl-nucleotide exchange factor activity|Rho guanyl-nucleotide exchange factor activity|GTPase activator activity|cytosol|G-protein coupled receptor signaling pathway|regulation of actin cytoskeleton organization|regulation of Rho protein signal transduction|wound healing|positive regulation of apoptotic process|regulation of small GTPase mediated signal transduction|Wnt signaling pathway, plan…			Detected	Detected	9.23741	10.0047	0.471844	-1.08362	Down	8.4347	9.51832	NM_153213	128272	ARHGEF19	Rho guanine nucleotide exchange factor (GEF) 19	ENST00000270747	Homo sapiens Rho guanine nucleotide exchange factor (GEF) 19 (ARHGEF19), mRNA [NM_153213]	chr1	16524821	16524880	-	CAAGGCCAAGGGTAGTTTCTTCCTCTGACATGGGGACCATAACAGGTGATCACTGATACC	GO:0005085,GO:0005089,GO:0005096,GO:0005829,GO:0007186,GO:0032956,GO:0035023,GO:0042060,GO:0043065,GO:0051056,GO:0060071	guanyl-nucleotide exchange factor activity|Rho guanyl-nucleotide exchange factor activity|GTPase activator activity|cytosol|G-protein coupled receptor signaling pathway|regulation of actin cytoskeleton organization|regulation of Rho protein signal transduction|wound healing|positive regulation of apoptotic process|regulation of small GTPase mediated signal transduction|Wnt signaling pathway, plan…			Detected	Detected	8.4347	9.51832
A_23_P99661	0.573522	-0.80208	Down	10.2825	11.0846	NM_018071	55701	ARHGEF40	Rho guanine nucleotide exchange factor (GEF) 40	ENST00000553709	Homo sapiens Rho guanine nucleotide exchange factor (GEF) 40 (ARHGEF40), transcript variant 1, mRNA [NM_018071]	chr14	21557611	21557670	+	AACAATAGGAGGGTGTGACAGGGGAACCGTAGACTTTATATATGTAATTACTGTTATTAT	GO:0005089,GO:0005737,GO:0035023	Rho guanyl-nucleotide exchange factor activity|cytoplasm|regulation of Rho protein signal transduction			Detected	Detected	10.2825	11.0846	0.5761	-0.79561	Down	9.96413	10.7597	NM_018071	55701	ARHGEF40	Rho guanine nucleotide exchange factor (GEF) 40	ENST00000553709	Homo sapiens Rho guanine nucleotide exchange factor (GEF) 40 (ARHGEF40), transcript variant 1, mRNA [NM_018071]	chr14	21557611	21557670	+	AACAATAGGAGGGTGTGACAGGGGAACCGTAGACTTTATATATGTAATTACTGTTATTAT	GO:0005089,GO:0005737,GO:0035023	Rho guanyl-nucleotide exchange factor activity|cytoplasm|regulation of Rho protein signal transduction			Detected	Detected	9.96413	10.7597
A_23_P209735	0.601306	-0.733828	Down	6.41877	7.1526	NM_025139	80210	ARMC9	armadillo repeat containing 9	ENST00000349938	Homo sapiens armadillo repeat containing 9 (ARMC9), transcript variant 2, mRNA [NM_025139]	chr2	232156115	232160928	+	TGATCCGCCAGATAGAATTCATCATCAAGCAGCTAAATTCCGAAGAGCTACCAGATGGTG	GO:0070062	extracellular exosome			Detected	Detected	6.41877	7.1526	0.521046	-0.940517	Down	6.33512	7.27563	NM_025139	80210	ARMC9	armadillo repeat containing 9	ENST00000349938	Homo sapiens armadillo repeat containing 9 (ARMC9), transcript variant 2, mRNA [NM_025139]	chr2	232156115	232160928	+	TGATCCGCCAGATAGAATTCATCATCAAGCAGCTAAATTCCGAAGAGCTACCAGATGGTG	GO:0070062	extracellular exosome			Detected	Detected	6.33512	7.27563
A_23_P209731	0.568983	-0.813543	Down	9.36738	10.1809	NM_025139	80210	ARMC9	armadillo repeat containing 9	ENST00000486787	Homo sapiens armadillo repeat containing 9 (ARMC9), transcript variant 2, mRNA [NM_025139]	chr2	232209808	232209867	+	TCAGGGCTAAAGGAAGCGGGAATTGACTTTCTTAAGCTTTGTTTTGATTACAGTGTAAGA	GO:0070062	extracellular exosome			Detected	Detected	9.36738	10.1809	0.46652	-1.09999	Down	9.10081	10.2008	NM_025139	80210	ARMC9	armadillo repeat containing 9	ENST00000486787	Homo sapiens armadillo repeat containing 9 (ARMC9), transcript variant 2, mRNA [NM_025139]	chr2	232209808	232209867	+	TCAGGGCTAAAGGAAGCGGGAATTGACTTTCTTAAGCTTTGTTTTGATTACAGTGTAAGA	GO:0070062	extracellular exosome			Detected	Detected	9.10081	10.2008
A_24_P404033	0.470916	-1.08646	Down	7.16636	8.25282	NM_182616	348110	ARPIN	actin-related protein 2/3 complex inhibitor	ENST00000357484	Homo sapiens actin-related protein 2/3 complex inhibitor (ARPIN), transcript variant 1, mRNA [NM_182616]	chr15	90444840	90444899	-	CCTTGGAATACTCTTTGAACAAGCTCTGCTAAAACCAAACCCATGACCACTGTGTTGGTG	GO:0030027,GO:0030336,GO:0033058,GO:0051126,GO:2000393	lamellipodium|negative regulation of cell migration|directional locomotion|negative regulation of actin nucleation|negative regulation of lamellipodium morphogenesis			Detected	Detected	7.16636	8.25282	0.655179	-0.61004	Down	7.57924	8.18928	NM_182616	348110	ARPIN	actin-related protein 2/3 complex inhibitor	ENST00000357484	Homo sapiens actin-related protein 2/3 complex inhibitor (ARPIN), transcript variant 1, mRNA [NM_182616]	chr15	90444840	90444899	-	CCTTGGAATACTCTTTGAACAAGCTCTGCTAAAACCAAACCCATGACCACTGTGTTGGTG	GO:0030027,GO:0030336,GO:0033058,GO:0051126,GO:2000393	lamellipodium|negative regulation of cell migration|directional locomotion|negative regulation of actin nucleation|negative regulation of lamellipodium morphogenesis			Detected	Detected	7.57924	8.18928
A_23_P19030	0.433003	-1.20755	Down	7.10009	8.30764	NM_001012301	340075	ARSI	arylsulfatase family, member I	ENST00000328668	Homo sapiens arylsulfatase family, member I (ARSI), mRNA [NM_001012301]	chr5	149676650	149676709	-	AGGGAGAAGCCTGTCACATCTCCATCTACAGGGAGTTGGAGGGTGTAGAGTCCCTTGGTT	GO:0004065,GO:0005576,GO:0005788,GO:0006687,GO:0043687,GO:0046872	arylsulfatase activity|extracellular region|endoplasmic reticulum lumen|glycosphingolipid metabolic process|post-translational protein modification|metal ion binding			Detected	Detected	7.10009	8.30764	0.3243	-1.6246	Down	6.64821	8.27281	NM_001012301	340075	ARSI	arylsulfatase family, member I	ENST00000328668	Homo sapiens arylsulfatase family, member I (ARSI), mRNA [NM_001012301]	chr5	149676650	149676709	-	AGGGAGAAGCCTGTCACATCTCCATCTACAGGGAGTTGGAGGGTGTAGAGTCCCTTGGTT	GO:0004065,GO:0005576,GO:0005788,GO:0006687,GO:0043687,GO:0046872	arylsulfatase activity|extracellular region|endoplasmic reticulum lumen|glycosphingolipid metabolic process|post-translational protein modification|metal ion binding			Detected	Detected	6.64821	8.27281
A_23_P114689	0.489861	-1.02956	Down	7.62225	8.6518	NM_017707	55616	ASAP3	ArfGAP with SH3 domain, ankyrin repeat and PH domain 3	ENST00000336689	Homo sapiens ArfGAP with SH3 domain, ankyrin repeat and PH domain 3 (ASAP3), transcript variant 1, mRNA [NM_017707]	chr1	23755287	23755346	-	CAATGAGAAAGCAGATACACCTAAGCCATCATCAACCACTAACATCTCAACTTGCCAGTT	GO:0001726,GO:0005096,GO:0005654,GO:0005829,GO:0005925,GO:0016477,GO:0043231,GO:0043547,GO:0046872,GO:0051492	ruffle|GTPase activator activity|nucleoplasm|cytosol|focal adhesion|cell migration|intracellular membrane-bounded organelle|positive regulation of GTPase activity|metal ion binding|regulation of stress fiber assembly	path:hsa04144,path:hsa04666	Endocytosis|Fc gamma R-mediated phagocytosis	Detected	Detected	7.62225	8.6518	0.355533	-1.49194	Down	6.98242	8.47437	NM_017707	55616	ASAP3	ArfGAP with SH3 domain, ankyrin repeat and PH domain 3	ENST00000336689	Homo sapiens ArfGAP with SH3 domain, ankyrin repeat and PH domain 3 (ASAP3), transcript variant 1, mRNA [NM_017707]	chr1	23755287	23755346	-	CAATGAGAAAGCAGATACACCTAAGCCATCATCAACCACTAACATCTCAACTTGCCAGTT	GO:0001726,GO:0005096,GO:0005654,GO:0005829,GO:0005925,GO:0016477,GO:0043231,GO:0043547,GO:0046872,GO:0051492	ruffle|GTPase activator activity|nucleoplasm|cytosol|focal adhesion|cell migration|intracellular membrane-bounded organelle|positive regulation of GTPase activity|metal ion binding|regulation of stress fiber assembly	path:hsa04144,path:hsa04666	Endocytosis|Fc gamma R-mediated phagocytosis	Detected	Detected	6.98242	8.47437
A_23_P159539	0.399789	-1.32269	Down	9.37298	10.6957	NM_004192	8623	ASMTL	acetylserotonin O-methyltransferase-like	ENST00000381333	Homo sapiens acetylserotonin O-methyltransferase-like (ASMTL), transcript variant 1, mRNA [NM_004192]	chrX	1522138	1522197	-	CTGGATGCCATCTTGGCCACCAAAGTGGCCCCCTGAAGCCCAGGCAGCATGTTCATTATA	GO:0005829,GO:0008171,GO:0047429	cytosol|O-methyltransferase activity|nucleoside-triphosphate diphosphatase activity			Detected	Detected	9.37298	10.6957	0.624175	-0.679977	Down	9.38805	10.068	NM_004192	8623	ASMTL	acetylserotonin O-methyltransferase-like	ENST00000381333	Homo sapiens acetylserotonin O-methyltransferase-like (ASMTL), transcript variant 1, mRNA [NM_004192]	chrX	1522138	1522197	-	CTGGATGCCATCTTGGCCACCAAAGTGGCCCCCTGAAGCCCAGGCAGCATGTTCATTATA	GO:0005829,GO:0008171,GO:0047429	cytosol|O-methyltransferase activity|nucleoside-triphosphate diphosphatase activity			Detected	Detected	9.38805	10.068
A_33_P3314276	0.485337	-1.04294	Down	8.62006	9.66301	NM_181718	253982	ASPHD1	aspartate beta-hydroxylase domain containing 1	ENST00000308748	Homo sapiens aspartate beta-hydroxylase domain containing 1 (ASPHD1), mRNA [NM_181718]	chr16	29917316	29917375	+	GGGGGCGGAGGATGGGAACTGGCTAGTGAGCACTGAAATATAAATTCTGAATCCTCTCCT	GO:0016021,GO:0018193,GO:0051213	integral component of membrane|peptidyl-amino acid modification|dioxygenase activity			Detected	Detected	8.62006	9.66301	0.475995	-1.07098	Down	7.99847	9.06945	NM_181718	253982	ASPHD1	aspartate beta-hydroxylase domain containing 1	ENST00000308748	Homo sapiens aspartate beta-hydroxylase domain containing 1 (ASPHD1), mRNA [NM_181718]	chr16	29917316	29917375	+	GGGGGCGGAGGATGGGAACTGGCTAGTGAGCACTGAAATATAAATTCTGAATCCTCTCCT	GO:0016021,GO:0018193,GO:0051213	integral component of membrane|peptidyl-amino acid modification|dioxygenase activity			Detected	Detected	7.99847	9.06945
A_33_P3264394	0.238859	-2.06577	Down	3.10005	5.16581		79058	ASPSCR1	alveolar soft part sarcoma chromosome region, candidate 1	ENST00000583693	alveolar soft part sarcoma chromosome region, candidate 1 [Source:HGNC Symbol;Acc:HGNC:13825] [ENST00000583693]	chr17	79972217	79972276	+	AATGTTCCTCGTTGACAAATGGTCTTGCAGAAGGCAGGATGGCTCCTGCAGCCCCCACTC			path:hsa05202	Transcriptional misregulation in cancer	Not Detected	Detected	3.10005	5.16581	0.210865	-2.24561	Down	2.12141	4.36702		79058	ASPSCR1	alveolar soft part sarcoma chromosome region, candidate 1	ENST00000583693	alveolar soft part sarcoma chromosome region, candidate 1 [Source:HGNC Symbol;Acc:HGNC:13825] [ENST00000583693]	chr17	79972217	79972276	+	AATGTTCCTCGTTGACAAATGGTCTTGCAGAAGGCAGGATGGCTCCTGCAGCCCCCACTC			path:hsa05202	Transcriptional misregulation in cancer	Not Detected	Detected	2.12141	4.36702
A_33_P3283669	0.36996	-1.43456	Down	6.03529	7.46985	NM_001256214	478	ATP1A3	ATPase, Na+/K+ transporting, alpha 3 polypeptide	ENST00000545399	Homo sapiens ATPase, Na+/K+ transporting, alpha 3 polypeptide (ATP1A3), transcript variant 3, mRNA [NM_001256214]	chr19	42470746	42470805	-	CCCCTTCAGCCCCCCGGCTGATGCCATCTCTGGTTCTGGACAATTATCAAATATATCAGT	GO:0001540,GO:0005391,GO:0005524,GO:0005634,GO:0005783,GO:0005794,GO:0005886,GO:0005890,GO:0006883,GO:0007613,GO:0008344,GO:0008542,GO:0010107,GO:0016020,GO:0016021,GO:0021987,GO:0030007,GO:0030424,GO:0031748,GO:0032809,GO:0034220,GO:0035235,GO:0036376,GO:0042383,GO:0042493,GO:0043025,GO:0043209,GO:0043395,GO:0044326,GO:0044327,GO:0045202,GO:0046872,GO:0051087,GO:0060048,GO:0060075,GO:0071300,GO:…	amyloid-beta binding|sodium:potassium-exchanging ATPase activity|ATP binding|nucleus|endoplasmic reticulum|Golgi apparatus|plasma membrane|sodium:potassium-exchanging ATPase complex|cellular sodium ion homeostasis|memory|adult locomotory behavior|visual learning|potassium ion import|membrane|integral component of membrane|cerebral cortex development|cellular potassium ion homeostasis|axon|D1 dopa…	path:hsa04022,path:hsa04024,path:hsa04260,path:hsa04261,path:hsa04911,path:hsa04918,path:hsa04919,path:hsa04925,path:hsa04960,path:hsa04961,path:hsa04964,path:hsa04970,path:hsa04971,path:hsa04972,path:hsa04973,path:hsa04974,path:hsa04976,path:hsa04978	cGMP-PKG signaling pathway|cAMP signaling pathway|Cardiac muscle contraction|Adrenergic signaling in cardiomyocytes|Insulin secretion|Thyroid hormone synthesis|Thyroid hormone signaling pathway|Aldosterone synthesis and secretion|Aldosterone-regulated sodium reabsorption|Endocrine and other factor-regulated calcium reabsorption|Proximal tubule bicarbonate reclamation|Salivary secretion|Gastric ac…	Detected	Detected	6.03529	7.46985	0.566176	-0.820677	Down	6.20734	7.02802	NM_001256214	478	ATP1A3	ATPase, Na+/K+ transporting, alpha 3 polypeptide	ENST00000545399	Homo sapiens ATPase, Na+/K+ transporting, alpha 3 polypeptide (ATP1A3), transcript variant 3, mRNA [NM_001256214]	chr19	42470746	42470805	-	CCCCTTCAGCCCCCCGGCTGATGCCATCTCTGGTTCTGGACAATTATCAAATATATCAGT	GO:0001540,GO:0005391,GO:0005524,GO:0005634,GO:0005783,GO:0005794,GO:0005886,GO:0005890,GO:0006883,GO:0007613,GO:0008344,GO:0008542,GO:0010107,GO:0016020,GO:0016021,GO:0021987,GO:0030007,GO:0030424,GO:0031748,GO:0032809,GO:0034220,GO:0035235,GO:0036376,GO:0042383,GO:0042493,GO:0043025,GO:0043209,GO:0043395,GO:0044326,GO:0044327,GO:0045202,GO:0046872,GO:0051087,GO:0060048,GO:0060075,GO:0071300,GO:…	amyloid-beta binding|sodium:potassium-exchanging ATPase activity|ATP binding|nucleus|endoplasmic reticulum|Golgi apparatus|plasma membrane|sodium:potassium-exchanging ATPase complex|cellular sodium ion homeostasis|memory|adult locomotory behavior|visual learning|potassium ion import|membrane|integral component of membrane|cerebral cortex development|cellular potassium ion homeostasis|axon|D1 dopa…	path:hsa04022,path:hsa04024,path:hsa04260,path:hsa04261,path:hsa04911,path:hsa04918,path:hsa04919,path:hsa04925,path:hsa04960,path:hsa04961,path:hsa04964,path:hsa04970,path:hsa04971,path:hsa04972,path:hsa04973,path:hsa04974,path:hsa04976,path:hsa04978	cGMP-PKG signaling pathway|cAMP signaling pathway|Cardiac muscle contraction|Adrenergic signaling in cardiomyocytes|Insulin secretion|Thyroid hormone synthesis|Thyroid hormone signaling pathway|Aldosterone synthesis and secretion|Aldosterone-regulated sodium reabsorption|Endocrine and other factor-regulated calcium reabsorption|Proximal tubule bicarbonate reclamation|Salivary secretion|Gastric ac…	Detected	Detected	6.20734	7.02802
A_24_P11462	0.403911	-1.30789	Down	5.64043	6.94833	NM_052998	113451	AZIN2	antizyme inhibitor 2		Homo sapiens antizyme inhibitor 2 (AZIN2), transcript variant 1, mRNA [NM_052998]	chr1	33585912	33585971	+	ACCTGCAGTGTTTCTGCCCTGTAAATAGGACCAGTCTTACACTCGCTGTAGTTCAAGTAT	GO:0005634,GO:0005739,GO:0005801,GO:0005802,GO:0005829,GO:0007283,GO:0008792,GO:0015489,GO:0015847,GO:0030133,GO:0030424,GO:0030425,GO:0031410,GO:0033116,GO:0033387,GO:0042177,GO:0042978,GO:0043085,GO:0043204,GO:0048471,GO:0097055,GO:0098629,GO:1902269,GO:1990005	nucleus|mitochondrion|cis-Golgi network|trans-Golgi network|cytosol|spermatogenesis|arginine decarboxylase activity|putrescine transmembrane transporter activity|putrescine transport|transport vesicle|axon|dendrite|cytoplasmic vesicle|endoplasmic reticulum-Golgi intermediate compartment membrane|putrescine biosynthetic process from ornithine|negative regulation of protein catabolic process|ornith…	path:hsa00330	Arginine and proline metabolism	Detected	Detected	5.64043	6.94833	0.327433	-1.61073	Down	5.45387	7.0646	NM_052998	113451	AZIN2	antizyme inhibitor 2		Homo sapiens antizyme inhibitor 2 (AZIN2), transcript variant 1, mRNA [NM_052998]	chr1	33585912	33585971	+	ACCTGCAGTGTTTCTGCCCTGTAAATAGGACCAGTCTTACACTCGCTGTAGTTCAAGTAT	GO:0005634,GO:0005739,GO:0005801,GO:0005802,GO:0005829,GO:0007283,GO:0008792,GO:0015489,GO:0015847,GO:0030133,GO:0030424,GO:0030425,GO:0031410,GO:0033116,GO:0033387,GO:0042177,GO:0042978,GO:0043085,GO:0043204,GO:0048471,GO:0097055,GO:0098629,GO:1902269,GO:1990005	nucleus|mitochondrion|cis-Golgi network|trans-Golgi network|cytosol|spermatogenesis|arginine decarboxylase activity|putrescine transmembrane transporter activity|putrescine transport|transport vesicle|axon|dendrite|cytoplasmic vesicle|endoplasmic reticulum-Golgi intermediate compartment membrane|putrescine biosynthetic process from ornithine|negative regulation of protein catabolic process|ornith…	path:hsa00330	Arginine and proline metabolism	Detected	Detected	5.45387	7.0646
A_23_P422071	0.384271	-1.37981	Down	8.19934	9.57915	NM_003782	8705	B3GALT4	UDP-Gal:betaGlcNAc beta 1,3-galactosyltransferase, polypeptide 4	ENST00000383209	Homo sapiens UDP-Gal:betaGlcNAc beta 1,3-galactosyltransferase, polypeptide 4 (B3GALT4), mRNA [NM_003782]	chr6	33246543	33246603	+	TTCTCTCAAGCTAGGGCAGAAGAGGGTGTCAAGCTCCTCAATAAACTTGTCTCCACTTAA			path:hsa00604	Glycosphingolipid biosynthesis - ganglio series	Detected	Detected	8.19934	9.57915	0.377398	-1.40584	Down	7.19912	8.60496	NM_003782	8705	B3GALT4	UDP-Gal:betaGlcNAc beta 1,3-galactosyltransferase, polypeptide 4	ENST00000383209	Homo sapiens UDP-Gal:betaGlcNAc beta 1,3-galactosyltransferase, polypeptide 4 (B3GALT4), mRNA [NM_003782]	chr6	33246543	33246603	+	TTCTCTCAAGCTAGGGCAGAAGAGGGTGTCAAGCTCCTCAATAAACTTGTCTCCACTTAA			path:hsa00604	Glycosphingolipid biosynthesis - ganglio series	Detected	Detected	7.19912	8.60496
A_23_P76071	0.363785	-1.45884	Down	4.85903	6.31787	NM_030765	79369	B3GNT4	UDP-GlcNAc:betaGal beta-1,3-N-acetylglucosaminyltransferase 4	ENST00000535274	Homo sapiens UDP-GlcNAc:betaGal beta-1,3-N-acetylglucosaminyltransferase 4 (B3GNT4), mRNA [NM_030765]	chr12	122691670	122691729	+	TCCAGGCTATCATGGAAGATGCTGAACTCTTCCCCATTGATGATGTCTTTGTGGGTATGT	GO:0000139,GO:0008499,GO:0008532,GO:0016021,GO:0016266,GO:0018146,GO:0030311	Golgi membrane|UDP-galactose:beta-N-acetylglucosamine beta-1,3-galactosyltransferase activity|N-acetyllactosaminide beta-1,3-N-acetylglucosaminyltransferase activity|integral component of membrane|O-glycan processing|keratan sulfate biosynthetic process|poly-N-acetyllactosamine biosynthetic process	path:hsa00601	Glycosphingolipid biosynthesis - lacto and neolacto series	Detected	Detected	4.85903	6.31787	0.497517	-1.00718	Down	5.07541	6.08259	NM_030765	79369	B3GNT4	UDP-GlcNAc:betaGal beta-1,3-N-acetylglucosaminyltransferase 4	ENST00000535274	Homo sapiens UDP-GlcNAc:betaGal beta-1,3-N-acetylglucosaminyltransferase 4 (B3GNT4), mRNA [NM_030765]	chr12	122691670	122691729	+	TCCAGGCTATCATGGAAGATGCTGAACTCTTCCCCATTGATGATGTCTTTGTGGGTATGT	GO:0000139,GO:0008499,GO:0008532,GO:0016021,GO:0016266,GO:0018146,GO:0030311	Golgi membrane|UDP-galactose:beta-N-acetylglucosamine beta-1,3-galactosyltransferase activity|N-acetyllactosaminide beta-1,3-N-acetylglucosaminyltransferase activity|integral component of membrane|O-glycan processing|keratan sulfate biosynthetic process|poly-N-acetyllactosamine biosynthetic process	path:hsa00601	Glycosphingolipid biosynthesis - lacto and neolacto series	Detected	Detected	5.07541	6.08259
A_23_P101380	0.326782	-1.6136	Down	6.08395	7.69755	NM_198540	374907	B3GNT8	UDP-GlcNAc:betaGal beta-1,3-N-acetylglucosaminyltransferase 8	ENST00000321702	Homo sapiens UDP-GlcNAc:betaGal beta-1,3-N-acetylglucosaminyltransferase 8 (B3GNT8), mRNA [NM_198540]	chr19	41931283	41931342	-	GGCCTGGGCAGGAAAGATGGGGTGGTGGACTGTTTTTGCCTACTTTTTGTTTTTGAAAAA	GO:0000139,GO:0008499,GO:0016021,GO:0016262,GO:0016266,GO:0030311,GO:0070062	Golgi membrane|UDP-galactose:beta-N-acetylglucosamine beta-1,3-galactosyltransferase activity|integral component of membrane|protein N-acetylglucosaminyltransferase activity|O-glycan processing|poly-N-acetyllactosamine biosynthetic process|extracellular exosome			Detected	Detected	6.08395	7.69755	0.63424	-0.656899	Down	5.06127	5.71817	NM_198540	374907	B3GNT8	UDP-GlcNAc:betaGal beta-1,3-N-acetylglucosaminyltransferase 8	ENST00000321702	Homo sapiens UDP-GlcNAc:betaGal beta-1,3-N-acetylglucosaminyltransferase 8 (B3GNT8), mRNA [NM_198540]	chr19	41931283	41931342	-	GGCCTGGGCAGGAAAGATGGGGTGGTGGACTGTTTTTGCCTACTTTTTGTTTTTGAAAAA	GO:0000139,GO:0008499,GO:0016021,GO:0016262,GO:0016266,GO:0030311,GO:0070062	Golgi membrane|UDP-galactose:beta-N-acetylglucosamine beta-1,3-galactosyltransferase activity|integral component of membrane|protein N-acetylglucosaminyltransferase activity|O-glycan processing|poly-N-acetyllactosamine biosynthetic process|extracellular exosome			Detected	Detected	5.06127	5.71817
A_24_P181672	0.596296	-0.7459	Down	5.75659	6.50249	NM_001009905	146712	B3GNTL1	UDP-GlcNAc:betaGal beta-1,3-N-acetylglucosaminyltransferase-like 1	ENST00000571394	Homo sapiens UDP-GlcNAc:betaGal beta-1,3-N-acetylglucosaminyltransferase-like 1 (B3GNTL1), mRNA [NM_001009905]	chr17	80914625	80915095	-	AAGATCAGGAAAGGCTTCTATTGCCACGAGGACTCTCAGGAAAGACCCAAGCCCCGAATC	GO:0016757	transferase activity, transferring glycosyl groups			Detected	Detected	5.75659	6.50249	0.657565	-0.604794	Down	6.20997	6.81476	NM_001009905	146712	B3GNTL1	UDP-GlcNAc:betaGal beta-1,3-N-acetylglucosaminyltransferase-like 1	ENST00000571394	Homo sapiens UDP-GlcNAc:betaGal beta-1,3-N-acetylglucosaminyltransferase-like 1 (B3GNTL1), mRNA [NM_001009905]	chr17	80914625	80915095	-	AAGATCAGGAAAGGCTTCTATTGCCACGAGGACTCTCAGGAAAGACCCAAGCCCCGAATC	GO:0016757	transferase activity, transferring glycosyl groups			Detected	Detected	6.20997	6.81476
A_33_P3269218	0.377634	-1.40494	Down	7.12397	8.52891	NM_001294335	576	BAI2	brain-specific angiogenesis inhibitor 2	ENST00000465256	Homo sapiens brain-specific angiogenesis inhibitor 2 (BAI2), transcript variant 1, mRNA [NM_001294335]	chr1	32192719	32192778	-	CCTGTCCCGGGCTGGGGAGGGGGGAGGGGAACTTTGTTGGGAATAAACTTCACTCTGTGG	GO:0004930,GO:0005813,GO:0005886,GO:0007166,GO:0007186,GO:0007422,GO:0016021,GO:0016525,GO:0033173,GO:0051965	G-protein coupled receptor activity|centrosome|plasma membrane|cell surface receptor signaling pathway|G-protein coupled receptor signaling pathway|peripheral nervous system development|integral component of membrane|negative regulation of angiogenesis|calcineurin-NFAT signaling cascade|positive regulation of synapse assembly			Detected	Detected	7.12397	8.52891	0.266061	-1.91017	Down	7.01628	8.92645	NM_001294335	576	BAI2	brain-specific angiogenesis inhibitor 2	ENST00000465256	Homo sapiens brain-specific angiogenesis inhibitor 2 (BAI2), transcript variant 1, mRNA [NM_001294335]	chr1	32192719	32192778	-	CCTGTCCCGGGCTGGGGAGGGGGGAGGGGAACTTTGTTGGGAATAAACTTCACTCTGTGG	GO:0004930,GO:0005813,GO:0005886,GO:0007166,GO:0007186,GO:0007422,GO:0016021,GO:0016525,GO:0033173,GO:0051965	G-protein coupled receptor activity|centrosome|plasma membrane|cell surface receptor signaling pathway|G-protein coupled receptor signaling pathway|peripheral nervous system development|integral component of membrane|negative regulation of angiogenesis|calcineurin-NFAT signaling cascade|positive regulation of synapse assembly			Detected	Detected	7.01628	8.92645
A_33_P3270445	0.391836	-1.35168	Down	4.24954	5.60121	NM_001294335	576	BAI2	brain-specific angiogenesis inhibitor 2	ENST00000527361	Homo sapiens brain-specific angiogenesis inhibitor 2 (BAI2), transcript variant 1, mRNA [NM_001294335]	chr1	32193117	32193176	-	TTGTCCCAACATCGGCGCCATCAGAGCTGGAGCACCTTCAAATCTATGACACTGGGCTCG	GO:0004930,GO:0005813,GO:0005886,GO:0007166,GO:0007186,GO:0007422,GO:0016021,GO:0016525,GO:0033173,GO:0051965	G-protein coupled receptor activity|centrosome|plasma membrane|cell surface receptor signaling pathway|G-protein coupled receptor signaling pathway|peripheral nervous system development|integral component of membrane|negative regulation of angiogenesis|calcineurin-NFAT signaling cascade|positive regulation of synapse assembly			Not Detected	Detected	4.24954	5.60121	0.303705	-1.71926	Down	4.06876	5.78801	NM_001294335	576	BAI2	brain-specific angiogenesis inhibitor 2	ENST00000527361	Homo sapiens brain-specific angiogenesis inhibitor 2 (BAI2), transcript variant 1, mRNA [NM_001294335]	chr1	32193117	32193176	-	TTGTCCCAACATCGGCGCCATCAGAGCTGGAGCACCTTCAAATCTATGACACTGGGCTCG	GO:0004930,GO:0005813,GO:0005886,GO:0007166,GO:0007186,GO:0007422,GO:0016021,GO:0016525,GO:0033173,GO:0051965	G-protein coupled receptor activity|centrosome|plasma membrane|cell surface receptor signaling pathway|G-protein coupled receptor signaling pathway|peripheral nervous system development|integral component of membrane|negative regulation of angiogenesis|calcineurin-NFAT signaling cascade|positive regulation of synapse assembly			Not Detected	Detected	4.06876	5.78801
A_23_P52207	0.388784	-1.36296	Down	4.14099	5.50395	NM_012342	25805	BAMBI	BMP and activin membrane-bound inhibitor	ENST00000375533	Homo sapiens BMP and activin membrane-bound inhibitor (BAMBI), mRNA [NM_012342]	chr10	28971551	28971610	+	AAGACTTTGTACACACTGTCACCAGGGTTATTTGCATCCAAGGGAGCTGGAATTGAGTAC	GO:0005109,GO:0005114,GO:0005737,GO:0005886,GO:0008284,GO:0008360,GO:0010718,GO:0016021,GO:0016477,GO:0030512,GO:0032092,GO:0035413,GO:0045893,GO:0090263	frizzled binding|type II transforming growth factor beta receptor binding|cytoplasm|plasma membrane|positive regulation of cell proliferation|regulation of cell shape|positive regulation of epithelial to mesenchymal transition|integral component of membrane|cell migration|negative regulation of transforming growth factor beta receptor signaling pathway|positive regulation of protein binding|posit…	path:hsa04310,path:hsa04350	Wnt signaling pathway|TGF-beta signaling pathway	Not Detected	Detected	4.14099	5.50395	0.55695	-0.84438	Down	6.17129	7.01567	NM_012342	25805	BAMBI	BMP and activin membrane-bound inhibitor	ENST00000375533	Homo sapiens BMP and activin membrane-bound inhibitor (BAMBI), mRNA [NM_012342]	chr10	28971551	28971610	+	AAGACTTTGTACACACTGTCACCAGGGTTATTTGCATCCAAGGGAGCTGGAATTGAGTAC	GO:0005109,GO:0005114,GO:0005737,GO:0005886,GO:0008284,GO:0008360,GO:0010718,GO:0016021,GO:0016477,GO:0030512,GO:0032092,GO:0035413,GO:0045893,GO:0090263	frizzled binding|type II transforming growth factor beta receptor binding|cytoplasm|plasma membrane|positive regulation of cell proliferation|regulation of cell shape|positive regulation of epithelial to mesenchymal transition|integral component of membrane|cell migration|negative regulation of transforming growth factor beta receptor signaling pathway|positive regulation of protein binding|posit…	path:hsa04310,path:hsa04350	Wnt signaling pathway|TGF-beta signaling pathway	Detected	Detected	6.17129	7.01567
A_23_P106835	0.610932	-0.710917	Down	8.46154	9.17245	NM_031885	583	BBS2	Bardet-Biedl syndrome 2	ENST00000562813	Homo sapiens Bardet-Biedl syndrome 2 (BBS2), mRNA [NM_031885]	chr16	56518633	56518692	-	TGGGGACAGCTTCTTCCTAGGTGAGGAAAATACAGGTCATGAAGTTCCTGGCAAAGATTT					Detected	Detected	8.46154	9.17245	0.633803	-0.657894	Down	8.84104	9.49893	NM_031885	583	BBS2	Bardet-Biedl syndrome 2	ENST00000562813	Homo sapiens Bardet-Biedl syndrome 2 (BBS2), mRNA [NM_031885]	chr16	56518633	56518692	-	TGGGGACAGCTTCTTCCTAGGTGAGGAAAATACAGGTCATGAAGTTCCTGGCAAAGATTT					Detected	Detected	8.84104	9.49893
A_33_P3291097	0.515438	-0.956128	Down	4.85788	5.81401	NM_005581	4059	BCAM	basal cell adhesion molecule (Lutheran blood group)	ENST00000589558	Homo sapiens basal cell adhesion molecule (Lutheran blood group) (BCAM), transcript variant 1, mRNA [NM_005581]	chr19	45322339	45322398	+	ATAGAGCCCAAGGCAGATGGCAGCTGGAGGGAAGGAGACGAAGTCACACTCATCTGCTCT					Detected	Detected	4.85788	5.81401	0.365139	-1.45348	Down	4.6112	6.06469	NM_005581	4059	BCAM	basal cell adhesion molecule (Lutheran blood group)	ENST00000589558	Homo sapiens basal cell adhesion molecule (Lutheran blood group) (BCAM), transcript variant 1, mRNA [NM_005581]	chr19	45322339	45322398	+	ATAGAGCCCAAGGCAGATGGCAGCTGGAGGGAAGGAGACGAAGTCACACTCATCTGCTCT					Detected	Detected	4.6112	6.06469
A_23_P365149	0.594106	-0.751208	Down	7.67573	8.42694	NM_005881	10295	BCKDK	branched chain ketoacid dehydrogenase kinase	ENST00000567530	Homo sapiens branched chain ketoacid dehydrogenase kinase (BCKDK), transcript variant 1, mRNA [NM_005881]	chr16	31122522	31122661	+	TGCTCAAGAATGCCATGAGAGCCACAATGGAGAGTCACCTAGACACTCCCTACAATGTCC					Detected	Detected	7.67573	8.42694	0.659495	-0.600567	Down	7.60526	8.20583	NM_005881	10295	BCKDK	branched chain ketoacid dehydrogenase kinase	ENST00000567530	Homo sapiens branched chain ketoacid dehydrogenase kinase (BCKDK), transcript variant 1, mRNA [NM_005881]	chr16	31122522	31122661	+	TGCTCAAGAATGCCATGAGAGCCACAATGGAGAGTCACCTAGACACTCCCTACAATGTCC					Detected	Detected	7.60526	8.20583
A_32_P69849	0.634353	-0.656642	Down	4.61212	5.26876	NM_001012978	340542	BEX5	brain expressed, X-linked 5	ENST00000333643	Homo sapiens brain expressed, X-linked 5 (BEX5), transcript variant 1, mRNA [NM_001012978]	chrX	101408841	101408900	-	TCTTGAGGTTAATAATCATAAAATCCCTGCTTTCTAAATTCGCATTTTTCCTGGTGTACC	GO:0005737,GO:0070062	cytoplasm|extracellular exosome			Detected	Detected	4.61212	5.26876	0.555707	-0.847603	Down	4.94601	5.79361	NM_001012978	340542	BEX5	brain expressed, X-linked 5	ENST00000333643	Homo sapiens brain expressed, X-linked 5 (BEX5), transcript variant 1, mRNA [NM_001012978]	chrX	101408841	101408900	-	TCTTGAGGTTAATAATCATAAAATCCCTGCTTTCTAAATTCGCATTTTTCCTGGTGTACC	GO:0005737,GO:0070062	cytoplasm|extracellular exosome			Detected	Detected	4.94601	5.79361
A_24_P336551	0.441986	-1.17793	Down	6.74026	7.91819	NM_199173	632	BGLAP	bone gamma-carboxyglutamate (gla) protein		Homo sapiens bone gamma-carboxyglutamate (gla) protein (BGLAP), mRNA [NM_199173]	chr1	156213055	156213114	+	GGATGTGGGGTCCCCATCATCCCAGCTGCTCCCAAATAAACTCCAGAAGAGGAATCTGTG			path:hsa04928	Parathyroid hormone synthesis, secretion and action	Detected	Detected	6.74026	7.91819	0.544352	-0.877389	Down	6.16542	7.04281	NM_199173	632	BGLAP	bone gamma-carboxyglutamate (gla) protein		Homo sapiens bone gamma-carboxyglutamate (gla) protein (BGLAP), mRNA [NM_199173]	chr1	156213055	156213114	+	GGATGTGGGGTCCCCATCATCCCAGCTGCTCCCAAATAAACTCCAGAAGAGGAATCTGTG			path:hsa04928	Parathyroid hormone synthesis, secretion and action	Detected	Detected	6.16542	7.04281
A_33_P3227041	0.649712	-0.622128	Down	12.2757	12.8978	NM_197966	637	BID	BH3 interacting domain death agonist		Homo sapiens BH3 interacting domain death agonist (BID), transcript variant 1, mRNA [NM_197966]	chr22	18218265	18218324	-	ACTGGCTAAAGCTCGATGTGGTCACAGCTGTATAGCTGCTTCCAGTGTAGACGGAGCCCT			path:hsa01524,path:hsa04071,path:hsa04115,path:hsa04210,path:hsa04215,path:hsa04217,path:hsa04650,path:hsa04932,path:hsa05010,path:hsa05014,path:hsa05152,path:hsa05163,path:hsa05167,path:hsa05169,path:hsa05170,path:hsa05200,path:hsa05416	Platinum drug resistance|Sphingolipid signaling pathway|p53 signaling pathway|Apoptosis|Apoptosis - multiple species|Necroptosis|Natural killer cell mediated cytotoxicity|Non-alcoholic fatty liver disease (NAFLD)|Alzheimer disease|Amyotrophic lateral sclerosis (ALS)|Tuberculosis|Human cytomegalovirus infection|Kaposi sarcoma-associated herpesvirus infection|Epstein-Barr virus infection|Human immu…	Detected	Detected	12.2757	12.8978	0.619767	-0.690202	Down	12.3582	13.0484	NM_197966	637	BID	BH3 interacting domain death agonist		Homo sapiens BH3 interacting domain death agonist (BID), transcript variant 1, mRNA [NM_197966]	chr22	18218265	18218324	-	ACTGGCTAAAGCTCGATGTGGTCACAGCTGTATAGCTGCTTCCAGTGTAGACGGAGCCCT			path:hsa01524,path:hsa04071,path:hsa04115,path:hsa04210,path:hsa04215,path:hsa04217,path:hsa04650,path:hsa04932,path:hsa05010,path:hsa05014,path:hsa05152,path:hsa05163,path:hsa05167,path:hsa05169,path:hsa05170,path:hsa05200,path:hsa05416	Platinum drug resistance|Sphingolipid signaling pathway|p53 signaling pathway|Apoptosis|Apoptosis - multiple species|Necroptosis|Natural killer cell mediated cytotoxicity|Non-alcoholic fatty liver disease (NAFLD)|Alzheimer disease|Amyotrophic lateral sclerosis (ALS)|Tuberculosis|Human cytomegalovirus infection|Kaposi sarcoma-associated herpesvirus infection|Epstein-Barr virus infection|Human immu…	Detected	Detected	12.3582	13.0484
A_33_P3363637	0.63888	-0.646382	Down	6.03081	6.67719	NM_013314	29760	BLNK	B-cell linker		Homo sapiens B-cell linker (BLNK), transcript variant 1, mRNA [NM_013314]	chr10	97951638	97951697	-	CAGACACTTTCCCAAAGTTTCTCCTTTTGAGAAAAAGTCCCAAAACTTCATATTTTGGAT			path:hsa04064,path:hsa04380,path:hsa04662,path:hsa05169,path:hsa05340	NF-kappa B signaling pathway|Osteoclast differentiation|B cell receptor signaling pathway|Epstein-Barr virus infection|Primary immunodeficiency	Detected	Detected	6.03081	6.67719	0.449049	-1.15505	Down	4.81715	5.9722	NM_013314	29760	BLNK	B-cell linker		Homo sapiens B-cell linker (BLNK), transcript variant 1, mRNA [NM_013314]	chr10	97951638	97951697	-	CAGACACTTTCCCAAAGTTTCTCCTTTTGAGAAAAAGTCCCAAAACTTCATATTTTGGAT			path:hsa04064,path:hsa04380,path:hsa04662,path:hsa05169,path:hsa05340	NF-kappa B signaling pathway|Osteoclast differentiation|B cell receptor signaling pathway|Epstein-Barr virus infection|Primary immunodeficiency	Detected	Detected	4.81715	5.9722
A_24_P64344	0.502513	-0.992766	Down	5.04634	6.0391	NM_013314	29760	BLNK	B-cell linker		Homo sapiens B-cell linker (BLNK), transcript variant 1, mRNA [NM_013314]	chr10	97956686	97956745	-	TAAGCGAGTATATAATATTCCTGTGCGATTTATTGAAGCAACAAAACAATATGCCTTGGG			path:hsa04064,path:hsa04380,path:hsa04662,path:hsa05169,path:hsa05340	NF-kappa B signaling pathway|Osteoclast differentiation|B cell receptor signaling pathway|Epstein-Barr virus infection|Primary immunodeficiency	Detected	Detected	5.04634	6.0391	0.47427	-1.07622	Down	3.78519	4.86141	NM_013314	29760	BLNK	B-cell linker		Homo sapiens B-cell linker (BLNK), transcript variant 1, mRNA [NM_013314]	chr10	97956686	97956745	-	TAAGCGAGTATATAATATTCCTGTGCGATTTATTGAAGCAACAAAACAATATGCCTTGGG			path:hsa04064,path:hsa04380,path:hsa04662,path:hsa05169,path:hsa05340	NF-kappa B signaling pathway|Osteoclast differentiation|B cell receptor signaling pathway|Epstein-Barr virus infection|Primary immunodeficiency	Not Detected	Detected	3.78519	4.86141
A_33_P3388870	0.565894	-0.821395	Down	9.31711	10.1385	NM_001487	2647	BLOC1S1	biogenesis of lysosomal organelles complex-1, subunit 1		Homo sapiens biogenesis of lysosomal organelles complex-1, subunit 1 (BLOC1S1), transcript variant 1, mRNA [NM_001487]	chr12	56113416	56113475	+	TATCCCTCCTACCTCACCCGCAGGGGGAAGGAGGGAGGCTGACAAGCCTTGAATAAAACA	GO:0005615,GO:0005758,GO:0005759,GO:0005765,GO:0005829,GO:0008089,GO:0009060,GO:0016197,GO:0018394,GO:0031083,GO:0031175,GO:0032418,GO:0032438,GO:0048490,GO:0060155,GO:0070062,GO:0099078,GO:1904115	extracellular space|mitochondrial intermembrane space|mitochondrial matrix|lysosomal membrane|cytosol|anterograde axonal transport|aerobic respiration|endosomal transport|peptidyl-lysine acetylation|BLOC-1 complex|neuron projection development|lysosome localization|melanosome organization|anterograde synaptic vesicle transport|platelet dense granule organization|extracellular exosome|BORC complex…			Detected	Detected	9.31711	10.1385	0.576992	-0.793377	Down	8.63472	9.4281	NM_001487	2647	BLOC1S1	biogenesis of lysosomal organelles complex-1, subunit 1		Homo sapiens biogenesis of lysosomal organelles complex-1, subunit 1 (BLOC1S1), transcript variant 1, mRNA [NM_001487]	chr12	56113416	56113475	+	TATCCCTCCTACCTCACCCGCAGGGGGAAGGAGGGAGGCTGACAAGCCTTGAATAAAACA	GO:0005615,GO:0005758,GO:0005759,GO:0005765,GO:0005829,GO:0008089,GO:0009060,GO:0016197,GO:0018394,GO:0031083,GO:0031175,GO:0032418,GO:0032438,GO:0048490,GO:0060155,GO:0070062,GO:0099078,GO:1904115	extracellular space|mitochondrial intermembrane space|mitochondrial matrix|lysosomal membrane|cytosol|anterograde axonal transport|aerobic respiration|endosomal transport|peptidyl-lysine acetylation|BLOC-1 complex|neuron projection development|lysosome localization|melanosome organization|anterograde synaptic vesicle transport|platelet dense granule organization|extracellular exosome|BORC complex…			Detected	Detected	8.63472	9.4281
A_23_P379649	0.201797	-2.30902	Down	4.12961	6.43863	NM_001003940	90427	BMF	Bcl2 modifying factor		Homo sapiens Bcl2 modifying factor (BMF), transcript variant 1, mRNA [NM_001003940]	chr15	40380450	40380509	-	CTGGTGGGGACTTTTGAGTCTTGAGGGGATAGCGGAAAAAGCTGAGCTCATAGGTGCCCA	GO:0001669,GO:0001844,GO:0005741,GO:0005829,GO:0005886,GO:0010507,GO:0016459,GO:0032464,GO:0034644,GO:0043065,GO:0043276,GO:0090200,GO:1900740,GO:2001244	acrosomal vesicle|protein insertion into mitochondrial membrane involved in apoptotic signaling pathway|mitochondrial outer membrane|cytosol|plasma membrane|negative regulation of autophagy|myosin complex|positive regulation of protein homooligomerization|cellular response to UV|positive regulation of apoptotic process|anoikis|positive regulation of release of cytochrome c from mitochondria|posit…	path:hsa05206	MicroRNAs in cancer	Not Detected	Detected	4.12961	6.43863	0.125696	-2.99199	Down	3.3266	6.31859	NM_001003940	90427	BMF	Bcl2 modifying factor		Homo sapiens Bcl2 modifying factor (BMF), transcript variant 1, mRNA [NM_001003940]	chr15	40380450	40380509	-	CTGGTGGGGACTTTTGAGTCTTGAGGGGATAGCGGAAAAAGCTGAGCTCATAGGTGCCCA	GO:0001669,GO:0001844,GO:0005741,GO:0005829,GO:0005886,GO:0010507,GO:0016459,GO:0032464,GO:0034644,GO:0043065,GO:0043276,GO:0090200,GO:1900740,GO:2001244	acrosomal vesicle|protein insertion into mitochondrial membrane involved in apoptotic signaling pathway|mitochondrial outer membrane|cytosol|plasma membrane|negative regulation of autophagy|myosin complex|positive regulation of protein homooligomerization|cellular response to UV|positive regulation of apoptotic process|anoikis|positive regulation of release of cytochrome c from mitochondria|posit…	path:hsa05206	MicroRNAs in cancer	Not Detected	Detected	3.3266	6.31859
A_33_P3354151	0.528002	-0.921384	Down	7.60858	8.52996	NM_016074	51027	BOLA1	bolA family member 1	ENST00000369152	Homo sapiens bolA family member 1 (BOLA1), mRNA [NM_016074]	chr1	149871961	149872020	+	AACTCTCAGCTGGACACTAGCCCCCCATGCCTGGGTGGGAACAAGAAAACTCTAGGAACC	GO:0005739	mitochondrion			Detected	Detected	7.60858	8.52996	0.653565	-0.613598	Down	7.68676	8.30036	NM_016074	51027	BOLA1	bolA family member 1	ENST00000369152	Homo sapiens bolA family member 1 (BOLA1), mRNA [NM_016074]	chr1	149871961	149872020	+	AACTCTCAGCTGGACACTAGCCCCCCATGCCTGGGTGGGAACAAGAAAACTCTAGGAACC	GO:0005739	mitochondrion			Detected	Detected	7.68676	8.30036
A_24_P122636	0.423444	-1.23976	Down	3.44338	4.68314	NM_006085	10380	BPNT1	3'(2'), 5'-bisphosphate nucleotidase 1		Homo sapiens 3'(2'), 5'-bisphosphate nucleotidase 1 (BPNT1), transcript variant 1, mRNA [NM_006085]	chr1	220231098	220231157	-	CCAATTAAGAATATATATGATGTTATTATATATGCTTATGAAACAGATTTATGAGAAAAG	GO:0005829,GO:0006139,GO:0007399,GO:0008441,GO:0046854,GO:0046872,GO:0050427,GO:0070062	cytosol|nucleobase-containing compound metabolic process|nervous system development|3'(2'),5'-bisphosphate nucleotidase activity|phosphatidylinositol phosphorylation|metal ion binding|3'-phosphoadenosine 5'-phosphosulfate metabolic process|extracellular exosome	path:hsa00920	Sulfur metabolism	Not Detected	Detected	3.44338	4.68314	0.403285	-1.31013	Down	2.79344	4.10357	NM_006085	10380	BPNT1	3'(2'), 5'-bisphosphate nucleotidase 1		Homo sapiens 3'(2'), 5'-bisphosphate nucleotidase 1 (BPNT1), transcript variant 1, mRNA [NM_006085]	chr1	220231098	220231157	-	CCAATTAAGAATATATATGATGTTATTATATATGCTTATGAAACAGATTTATGAGAAAAG	GO:0005829,GO:0006139,GO:0007399,GO:0008441,GO:0046854,GO:0046872,GO:0050427,GO:0070062	cytosol|nucleobase-containing compound metabolic process|nervous system development|3'(2'),5'-bisphosphate nucleotidase activity|phosphatidylinositol phosphorylation|metal ion binding|3'-phosphoadenosine 5'-phosphosulfate metabolic process|extracellular exosome	path:hsa00920	Sulfur metabolism	Not Detected	Detected	2.79344	4.10357
A_23_P383915	0.449737	-1.15285	Down	4.2538	5.40665	NM_144587	118663	BTBD16	BTB (POZ) domain containing 16	ENST00000260723	Homo sapiens BTB (POZ) domain containing 16 (BTBD16), mRNA [NM_144587]	chr10	124097550	124097609	+	GTGGGCATCCCAATCTATGTAAGTTTTGCATTCATCTTCCCAGCATCTTGACAGTTTCCA	GO:0000151,GO:0005634	ubiquitin ligase complex|nucleus			Not Detected	Detected	4.2538	5.40665	0.134924	-2.88978	Down	2.19548	5.08526	NM_144587	118663	BTBD16	BTB (POZ) domain containing 16	ENST00000260723	Homo sapiens BTB (POZ) domain containing 16 (BTBD16), mRNA [NM_144587]	chr10	124097550	124097609	+	GTGGGCATCCCAATCTATGTAAGTTTTGCATTCATCTTCCCAGCATCTTGACAGTTTCCA	GO:0000151,GO:0005634	ubiquitin ligase complex|nucleus			Not Detected	Detected	2.19548	5.08526
A_33_P3388466	0.507085	-0.979701	Down	4.18955	5.16925	NM_007048	11119	BTN3A1	butyrophilin, subfamily 3, member A1		Homo sapiens butyrophilin, subfamily 3, member A1 (BTN3A1), transcript variant 1, mRNA [NM_007048]	chr6	26409886	26409945	+	TTCAGAAAGAAAAAGAGAGAGCAAGAGTTGAGAGAAATGGCATGGAGCACAATGAAGCAA	GO:0002250,GO:0005886,GO:0016021,GO:0050663,GO:0050798,GO:0050852,GO:0072643	adaptive immune response|plasma membrane|integral component of membrane|cytokine secretion|activated T cell proliferation|T cell receptor signaling pathway|interferon-gamma secretion			Not Detected	Detected	4.18955	5.16925	0.623927	-0.680551	Down	3.95149	4.63204	NM_007048	11119	BTN3A1	butyrophilin, subfamily 3, member A1		Homo sapiens butyrophilin, subfamily 3, member A1 (BTN3A1), transcript variant 1, mRNA [NM_007048]	chr6	26409886	26409945	+	TTCAGAAAGAAAAAGAGAGAGCAAGAGTTGAGAGAAATGGCATGGAGCACAATGAAGCAA	GO:0002250,GO:0005886,GO:0016021,GO:0050663,GO:0050798,GO:0050852,GO:0072643	adaptive immune response|plasma membrane|integral component of membrane|cytokine secretion|activated T cell proliferation|T cell receptor signaling pathway|interferon-gamma secretion			Not Detected	Detected	3.95149	4.63204
A_33_P3227880	0.519324	-0.945293	Down	7.49654	8.44183	NM_001197247	11118	BTN3A2	butyrophilin, subfamily 3, member A2	ENST00000396948	Homo sapiens butyrophilin, subfamily 3, member A2 (BTN3A2), transcript variant 3, mRNA [NM_001197247]	chr6	26375985	26376044	+	TACAGCGCTAGAGATTCATATGTTTATCCCCATTTTTCAGGTGAGGAAATGCTTCAGATG	GO:0002456,GO:0005886,GO:0016020,GO:0016021,GO:0072643	T cell mediated immunity|plasma membrane|membrane|integral component of membrane|interferon-gamma secretion			Detected	Detected	7.49654	8.44183	0.502811	-0.991911	Down	7.62439	8.6163	NM_001197247	11118	BTN3A2	butyrophilin, subfamily 3, member A2	ENST00000396948	Homo sapiens butyrophilin, subfamily 3, member A2 (BTN3A2), transcript variant 3, mRNA [NM_001197247]	chr6	26375985	26376044	+	TACAGCGCTAGAGATTCATATGTTTATCCCCATTTTTCAGGTGAGGAAATGCTTCAGATG	GO:0002456,GO:0005886,GO:0016020,GO:0016021,GO:0072643	T cell mediated immunity|plasma membrane|membrane|integral component of membrane|interferon-gamma secretion			Detected	Detected	7.62439	8.6163
A_24_P329795	0.426376	-1.2298	Down	7.84345	9.07325	NM_007021	11067	C10orf10	chromosome 10 open reading frame 10	ENST00000298295	Homo sapiens chromosome 10 open reading frame 10 (C10orf10), mRNA [NM_007021]	chr10	45471710	45471769	-	TGTGTTTTCTCTGGAGATAGAATGTAAACCATATTAAAAGGAAAAAGTTTCAGACAAGCA	GO:0005737	cytoplasm			Detected	Detected	7.84345	9.07325	0.291311	-1.77937	Down	5.12478	6.90415	NM_007021	11067	C10orf10	chromosome 10 open reading frame 10	ENST00000298295	Homo sapiens chromosome 10 open reading frame 10 (C10orf10), mRNA [NM_007021]	chr10	45471710	45471769	-	TGTGTTTTCTCTGGAGATAGAATGTAAACCATATTAAAAGGAAAAAGTTTCAGACAAGCA	GO:0005737	cytoplasm			Detected	Detected	5.12478	6.90415
A_23_P24077	0.512068	-0.965594	Down	8.38961	9.35521	NM_022153	64115	C10orf54	chromosome 10 open reading frame 54	ENST00000394957	Homo sapiens chromosome 10 open reading frame 54 (C10orf54), mRNA [NM_022153]	chr10	73510378	73510437	-	AGATCTGTCAACAGGTTAAGTCAATCTGGGGCTTCCACTGCCTGCATTCCAGTCCCCAGA	GO:0005886,GO:0016021,GO:0042802	plasma membrane|integral component of membrane|identical protein binding			Detected	Detected	8.38961	9.35521	0.200797	-2.31619	Down	7.5447	9.86089	NM_022153	64115	C10orf54	chromosome 10 open reading frame 54	ENST00000394957	Homo sapiens chromosome 10 open reading frame 54 (C10orf54), mRNA [NM_022153]	chr10	73510378	73510437	-	AGATCTGTCAACAGGTTAAGTCAATCTGGGGCTTCCACTGCCTGCATTCCAGTCCCCAGA	GO:0005886,GO:0016021,GO:0042802	plasma membrane|integral component of membrane|identical protein binding			Detected	Detected	7.5447	9.86089
A_24_P210082	0.338658	-1.5621	Down	6.66553	8.22763	NM_019021	54494	C11orf71	chromosome 11 open reading frame 71	ENST00000325636	Homo sapiens chromosome 11 open reading frame 71 (C11orf71), transcript variant 2, mRNA [NM_019021]	chr11	114270727	114270786	-	TCACCTTACCCAATCCCTGCCGTTGAACCCGATCTCCTAAGAAGTGTGCTGCAACAGCGT					Detected	Detected	6.66553	8.22763	0.64623	-0.62988	Down	6.87215	7.50203	NM_019021	54494	C11orf71	chromosome 11 open reading frame 71	ENST00000325636	Homo sapiens chromosome 11 open reading frame 71 (C11orf71), transcript variant 2, mRNA [NM_019021]	chr11	114270727	114270786	-	TCACCTTACCCAATCCCTGCCGTTGAACCCGATCTCCTAAGAAGTGTGCTGCAACAGCGT					Detected	Detected	6.87215	7.50203
A_19_P00321588	0.327964	-1.60839	Down	3.48491	5.09329	NM_001282463	56967	C14orf132	chromosome 14 open reading frame 132	ENST00000555004	Homo sapiens chromosome 14 open reading frame 132 (C14orf132), transcript variant 1, mRNA [NM_001282463]	chr14	96556334	96556393	+	TTACATAGCTGTGCCTCAGAGAAAGGGTCCTGCATTTTCTGGAATGTTCTCTGTGCTTAC	GO:0016021	integral component of membrane			Not Detected	Detected	3.48491	5.09329	0.317044	-1.65725	Down	4.22299	5.88024	NM_001282463	56967	C14orf132	chromosome 14 open reading frame 132	ENST00000555004	Homo sapiens chromosome 14 open reading frame 132 (C14orf132), transcript variant 1, mRNA [NM_001282463]	chr14	96556334	96556393	+	TTACATAGCTGTGCCTCAGAGAAAGGGTCCTGCATTTTCTGGAATGTTCTCTGTGCTTAC	GO:0016021	integral component of membrane			Detected	Detected	4.22299	5.88024
A_23_P26024	0.532764	-0.908431	Down	11.0995	12.0079	NM_032413	84419	C15orf48	chromosome 15 open reading frame 48	ENST00000396650	Homo sapiens chromosome 15 open reading frame 48 (C15orf48), transcript variant 2, mRNA [NM_032413]	chr15	45725295	45725354	+	AGTGTGCGGAAATGCTTCTGCTACATTTTTAGGGTTTGTCTACATTTTTTGGGCTCTGGA	GO:0005634,GO:0005751,GO:0022900,GO:1902600	nucleus|mitochondrial respiratory chain complex IV|electron transport chain|hydrogen ion transmembrane transport			Detected	Detected	11.0995	12.0079	0.235137	-2.08842	Down	11.1185	13.2069	NM_032413	84419	C15orf48	chromosome 15 open reading frame 48	ENST00000396650	Homo sapiens chromosome 15 open reading frame 48 (C15orf48), transcript variant 2, mRNA [NM_032413]	chr15	45725295	45725354	+	AGTGTGCGGAAATGCTTCTGCTACATTTTTAGGGTTTGTCTACATTTTTTGGGCTCTGGA	GO:0005634,GO:0005751,GO:0022900,GO:1902600	nucleus|mitochondrial respiratory chain complex IV|electron transport chain|hydrogen ion transmembrane transport			Detected	Detected	11.1185	13.2069
A_32_P150391	0.651051	-0.619158	Down	6.21523	6.83438	NM_001105520	388327	C17orf100	chromosome 17 open reading frame 100	ENST00000542475	Homo sapiens chromosome 17 open reading frame 100 (C17orf100), mRNA [NM_001105520]	chr17	6556004	6556063	+	CTGCTAAAAACTCGAGGGACAAGGAACAGACTCATAAATTATTAATTGGCCTTTGTTTAT					Detected	Detected	6.21523	6.83438	0.41953	-1.25316	Down	5.63242	6.88558	NM_001105520	388327	C17orf100	chromosome 17 open reading frame 100	ENST00000542475	Homo sapiens chromosome 17 open reading frame 100 (C17orf100), mRNA [NM_001105520]	chr17	6556004	6556063	+	CTGCTAAAAACTCGAGGGACAAGGAACAGACTCATAAATTATTAATTGGCCTTTGTTTAT					Detected	Detected	5.63242	6.88558
A_23_P152963	0.644027	-0.634806	Down	7.28665	7.92146	NM_017622	54785	C17orf59	chromosome 17 open reading frame 59	ENST00000389017	Homo sapiens chromosome 17 open reading frame 59 (C17orf59), mRNA [NM_017622]	chr17	8092122	8092181	-	GAAGGGATGTTGCTCTGCTTGTATTCAGTTGGCCATCTGTAGCTACCCTGTTCTTCCCAA	GO:0005765,GO:0032418,GO:0099078	lysosomal membrane|lysosome localization|BORC complex			Detected	Detected	7.28665	7.92146	0.535939	-0.899861	Down	6.80547	7.70533	NM_017622	54785	C17orf59	chromosome 17 open reading frame 59	ENST00000389017	Homo sapiens chromosome 17 open reading frame 59 (C17orf59), mRNA [NM_017622]	chr17	8092122	8092181	-	GAAGGGATGTTGCTCTGCTTGTATTCAGTTGGCCATCTGTAGCTACCCTGTTCTTCCCAA	GO:0005765,GO:0032418,GO:0099078	lysosomal membrane|lysosome localization|BORC complex			Detected	Detected	6.80547	7.70533
A_23_P77993	0.371899	-1.42702	Down	4.11985	5.54686		10882	C1QL1	complement component 1, q subcomponent-like 1	ENST00000253407	complement component 1, q subcomponent-like 1 [Source:HGNC Symbol;Acc:HGNC:24182] [ENST00000253407]	chr17	43037574	43037633	-	CTGGATGGAGGCAAAGCACACGGCGGCAACAGCAACAAATACAGCACGTTCTCTGGCTTC					Not Detected	Detected	4.11985	5.54686	0.129503	-2.94895	Down	2.57564	5.52458		10882	C1QL1	complement component 1, q subcomponent-like 1	ENST00000253407	complement component 1, q subcomponent-like 1 [Source:HGNC Symbol;Acc:HGNC:24182] [ENST00000253407]	chr17	43037574	43037633	-	CTGGATGGAGGCAAAGCACACGGCGGCAACAGCAACAAATACAGCACGTTCTCTGGCTTC					Not Detected	Detected	2.57564	5.52458
A_33_P3400843	0.267746	-1.90106	Down	3.95177	5.85283	NM_001008223	338761	C1QL4	complement component 1, q subcomponent-like 4	ENST00000334221	Homo sapiens complement component 1, q subcomponent-like 4 (C1QL4), mRNA [NM_001008223]	chr12	49726260	49726319	-	TGGAGGAACCAGTGAATTCTTTCCTGGCATTTAAAACGCATTCTGTACAGTCCCCATTCC	GO:0005581,GO:0005615,GO:0042802,GO:0045599,GO:0048147,GO:0070373	collagen trimer|extracellular space|identical protein binding|negative regulation of fat cell differentiation|negative regulation of fibroblast proliferation|negative regulation of ERK1 and ERK2 cascade			Not Detected	Detected	3.95177	5.85283	0.422657	-1.24244	Down	4.98862	6.23106	NM_001008223	338761	C1QL4	complement component 1, q subcomponent-like 4	ENST00000334221	Homo sapiens complement component 1, q subcomponent-like 4 (C1QL4), mRNA [NM_001008223]	chr12	49726260	49726319	-	TGGAGGAACCAGTGAATTCTTTCCTGGCATTTAAAACGCATTCTGTACAGTCCCCATTCC	GO:0005581,GO:0005615,GO:0042802,GO:0045599,GO:0048147,GO:0070373	collagen trimer|extracellular space|identical protein binding|negative regulation of fat cell differentiation|negative regulation of fibroblast proliferation|negative regulation of ERK1 and ERK2 cascade			Detected	Detected	4.98862	6.23106
A_23_P125423	0.596608	-0.745145	Down	10.2164	10.9615	NM_001733	715	C1R	complement component 1, r subcomponent	ENST00000540394	Homo sapiens complement component 1, r subcomponent (C1R), mRNA [NM_001733]	chr12	7187567	7187626	-	AGGATATAGTTATCAATCTCTAGTTGTCACTTTCCTCTTCCACTTTGATACCATTGGGTC	GO:0004252,GO:0005509,GO:0005576,GO:0005615,GO:0006955,GO:0006956,GO:0006958,GO:0008236,GO:0030449,GO:0031638,GO:0045087,GO:0070062,GO:0072562	serine-type endopeptidase activity|calcium ion binding|extracellular region|extracellular space|immune response|complement activation|complement activation, classical pathway|serine-type peptidase activity|regulation of complement activation|zymogen activation|innate immune response|extracellular exosome|blood microparticle	path:hsa04145,path:hsa04610,path:hsa05133,path:hsa05150,path:hsa05322	Phagosome|Complement and coagulation cascades|Pertussis|Staphylococcus aureus infection|Systemic lupus erythematosus	Detected	Detected	10.2164	10.9615	0.578625	-0.7893	Down	10.5911	11.3804	NM_001733	715	C1R	complement component 1, r subcomponent	ENST00000540394	Homo sapiens complement component 1, r subcomponent (C1R), mRNA [NM_001733]	chr12	7187567	7187626	-	AGGATATAGTTATCAATCTCTAGTTGTCACTTTCCTCTTCCACTTTGATACCATTGGGTC	GO:0004252,GO:0005509,GO:0005576,GO:0005615,GO:0006955,GO:0006956,GO:0006958,GO:0008236,GO:0030449,GO:0031638,GO:0045087,GO:0070062,GO:0072562	serine-type endopeptidase activity|calcium ion binding|extracellular region|extracellular space|immune response|complement activation|complement activation, classical pathway|serine-type peptidase activity|regulation of complement activation|zymogen activation|innate immune response|extracellular exosome|blood microparticle	path:hsa04145,path:hsa04610,path:hsa05133,path:hsa05150,path:hsa05322	Phagosome|Complement and coagulation cascades|Pertussis|Staphylococcus aureus infection|Systemic lupus erythematosus	Detected	Detected	10.5911	11.3804
A_33_P3393821	0.548957	-0.865235	Down	11.8386	12.7038	NM_001733	715	C1R	complement component 1, r subcomponent	ENST00000602298	Homo sapiens complement component 1, r subcomponent (C1R), mRNA [NM_001733]	chr12	7187836	7187895	-	TACACCAAAGTGCTCAACTACGTGGACTGGATCAAGAAAGAGATGGAGGAGGAGGACTGA	GO:0004252,GO:0005509,GO:0005576,GO:0005615,GO:0006955,GO:0006956,GO:0006958,GO:0008236,GO:0030449,GO:0031638,GO:0045087,GO:0070062,GO:0072562	serine-type endopeptidase activity|calcium ion binding|extracellular region|extracellular space|immune response|complement activation|complement activation, classical pathway|serine-type peptidase activity|regulation of complement activation|zymogen activation|innate immune response|extracellular exosome|blood microparticle	path:hsa04145,path:hsa04610,path:hsa05133,path:hsa05150,path:hsa05322	Phagosome|Complement and coagulation cascades|Pertussis|Staphylococcus aureus infection|Systemic lupus erythematosus	Detected	Detected	11.8386	12.7038	0.660552	-0.598256	Down	11.9488	12.5471	NM_001733	715	C1R	complement component 1, r subcomponent	ENST00000602298	Homo sapiens complement component 1, r subcomponent (C1R), mRNA [NM_001733]	chr12	7187836	7187895	-	TACACCAAAGTGCTCAACTACGTGGACTGGATCAAGAAAGAGATGGAGGAGGAGGACTGA	GO:0004252,GO:0005509,GO:0005576,GO:0005615,GO:0006955,GO:0006956,GO:0006958,GO:0008236,GO:0030449,GO:0031638,GO:0045087,GO:0070062,GO:0072562	serine-type endopeptidase activity|calcium ion binding|extracellular region|extracellular space|immune response|complement activation|complement activation, classical pathway|serine-type peptidase activity|regulation of complement activation|zymogen activation|innate immune response|extracellular exosome|blood microparticle	path:hsa04145,path:hsa04610,path:hsa05133,path:hsa05150,path:hsa05322	Phagosome|Complement and coagulation cascades|Pertussis|Staphylococcus aureus infection|Systemic lupus erythematosus	Detected	Detected	11.9488	12.5471
A_32_P42946	0.440587	-1.1825	Down	6.72384	7.90634	NM_182517	149466	C1orf210	chromosome 1 open reading frame 210	ENST00000423420	Homo sapiens chromosome 1 open reading frame 210 (C1orf210), transcript variant 1, mRNA [NM_182517]	chr1	43748497	43748556	-	CTGAAGATGAGGATGATGATGGCTTCATCGAGGACAATTACATTCAGCCTGGGACTGGCG	GO:0005769,GO:0005886,GO:0016021,GO:0055037	early endosome|plasma membrane|integral component of membrane|recycling endosome			Detected	Detected	6.72384	7.90634	0.44816	-1.15791	Down	5.88858	7.0465	NM_182517	149466	C1orf210	chromosome 1 open reading frame 210	ENST00000423420	Homo sapiens chromosome 1 open reading frame 210 (C1orf210), transcript variant 1, mRNA [NM_182517]	chr1	43748497	43748556	-	CTGAAGATGAGGATGATGATGGCTTCATCGAGGACAATTACATTCAGCCTGGGACTGGCG	GO:0005769,GO:0005886,GO:0016021,GO:0055037	early endosome|plasma membrane|integral component of membrane|recycling endosome			Detected	Detected	5.88858	7.0465
A_33_P3381454	0.64986	-0.621799	Down	6.87626	7.49806	NM_017860	54964	C1orf56	chromosome 1 open reading frame 56	ENST00000368926	Homo sapiens chromosome 1 open reading frame 56 (C1orf56), mRNA [NM_017860]	chr1	151022984	151023043	+	CCTTTCAATCCTAGCACCCACTAGATATTTTTAGTACAGAAAAACAAAACTGGAAAACAC	GO:0005576,GO:0042127	extracellular region|regulation of cell proliferation			Detected	Detected	6.87626	7.49806	0.532114	-0.910193	Down	6.89021	7.80041	NM_017860	54964	C1orf56	chromosome 1 open reading frame 56	ENST00000368926	Homo sapiens chromosome 1 open reading frame 56 (C1orf56), mRNA [NM_017860]	chr1	151022984	151023043	+	CCTTTCAATCCTAGCACCCACTAGATATTTTTAGTACAGAAAAACAAAACTGGAAAACAC	GO:0005576,GO:0042127	extracellular region|regulation of cell proliferation			Detected	Detected	6.89021	7.80041
A_32_P138032	0.636456	-0.651867	Down	5.68794	6.33981	NM_006365	10485	C1orf61	chromosome 1 open reading frame 61	ENST00000464238	Homo sapiens chromosome 1 open reading frame 61 (C1orf61), mRNA [NM_006365]	chr1	156374350	156376887	-	ATGGCTAAGTTGGGAGACCAAAAAGAAGAATGTACTTCATCTGGTTGGGCTGGATTCCCT	GO:0005634,GO:0045944	nucleus|positive regulation of transcription from RNA polymerase II promoter			Detected	Detected	5.68794	6.33981	0.264034	-1.9212	Down	4.31373	6.23494	NM_006365	10485	C1orf61	chromosome 1 open reading frame 61	ENST00000464238	Homo sapiens chromosome 1 open reading frame 61 (C1orf61), mRNA [NM_006365]	chr1	156374350	156376887	-	ATGGCTAAGTTGGGAGACCAAAAAGAAGAATGTACTTCATCTGGTTGGGCTGGATTCCCT	GO:0005634,GO:0045944	nucleus|positive regulation of transcription from RNA polymerase II promoter			Detected	Detected	4.31373	6.23494
A_22_P00001044	0.63696	-0.650725	Down	4.48428	5.13501		199990	C1orf86	chromosome 1 open reading frame 86	ENST00000497675	chromosome 1 open reading frame 86 [Source:HGNC Symbol;Acc:HGNC:26428] [ENST00000497675]	chr1	2121610	2121669	-	TGACGTGAGCTGCACATCCACTGCCCAGCCATGTTTACTCTTCTGCCTCCTGTAGACGCA	GO:0005654,GO:0005694,GO:0006974,GO:0016604,GO:0019985,GO:0030054,GO:0031593,GO:0036297,GO:0043130,GO:0043240,GO:0046872,GO:0070530,GO:0140036	nucleoplasm|chromosome|cellular response to DNA damage stimulus|nuclear body|translesion synthesis|cell junction|polyubiquitin modification-dependent protein binding|interstrand cross-link repair|ubiquitin binding|Fanconi anaemia nuclear complex|metal ion binding|K63-linked polyubiquitin modification-dependent protein binding|ubiquitin-dependent protein binding			Detected	Detected	4.48428	5.13501	0.436554	-1.19577	Down	4.20895	5.40472		199990	C1orf86	chromosome 1 open reading frame 86	ENST00000497675	chromosome 1 open reading frame 86 [Source:HGNC Symbol;Acc:HGNC:26428] [ENST00000497675]	chr1	2121610	2121669	-	TGACGTGAGCTGCACATCCACTGCCCAGCCATGTTTACTCTTCTGCCTCCTGTAGACGCA	GO:0005654,GO:0005694,GO:0006974,GO:0016604,GO:0019985,GO:0030054,GO:0031593,GO:0036297,GO:0043130,GO:0043240,GO:0046872,GO:0070530,GO:0140036	nucleoplasm|chromosome|cellular response to DNA damage stimulus|nuclear body|translesion synthesis|cell junction|polyubiquitin modification-dependent protein binding|interstrand cross-link repair|ubiquitin binding|Fanconi anaemia nuclear complex|metal ion binding|K63-linked polyubiquitin modification-dependent protein binding|ubiquitin-dependent protein binding			Detected	Detected	4.20895	5.40472
A_33_P3215412	0.36219	-1.46518	Down	5.59219	7.05737	NM_001136263	126567	C2CD4C	C2 calcium-dependent domain containing 4C	ENST00000332235	Homo sapiens C2 calcium-dependent domain containing 4C (C2CD4C), mRNA [NM_001136263]	chr19	405508	405567	-	TAGCCCCCCTGCACTCTTTGATATCTTAGTGTCTGAGGTTGACTGTGGGTAAATCTTTAA	GO:0005509,GO:0005544,GO:0005886	calcium ion binding|calcium-dependent phospholipid binding|plasma membrane			Detected	Detected	5.59219	7.05737	0.51341	-0.961817	Down	5.61618	6.578	NM_001136263	126567	C2CD4C	C2 calcium-dependent domain containing 4C	ENST00000332235	Homo sapiens C2 calcium-dependent domain containing 4C (C2CD4C), mRNA [NM_001136263]	chr19	405508	405567	-	TAGCCCCCCTGCACTCTTTGATATCTTAGTGTCTGAGGTTGACTGTGGGTAAATCTTTAA	GO:0005509,GO:0005544,GO:0005886	calcium ion binding|calcium-dependent phospholipid binding|plasma membrane			Detected	Detected	5.61618	6.578
A_23_P131449	0.633331	-0.658969	Down	4.39399	5.05296	NM_001145054	388963	C2orf81	chromosome 2 open reading frame 81	ENST00000290390	Homo sapiens chromosome 2 open reading frame 81 (C2orf81), mRNA [NM_001145054]	chr2	74641502	74641561	-	GGTGTTGCTCAGCTCTGGTGTGCCTGAACAAGAGGACAAAGAAGGTAGCACCTTTCCTCC					Detected	Detected	4.39399	5.05296	0.558861	-0.839439	Down	4.92344	5.76288	NM_001145054	388963	C2orf81	chromosome 2 open reading frame 81	ENST00000290390	Homo sapiens chromosome 2 open reading frame 81 (C2orf81), mRNA [NM_001145054]	chr2	74641502	74641561	-	GGTGTTGCTCAGCTCTGGTGTGCCTGAACAAGAGGACAAAGAAGGTAGCACCTTTCCTCC					Detected	Detected	4.92344	5.76288
A_22_P00024593	0.291492	-1.77847	Down	5.0461	6.82457	NR_105049	101927953	C5orf66-AS1	C5orf66 antisense RNA 1	ENST00000511256	Homo sapiens C5orf66 antisense RNA 1 (C5orf66-AS1), transcript variant 1, long non-coding RNA [NR_105049]	chr5	134374538	134374597	-	GGCTTTTTCTTCCCAGGAGAGAAACCCCAATTCCCTTCGTAACGTCCAATAAAGACATTC					Detected	Detected	5.0461	6.82457	0.618799	-0.692458	Down	5.32368	6.01614	NR_105049	101927953	C5orf66-AS1	C5orf66 antisense RNA 1	ENST00000511256	Homo sapiens C5orf66 antisense RNA 1 (C5orf66-AS1), transcript variant 1, long non-coding RNA [NR_105049]	chr5	134374538	134374597	-	GGCTTTTTCTTCCCAGGAGAGAAACCCCAATTCCCTTCGTAACGTCCAATAAAGACATTC					Detected	Detected	5.32368	6.01614
A_33_P3361417	0.335162	-1.57707	Down	8.40206	9.97913	NM_145267	135154	C6orf57	chromosome 6 open reading frame 57	ENST00000370474	Homo sapiens chromosome 6 open reading frame 57 (C6orf57), mRNA [NM_145267]	chr6	71298390	71298449	+	GAGATTGGGAACGAAAAGGACGCTGTATTGATTTTTAAGTCGCATATTCTTTAACTTCAA	GO:0003407,GO:0005749,GO:0005759,GO:0008177,GO:0034553,GO:0045087,GO:0045333	neural retina development|mitochondrial respiratory chain complex II, succinate dehydrogenase complex (ubiquinone)|mitochondrial matrix|succinate dehydrogenase (ubiquinone) activity|mitochondrial respiratory chain complex II assembly|innate immune response|cellular respiration			Detected	Detected	8.40206	9.97913	0.486587	-1.03923	Down	8.67521	9.71444	NM_145267	135154	C6orf57	chromosome 6 open reading frame 57	ENST00000370474	Homo sapiens chromosome 6 open reading frame 57 (C6orf57), mRNA [NM_145267]	chr6	71298390	71298449	+	GAGATTGGGAACGAAAAGGACGCTGTATTGATTTTTAAGTCGCATATTCTTTAACTTCAA	GO:0003407,GO:0005749,GO:0005759,GO:0008177,GO:0034553,GO:0045087,GO:0045333	neural retina development|mitochondrial respiratory chain complex II, succinate dehydrogenase complex (ubiquinone)|mitochondrial matrix|succinate dehydrogenase (ubiquinone) activity|mitochondrial respiratory chain complex II assembly|innate immune response|cellular respiration			Detected	Detected	8.67521	9.71444
A_23_P82588	0.629332	-0.668108	Down	8.65077	9.31888	NM_197964	154791	C7orf55	chromosome 7 open reading frame 55		Homo sapiens chromosome 7 open reading frame 55 (C7orf55), transcript variant 1, mRNA [NM_197964]	chr7	139030466	139030525	+	TTGGATGCTGCATTCATAGGAGAATTGAATAATTTCTATCAATATGTATTTATCATTAAA	GO:0005739,GO:0050995,GO:0061469	mitochondrion|negative regulation of lipid catabolic process|regulation of type B pancreatic cell proliferation			Detected	Detected	8.65077	9.31888	0.450533	-1.1503	Down	8.39071	9.541	NM_197964	154791	C7orf55	chromosome 7 open reading frame 55		Homo sapiens chromosome 7 open reading frame 55 (C7orf55), transcript variant 1, mRNA [NM_197964]	chr7	139030466	139030525	+	TTGGATGCTGCATTCATAGGAGAATTGAATAATTTCTATCAATATGTATTTATCATTAAA	GO:0005739,GO:0050995,GO:0061469	mitochondrion|negative regulation of lipid catabolic process|regulation of type B pancreatic cell proliferation			Detected	Detected	8.39071	9.541
A_23_P93704	0.472166	-1.08263	Down	4.70388	5.78651	NM_001004323	402573	C7orf61	chromosome 7 open reading frame 61	ENST00000496728	Homo sapiens chromosome 7 open reading frame 61 (C7orf61), mRNA [NM_001004323]	chr7	100061288	100061623	-	GATGGGTTAGACGGGCTTGGCAAAGGATTATTTCCTGGGTTTTCTTCTGGAGGCAAAAAA	GO:0005634	nucleus			Detected	Detected	4.70388	5.78651	0.354054	-1.49796	Down	3.9501	5.44806	NM_001004323	402573	C7orf61	chromosome 7 open reading frame 61	ENST00000496728	Homo sapiens chromosome 7 open reading frame 61 (C7orf61), mRNA [NM_001004323]	chr7	100061288	100061623	-	GATGGGTTAGACGGGCTTGGCAAAGGATTATTTCCTGGGTTTTCTTCTGGAGGCAAAAAA	GO:0005634	nucleus			Not Detected	Detected	3.9501	5.44806
A_33_P3387050	0.595242	-0.748452	Down	10.472	11.2204	NM_001001795	414919	C8orf82	chromosome 8 open reading frame 82	ENST00000313465	Homo sapiens chromosome 8 open reading frame 82 (C8orf82), mRNA [NM_001001795]	chr8	145751604	145751663	-	ATCTGGGAACTGCCTCTGCCTGGGCCAAAGCTATTCCATTAAAACTTTATTGCTGTGCTT					Detected	Detected	10.472	11.2204	0.642863	-0.637417	Down	11.1325	11.7699	NM_001001795	414919	C8orf82	chromosome 8 open reading frame 82	ENST00000313465	Homo sapiens chromosome 8 open reading frame 82 (C8orf82), mRNA [NM_001001795]	chr8	145751604	145751663	-	ATCTGGGAACTGCCTCTGCCTGGGCCAAAGCTATTCCATTAAAACTTTATTGCTGTGCTT					Detected	Detected	11.1325	11.7699
A_23_P158053	0.522071	-0.937683	Down	8.77264	9.71033	NM_024112	79095	C9orf16	chromosome 9 open reading frame 16	ENST00000372994	Homo sapiens chromosome 9 open reading frame 16 (C9orf16), mRNA [NM_024112]	chr9	130922757	130925772	+	GGGAAGCAGAATACGCTGCCATCAACTCCATGCTGGACCAGATCAACTCCTGTCTGGACC					Detected	Detected	8.77264	9.71033	0.585615	-0.771977	Down	8.90612	9.67809	NM_024112	79095	C9orf16	chromosome 9 open reading frame 16	ENST00000372994	Homo sapiens chromosome 9 open reading frame 16 (C9orf16), mRNA [NM_024112]	chr9	130922757	130925772	+	GGGAAGCAGAATACGCTGCCATCAACTCCATGCTGGACCAGATCAACTCCTGTCTGGACC					Detected	Detected	8.90612	9.67809
A_23_P217009	0.469356	-1.09125	Down	3.91734	5.00859	NM_032596	84688	C9orf24	chromosome 9 open reading frame 24		Homo sapiens chromosome 9 open reading frame 24 (C9orf24), transcript variant 1, mRNA [NM_032596]	chr9	34379024	34379083	-	TTGCTGGTAGAGCCTGGGCTTGCTGTGCCAAGGGGGCAGAGCAATAAATAAACTCTTCAA	GO:0002177,GO:0005634,GO:0007283,GO:0030154,GO:0043014,GO:0043623,GO:0048471	manchette|nucleus|spermatogenesis|cell differentiation|alpha-tubulin binding|cellular protein complex assembly|perinuclear region of cytoplasm			Not Detected	Detected	3.91734	5.00859	0.236681	-2.07898	Down	2.51661	4.59559	NM_032596	84688	C9orf24	chromosome 9 open reading frame 24		Homo sapiens chromosome 9 open reading frame 24 (C9orf24), transcript variant 1, mRNA [NM_032596]	chr9	34379024	34379083	-	TTGCTGGTAGAGCCTGGGCTTGCTGTGCCAAGGGGGCAGAGCAATAAATAAACTCTTCAA	GO:0002177,GO:0005634,GO:0007283,GO:0030154,GO:0043014,GO:0043623,GO:0048471	manchette|nucleus|spermatogenesis|cell differentiation|alpha-tubulin binding|cellular protein complex assembly|perinuclear region of cytoplasm			Not Detected	Detected	2.51661	4.59559
A_23_P157793	0.509145	-0.973851	Down	6.78458	7.75843	NM_001216	768	CA9	carbonic anhydrase IX	ENST00000617161	Homo sapiens carbonic anhydrase IX (CA9), mRNA [NM_001216]	chr9	35677817	35679204	+	CAGTTGCTGTCTCGCTTGGAAGAAATCGCTGAGGAAGGCTCAGAGACTCAGGTCCCAGGA	GO:0002009,GO:0004089,GO:0005730,GO:0005886,GO:0006730,GO:0008270,GO:0015701,GO:0016021,GO:0016323,GO:0031528,GO:0033574,GO:0042493,GO:0046903,GO:0061418	morphogenesis of an epithelium|carbonate dehydratase activity|nucleolus|plasma membrane|one-carbon metabolic process|zinc ion binding|bicarbonate transport|integral component of membrane|basolateral plasma membrane|microvillus membrane|response to testosterone|response to drug|secretion|regulation of transcription from RNA polymerase II promoter in response to hypoxia	path:hsa00910	Nitrogen metabolism	Detected	Detected	6.78458	7.75843	0.237144	-2.07616	Down	5.37253	7.44869	NM_001216	768	CA9	carbonic anhydrase IX	ENST00000617161	Homo sapiens carbonic anhydrase IX (CA9), mRNA [NM_001216]	chr9	35677817	35679204	+	CAGTTGCTGTCTCGCTTGGAAGAAATCGCTGAGGAAGGCTCAGAGACTCAGGTCCCAGGA	GO:0002009,GO:0004089,GO:0005730,GO:0005886,GO:0006730,GO:0008270,GO:0015701,GO:0016021,GO:0016323,GO:0031528,GO:0033574,GO:0042493,GO:0046903,GO:0061418	morphogenesis of an epithelium|carbonate dehydratase activity|nucleolus|plasma membrane|one-carbon metabolic process|zinc ion binding|bicarbonate transport|integral component of membrane|basolateral plasma membrane|microvillus membrane|response to testosterone|response to drug|secretion|regulation of transcription from RNA polymerase II promoter in response to hypoxia	path:hsa00910	Nitrogen metabolism	Detected	Detected	5.37253	7.44869
A_23_P314712	0.568643	-0.814404	Down	6.76951	7.58391	NM_012189	26256	CABYR	calcium binding tyrosine-(Y)-phosphorylation regulated		Homo sapiens calcium binding tyrosine-(Y)-phosphorylation regulated (CABYR), transcript variant 1, mRNA [NM_012189]	chr18	21739982	21741487	+	AGGTAACCGTGACTACTGCTCACAAACGTCGCAAAGCAGAAACTGAAAACTGATCCAGAA	GO:0003351,GO:0005509,GO:0005634,GO:0005737,GO:0005829,GO:0005856,GO:0017124,GO:0019899,GO:0031514,GO:0035686,GO:0046982,GO:0048240,GO:0097228,GO:0097229	epithelial cilium movement|calcium ion binding|nucleus|cytoplasm|cytosol|cytoskeleton|SH3 domain binding|enzyme binding|motile cilium|sperm fibrous sheath|protein heterodimerization activity|sperm capacitation|sperm principal piece|sperm end piece			Detected	Detected	6.76951	7.58391	0.631842	-0.662365	Down	6.24815	6.91052	NM_012189	26256	CABYR	calcium binding tyrosine-(Y)-phosphorylation regulated		Homo sapiens calcium binding tyrosine-(Y)-phosphorylation regulated (CABYR), transcript variant 1, mRNA [NM_012189]	chr18	21739982	21741487	+	AGGTAACCGTGACTACTGCTCACAAACGTCGCAAAGCAGAAACTGAAAACTGATCCAGAA	GO:0003351,GO:0005509,GO:0005634,GO:0005737,GO:0005829,GO:0005856,GO:0017124,GO:0019899,GO:0031514,GO:0035686,GO:0046982,GO:0048240,GO:0097228,GO:0097229	epithelial cilium movement|calcium ion binding|nucleus|cytoplasm|cytosol|cytoskeleton|SH3 domain binding|enzyme binding|motile cilium|sperm fibrous sheath|protein heterodimerization activity|sperm capacitation|sperm principal piece|sperm end piece			Detected	Detected	6.24815	6.91052
A_33_P3218625	0.297269	-1.75016	Down	9.03934	10.7895	NM_001242369	11094	CACFD1	calcium channel flower domain containing 1		Homo sapiens calcium channel flower domain containing 1 (CACFD1), transcript variant 3, mRNA [NM_001242369]	chr9	136335820	136335879	+	TCCTCCTTGTTTGTTCCTCTGTGTTCTGTGTGCGTCTTAAGCAATAAAGCGTGGCCGTGG	GO:0016021,GO:0016192	integral component of membrane|vesicle-mediated transport			Detected	Detected	9.03934	10.7895	0.617826	-0.694728	Down	9.6534	10.3481	NM_001242369	11094	CACFD1	calcium channel flower domain containing 1		Homo sapiens calcium channel flower domain containing 1 (CACFD1), transcript variant 3, mRNA [NM_001242369]	chr9	136335820	136335879	+	TCCTCCTTGTTTGTTCCTCTGTGTTCTGTGTGCGTCTTAAGCAATAAAGCGTGGCCGTGG	GO:0016021,GO:0016192	integral component of membrane|vesicle-mediated transport			Detected	Detected	9.6534	10.3481
A_23_P204016	0.428536	-1.22251	Down	7.13007	8.35258	NM_000725	784	CACNB3	calcium channel, voltage-dependent, beta 3 subunit		Homo sapiens calcium channel, voltage-dependent, beta 3 subunit (CACNB3), transcript variant 1, mRNA [NM_000725]	chr12	49222321	49222380	+	CTCACCCTGCCAGGAAGCTTCTTAACATGTGACAGGACCAGGGACCAGGAGCATGGTGAA	GO:0005245,GO:0005262,GO:0005829,GO:0005886,GO:0005891,GO:0006810,GO:0006816,GO:0007268,GO:0007528,GO:0008331,GO:0016020,GO:0016324,GO:0019901,GO:0050852,GO:0051899,GO:0060402,GO:0061337,GO:0061577,GO:0072659,GO:0098903,GO:1901385,GO:1990454	voltage-gated calcium channel activity|calcium channel activity|cytosol|plasma membrane|voltage-gated calcium channel complex|transport|calcium ion transport|chemical synaptic transmission|neuromuscular junction development|high voltage-gated calcium channel activity|membrane|apical plasma membrane|protein kinase binding|T cell receptor signaling pathway|membrane depolarization|calcium ion transp…	path:hsa04010,path:hsa04260,path:hsa04261,path:hsa04921,path:hsa05410,path:hsa05412,path:hsa05414	MAPK signaling pathway|Cardiac muscle contraction|Adrenergic signaling in cardiomyocytes|Oxytocin signaling pathway|Hypertrophic cardiomyopathy (HCM)|Arrhythmogenic right ventricular cardiomyopathy (ARVC)|Dilated cardiomyopathy (DCM)	Detected	Detected	7.13007	8.35258	0.417388	-1.26054	Down	6.56611	7.82665	NM_000725	784	CACNB3	calcium channel, voltage-dependent, beta 3 subunit		Homo sapiens calcium channel, voltage-dependent, beta 3 subunit (CACNB3), transcript variant 1, mRNA [NM_000725]	chr12	49222321	49222380	+	CTCACCCTGCCAGGAAGCTTCTTAACATGTGACAGGACCAGGGACCAGGAGCATGGTGAA	GO:0005245,GO:0005262,GO:0005829,GO:0005886,GO:0005891,GO:0006810,GO:0006816,GO:0007268,GO:0007528,GO:0008331,GO:0016020,GO:0016324,GO:0019901,GO:0050852,GO:0051899,GO:0060402,GO:0061337,GO:0061577,GO:0072659,GO:0098903,GO:1901385,GO:1990454	voltage-gated calcium channel activity|calcium channel activity|cytosol|plasma membrane|voltage-gated calcium channel complex|transport|calcium ion transport|chemical synaptic transmission|neuromuscular junction development|high voltage-gated calcium channel activity|membrane|apical plasma membrane|protein kinase binding|T cell receptor signaling pathway|membrane depolarization|calcium ion transp…	path:hsa04010,path:hsa04260,path:hsa04261,path:hsa04921,path:hsa05410,path:hsa05412,path:hsa05414	MAPK signaling pathway|Cardiac muscle contraction|Adrenergic signaling in cardiomyocytes|Oxytocin signaling pathway|Hypertrophic cardiomyopathy (HCM)|Arrhythmogenic right ventricular cardiomyopathy (ARVC)|Dilated cardiomyopathy (DCM)	Detected	Detected	6.56611	7.82665
A_23_P98995	0.520619	-0.941699	Down	7.20799	8.14969	NM_020898	57658	CALCOCO1	calcium binding and coiled-coil domain 1	ENST00000548263	Homo sapiens calcium binding and coiled-coil domain 1 (CALCOCO1), transcript variant 1, mRNA [NM_020898]	chr12	54105105	54105164	-	TTTTCCATAACCTTAGGTATTCAGTTTGGAGGGGTTTTTTGTATTTTTGAGGATTCCTGT	GO:0000790,GO:0001047,GO:0003682,GO:0003712,GO:0003713,GO:0005634,GO:0005829,GO:0006351,GO:0007165,GO:0008013,GO:0008022,GO:0010628,GO:0016055,GO:0030374,GO:0030518,GO:0043231,GO:0043565,GO:0044212,GO:0045893,GO:0045944,GO:0070016	nuclear chromatin|core promoter binding|chromatin binding|transcription cofactor activity|transcription coactivator activity|nucleus|cytosol|transcription, DNA-templated|signal transduction|beta-catenin binding|protein C-terminus binding|positive regulation of gene expression|Wnt signaling pathway|ligand-dependent nuclear receptor transcription coactivator activity|intracellular steroid hormone r…			Detected	Detected	7.20799	8.14969	0.466571	-1.09983	Down	7.30368	8.40351	NM_020898	57658	CALCOCO1	calcium binding and coiled-coil domain 1	ENST00000548263	Homo sapiens calcium binding and coiled-coil domain 1 (CALCOCO1), transcript variant 1, mRNA [NM_020898]	chr12	54105105	54105164	-	TTTTCCATAACCTTAGGTATTCAGTTTGGAGGGGTTTTTTGTATTTTTGAGGATTCCTGT	GO:0000790,GO:0001047,GO:0003682,GO:0003712,GO:0003713,GO:0005634,GO:0005829,GO:0006351,GO:0007165,GO:0008013,GO:0008022,GO:0010628,GO:0016055,GO:0030374,GO:0030518,GO:0043231,GO:0043565,GO:0044212,GO:0045893,GO:0045944,GO:0070016	nuclear chromatin|core promoter binding|chromatin binding|transcription cofactor activity|transcription coactivator activity|nucleus|cytosol|transcription, DNA-templated|signal transduction|beta-catenin binding|protein C-terminus binding|positive regulation of gene expression|Wnt signaling pathway|ligand-dependent nuclear receptor transcription coactivator activity|intracellular steroid hormone r…			Detected	Detected	7.30368	8.40351
A_23_P202219	0.656514	-0.607103	Down	7.45207	8.05917	NM_015916	51063	CALHM2	calcium homeostasis modulator 2	ENST00000260743	Homo sapiens calcium homeostasis modulator 2 (CALHM2), transcript variant 1, mRNA [NM_015916]	chr10	105206761	105206820	-	TTTTAAAAAACTGTTATCTTCTTGGCCAGGGGAAAGGACCACAAGGCAATCTGGGGTGTG	GO:0005261,GO:0005887,GO:0034220	cation channel activity|integral component of plasma membrane|ion transmembrane transport			Detected	Detected	7.45207	8.05917	0.51401	-0.96013	Down	7.05455	8.01468	NM_015916	51063	CALHM2	calcium homeostasis modulator 2	ENST00000260743	Homo sapiens calcium homeostasis modulator 2 (CALHM2), transcript variant 1, mRNA [NM_015916]	chr10	105206761	105206820	-	TTTTAAAAAACTGTTATCTTCTTGGCCAGGGGAAAGGACCACAAGGCAATCTGGGGTGTG	GO:0005261,GO:0005887,GO:0034220	cation channel activity|integral component of plasma membrane|ion transmembrane transport			Detected	Detected	7.05455	8.01468
A_33_P3241204	0.289807	-1.78683	Down	4.61374	6.40058	NM_001129742	119395	CALHM3	calcium homeostasis modulator 3	ENST00000369783	Homo sapiens calcium homeostasis modulator 3 (CALHM3), mRNA [NM_001129742]	chr10	105232589	105232648	-	GCAAGAATCTAAGTAAATCTGCCATGGGTTCTGGGTTCTAGATGTCAATTCTAAATAATA	GO:0005261,GO:0005887,GO:0034220	cation channel activity|integral component of plasma membrane|ion transmembrane transport			Detected	Detected	4.61374	6.40058	0.261421	-1.93555	Down	4.5206	6.45615	NM_001129742	119395	CALHM3	calcium homeostasis modulator 3	ENST00000369783	Homo sapiens calcium homeostasis modulator 3 (CALHM3), mRNA [NM_001129742]	chr10	105232589	105232648	-	GCAAGAATCTAAGTAAATCTGCCATGGGTTCTGGGTTCTAGATGTCAATTCTAAATAATA	GO:0005261,GO:0005887,GO:0034220	cation channel activity|integral component of plasma membrane|ion transmembrane transport			Detected	Detected	4.5206	6.45615
A_23_P121215	0.421107	-1.24774	Down	4.56182	5.80956	NM_003656	8536	CAMK1	calcium/calmodulin-dependent protein kinase I	ENST00000397277	Homo sapiens calcium/calmodulin-dependent protein kinase I (CAMK1), mRNA [NM_003656]	chr3	9802345	9802404	-	TGAACAGATTTTGAAGGCCGAGTACGAGTTTGACTCTCCTTACTGGGACGACATCTCTGA	GO:0004683,GO:0005516,GO:0005524,GO:0005622,GO:0005634,GO:0005737,GO:0006468,GO:0006913,GO:0007049,GO:0007165,GO:0010976,GO:0018107,GO:0032091,GO:0032880,GO:0033138,GO:0035556,GO:0043393,GO:0045944,GO:0046827,GO:0051147,GO:0051149,GO:0051835,GO:0060143,GO:0060999,GO:0071902,GO:1901985	calmodulin-dependent protein kinase activity|calmodulin binding|ATP binding|intracellular|nucleus|cytoplasm|protein phosphorylation|nucleocytoplasmic transport|cell cycle|signal transduction|positive regulation of neuron projection development|peptidyl-threonine phosphorylation|negative regulation of protein binding|regulation of protein localization|positive regulation of peptidyl-serine phospho…	path:hsa04921,path:hsa04925	Oxytocin signaling pathway|Aldosterone synthesis and secretion	Detected	Detected	4.56182	5.80956	0.563019	-0.828744	Down	4.2892	5.11794	NM_003656	8536	CAMK1	calcium/calmodulin-dependent protein kinase I	ENST00000397277	Homo sapiens calcium/calmodulin-dependent protein kinase I (CAMK1), mRNA [NM_003656]	chr3	9802345	9802404	-	TGAACAGATTTTGAAGGCCGAGTACGAGTTTGACTCTCCTTACTGGGACGACATCTCTGA	GO:0004683,GO:0005516,GO:0005524,GO:0005622,GO:0005634,GO:0005737,GO:0006468,GO:0006913,GO:0007049,GO:0007165,GO:0010976,GO:0018107,GO:0032091,GO:0032880,GO:0033138,GO:0035556,GO:0043393,GO:0045944,GO:0046827,GO:0051147,GO:0051149,GO:0051835,GO:0060143,GO:0060999,GO:0071902,GO:1901985	calmodulin-dependent protein kinase activity|calmodulin binding|ATP binding|intracellular|nucleus|cytoplasm|protein phosphorylation|nucleocytoplasmic transport|cell cycle|signal transduction|positive regulation of neuron projection development|peptidyl-threonine phosphorylation|negative regulation of protein binding|regulation of protein localization|positive regulation of peptidyl-serine phospho…	path:hsa04921,path:hsa04925	Oxytocin signaling pathway|Aldosterone synthesis and secretion	Detected	Detected	4.2892	5.11794
A_32_P208120	0.385492	-1.37523	Down	5.80374	7.17896		57118	CAMK1D	calcium/calmodulin-dependent protein kinase ID	ENST00000615792	calcium/calmodulin-dependent protein kinase ID [Source:HGNC Symbol;Acc:HGNC:19341] [ENST00000615792]	chr10	12871082	12871141	+	TCGAGGGGCGCTGATTTCATAGGATCTGGTGCTGTATATACGAATCTTGCAAAGCTCTAA	GO:0004683,GO:0005516,GO:0005524,GO:0005634,GO:0005737,GO:0006954,GO:0010976,GO:0018105,GO:0018107,GO:0032793,GO:0035556,GO:0043065,GO:0043066,GO:0050766,GO:0050773,GO:0060267,GO:0071622,GO:0090023	calmodulin-dependent protein kinase activity|calmodulin binding|ATP binding|nucleus|cytoplasm|inflammatory response|positive regulation of neuron projection development|peptidyl-serine phosphorylation|peptidyl-threonine phosphorylation|positive regulation of CREB transcription factor activity|intracellular signal transduction|positive regulation of apoptotic process|negative regulation of apoptot…	path:hsa04921,path:hsa04925	Oxytocin signaling pathway|Aldosterone synthesis and secretion	Detected	Detected	5.80374	7.17896	0.557199	-0.843736	Down	6.01497	6.8587		57118	CAMK1D	calcium/calmodulin-dependent protein kinase ID	ENST00000615792	calcium/calmodulin-dependent protein kinase ID [Source:HGNC Symbol;Acc:HGNC:19341] [ENST00000615792]	chr10	12871082	12871141	+	TCGAGGGGCGCTGATTTCATAGGATCTGGTGCTGTATATACGAATCTTGCAAAGCTCTAA	GO:0004683,GO:0005516,GO:0005524,GO:0005634,GO:0005737,GO:0006954,GO:0010976,GO:0018105,GO:0018107,GO:0032793,GO:0035556,GO:0043065,GO:0043066,GO:0050766,GO:0050773,GO:0060267,GO:0071622,GO:0090023	calmodulin-dependent protein kinase activity|calmodulin binding|ATP binding|nucleus|cytoplasm|inflammatory response|positive regulation of neuron projection development|peptidyl-serine phosphorylation|peptidyl-threonine phosphorylation|positive regulation of CREB transcription factor activity|intracellular signal transduction|positive regulation of apoptotic process|negative regulation of apoptot…	path:hsa04921,path:hsa04925	Oxytocin signaling pathway|Aldosterone synthesis and secretion	Detected	Detected	6.01497	6.8587
A_33_P3244283	0.563144	-0.828424	Down	7.27772	8.10615	NM_033259	94032	CAMK2N2	calcium/calmodulin-dependent protein kinase II inhibitor 2	ENST00000296238	Homo sapiens calcium/calmodulin-dependent protein kinase II inhibitor 2 (CAMK2N2), mRNA [NM_033259]	chr3	183977003	183977062	-	GTAAATGTTCCTCCATCCTCACTGTACCAGGAGTGTGTGAATAAACACAGACCCCCTCTG	GO:0005634,GO:0005813,GO:0005829,GO:0008427,GO:0019901	nucleus|centrosome|cytosol|calcium-dependent protein kinase inhibitor activity|protein kinase binding			Detected	Detected	7.27772	8.10615	0.40627	-1.29949	Down	6.75283	8.05232	NM_033259	94032	CAMK2N2	calcium/calmodulin-dependent protein kinase II inhibitor 2	ENST00000296238	Homo sapiens calcium/calmodulin-dependent protein kinase II inhibitor 2 (CAMK2N2), mRNA [NM_033259]	chr3	183977003	183977062	-	GTAAATGTTCCTCCATCCTCACTGTACCAGGAGTGTGTGAATAAACACAGACCCCCTCTG	GO:0005634,GO:0005813,GO:0005829,GO:0008427,GO:0019901	nucleus|centrosome|cytosol|calcium-dependent protein kinase inhibitor activity|protein kinase binding			Detected	Detected	6.75283	8.05232
A_33_P3393170	0.237936	-2.07136	Down	5.53764	7.609	NM_004055	726	CAPN5	calpain 5	ENST00000278559	Homo sapiens calpain 5 (CAPN5), mRNA [NM_004055]	chr11	76837137	76837196	+	CCACCACAGGGTTAGGGGACAGGAAGCCTGTTCTATTCTCAATAAATCTTACAAAATTCC	GO:0004198,GO:0005737,GO:0005925,GO:0006508,GO:0007165,GO:0009986,GO:0070062	calcium-dependent cysteine-type endopeptidase activity|cytoplasm|focal adhesion|proteolysis|signal transduction|cell surface|extracellular exosome			Detected	Detected	5.53764	7.609	0.19105	-2.38798	Down	6.27813	8.66611	NM_004055	726	CAPN5	calpain 5	ENST00000278559	Homo sapiens calpain 5 (CAPN5), mRNA [NM_004055]	chr11	76837137	76837196	+	CCACCACAGGGTTAGGGGACAGGAAGCCTGTTCTATTCTCAATAAATCTTACAAAATTCC	GO:0004198,GO:0005737,GO:0005925,GO:0006508,GO:0007165,GO:0009986,GO:0070062	calcium-dependent cysteine-type endopeptidase activity|cytoplasm|focal adhesion|proteolysis|signal transduction|cell surface|extracellular exosome			Detected	Detected	6.27813	8.66611
A_23_P126752	0.653678	-0.613349	Down	10.8728	11.4862	NM_004930	832	CAPZB	capping protein (actin filament) muscle Z-line, beta	ENST00000264202	Homo sapiens capping protein (actin filament) muscle Z-line, beta (CAPZB), transcript variant 1, mRNA [NM_004930]	chr1	19666103	19670902	-	GCTGAACGAGATCTACTTTGGAAAAACAAAGGATATCGTCAATGGGCTGAGGTCTGTGCA	GO:0003779,GO:0005829,GO:0005856,GO:0005884,GO:0006888,GO:0006928,GO:0007010,GO:0007596,GO:0008290,GO:0010591,GO:0015629,GO:0019886,GO:0022604,GO:0030017,GO:0030036,GO:0045296,GO:0051015,GO:0051016,GO:0051490,GO:0070062,GO:0071203	actin binding|cytosol|cytoskeleton|actin filament|ER to Golgi vesicle-mediated transport|movement of cell or subcellular component|cytoskeleton organization|blood coagulation|F-actin capping protein complex|regulation of lamellipodium assembly|actin cytoskeleton|antigen processing and presentation of exogenous peptide antigen via MHC class II|regulation of cell morphogenesis|sarcomere|actin cytos…	path:hsa04144	Endocytosis	Detected	Detected	10.8728	11.4862	0.636909	-0.650841	Down	10.7214	11.3722	NM_004930	832	CAPZB	capping protein (actin filament) muscle Z-line, beta	ENST00000264202	Homo sapiens capping protein (actin filament) muscle Z-line, beta (CAPZB), transcript variant 1, mRNA [NM_004930]	chr1	19666103	19670902	-	GCTGAACGAGATCTACTTTGGAAAAACAAAGGATATCGTCAATGGGCTGAGGTCTGTGCA	GO:0003779,GO:0005829,GO:0005856,GO:0005884,GO:0006888,GO:0006928,GO:0007010,GO:0007596,GO:0008290,GO:0010591,GO:0015629,GO:0019886,GO:0022604,GO:0030017,GO:0030036,GO:0045296,GO:0051015,GO:0051016,GO:0051490,GO:0070062,GO:0071203	actin binding|cytosol|cytoskeleton|actin filament|ER to Golgi vesicle-mediated transport|movement of cell or subcellular component|cytoskeleton organization|blood coagulation|F-actin capping protein complex|regulation of lamellipodium assembly|actin cytoskeleton|antigen processing and presentation of exogenous peptide antigen via MHC class II|regulation of cell morphogenesis|sarcomere|actin cytos…	path:hsa04144	Endocytosis	Detected	Detected	10.7214	11.3722
A_23_P207879	0.558511	-0.840342	Down	8.06933	8.90967	NM_024110	79092	CARD14	caspase recruitment domain family, member 14	ENST00000575500	Homo sapiens caspase recruitment domain family, member 14 (CARD14), transcript variant 1, mRNA [NM_024110]	chr17	78182633	78182692	+	GCAGAGGCATAAGCCCACATATGCTGTGACGCTGGCCACCTTTTCTCAGCTTCTGAGGCT			path:hsa04064	NF-kappa B signaling pathway	Detected	Detected	8.06933	8.90967	0.580782	-0.783931	Down	7.86136	8.64529	NM_024110	79092	CARD14	caspase recruitment domain family, member 14	ENST00000575500	Homo sapiens caspase recruitment domain family, member 14 (CARD14), transcript variant 1, mRNA [NM_024110]	chr17	78182633	78182692	+	GCAGAGGCATAAGCCCACATATGCTGTGACGCTGGCCACCTTTTCTCAGCTTCTGAGGCT			path:hsa04064	NF-kappa B signaling pathway	Detected	Detected	7.86136	8.64529
A_24_P192805	0.612299	-0.707691	Down	7.17255	7.88024	NM_001007232	440068	CARD17	caspase recruitment domain family, member 17	ENST00000375707	Homo sapiens caspase recruitment domain family, member 17 (CARD17), mRNA [NM_001007232]	chr11	104970106	104971256	-	GCTGGGACTCTCAGCAGGTCCAACATCTGGAAATCACCTTACTACACAAGATTCTCAAAT	GO:0004869,GO:0005737,GO:0042802,GO:0042981,GO:0043234,GO:0050713,GO:0071222,GO:0089720	cysteine-type endopeptidase inhibitor activity|cytoplasm|identical protein binding|regulation of apoptotic process|protein complex|negative regulation of interleukin-1 beta secretion|cellular response to lipopolysaccharide|caspase binding	path:hsa04621	NOD-like receptor signaling pathway	Detected	Detected	7.17255	7.88024	0.464465	-1.10636	Down	6.11785	7.22421	NM_001007232	440068	CARD17	caspase recruitment domain family, member 17	ENST00000375707	Homo sapiens caspase recruitment domain family, member 17 (CARD17), mRNA [NM_001007232]	chr11	104970106	104971256	-	GCTGGGACTCTCAGCAGGTCCAACATCTGGAAATCACCTTACTACACAAGATTCTCAAAT	GO:0004869,GO:0005737,GO:0042802,GO:0042981,GO:0043234,GO:0050713,GO:0071222,GO:0089720	cysteine-type endopeptidase inhibitor activity|cytoplasm|identical protein binding|regulation of apoptotic process|protein complex|negative regulation of interleukin-1 beta secretion|cellular response to lipopolysaccharide|caspase binding	path:hsa04621	NOD-like receptor signaling pathway	Detected	Detected	6.11785	7.22421
A_33_P3260307	0.439112	-1.18734	Down	10.8244	12.0117	NM_001042476	23589	CARHSP1	calcium regulated heat stable protein 1, 24kDa		Homo sapiens calcium regulated heat stable protein 1, 24kDa (CARHSP1), transcript variant 2, mRNA [NM_001042476]	chr16	8946803	8946862	-	AATCCAGATCTTGCCTCCCATCAGCCATCTTTCTCCCAATAAATTTTTGTTTTGTGCAAG	GO:0000177,GO:0000932,GO:0003677,GO:0003730,GO:0005737,GO:0005829,GO:0006355,GO:0019902,GO:0035556,GO:0043186,GO:0043488,GO:0070062	cytoplasmic exosome (RNase complex)|P-body|DNA binding|mRNA 3'-UTR binding|cytoplasm|cytosol|regulation of transcription, DNA-templated|phosphatase binding|intracellular signal transduction|P granule|regulation of mRNA stability|extracellular exosome			Detected	Detected	10.8244	12.0117	0.448739	-1.15605	Down	11.1197	12.2757	NM_001042476	23589	CARHSP1	calcium regulated heat stable protein 1, 24kDa		Homo sapiens calcium regulated heat stable protein 1, 24kDa (CARHSP1), transcript variant 2, mRNA [NM_001042476]	chr16	8946803	8946862	-	AATCCAGATCTTGCCTCCCATCAGCCATCTTTCTCCCAATAAATTTTTGTTTTGTGCAAG	GO:0000177,GO:0000932,GO:0003677,GO:0003730,GO:0005737,GO:0005829,GO:0006355,GO:0019902,GO:0035556,GO:0043186,GO:0043488,GO:0070062	cytoplasmic exosome (RNase complex)|P-body|DNA binding|mRNA 3'-UTR binding|cytoplasm|cytosol|regulation of transcription, DNA-templated|phosphatase binding|intracellular signal transduction|P granule|regulation of mRNA stability|extracellular exosome			Detected	Detected	11.1197	12.2757
A_22_P00016230	0.395125	-1.33962	Down	3.84797	5.18759	NR_110573	101928513	CATIP-AS1	CATIP antisense RNA 1		Homo sapiens CATIP antisense RNA 1 (CATIP-AS1), long non-coding RNA [NR_110573]	chr2	219231650	219231709	-	CCAGACCGCCTGCTATGGACTGAATTGTCTCTCTAACCCCCAGTGTGGTGGTATTTGGAG					Not Detected	Detected	3.84797	5.18759	0.334143	-1.58146	Down	4.75474	6.3362	NR_110573	101928513	CATIP-AS1	CATIP antisense RNA 1		Homo sapiens CATIP antisense RNA 1 (CATIP-AS1), long non-coding RNA [NR_110573]	chr2	219231650	219231709	-	CCAGACCGCCTGCTATGGACTGAATTGTCTCTCTAACCCCCAGTGTGGTGGTATTTGGAG					Detected	Detected	4.75474	6.3362
A_23_P52676	0.621151	-0.686985	Down	6.77241	7.45939	NM_053054	117144	CATSPER1	cation channel, sperm associated 1	ENST00000529244	Homo sapiens cation channel, sperm associated 1 (CATSPER1), mRNA [NM_053054]	chr11	65784371	65784573	-	CCAGGCAGCCGTCATCGATGAGATTGTGGACACCACATTTGAGGCTGGAGAAGAGGACTT	GO:0005227,GO:0005886,GO:0007275,GO:0007283,GO:0008331,GO:0030154,GO:0030317,GO:0031514,GO:0032570,GO:0034765,GO:0035036,GO:0036128,GO:0086010	calcium activated cation channel activity|plasma membrane|multicellular organism development|spermatogenesis|high voltage-gated calcium channel activity|cell differentiation|flagellated sperm motility|motile cilium|response to progesterone|regulation of ion transmembrane transport|sperm-egg recognition|CatSper complex|membrane depolarization during action potential			Detected	Detected	6.77241	7.45939	0.406351	-1.2992	Down	5.83851	7.13771	NM_053054	117144	CATSPER1	cation channel, sperm associated 1	ENST00000529244	Homo sapiens cation channel, sperm associated 1 (CATSPER1), mRNA [NM_053054]	chr11	65784371	65784573	-	CCAGGCAGCCGTCATCGATGAGATTGTGGACACCACATTTGAGGCTGGAGAAGAGGACTT	GO:0005227,GO:0005886,GO:0007275,GO:0007283,GO:0008331,GO:0030154,GO:0030317,GO:0031514,GO:0032570,GO:0034765,GO:0035036,GO:0036128,GO:0086010	calcium activated cation channel activity|plasma membrane|multicellular organism development|spermatogenesis|high voltage-gated calcium channel activity|cell differentiation|flagellated sperm motility|motile cilium|response to progesterone|regulation of ion transmembrane transport|sperm-egg recognition|CatSper complex|membrane depolarization during action potential			Detected	Detected	5.83851	7.13771
A_23_P2355	0.651586	-0.617972	Down	8.07791	8.69588	NM_012117	23468	CBX5	chromobox homolog 5	ENST00000550411	Homo sapiens chromobox homolog 5 (CBX5), transcript variant 3, mRNA [NM_012117]	chr12	54639917	54639976	-	CTTTGAGAGAGGACTGGAACCAGAAAAGATCATTGGGGCAACAGATTCCTGTGGTGATTT	GO:0000118,GO:0000122,GO:0000776,GO:0000784,GO:0003682,GO:0005634,GO:0005635,GO:0005654,GO:0005720,GO:0005721,GO:0005730,GO:0007596,GO:0010369,GO:0016032,GO:0017053,GO:0030674,GO:0031618,GO:0032991,GO:0035064,GO:0035097,GO:0042802,GO:0042803,GO:0042826,GO:0043021,GO:0044877,GO:0045892,GO:0070317,GO:0070491,GO:1990904	histone deacetylase complex|negative regulation of transcription from RNA polymerase II promoter|kinetochore|nuclear chromosome, telomeric region|chromatin binding|nucleus|nuclear envelope|nucleoplasm|nuclear heterochromatin|pericentric heterochromatin|nucleolus|blood coagulation|chromocenter|viral process|transcriptional repressor complex|protein binding, bridging|nuclear pericentric heterochrom…			Detected	Detected	8.07791	8.69588	0.401522	-1.31645	Down	7.83062	9.14707	NM_012117	23468	CBX5	chromobox homolog 5	ENST00000550411	Homo sapiens chromobox homolog 5 (CBX5), transcript variant 3, mRNA [NM_012117]	chr12	54639917	54639976	-	CTTTGAGAGAGGACTGGAACCAGAAAAGATCATTGGGGCAACAGATTCCTGTGGTGATTT	GO:0000118,GO:0000122,GO:0000776,GO:0000784,GO:0003682,GO:0005634,GO:0005635,GO:0005654,GO:0005720,GO:0005721,GO:0005730,GO:0007596,GO:0010369,GO:0016032,GO:0017053,GO:0030674,GO:0031618,GO:0032991,GO:0035064,GO:0035097,GO:0042802,GO:0042803,GO:0042826,GO:0043021,GO:0044877,GO:0045892,GO:0070317,GO:0070491,GO:1990904	histone deacetylase complex|negative regulation of transcription from RNA polymerase II promoter|kinetochore|nuclear chromosome, telomeric region|chromatin binding|nucleus|nuclear envelope|nucleoplasm|nuclear heterochromatin|pericentric heterochromatin|nucleolus|blood coagulation|chromocenter|viral process|transcriptional repressor complex|protein binding, bridging|nuclear pericentric heterochrom…			Detected	Detected	7.83062	9.14707
A_23_P250735	0.463737	-1.10862	Down	9.62752	10.7361	NM_175709	23492	CBX7	chromobox homolog 7	ENST00000216133	Homo sapiens chromobox homolog 7 (CBX7), mRNA [NM_175709]	chr22	39527000	39527059	-	TCTCAGCACAAGAGCGCTTCCTTTGCACAGAATGAGCTTCGAGCTTTGTTCAGACTAAAT	GO:0000122,GO:0000790,GO:0000792,GO:0003006,GO:0003682,GO:0003727,GO:0005634,GO:0005654,GO:0005829,GO:0006351,GO:0016569,GO:0031519,GO:0032968,GO:0035064,GO:0035102,GO:0042493,GO:0048733	negative regulation of transcription from RNA polymerase II promoter|nuclear chromatin|heterochromatin|developmental process involved in reproduction|chromatin binding|single-stranded RNA binding|nucleus|nucleoplasm|cytosol|transcription, DNA-templated|covalent chromatin modification|PcG protein complex|positive regulation of transcription elongation from RNA polymerase II promoter|methylated his…			Detected	Detected	9.62752	10.7361	0.528418	-0.920248	Down	9.9888	10.9091	NM_175709	23492	CBX7	chromobox homolog 7	ENST00000216133	Homo sapiens chromobox homolog 7 (CBX7), mRNA [NM_175709]	chr22	39527000	39527059	-	TCTCAGCACAAGAGCGCTTCCTTTGCACAGAATGAGCTTCGAGCTTTGTTCAGACTAAAT	GO:0000122,GO:0000790,GO:0000792,GO:0003006,GO:0003682,GO:0003727,GO:0005634,GO:0005654,GO:0005829,GO:0006351,GO:0016569,GO:0031519,GO:0032968,GO:0035064,GO:0035102,GO:0042493,GO:0048733	negative regulation of transcription from RNA polymerase II promoter|nuclear chromatin|heterochromatin|developmental process involved in reproduction|chromatin binding|single-stranded RNA binding|nucleus|nucleoplasm|cytosol|transcription, DNA-templated|covalent chromatin modification|PcG protein complex|positive regulation of transcription elongation from RNA polymerase II promoter|methylated his…			Detected	Detected	9.9888	10.9091
A_23_P315206	0.475323	-1.07302	Down	7.27914	8.35216	NM_004059	883	CCBL1	cysteine conjugate-beta lyase, cytoplasmic		Homo sapiens cysteine conjugate-beta lyase, cytoplasmic (CCBL1), transcript variant 1, mRNA [NM_004059]	chr9	131595742	131595801	-	CTGTCTTTGTCCAGGTTTCAGACATTTCTAGGTTGGGGAAGATGCTATTGGGAAACCTCT	GO:0005654,GO:0005829,GO:0006559,GO:0006569,GO:0006575,GO:0008483,GO:0008652,GO:0016212,GO:0030170,GO:0042803,GO:0047312,GO:0047316,GO:0047804,GO:0047945,GO:0070189,GO:0097053	nucleoplasm|cytosol|L-phenylalanine catabolic process|tryptophan catabolic process|cellular modified amino acid metabolic process|transaminase activity|cellular amino acid biosynthetic process|kynurenine-oxoglutarate transaminase activity|pyridoxal phosphate binding|protein homodimerization activity|L-phenylalanine:pyruvate aminotransferase activity|glutamine-phenylpyruvate transaminase activity|…	path:hsa00270,path:hsa00380,path:hsa00450,path:hsa05204	Cysteine and methionine metabolism|Tryptophan metabolism|Selenocompound metabolism|Chemical carcinogenesis	Detected	Detected	7.27914	8.35216	0.52227	-0.937132	Down	7.3373	8.27443	NM_004059	883	CCBL1	cysteine conjugate-beta lyase, cytoplasmic		Homo sapiens cysteine conjugate-beta lyase, cytoplasmic (CCBL1), transcript variant 1, mRNA [NM_004059]	chr9	131595742	131595801	-	CTGTCTTTGTCCAGGTTTCAGACATTTCTAGGTTGGGGAAGATGCTATTGGGAAACCTCT	GO:0005654,GO:0005829,GO:0006559,GO:0006569,GO:0006575,GO:0008483,GO:0008652,GO:0016212,GO:0030170,GO:0042803,GO:0047312,GO:0047316,GO:0047804,GO:0047945,GO:0070189,GO:0097053	nucleoplasm|cytosol|L-phenylalanine catabolic process|tryptophan catabolic process|cellular modified amino acid metabolic process|transaminase activity|cellular amino acid biosynthetic process|kynurenine-oxoglutarate transaminase activity|pyridoxal phosphate binding|protein homodimerization activity|L-phenylalanine:pyruvate aminotransferase activity|glutamine-phenylpyruvate transaminase activity|…	path:hsa00270,path:hsa00380,path:hsa00450,path:hsa05204	Cysteine and methionine metabolism|Tryptophan metabolism|Selenocompound metabolism|Chemical carcinogenesis	Detected	Detected	7.3373	8.27443
A_23_P26928	0.511638	-0.966804	Down	5.9169	6.8837		388389	CCDC103	coiled-coil domain containing 103	ENST00000331733	family with sequence similarity 187, member A [Source:HGNC Symbol;Acc:HGNC:35153] [ENST00000331733]	chr17	42982663	42982722	+	GGGCACATGTGTTTCCTGACTTCACATTTAGGTCAGAGAAGGAAAGTGTGAACTCAGATT	GO:0001947,GO:0003341,GO:0005737,GO:0005930,GO:0031514,GO:0036158,GO:0036159,GO:0042803,GO:0060287,GO:0070286,GO:0071907	heart looping|cilium movement|cytoplasm|axoneme|motile cilium|outer dynein arm assembly|inner dynein arm assembly|protein homodimerization activity|epithelial cilium movement involved in determination of left/right asymmetry|axonemal dynein complex assembly|determination of digestive tract left/right asymmetry			Detected	Detected	5.9169	6.8837	0.523018	-0.935069	Down	5.91322	6.84829		388389	CCDC103	coiled-coil domain containing 103	ENST00000331733	family with sequence similarity 187, member A [Source:HGNC Symbol;Acc:HGNC:35153] [ENST00000331733]	chr17	42982663	42982722	+	GGGCACATGTGTTTCCTGACTTCACATTTAGGTCAGAGAAGGAAAGTGTGAACTCAGATT	GO:0001947,GO:0003341,GO:0005737,GO:0005930,GO:0031514,GO:0036158,GO:0036159,GO:0042803,GO:0060287,GO:0070286,GO:0071907	heart looping|cilium movement|cytoplasm|axoneme|motile cilium|outer dynein arm assembly|inner dynein arm assembly|protein homodimerization activity|epithelial cilium movement involved in determination of left/right asymmetry|axonemal dynein complex assembly|determination of digestive tract left/right asymmetry			Detected	Detected	5.91322	6.84829
A_21_P0006788	0.342621	-1.54531	Down	4.06698	5.61229	NR_108036	100505869	CCDC147-AS1	CCDC147 antisense RNA 1 (head to head)		Homo sapiens CCDC147 antisense RNA 1 (head to head) (CCDC147-AS1), long non-coding RNA [NR_108036]	chr10	106111628	106112877	-	AGATATCTTTGAGAAGCCTGGACATCAATCTGCTTTAGAAGACTAGAAACTCTGCCTTTA					Not Detected	Detected	4.06698	5.61229	0.200337	-2.3195	Down	3.68292	6.00242	NR_108036	100505869	CCDC147-AS1	CCDC147 antisense RNA 1 (head to head)		Homo sapiens CCDC147 antisense RNA 1 (head to head) (CCDC147-AS1), long non-coding RNA [NR_108036]	chr10	106111628	106112877	-	AGATATCTTTGAGAAGCCTGGACATCAATCTGCTTTAGAAGACTAGAAACTCTGCCTTTA					Not Detected	Detected	3.68292	6.00242
A_24_P75920	0.300046	-1.73675	Down	3.55091	5.28766	NM_001080503	126075	CCDC159	coiled-coil domain containing 159	ENST00000588464	Homo sapiens coiled-coil domain containing 159 (CCDC159), mRNA [NM_001080503]	chr19	11462734	11462793	+	AGCGCAGGAGGATGAGATCTCAGAGAACTTGGTGAACATTCAGAAAATGCAGAAAACGCA					Not Detected	Detected	3.55091	5.28766	0.604912	-0.725202	Down	3.57533	4.30054	NM_001080503	126075	CCDC159	coiled-coil domain containing 159	ENST00000588464	Homo sapiens coiled-coil domain containing 159 (CCDC159), mRNA [NM_001080503]	chr19	11462734	11462793	+	AGCGCAGGAGGATGAGATCTCAGAGAACTTGGTGAACATTCAGAAAATGCAGAAAACGCA					Not Detected	Detected	3.57533	4.30054
A_23_P133770	0.501164	-0.996646	Down	9.25432	10.251	NM_138493	154467	CCDC167	coiled-coil domain containing 167	ENST00000373408	Homo sapiens coiled-coil domain containing 167 (CCDC167), mRNA [NM_138493]	chr6	37451029	37452608	-	AATGAACAAAGCCTCCAACTACGAGAAGGAACTGAAGTTTCTTCGGCAAGAGAACCGGAA	GO:0016021	integral component of membrane			Detected	Detected	9.25432	10.251	0.558636	-0.840019	Down	8.85757	9.69759	NM_138493	154467	CCDC167	coiled-coil domain containing 167	ENST00000373408	Homo sapiens coiled-coil domain containing 167 (CCDC167), mRNA [NM_138493]	chr6	37451029	37452608	-	AATGAACAAAGCCTCCAACTACGAGAAGGAACTGAAGTTTCTTCGGCAAGAGAACCGGAA	GO:0016021	integral component of membrane			Detected	Detected	8.85757	9.69759
A_24_P379353	0.52423	-0.931727	Down	5.94453	6.87626	NM_152499	149473	CCDC24	coiled-coil domain containing 24	ENST00000460543	Homo sapiens coiled-coil domain containing 24 (CCDC24), mRNA [NM_152499]	chr1	44459560	44459619	+	AGCGGTCACAGAGATCTCAGCATCATCAAGGACCAACTGAACGTGTCCAACATTGACCAG					Detected	Detected	5.94453	6.87626	0.367995	-1.44224	Down	5.16195	6.60419	NM_152499	149473	CCDC24	coiled-coil domain containing 24	ENST00000460543	Homo sapiens coiled-coil domain containing 24 (CCDC24), mRNA [NM_152499]	chr1	44459560	44459619	+	AGCGGTCACAGAGATCTCAGCATCATCAAGGACCAACTGAACGTGTCCAACATTGACCAG					Detected	Detected	5.16195	6.60419
A_24_P97825	0.405427	-1.30249	Down	3.69257	4.99506	NM_015621	26112	CCDC69	coiled-coil domain containing 69	ENST00000518189	Homo sapiens coiled-coil domain containing 69 (CCDC69), mRNA [NM_015621]	chr5	150561479	150561538	-	TCCTTCTGTTTCTAGGTTTAGAAGTTCAGAGGTGACTGTGTTTCTCCATTTCCACAGCCA	GO:0005737,GO:0030496,GO:0051233,GO:0051255	cytoplasm|midbody|spindle midzone|spindle midzone assembly			Not Detected	Detected	3.69257	4.99506	0.233011	-2.10153	Down	3.63396	5.73548	NM_015621	26112	CCDC69	coiled-coil domain containing 69	ENST00000518189	Homo sapiens coiled-coil domain containing 69 (CCDC69), mRNA [NM_015621]	chr5	150561479	150561538	-	TCCTTCTGTTTCTAGGTTTAGAAGTTCAGAGGTGACTGTGTTTCTCCATTTCCACAGCCA	GO:0005737,GO:0030496,GO:0051233,GO:0051255	cytoplasm|midbody|spindle midzone|spindle midzone assembly			Not Detected	Detected	3.63396	5.73548
A_23_P381102	0.422548	-1.24281	Down	5.90442	7.14723	NM_207310	91409	CCDC74B	coiled-coil domain containing 74B		Homo sapiens coiled-coil domain containing 74B (CCDC74B), transcript variant 1, mRNA [NM_207310]	chr2	130896974	130897033	-	GGCTAAATTCCAAGATAGATAACACTCAAGATAGATAAAGTACTTGATCTCCAAACTGAC					Detected	Detected	5.90442	7.14723	0.425506	-1.23275	Down	6.04687	7.27962	NM_207310	91409	CCDC74B	coiled-coil domain containing 74B		Homo sapiens coiled-coil domain containing 74B (CCDC74B), transcript variant 1, mRNA [NM_207310]	chr2	130896974	130897033	-	GGCTAAATTCCAAGATAGATAACACTCAAGATAGATAAAGTACTTGATCTCCAAACTGAC					Detected	Detected	6.04687	7.27962
A_33_P3209476	0.586719	-0.769258	Down	8.47737	9.24663	NM_031443	83605	CCM2	cerebral cavernous malformation 2		Homo sapiens cerebral cavernous malformation 2 (CCM2), transcript variant 2, mRNA [NM_031443]	chr7	45116009	45116068	+	TCAGAGACCTTAAAAAGAAGTTTACTGCAATGTGAATAATTTAATCTCTGGTTGCCAAGC	GO:0001570,GO:0001701,GO:0001885,GO:0005737,GO:0005739,GO:0007229,GO:0035264,GO:0043234,GO:0045216,GO:0048839,GO:0048845,GO:0051403,GO:0060039,GO:0060837,GO:0061154	vasculogenesis|in utero embryonic development|endothelial cell development|cytoplasm|mitochondrion|integrin-mediated signaling pathway|multicellular organism growth|protein complex|cell-cell junction organization|inner ear development|venous blood vessel morphogenesis|stress-activated MAPK cascade|pericardium development|blood vessel endothelial cell differentiation|endothelial tube morphogenesis			Detected	Detected	8.47737	9.24663	0.586107	-0.770765	Down	8.30527	9.07604	NM_031443	83605	CCM2	cerebral cavernous malformation 2		Homo sapiens cerebral cavernous malformation 2 (CCM2), transcript variant 2, mRNA [NM_031443]	chr7	45116009	45116068	+	TCAGAGACCTTAAAAAGAAGTTTACTGCAATGTGAATAATTTAATCTCTGGTTGCCAAGC	GO:0001570,GO:0001701,GO:0001885,GO:0005737,GO:0005739,GO:0007229,GO:0035264,GO:0043234,GO:0045216,GO:0048839,GO:0048845,GO:0051403,GO:0060039,GO:0060837,GO:0061154	vasculogenesis|in utero embryonic development|endothelial cell development|cytoplasm|mitochondrion|integrin-mediated signaling pathway|multicellular organism growth|protein complex|cell-cell junction organization|inner ear development|venous blood vessel morphogenesis|stress-activated MAPK cascade|pericardium development|blood vessel endothelial cell differentiation|endothelial tube morphogenesis			Detected	Detected	8.30527	9.07604
A_33_P3380772	0.360915	-1.47027	Down	9.90027	11.3705	NM_080625	140706	CCM2L	cerebral cavernous malformation 2-like	ENST00000262659	Homo sapiens cerebral cavernous malformation 2-like (CCM2L), mRNA [NM_080625]	chr20	30607145	30607204	+	CGCTCGACCCGCAGGACCCCAGCCCCGACGCCTACTGCAACCTGGTCATCCTGGCTGTAG	GO:0003209,GO:0003222,GO:0032091,GO:0034111,GO:0042060,GO:0055017,GO:0090271	cardiac atrium morphogenesis|ventricular trabecula myocardium morphogenesis|negative regulation of protein binding|negative regulation of homotypic cell-cell adhesion|wound healing|cardiac muscle tissue growth|positive regulation of fibroblast growth factor production			Detected	Detected	9.90027	11.3705	0.371542	-1.4284	Down	9.27741	10.7058	NM_080625	140706	CCM2L	cerebral cavernous malformation 2-like	ENST00000262659	Homo sapiens cerebral cavernous malformation 2-like (CCM2L), mRNA [NM_080625]	chr20	30607145	30607204	+	CGCTCGACCCGCAGGACCCCAGCCCCGACGCCTACTGCAACCTGGTCATCCTGGCTGTAG	GO:0003209,GO:0003222,GO:0032091,GO:0034111,GO:0042060,GO:0055017,GO:0090271	cardiac atrium morphogenesis|ventricular trabecula myocardium morphogenesis|negative regulation of protein binding|negative regulation of homotypic cell-cell adhesion|wound healing|cardiac muscle tissue growth|positive regulation of fibroblast growth factor production			Detected	Detected	9.27741	10.7058
A_33_P3221303	0.31746	-1.65535	Down	5.77066	7.42601	NM_016602	2826	CCR10	chemokine (C-C motif) receptor 10	ENST00000332438	Homo sapiens chemokine (C-C motif) receptor 10 (CCR10), mRNA [NM_016602]	chr17	40831420	40831479	-	ACTACCTCTGTGCCTTGCCACATTAAATTGATAACATGGAAATGAGATGCAACCCAACAA			path:hsa04060,path:hsa04062,path:hsa04672	Cytokine-cytokine receptor interaction|Chemokine signaling pathway|Intestinal immune network for IgA production	Detected	Detected	5.77066	7.42601	0.520404	-0.942296	Down	5.01642	5.95872	NM_016602	2826	CCR10	chemokine (C-C motif) receptor 10	ENST00000332438	Homo sapiens chemokine (C-C motif) receptor 10 (CCR10), mRNA [NM_016602]	chr17	40831420	40831479	-	ACTACCTCTGTGCCTTGCCACATTAAATTGATAACATGGAAATGAGATGCAACCCAACAA			path:hsa04060,path:hsa04062,path:hsa04672	Cytokine-cytokine receptor interaction|Chemokine signaling pathway|Intestinal immune network for IgA production	Detected	Detected	5.01642	5.95872
A_33_P3284508	0.527714	-0.922171	Down	7.51334	8.43552	NM_001174104	929	CD14	CD14 molecule		Homo sapiens CD14 molecule (CD14), transcript variant 3, mRNA [NM_001174104]	chr5	140011318	140011377	-	GTTGAGGACTTTTCGACCAATTCAACCCTTTGCCCCACCTTTATTAAAATCTTAAACAAC			path:hsa04010,path:hsa04064,path:hsa04145,path:hsa04620,path:hsa04640,path:hsa05130,path:hsa05132,path:hsa05133,path:hsa05134,path:hsa05146,path:hsa05152,path:hsa05202,path:hsa05221	MAPK signaling pathway|NF-kappa B signaling pathway|Phagosome|Toll-like receptor signaling pathway|Hematopoietic cell lineage|Pathogenic Escherichia coli infection|Salmonella infection|Pertussis|Legionellosis|Amoebiasis|Tuberculosis|Transcriptional misregulation in cancer|Acute myeloid leukemia	Detected	Detected	7.51334	8.43552	0.192186	-2.37943	Down	7.55732	9.93675	NM_001174104	929	CD14	CD14 molecule		Homo sapiens CD14 molecule (CD14), transcript variant 3, mRNA [NM_001174104]	chr5	140011318	140011377	-	GTTGAGGACTTTTCGACCAATTCAACCCTTTGCCCCACCTTTATTAAAATCTTAAACAAC			path:hsa04010,path:hsa04064,path:hsa04145,path:hsa04620,path:hsa04640,path:hsa05130,path:hsa05132,path:hsa05133,path:hsa05134,path:hsa05146,path:hsa05152,path:hsa05202,path:hsa05221	MAPK signaling pathway|NF-kappa B signaling pathway|Phagosome|Toll-like receptor signaling pathway|Hematopoietic cell lineage|Pathogenic Escherichia coli infection|Salmonella infection|Pertussis|Legionellosis|Amoebiasis|Tuberculosis|Transcriptional misregulation in cancer|Acute myeloid leukemia	Detected	Detected	7.55732	9.93675
A_33_P3417437	0.336054	-1.57324	Down	4.84333	6.41657	NM_207397	388611	CD164L2	CD164 sialomucin-like 2	ENST00000374027	Homo sapiens CD164 sialomucin-like 2 (CD164L2), mRNA [NM_207397]	chr1	27705673	27705732	-	TGTATGCCTGCCTCTTTCCACCAACTGGCCTGGGCACTGCCCCCAAATAAAGGAACTCTG	GO:0016021,GO:0031410	integral component of membrane|cytoplasmic vesicle			Detected	Detected	4.84333	6.41657	0.60728	-0.719566	Down	5.05893	5.77849	NM_207397	388611	CD164L2	CD164 sialomucin-like 2	ENST00000374027	Homo sapiens CD164 sialomucin-like 2 (CD164L2), mRNA [NM_207397]	chr1	27705673	27705732	-	TGTATGCCTGCCTCTTTCCACCAACTGGCCTGGGCACTGCCCCCAAATAAAGGAACTCTG	GO:0016021,GO:0031410	integral component of membrane|cytoplasmic vesicle			Detected	Detected	5.05893	5.77849
A_23_P57036	0.510632	-0.969644	Down	6.82269	7.79234	NM_001250	958	CD40	CD40 molecule, TNF receptor superfamily member 5		Homo sapiens CD40 molecule, TNF receptor superfamily member 5 (CD40), transcript variant 1, mRNA [NM_001250]	chr20	44757581	44757640	+	AACACTGCTGCTCCAGTGCAGGAGACTTTACATGGATGCCAACCGGTCACCCAGGAGGAT			path:hsa04060,path:hsa04064,path:hsa04514,path:hsa04620,path:hsa04672,path:hsa05144,path:hsa05145,path:hsa05166,path:hsa05169,path:hsa05202,path:hsa05310,path:hsa05320,path:hsa05322,path:hsa05330,path:hsa05340,path:hsa05416	Cytokine-cytokine receptor interaction|NF-kappa B signaling pathway|Cell adhesion molecules (CAMs)|Toll-like receptor signaling pathway|Intestinal immune network for IgA production|Malaria|Toxoplasmosis|Human T-cell leukemia virus 1 infection|Epstein-Barr virus infection|Transcriptional misregulation in cancer|Asthma|Autoimmune thyroid disease|Systemic lupus erythematosus|Allograft rejection|Prim…	Detected	Detected	6.82269	7.79234	0.31502	-1.66648	Down	6.00945	7.67593	NM_001250	958	CD40	CD40 molecule, TNF receptor superfamily member 5		Homo sapiens CD40 molecule, TNF receptor superfamily member 5 (CD40), transcript variant 1, mRNA [NM_001250]	chr20	44757581	44757640	+	AACACTGCTGCTCCAGTGCAGGAGACTTTACATGGATGCCAACCGGTCACCCAGGAGGAT			path:hsa04060,path:hsa04064,path:hsa04514,path:hsa04620,path:hsa04672,path:hsa05144,path:hsa05145,path:hsa05166,path:hsa05169,path:hsa05202,path:hsa05310,path:hsa05320,path:hsa05322,path:hsa05330,path:hsa05340,path:hsa05416	Cytokine-cytokine receptor interaction|NF-kappa B signaling pathway|Cell adhesion molecules (CAMs)|Toll-like receptor signaling pathway|Intestinal immune network for IgA production|Malaria|Toxoplasmosis|Human T-cell leukemia virus 1 infection|Epstein-Barr virus infection|Transcriptional misregulation in cancer|Asthma|Autoimmune thyroid disease|Systemic lupus erythematosus|Allograft rejection|Prim…	Detected	Detected	6.00945	7.67593
A_33_P3243449	0.431432	-1.2128	Down	10.402	11.6148	NM_001252	970	CD70	CD70 molecule	ENST00000245903	Homo sapiens CD70 molecule (CD70), mRNA [NM_001252]	chr19	6585867	6585926	-	TGGGGCGTAGTGGTGGCAGGACAAGAGAAGGCATTGAGCTTTTTCTTTCATTTTCCTATT	GO:0002020,GO:0005102,GO:0005125,GO:0005164,GO:0005886,GO:0005887,GO:0006955,GO:0007165,GO:0007267,GO:0008283,GO:0033209,GO:0070062,GO:0097191	protease binding|receptor binding|cytokine activity|tumor necrosis factor receptor binding|plasma membrane|integral component of plasma membrane|immune response|signal transduction|cell-cell signaling|cell proliferation|tumor necrosis factor-mediated signaling pathway|extracellular exosome|extrinsic apoptotic signaling pathway	path:hsa04060	Cytokine-cytokine receptor interaction	Detected	Detected	10.402	11.6148	0.258921	-1.94942	Down	9.39358	11.343	NM_001252	970	CD70	CD70 molecule	ENST00000245903	Homo sapiens CD70 molecule (CD70), mRNA [NM_001252]	chr19	6585867	6585926	-	TGGGGCGTAGTGGTGGCAGGACAAGAGAAGGCATTGAGCTTTTTCTTTCATTTTCCTATT	GO:0002020,GO:0005102,GO:0005125,GO:0005164,GO:0005886,GO:0005887,GO:0006955,GO:0007165,GO:0007267,GO:0008283,GO:0033209,GO:0070062,GO:0097191	protease binding|receptor binding|cytokine activity|tumor necrosis factor receptor binding|plasma membrane|integral component of plasma membrane|immune response|signal transduction|cell-cell signaling|cell proliferation|tumor necrosis factor-mediated signaling pathway|extracellular exosome|extrinsic apoptotic signaling pathway	path:hsa04060	Cytokine-cytokine receptor interaction	Detected	Detected	9.39358	11.343
A_23_P34597	0.596381	-0.745694	Down	9.7605	10.5062	NM_001785	978	CDA	cytidine deaminase	ENST00000461985	Homo sapiens cytidine deaminase (CDA), mRNA [NM_001785]	chr1	20945069	20945128	+	AGAATGCCCACTGCCTGTAACAGCCACCTGGAGAACTTCATAAAGATGTCTCACAGCCCT			path:hsa00240,path:hsa00983	Pyrimidine metabolism|Drug metabolism - other enzymes	Detected	Detected	9.7605	10.5062	0.132075	-2.92057	Down	8.39767	11.3182	NM_001785	978	CDA	cytidine deaminase	ENST00000461985	Homo sapiens cytidine deaminase (CDA), mRNA [NM_001785]	chr1	20945069	20945128	+	AGAATGCCCACTGCCTGTAACAGCCACCTGGAGAACTTCATAAAGATGTCTCACAGCCCT			path:hsa00240,path:hsa00983	Pyrimidine metabolism|Drug metabolism - other enzymes	Detected	Detected	8.39767	11.3182
A_33_P3342235	0.572346	-0.80504	Down	12.0274	12.8324	NM_145057	148170	CDC42EP5	CDC42 effector protein (Rho GTPase binding) 5	ENST00000611094	Homo sapiens CDC42 effector protein (Rho GTPase binding) 5 (CDC42EP5), mRNA [NM_145057]	chr19	54976211	54976270	-	CGCGCCCTTCCCGCCCGGCACCCCACTTCTGTATACATAAACGGCCAAGGTGTGTGCCCG	GO:0005096,GO:0005737,GO:0005829,GO:0005856,GO:0005886,GO:0007254,GO:0007266,GO:0008360,GO:0012505,GO:0016020,GO:0017049,GO:0030838,GO:0031274	GTPase activator activity|cytoplasm|cytosol|cytoskeleton|plasma membrane|JNK cascade|Rho protein signal transduction|regulation of cell shape|endomembrane system|membrane|GTP-Rho binding|positive regulation of actin filament polymerization|positive regulation of pseudopodium assembly			Detected	Detected	12.0274	12.8324	0.615667	-0.699778	Down	11.2118	11.9116	NM_145057	148170	CDC42EP5	CDC42 effector protein (Rho GTPase binding) 5	ENST00000611094	Homo sapiens CDC42 effector protein (Rho GTPase binding) 5 (CDC42EP5), mRNA [NM_145057]	chr19	54976211	54976270	-	CGCGCCCTTCCCGCCCGGCACCCCACTTCTGTATACATAAACGGCCAAGGTGTGTGCCCG	GO:0005096,GO:0005737,GO:0005829,GO:0005856,GO:0005886,GO:0007254,GO:0007266,GO:0008360,GO:0012505,GO:0016020,GO:0017049,GO:0030838,GO:0031274	GTPase activator activity|cytoplasm|cytosol|cytoskeleton|plasma membrane|JNK cascade|Rho protein signal transduction|regulation of cell shape|endomembrane system|membrane|GTP-Rho binding|positive regulation of actin filament polymerization|positive regulation of pseudopodium assembly			Detected	Detected	11.2118	11.9116
A_33_P3400943	0.577485	-0.792144	Down	8.80427	9.59642	NM_001199054	29965	CDIP1	cell death-inducing p53 target 1		Homo sapiens cell death-inducing p53 target 1 (CDIP1), transcript variant 1, mRNA [NM_001199054]	chr16	4560754	4560813	-	GTGGCAGTCTTGGTCAGTAGTTTAAAGAGTTTCCCTACTTTTTAACCCTTTTTGAAATAA	GO:0005634,GO:0006915,GO:0033209,GO:0042771,GO:0046872,GO:0098560,GO:0098574	nucleus|apoptotic process|tumor necrosis factor-mediated signaling pathway|intrinsic apoptotic signaling pathway in response to DNA damage by p53 class mediator|metal ion binding|cytoplasmic side of late endosome membrane|cytoplasmic side of lysosomal membrane			Detected	Detected	8.80427	9.59642	0.53821	-0.893759	Down	9.3653	10.2591	NM_001199054	29965	CDIP1	cell death-inducing p53 target 1		Homo sapiens cell death-inducing p53 target 1 (CDIP1), transcript variant 1, mRNA [NM_001199054]	chr16	4560754	4560813	-	GTGGCAGTCTTGGTCAGTAGTTTAAAGAGTTTCCCTACTTTTTAACCCTTTTTGAAATAA	GO:0005634,GO:0006915,GO:0033209,GO:0042771,GO:0046872,GO:0098560,GO:0098574	nucleus|apoptotic process|tumor necrosis factor-mediated signaling pathway|intrinsic apoptotic signaling pathway in response to DNA damage by p53 class mediator|metal ion binding|cytoplasmic side of late endosome membrane|cytoplasmic side of lysosomal membrane			Detected	Detected	9.3653	10.2591
A_33_P3313596	0.5864	-0.770043	Down	6.23971	7.00975	NM_033529	728642	CDK11A	cyclin-dependent kinase 11A		Homo sapiens cyclin-dependent kinase 11A (CDK11A), transcript variant 4, mRNA [NM_033529]	chr1	1654148	1654207	-	TCAGGAAAAGAAACGAAGGAAGGAACAAGAGGAGAAAGCAGAGATAAAACGCTTAAAAAA	GO:0000278,GO:0001558,GO:0004672,GO:0004674,GO:0004693,GO:0005524,GO:0005634,GO:0005737,GO:0006355,GO:0006468,GO:0006915,GO:0007346,GO:0050684	mitotic cell cycle|regulation of cell growth|protein kinase activity|protein serine/threonine kinase activity|cyclin-dependent protein serine/threonine kinase activity|ATP binding|nucleus|cytoplasm|regulation of transcription, DNA-templated|protein phosphorylation|apoptotic process|regulation of mitotic cell cycle|regulation of mRNA processing			Detected	Detected	6.23971	7.00975	0.619201	-0.69152	Down	5.55167	6.24319	NM_033529	728642	CDK11A	cyclin-dependent kinase 11A		Homo sapiens cyclin-dependent kinase 11A (CDK11A), transcript variant 4, mRNA [NM_033529]	chr1	1654148	1654207	-	TCAGGAAAAGAAACGAAGGAAGGAACAAGAGGAGAAAGCAGAGATAAAACGCTTAAAAAA	GO:0000278,GO:0001558,GO:0004672,GO:0004674,GO:0004693,GO:0005524,GO:0005634,GO:0005737,GO:0006355,GO:0006468,GO:0006915,GO:0007346,GO:0050684	mitotic cell cycle|regulation of cell growth|protein kinase activity|protein serine/threonine kinase activity|cyclin-dependent protein serine/threonine kinase activity|ATP binding|nucleus|cytoplasm|regulation of transcription, DNA-templated|protein phosphorylation|apoptotic process|regulation of mitotic cell cycle|regulation of mRNA processing			Detected	Detected	5.55167	6.24319
A_23_P428129	0.165123	-2.59838	Down	6.90557	9.50395	NM_000076	1028	CDKN1C	cyclin-dependent kinase inhibitor 1C (p57, Kip2)	ENST00000616138	Homo sapiens cyclin-dependent kinase inhibitor 1C (p57, Kip2) (CDKN1C), transcript variant 1, mRNA [NM_000076]	chr11	2904903	2904962	-	GTATTCTGCACGAGAAGGTACACTGGTCCCAAAGTGTAAAGCTTTAAGAGTCATTTATAT	GO:0004860,GO:0004861,GO:0005634,GO:0005737,GO:0007050,GO:0007346,GO:0030511,GO:0032403,GO:0033673,GO:0042326,GO:0045892,GO:0045893,GO:0050680,GO:1904030	protein kinase inhibitor activity|cyclin-dependent protein serine/threonine kinase inhibitor activity|nucleus|cytoplasm|cell cycle arrest|regulation of mitotic cell cycle|positive regulation of transforming growth factor beta receptor signaling pathway|protein complex binding|negative regulation of kinase activity|negative regulation of phosphorylation|negative regulation of transcription, DNA-te…	path:hsa04110	Cell cycle	Detected	Detected	6.90557	9.50395	0.332135	-1.59016	Down	6.64967	8.23982	NM_000076	1028	CDKN1C	cyclin-dependent kinase inhibitor 1C (p57, Kip2)	ENST00000616138	Homo sapiens cyclin-dependent kinase inhibitor 1C (p57, Kip2) (CDKN1C), transcript variant 1, mRNA [NM_000076]	chr11	2904903	2904962	-	GTATTCTGCACGAGAAGGTACACTGGTCCCAAAGTGTAAAGCTTTAAGAGTCATTTATAT	GO:0004860,GO:0004861,GO:0005634,GO:0005737,GO:0007050,GO:0007346,GO:0030511,GO:0032403,GO:0033673,GO:0042326,GO:0045892,GO:0045893,GO:0050680,GO:1904030	protein kinase inhibitor activity|cyclin-dependent protein serine/threonine kinase inhibitor activity|nucleus|cytoplasm|cell cycle arrest|regulation of mitotic cell cycle|positive regulation of transforming growth factor beta receptor signaling pathway|protein complex binding|negative regulation of kinase activity|negative regulation of phosphorylation|negative regulation of transcription, DNA-te…	path:hsa04110	Cell cycle	Detected	Detected	6.64967	8.23982
A_23_P89941	0.497332	-1.00772	Down	11.7135	12.7212	NM_001800	1032	CDKN2D	cyclin-dependent kinase inhibitor 2D (p19, inhibits CDK4)	ENST00000393599	Homo sapiens cyclin-dependent kinase inhibitor 2D (p19, inhibits CDK4) (CDKN2D), transcript variant 1, mRNA [NM_001800]	chr19	10677226	10677285	-	GAGTTATTCATATTCTGTTGGAAGCTTGTTTTCCAGTCTCTTGTACAGCGTTTTAAAAGA			path:hsa04068,path:hsa04110	FoxO signaling pathway|Cell cycle	Detected	Detected	11.7135	12.7212	0.654176	-0.612249	Down	11.8691	12.4814	NM_001800	1032	CDKN2D	cyclin-dependent kinase inhibitor 2D (p19, inhibits CDK4)	ENST00000393599	Homo sapiens cyclin-dependent kinase inhibitor 2D (p19, inhibits CDK4) (CDKN2D), transcript variant 1, mRNA [NM_001800]	chr19	10677226	10677285	-	GAGTTATTCATATTCTGTTGGAAGCTTGTTTTCCAGTCTCTTGTACAGCGTTTTAAAAGA			path:hsa04068,path:hsa04110	FoxO signaling pathway|Cell cycle	Detected	Detected	11.8691	12.4814
A_24_P224727	0.559837	-0.836922	Down	8.31945	9.15638	NM_004364	1050	CEBPA	CCAAT/enhancer binding protein (C/EBP), alpha		Homo sapiens CCAAT/enhancer binding protein (C/EBP), alpha (CEBPA), transcript variant 1, mRNA [NM_004364]	chr19	33791353	33791412	-	GCCTTGTTTGTACTGTATGCCTTCAGCATTGCCTAGGAACACGAAGCACGATCAGTCCAT			path:hsa04932,path:hsa05200,path:hsa05202,path:hsa05221	Non-alcoholic fatty liver disease (NAFLD)|Pathways in cancer|Transcriptional misregulation in cancer|Acute myeloid leukemia	Detected	Detected	8.31945	9.15638	0.566198	-0.820621	Down	7.64195	8.46257	NM_004364	1050	CEBPA	CCAAT/enhancer binding protein (C/EBP), alpha		Homo sapiens CCAAT/enhancer binding protein (C/EBP), alpha (CEBPA), transcript variant 1, mRNA [NM_004364]	chr19	33791353	33791412	-	GCCTTGTTTGTACTGTATGCCTTCAGCATTGCCTAGGAACACGAAGCACGATCAGTCCAT			path:hsa04932,path:hsa05200,path:hsa05202,path:hsa05221	Non-alcoholic fatty liver disease (NAFLD)|Pathways in cancer|Transcriptional misregulation in cancer|Acute myeloid leukemia	Detected	Detected	7.64195	8.46257
A_22_P00003853	0.573858	-0.801234	Down	5.41601	6.21724	NR_026887	80054	CEBPA-AS1	CEBPA antisense RNA 1 (head to head)		Homo sapiens CEBPA antisense RNA 1 (head to head) (CEBPA-AS1), long non-coding RNA [NR_026887]	chr19	33795725	33795784	+	ATTCATCAAATGCACACGAGGCACAAATGGGAATCAAGGGTGGATGTGCTGTGATGAAGA					Detected	Detected	5.41601	6.21724	0.464303	-1.10686	Down	4.95655	6.06341	NR_026887	80054	CEBPA-AS1	CEBPA antisense RNA 1 (head to head)		Homo sapiens CEBPA antisense RNA 1 (head to head) (CEBPA-AS1), long non-coding RNA [NR_026887]	chr19	33795725	33795784	+	ATTCATCAAATGCACACGAGGCACAAATGGGAATCAAGGGTGGATGTGCTGTGATGAAGA					Detected	Detected	4.95655	6.06341
A_33_P3260575	0.439932	-1.18465	Down	9.17536	10.36	NM_016174	51148	CERCAM	cerebral endothelial cell adhesion molecule	ENST00000372842	Homo sapiens cerebral endothelial cell adhesion molecule (CERCAM), transcript variant 1, mRNA [NM_016174]	chr9	131199564	131199623	+	ACCCTTGCAGACATGTTGCCCAGCACACAGTAGGCCCTCAATAAAAGCCATTTGCACTTT	GO:0005788,GO:0005886,GO:0006928,GO:0007155,GO:0007159	endoplasmic reticulum lumen|plasma membrane|movement of cell or subcellular component|cell adhesion|leukocyte cell-cell adhesion			Detected	Detected	9.17536	10.36	0.37488	-1.4155	Down	8.89664	10.3121	NM_016174	51148	CERCAM	cerebral endothelial cell adhesion molecule	ENST00000372842	Homo sapiens cerebral endothelial cell adhesion molecule (CERCAM), transcript variant 1, mRNA [NM_016174]	chr9	131199564	131199623	+	ACCCTTGCAGACATGTTGCCCAGCACACAGTAGGCCCTCAATAAAAGCCATTTGCACTTT	GO:0005788,GO:0005886,GO:0006928,GO:0007155,GO:0007159	endoplasmic reticulum lumen|plasma membrane|movement of cell or subcellular component|cell adhesion|leukocyte cell-cell adhesion			Detected	Detected	8.89664	10.3121
A_23_P153867	0.614925	-0.701519	Down	8.53676	9.23828	NM_024552	79603	CERS4	ceramide synthase 4	ENST00000557925	Homo sapiens ceramide synthase 4 (CERS4), mRNA [NM_024552]	chr19	8326605	8326664	+	CAACAGGGGCCCCTTCTTCGGCTACTACTTCTTCAACGGGCTTCTGATGTTGCTGCAGCT	GO:0003677,GO:0005783,GO:0005789,GO:0016021,GO:0030148,GO:0031965,GO:0046513,GO:0050291	DNA binding|endoplasmic reticulum|endoplasmic reticulum membrane|integral component of membrane|sphingolipid biosynthetic process|nuclear membrane|ceramide biosynthetic process|sphingosine N-acyltransferase activity	path:hsa00600,path:hsa04071	Sphingolipid metabolism|Sphingolipid signaling pathway	Detected	Detected	8.53676	9.23828	0.608888	-0.71575	Down	8.20465	8.92041	NM_024552	79603	CERS4	ceramide synthase 4	ENST00000557925	Homo sapiens ceramide synthase 4 (CERS4), mRNA [NM_024552]	chr19	8326605	8326664	+	CAACAGGGGCCCCTTCTTCGGCTACTACTTCTTCAACGGGCTTCTGATGTTGCTGCAGCT	GO:0003677,GO:0005783,GO:0005789,GO:0016021,GO:0030148,GO:0031965,GO:0046513,GO:0050291	DNA binding|endoplasmic reticulum|endoplasmic reticulum membrane|integral component of membrane|sphingolipid biosynthetic process|nuclear membrane|ceramide biosynthetic process|sphingosine N-acyltransferase activity	path:hsa00600,path:hsa04071	Sphingolipid metabolism|Sphingolipid signaling pathway	Detected	Detected	8.20465	8.92041
A_23_P119562	0.314557	-1.66861	Down	6.72982	8.39842	NM_001928	1675	CFD	complement factor D (adipsin)	ENST00000617994	Homo sapiens complement factor D (adipsin) (CFD), mRNA [NM_001928]	chr19	863247	863306	+	GGCCTGAAGGTCAGGGTCACCCAAGCAACAAAGTCCCGAGCAATGAAGTCATCCACTCCT			path:hsa04610,path:hsa05150	Complement and coagulation cascades|Staphylococcus aureus infection	Detected	Detected	6.72982	8.39842	0.528625	-0.919683	Down	7.66565	8.58533	NM_001928	1675	CFD	complement factor D (adipsin)	ENST00000617994	Homo sapiens complement factor D (adipsin) (CFD), mRNA [NM_001928]	chr19	863247	863306	+	GGCCTGAAGGTCAGGGTCACCCAAGCAACAAAGTCCCGAGCAATGAAGTCATCCACTCCT			path:hsa04610,path:hsa05150	Complement and coagulation cascades|Staphylococcus aureus infection	Detected	Detected	7.66565	8.58533
A_33_P3373459	0.632634	-0.660557	Down	11.4151	12.0756	NM_018641	55501	CHST12	carbohydrate (chondroitin 4) sulfotransferase 12	ENST00000618655	Homo sapiens carbohydrate (chondroitin 4) sulfotransferase 12 (CHST12), transcript variant 3, mRNA [NM_018641]	chr7	2473611	2473670	+	CTTGTTCACTCCACTGCCTCTATCCATTGAGTACTGTATCGATATTGTTTTTTAAGATTA	GO:0000139,GO:0016020,GO:0016051,GO:0030173,GO:0030206,GO:0030208,GO:0047756,GO:0050656	Golgi membrane|membrane|carbohydrate biosynthetic process|integral component of Golgi membrane|chondroitin sulfate biosynthetic process|dermatan sulfate biosynthetic process|chondroitin 4-sulfotransferase activity|3'-phosphoadenosine 5'-phosphosulfate binding	path:hsa00532	Glycosaminoglycan biosynthesis - chondroitin sulfate / dermatan sulfate	Detected	Detected	11.4151	12.0756	0.474301	-1.07613	Down	10.98	12.0561	NM_018641	55501	CHST12	carbohydrate (chondroitin 4) sulfotransferase 12	ENST00000618655	Homo sapiens carbohydrate (chondroitin 4) sulfotransferase 12 (CHST12), transcript variant 3, mRNA [NM_018641]	chr7	2473611	2473670	+	CTTGTTCACTCCACTGCCTCTATCCATTGAGTACTGTATCGATATTGTTTTTTAAGATTA	GO:0000139,GO:0016020,GO:0016051,GO:0030173,GO:0030206,GO:0030208,GO:0047756,GO:0050656	Golgi membrane|membrane|carbohydrate biosynthetic process|integral component of Golgi membrane|chondroitin sulfate biosynthetic process|dermatan sulfate biosynthetic process|chondroitin 4-sulfotransferase activity|3'-phosphoadenosine 5'-phosphosulfate binding	path:hsa00532	Glycosaminoglycan biosynthesis - chondroitin sulfate / dermatan sulfate	Detected	Detected	10.98	12.0561
A_23_P40847	0.635825	-0.653299	Down	6.22497	6.87827	NM_004267	9435	CHST2	carbohydrate (N-acetylglucosamine-6-O) sulfotransferase 2	ENST00000309575	Homo sapiens carbohydrate (N-acetylglucosamine-6-O) sulfotransferase 2 (CHST2), mRNA [NM_004267]	chr3	142841583	142841642	+	GTTCCAGTAACCCAAATCTTGTTTACAAAATATTCGTGGTATCTGTGAACATGTTAAGAG	GO:0000139,GO:0001517,GO:0005794,GO:0005802,GO:0005975,GO:0006044,GO:0006790,GO:0006954,GO:0007275,GO:0008146,GO:0016021,GO:0018146,GO:0031228	Golgi membrane|N-acetylglucosamine 6-O-sulfotransferase activity|Golgi apparatus|trans-Golgi network|carbohydrate metabolic process|N-acetylglucosamine metabolic process|sulfur compound metabolic process|inflammatory response|multicellular organism development|sulfotransferase activity|integral component of membrane|keratan sulfate biosynthetic process|intrinsic component of Golgi membrane	path:hsa00533	Glycosaminoglycan biosynthesis - keratan sulfate	Detected	Detected	6.22497	6.87827	0.235489	-2.08627	Down	4.5273	6.61357	NM_004267	9435	CHST2	carbohydrate (N-acetylglucosamine-6-O) sulfotransferase 2	ENST00000309575	Homo sapiens carbohydrate (N-acetylglucosamine-6-O) sulfotransferase 2 (CHST2), mRNA [NM_004267]	chr3	142841583	142841642	+	GTTCCAGTAACCCAAATCTTGTTTACAAAATATTCGTGGTATCTGTGAACATGTTAAGAG	GO:0000139,GO:0001517,GO:0005794,GO:0005802,GO:0005975,GO:0006044,GO:0006790,GO:0006954,GO:0007275,GO:0008146,GO:0016021,GO:0018146,GO:0031228	Golgi membrane|N-acetylglucosamine 6-O-sulfotransferase activity|Golgi apparatus|trans-Golgi network|carbohydrate metabolic process|N-acetylglucosamine metabolic process|sulfur compound metabolic process|inflammatory response|multicellular organism development|sulfotransferase activity|integral component of membrane|keratan sulfate biosynthetic process|intrinsic component of Golgi membrane	path:hsa00533	Glycosaminoglycan biosynthesis - keratan sulfate	Detected	Detected	4.5273	6.61357
A_23_P319617	0.430458	-1.21605	Down	8.59596	9.81201	NM_019886	56548	CHST7	carbohydrate (N-acetylglucosamine 6-O) sulfotransferase 7	ENST00000276055	Homo sapiens carbohydrate (N-acetylglucosamine 6-O) sulfotransferase 7 (CHST7), mRNA [NM_019886]	chrX	46457408	46457467	+	GTGGATATTTATGGCTGTAAAATAGGAAGAGCTTTAGTTCCCAGGCTGAACCTGCCACTG	GO:0000139,GO:0001517,GO:0005976,GO:0006044,GO:0006790,GO:0008459,GO:0016021,GO:0030206	Golgi membrane|N-acetylglucosamine 6-O-sulfotransferase activity|polysaccharide metabolic process|N-acetylglucosamine metabolic process|sulfur compound metabolic process|chondroitin 6-sulfotransferase activity|integral component of membrane|chondroitin sulfate biosynthetic process	path:hsa00532	Glycosaminoglycan biosynthesis - chondroitin sulfate / dermatan sulfate	Detected	Detected	8.59596	9.81201	0.6334	-0.658811	Down	8.66349	9.3223	NM_019886	56548	CHST7	carbohydrate (N-acetylglucosamine 6-O) sulfotransferase 7	ENST00000276055	Homo sapiens carbohydrate (N-acetylglucosamine 6-O) sulfotransferase 7 (CHST7), mRNA [NM_019886]	chrX	46457408	46457467	+	GTGGATATTTATGGCTGTAAAATAGGAAGAGCTTTAGTTCCCAGGCTGAACCTGCCACTG	GO:0000139,GO:0001517,GO:0005976,GO:0006044,GO:0006790,GO:0008459,GO:0016021,GO:0030206	Golgi membrane|N-acetylglucosamine 6-O-sulfotransferase activity|polysaccharide metabolic process|N-acetylglucosamine metabolic process|sulfur compound metabolic process|chondroitin 6-sulfotransferase activity|integral component of membrane|chondroitin sulfate biosynthetic process	path:hsa00532	Glycosaminoglycan biosynthesis - chondroitin sulfate / dermatan sulfate	Detected	Detected	8.66349	9.3223
A_33_P3308914	0.358411	-1.48031	Down	5.37519	6.8555	NM_001301224	10518	CIB2	calcium and integrin binding family member 2		Homo sapiens calcium and integrin binding family member 2 (CIB2), transcript variant 4, mRNA [NM_001301224]	chr15	78396993	78397052	-	TCCTCACTGGTGTGCTGTCCACAGATTTGTGAACTCCTGGTAGTAAAACACTTTTGCATC	GO:0000287,GO:0001750,GO:0001917,GO:0005178,GO:0005509,GO:0005737,GO:0005927,GO:0007204,GO:0031594,GO:0032420,GO:0032437,GO:0042383,GO:0042803,GO:0045494,GO:0055074,GO:0071318,GO:0072562	magnesium ion binding|photoreceptor outer segment|photoreceptor inner segment|integrin binding|calcium ion binding|cytoplasm|muscle tendon junction|positive regulation of cytosolic calcium ion concentration|neuromuscular junction|stereocilium|cuticular plate|sarcolemma|protein homodimerization activity|photoreceptor cell maintenance|calcium ion homeostasis|cellular response to ATP|blood micropart…			Detected	Detected	5.37519	6.8555	0.262538	-1.9294	Down	6.0174	7.9468	NM_001301224	10518	CIB2	calcium and integrin binding family member 2		Homo sapiens calcium and integrin binding family member 2 (CIB2), transcript variant 4, mRNA [NM_001301224]	chr15	78396993	78397052	-	TCCTCACTGGTGTGCTGTCCACAGATTTGTGAACTCCTGGTAGTAAAACACTTTTGCATC	GO:0000287,GO:0001750,GO:0001917,GO:0005178,GO:0005509,GO:0005737,GO:0005927,GO:0007204,GO:0031594,GO:0032420,GO:0032437,GO:0042383,GO:0042803,GO:0045494,GO:0055074,GO:0071318,GO:0072562	magnesium ion binding|photoreceptor outer segment|photoreceptor inner segment|integrin binding|calcium ion binding|cytoplasm|muscle tendon junction|positive regulation of cytosolic calcium ion concentration|neuromuscular junction|stereocilium|cuticular plate|sarcolemma|protein homodimerization activity|photoreceptor cell maintenance|calcium ion homeostasis|cellular response to ATP|blood micropart…			Detected	Detected	6.0174	7.9468
A_32_P209230	0.323085	-1.63002	Down	10.7602	12.3902	NM_133467	163732	CITED4	Cbp/p300-interacting transactivator, with Glu/Asp-rich carboxy-terminal domain, 4	ENST00000372638	Homo sapiens Cbp/p300-interacting transactivator, with Glu/Asp-rich carboxy-terminal domain, 4 (CITED4), mRNA [NM_133467]	chr1	41326735	41326794	-	ACAGCCCGAACCCGTGGAGCAATGCCCTGTCTGGCCTCCAAAACCAAAATAAAACTGGGT					Detected	Detected	10.7602	12.3902	0.555428	-0.848327	Down	11.0223	11.8706	NM_133467	163732	CITED4	Cbp/p300-interacting transactivator, with Glu/Asp-rich carboxy-terminal domain, 4	ENST00000372638	Homo sapiens Cbp/p300-interacting transactivator, with Glu/Asp-rich carboxy-terminal domain, 4 (CITED4), mRNA [NM_133467]	chr1	41326735	41326794	-	ACAGCCCGAACCCGTGGAGCAATGCCCTGTCTGGCCTCCAAAACCAAAATAAAACTGGGT					Detected	Detected	11.0223	11.8706
A_23_P25674	0.466881	-1.09887	Down	5.89204	6.99091	NM_001823	1152	CKB	creatine kinase, brain	ENST00000553652	Homo sapiens creatine kinase, brain (CKB), mRNA [NM_001823]	chr14	103986466	103986525	-	AACCTGGGCAAGCATGAGAAGTTCTCGGAGGTGCTTAAGCGGCTGCGACTTCAGAAGCGA			path:hsa00330	Arginine and proline metabolism	Detected	Detected	5.89204	6.99091	0.592684	-0.754665	Down	5.69254	6.4472	NM_001823	1152	CKB	creatine kinase, brain	ENST00000553652	Homo sapiens creatine kinase, brain (CKB), mRNA [NM_001823]	chr14	103986466	103986525	-	AACCTGGGCAAGCATGAGAAGTTCTCGGAGGTGCTTAAGCGGCTGCGACTTCAGAAGCGA			path:hsa00330	Arginine and proline metabolism	Detected	Detected	5.69254	6.4472
A_33_P3285565	0.353879	-1.49867	Down	6.62845	8.12712	NM_001306	1365	CLDN3	claudin 3	ENST00000395145	Homo sapiens claudin 3 (CLDN3), mRNA [NM_001306]	chr7	73183327	73183386	-	GGGACCGGCAGCCCTGGAAGGGGCACTTGATATTTTTCAATAAAAGCCTTTCGTTTTGCA	GO:0001666,GO:0003382,GO:0004888,GO:0005198,GO:0005737,GO:0005887,GO:0005923,GO:0016021,GO:0016327,GO:0016328,GO:0016338,GO:0042802,GO:0045471,GO:0051260,GO:0051291,GO:0070062,GO:0070830	response to hypoxia|epithelial cell morphogenesis|transmembrane signaling receptor activity|structural molecule activity|cytoplasm|integral component of plasma membrane|bicellular tight junction|integral component of membrane|apicolateral plasma membrane|lateral plasma membrane|calcium-independent cell-cell adhesion via plasma membrane cell-adhesion molecules|identical protein binding|response to…	path:hsa04514,path:hsa04530,path:hsa04670,path:hsa05160	Cell adhesion molecules (CAMs)|Tight junction|Leukocyte transendothelial migration|Hepatitis C	Detected	Detected	6.62845	8.12712	0.326192	-1.61621	Down	6.61143	8.22763	NM_001306	1365	CLDN3	claudin 3	ENST00000395145	Homo sapiens claudin 3 (CLDN3), mRNA [NM_001306]	chr7	73183327	73183386	-	GGGACCGGCAGCCCTGGAAGGGGCACTTGATATTTTTCAATAAAAGCCTTTCGTTTTGCA	GO:0001666,GO:0003382,GO:0004888,GO:0005198,GO:0005737,GO:0005887,GO:0005923,GO:0016021,GO:0016327,GO:0016328,GO:0016338,GO:0042802,GO:0045471,GO:0051260,GO:0051291,GO:0070062,GO:0070830	response to hypoxia|epithelial cell morphogenesis|transmembrane signaling receptor activity|structural molecule activity|cytoplasm|integral component of plasma membrane|bicellular tight junction|integral component of membrane|apicolateral plasma membrane|lateral plasma membrane|calcium-independent cell-cell adhesion via plasma membrane cell-adhesion molecules|identical protein binding|response to…	path:hsa04514,path:hsa04530,path:hsa04670,path:hsa05160	Cell adhesion molecules (CAMs)|Tight junction|Leukocyte transendothelial migration|Hepatitis C	Detected	Detected	6.61143	8.22763
A_33_P3229032	0.534172	-0.904623	Down	7.64328	8.54791	NM_002975	6320	CLEC11A	C-type lectin domain family 11, member A	ENST00000250340	Homo sapiens C-type lectin domain family 11, member A (CLEC11A), mRNA [NM_002975]	chr19	51228911	51228970	+	TGAAGGGGCGGGCACCAGGCTAGGTCCGGTGCCAATAAATCCTTGTGGAATCTGACTTGA					Detected	Detected	7.64328	8.54791	0.592339	-0.755505	Down	7.13771	7.89322	NM_002975	6320	CLEC11A	C-type lectin domain family 11, member A	ENST00000250340	Homo sapiens C-type lectin domain family 11, member A (CLEC11A), mRNA [NM_002975]	chr19	51228911	51228970	+	TGAAGGGGCGGGCACCAGGCTAGGTCCGGTGCCAATAAATCCTTGTGGAATCTGACTTGA					Detected	Detected	7.13771	7.89322
A_33_P3336686	0.238315	-2.06906	Down	4.61052	6.67958	NM_004669	9022	CLIC3	chloride intracellular channel 3		Homo sapiens chloride intracellular channel 3 (CLIC3), mRNA [NM_004669]	chr9	139889060	139889119	-	GTCTGTCGCCCAATAAAGGCATCTTTGTCGGGAGTGAGGGTGTCCTGACATCTGAAGGGC	GO:0005244,GO:0005254,GO:0005634,GO:0005737,GO:0006821,GO:0007165,GO:0016604,GO:0034707,GO:0034765,GO:0070062	voltage-gated ion channel activity|chloride channel activity|nucleus|cytoplasm|chloride transport|signal transduction|nuclear body|chloride channel complex|regulation of ion transmembrane transport|extracellular exosome			Detected	Detected	4.61052	6.67958	0.0168074	-5.89476	Down	1.71096	7.60572	NM_004669	9022	CLIC3	chloride intracellular channel 3		Homo sapiens chloride intracellular channel 3 (CLIC3), mRNA [NM_004669]	chr9	139889060	139889119	-	GTCTGTCGCCCAATAAAGGCATCTTTGTCGGGAGTGAGGGTGTCCTGACATCTGAAGGGC	GO:0005244,GO:0005254,GO:0005634,GO:0005737,GO:0006821,GO:0007165,GO:0016604,GO:0034707,GO:0034765,GO:0070062	voltage-gated ion channel activity|chloride channel activity|nucleus|cytoplasm|chloride transport|signal transduction|nuclear body|chloride channel complex|regulation of ion transmembrane transport|extracellular exosome			Not Detected	Detected	1.71096	7.60572
A_23_P215479	0.568023	-0.815979	Down	9.33605	10.152	NM_003388	7461	CLIP2	CAP-GLY domain containing linker protein 2	ENST00000361545	Homo sapiens CAP-GLY domain containing linker protein 2 (CLIP2), transcript variant 1, mRNA [NM_003388]	chr7	73819943	73820002	+	GCTCTTTCTAGCAAAATCAGGCAGCTCTGCCCCATCGGTAGGGGCACCGATTAGTCTACT	GO:0005875,GO:0005881,GO:0008017,GO:0035371,GO:0051010	microtubule associated complex|cytoplasmic microtubule|microtubule binding|microtubule plus-end|microtubule plus-end binding			Detected	Detected	9.33605	10.152	0.42623	-1.2303	Down	8.97438	10.2047	NM_003388	7461	CLIP2	CAP-GLY domain containing linker protein 2	ENST00000361545	Homo sapiens CAP-GLY domain containing linker protein 2 (CLIP2), transcript variant 1, mRNA [NM_003388]	chr7	73819943	73820002	+	GCTCTTTCTAGCAAAATCAGGCAGCTCTGCCCCATCGGTAGGGGCACCGATTAGTCTACT	GO:0005875,GO:0005881,GO:0008017,GO:0035371,GO:0051010	microtubule associated complex|cytoplasmic microtubule|microtubule binding|microtubule plus-end|microtubule plus-end binding			Detected	Detected	8.97438	10.2047
A_33_P3350493	0.424225	-1.2371	Down	5.40402	6.64112	NM_001286550	389383	CLPSL2	colipase-like 2		Homo sapiens colipase-like 2 (CLPSL2), transcript variant 1, mRNA [NM_001286550]	chr6	35747269	35747328	+	CCCTGGTTGCCACCAACTTGCTCCAAATCCAGCTCCTGAGACATTAAAGTCACTTCCTGT	GO:0005576,GO:0007586,GO:0008047,GO:0016042,GO:0032094	extracellular region|digestion|enzyme activator activity|lipid catabolic process|response to food			Detected	Detected	5.40402	6.64112	0.466118	-1.10123	Down	5.35264	6.45387	NM_001286550	389383	CLPSL2	colipase-like 2		Homo sapiens colipase-like 2 (CLPSL2), transcript variant 1, mRNA [NM_001286550]	chr6	35747269	35747328	+	CCCTGGTTGCCACCAACTTGCTCCAAATCCAGCTCCTGAGACATTAAAGTCACTTCCTGT	GO:0005576,GO:0007586,GO:0008047,GO:0016042,GO:0032094	extracellular region|digestion|enzyme activator activity|lipid catabolic process|response to food			Detected	Detected	5.35264	6.45387
A_33_P3411848	0.416646	-1.2631	Down	8.16717	9.43028	NM_032488	84518	CNFN	cornifelin	ENST00000597255	Homo sapiens cornifelin (CNFN), mRNA [NM_032488]	chr19	42891259	42891318	-	AGATCCGAGAGTAAGGAAGTTCCCTGTCTTCCCCGTCCTTTTCCACCAGTCTCGCCTCTG	GO:0001533,GO:0005737,GO:0031424,GO:0070062	cornified envelope|cytoplasm|keratinization|extracellular exosome			Detected	Detected	8.16717	9.43028	0.36687	-1.44666	Down	7.25077	8.69743	NM_032488	84518	CNFN	cornifelin	ENST00000597255	Homo sapiens cornifelin (CNFN), mRNA [NM_032488]	chr19	42891259	42891318	-	AGATCCGAGAGTAAGGAAGTTCCCTGTCTTCCCCGTCCTTTTCCACCAGTCTCGCCTCTG	GO:0001533,GO:0005737,GO:0031424,GO:0070062	cornified envelope|cytoplasm|keratinization|extracellular exosome			Detected	Detected	7.25077	8.69743
A_23_P4144	0.636813	-0.651059	Down	11.1455	11.7965	NM_025233	80347	COASY	CoA synthase	ENST00000590958	Homo sapiens CoA synthase (COASY), transcript variant 1, mRNA [NM_025233]	chr17	40717563	40717712	+	ACTGCTGTCATCCCAGAGACTGAGGCTGTAAGACGCATTGTGGAGAGGGATGGCCTCAGT	GO:0004140,GO:0004595,GO:0005524,GO:0005654,GO:0005741,GO:0005759,GO:0005829,GO:0009108,GO:0015937,GO:0070062	dephospho-CoA kinase activity|pantetheine-phosphate adenylyltransferase activity|ATP binding|nucleoplasm|mitochondrial outer membrane|mitochondrial matrix|cytosol|coenzyme biosynthetic process|coenzyme A biosynthetic process|extracellular exosome	path:hsa00770	Pantothenate and CoA biosynthesis	Detected	Detected	11.1455	11.7965	0.60126	-0.73394	Down	10.6689	11.4028	NM_025233	80347	COASY	CoA synthase	ENST00000590958	Homo sapiens CoA synthase (COASY), transcript variant 1, mRNA [NM_025233]	chr17	40717563	40717712	+	ACTGCTGTCATCCCAGAGACTGAGGCTGTAAGACGCATTGTGGAGAGGGATGGCCTCAGT	GO:0004140,GO:0004595,GO:0005524,GO:0005654,GO:0005741,GO:0005759,GO:0005829,GO:0009108,GO:0015937,GO:0070062	dephospho-CoA kinase activity|pantetheine-phosphate adenylyltransferase activity|ATP binding|nucleoplasm|mitochondrial outer membrane|mitochondrial matrix|cytosol|coenzyme biosynthetic process|coenzyme A biosynthetic process|extracellular exosome	path:hsa00770	Pantothenate and CoA biosynthesis	Detected	Detected	10.6689	11.4028
A_23_P320717	0.498235	-1.0051	Down	7.08516	8.09026	NM_015386	25839	COG4	component of oligomeric golgi complex 4	ENST00000526700	Homo sapiens component of oligomeric golgi complex 4 (COG4), transcript variant 1, mRNA [NM_015386]	chr16	70515695	70515754	-	GGTCATCTACGACAGCCTAACCGGCCTCATGACTAGCCTTGTTGCCGTCGAGTTGGAGAA	GO:0000139,GO:0000301,GO:0006888,GO:0006890,GO:0007030,GO:0015031,GO:0017119,GO:0032588,GO:0042802,GO:0048213	Golgi membrane|retrograde transport, vesicle recycling within Golgi|ER to Golgi vesicle-mediated transport|retrograde vesicle-mediated transport, Golgi to ER|Golgi organization|protein transport|Golgi transport complex|trans-Golgi network membrane|identical protein binding|Golgi vesicle prefusion complex stabilization			Detected	Detected	7.08516	8.09026	0.655824	-0.608618	Down	7.01288	7.6215	NM_015386	25839	COG4	component of oligomeric golgi complex 4	ENST00000526700	Homo sapiens component of oligomeric golgi complex 4 (COG4), transcript variant 1, mRNA [NM_015386]	chr16	70515695	70515754	-	GGTCATCTACGACAGCCTAACCGGCCTCATGACTAGCCTTGTTGCCGTCGAGTTGGAGAA	GO:0000139,GO:0000301,GO:0006888,GO:0006890,GO:0007030,GO:0015031,GO:0017119,GO:0032588,GO:0042802,GO:0048213	Golgi membrane|retrograde transport, vesicle recycling within Golgi|ER to Golgi vesicle-mediated transport|retrograde vesicle-mediated transport, Golgi to ER|Golgi organization|protein transport|Golgi transport complex|trans-Golgi network membrane|identical protein binding|Golgi vesicle prefusion complex stabilization			Detected	Detected	7.01288	7.6215
A_33_P3304668	0.592698	-0.754632	Down	5.8373	6.59193	NM_000088	1277	COL1A1	collagen, type I, alpha 1	ENST00000225964	Homo sapiens collagen, type I, alpha 1 (COL1A1), mRNA [NM_000088]	chr17	48261509	48261568	-	GGTGGGAGGAAGCAAAAGACTCTGTACCTATTTTGTATGTGTATAATAATTTGAGATGTT			path:hsa04151,path:hsa04510,path:hsa04512,path:hsa04611,path:hsa04926,path:hsa04933,path:hsa04974,path:hsa05146,path:hsa05165	PI3K-Akt signaling pathway|Focal adhesion|ECM-receptor interaction|Platelet activation|Relaxin signaling pathway|AGE-RAGE signaling pathway in diabetic complications|Protein digestion and absorption|Amoebiasis|Human papillomavirus infection	Detected	Detected	5.8373	6.59193	0.441088	-1.18086	Down	5.79361	6.97447	NM_000088	1277	COL1A1	collagen, type I, alpha 1	ENST00000225964	Homo sapiens collagen, type I, alpha 1 (COL1A1), mRNA [NM_000088]	chr17	48261509	48261568	-	GGTGGGAGGAAGCAAAAGACTCTGTACCTATTTTGTATGTGTATAATAATTTGAGATGTT			path:hsa04151,path:hsa04510,path:hsa04512,path:hsa04611,path:hsa04926,path:hsa04933,path:hsa04974,path:hsa05146,path:hsa05165	PI3K-Akt signaling pathway|Focal adhesion|ECM-receptor interaction|Platelet activation|Relaxin signaling pathway|AGE-RAGE signaling pathway in diabetic complications|Protein digestion and absorption|Amoebiasis|Human papillomavirus infection	Detected	Detected	5.79361	6.97447
A_33_P3269539	0.416665	-1.26304	Down	4.518	5.78104	NM_058174	1292	COL6A2	collagen, type VI, alpha 2	ENST00000397763	Homo sapiens collagen, type VI, alpha 2 (COL6A2), transcript variant 2C2a, mRNA [NM_058174]	chr21	47546086	47546145	+	TGACGCTGTTCTCCGACCTGGTCGCTGAGAAGTTCATCGATGACATGGAGGACGTCCTCT	GO:0005576,GO:0005578,GO:0005581,GO:0005615,GO:0005788,GO:0007155,GO:0009749,GO:0030198,GO:0030574,GO:0031012,GO:0042383,GO:0043234,GO:0070062,GO:0070208,GO:1903561	extracellular region|proteinaceous extracellular matrix|collagen trimer|extracellular space|endoplasmic reticulum lumen|cell adhesion|response to glucose|extracellular matrix organization|collagen catabolic process|extracellular matrix|sarcolemma|protein complex|extracellular exosome|protein heterotrimerization|extracellular vesicle	path:hsa04151,path:hsa04510,path:hsa04512,path:hsa04974,path:hsa05165	PI3K-Akt signaling pathway|Focal adhesion|ECM-receptor interaction|Protein digestion and absorption|Human papillomavirus infection	Detected	Detected	4.518	5.78104	0.385115	-1.37664	Down	4.10715	5.48379	NM_058174	1292	COL6A2	collagen, type VI, alpha 2	ENST00000397763	Homo sapiens collagen, type VI, alpha 2 (COL6A2), transcript variant 2C2a, mRNA [NM_058174]	chr21	47546086	47546145	+	TGACGCTGTTCTCCGACCTGGTCGCTGAGAAGTTCATCGATGACATGGAGGACGTCCTCT	GO:0005576,GO:0005578,GO:0005581,GO:0005615,GO:0005788,GO:0007155,GO:0009749,GO:0030198,GO:0030574,GO:0031012,GO:0042383,GO:0043234,GO:0070062,GO:0070208,GO:1903561	extracellular region|proteinaceous extracellular matrix|collagen trimer|extracellular space|endoplasmic reticulum lumen|cell adhesion|response to glucose|extracellular matrix organization|collagen catabolic process|extracellular matrix|sarcolemma|protein complex|extracellular exosome|protein heterotrimerization|extracellular vesicle	path:hsa04151,path:hsa04510,path:hsa04512,path:hsa04974,path:hsa05165	PI3K-Akt signaling pathway|Focal adhesion|ECM-receptor interaction|Protein digestion and absorption|Human papillomavirus infection	Not Detected	Detected	4.10715	5.48379
A_33_P3297930	0.542904	-0.881232	Down	5.24301	6.12425	NM_005202	1296	COL8A2	collagen, type VIII, alpha 2	ENST00000481785	Homo sapiens collagen, type VIII, alpha 2 (COL8A2), transcript variant 1, mRNA [NM_005202]	chr1	36563302	36563361	-	AACGTGCCGGCCACCTATACCTACGATGAGTACAAGAAGGGCTACCTGGACCAGGCATCT	GO:0001525,GO:0005201,GO:0005576,GO:0005578,GO:0005581,GO:0005604,GO:0005788,GO:0030198,GO:0030574,GO:0030674,GO:0048593,GO:0050673,GO:0098609	angiogenesis|extracellular matrix structural constituent|extracellular region|proteinaceous extracellular matrix|collagen trimer|basement membrane|endoplasmic reticulum lumen|extracellular matrix organization|collagen catabolic process|protein binding, bridging|camera-type eye morphogenesis|epithelial cell proliferation|cell-cell adhesion			Detected	Detected	5.24301	6.12425	0.474213	-1.07639	Down	4.67353	5.74992	NM_005202	1296	COL8A2	collagen, type VIII, alpha 2	ENST00000481785	Homo sapiens collagen, type VIII, alpha 2 (COL8A2), transcript variant 1, mRNA [NM_005202]	chr1	36563302	36563361	-	AACGTGCCGGCCACCTATACCTACGATGAGTACAAGAAGGGCTACCTGGACCAGGCATCT	GO:0001525,GO:0005201,GO:0005576,GO:0005578,GO:0005581,GO:0005604,GO:0005788,GO:0030198,GO:0030574,GO:0030674,GO:0048593,GO:0050673,GO:0098609	angiogenesis|extracellular matrix structural constituent|extracellular region|proteinaceous extracellular matrix|collagen trimer|basement membrane|endoplasmic reticulum lumen|extracellular matrix organization|collagen catabolic process|protein binding, bridging|camera-type eye morphogenesis|epithelial cell proliferation|cell-cell adhesion			Detected	Detected	4.67353	5.74992
A_24_P365975	0.626749	-0.674041	Down	6.75674	7.43078	NM_005202	1296	COL8A2	collagen, type VIII, alpha 2	ENST00000397799	Homo sapiens collagen, type VIII, alpha 2 (COL8A2), transcript variant 1, mRNA [NM_005202]	chr1	36560863	36560922	-	GAAAATGGAACTTCTTTTTGAAAAGACAAGCAACCATGTTAACTGTATTGACACATCCTC	GO:0001525,GO:0005201,GO:0005576,GO:0005578,GO:0005581,GO:0005604,GO:0005788,GO:0030198,GO:0030574,GO:0030674,GO:0048593,GO:0050673,GO:0098609	angiogenesis|extracellular matrix structural constituent|extracellular region|proteinaceous extracellular matrix|collagen trimer|basement membrane|endoplasmic reticulum lumen|extracellular matrix organization|collagen catabolic process|protein binding, bridging|camera-type eye morphogenesis|epithelial cell proliferation|cell-cell adhesion			Detected	Detected	6.75674	7.43078	0.431899	-1.21123	Down	6.4417	7.65294	NM_005202	1296	COL8A2	collagen, type VIII, alpha 2	ENST00000397799	Homo sapiens collagen, type VIII, alpha 2 (COL8A2), transcript variant 1, mRNA [NM_005202]	chr1	36560863	36560922	-	GAAAATGGAACTTCTTTTTGAAAAGACAAGCAACCATGTTAACTGTATTGACACATCCTC	GO:0001525,GO:0005201,GO:0005576,GO:0005578,GO:0005581,GO:0005604,GO:0005788,GO:0030198,GO:0030574,GO:0030674,GO:0048593,GO:0050673,GO:0098609	angiogenesis|extracellular matrix structural constituent|extracellular region|proteinaceous extracellular matrix|collagen trimer|basement membrane|endoplasmic reticulum lumen|extracellular matrix organization|collagen catabolic process|protein binding, bridging|camera-type eye morphogenesis|epithelial cell proliferation|cell-cell adhesion			Detected	Detected	6.4417	7.65294
A_23_P106761	0.406265	-1.29951	Down	5.88096	7.18047	NM_007074	11151	CORO1A	coronin, actin binding protein, 1A	ENST00000570045	Homo sapiens coronin, actin binding protein, 1A (CORO1A), transcript variant 2, mRNA [NM_007074]	chr16	30199317	30199376	+	TATCTCTCCATGTTCAGTTCCAAGGAGTCCCAGCGGGGCATGGGCTACATGCCCAAACGT	GO:0001772,GO:0001845,GO:0001891,GO:0003723,GO:0003779,GO:0003785,GO:0005737,GO:0005769,GO:0005829,GO:0005884,GO:0005886,GO:0005911,GO:0006816,GO:0006909,GO:0006928,GO:0007015,GO:0008022,GO:0008092,GO:0008360,GO:0016020,GO:0030027,GO:0030036,GO:0030335,GO:0030424,GO:0030595,GO:0030670,GO:0030864,GO:0031339,GO:0031589,GO:0032036,GO:0032796,GO:0032956,GO:0038180,GO:0042102,GO:0042803,GO:0043029,GO:…	immunological synapse|phagolysosome assembly|phagocytic cup|RNA binding|actin binding|actin monomer binding|cytoplasm|early endosome|cytosol|actin filament|plasma membrane|cell-cell junction|calcium ion transport|phagocytosis|movement of cell or subcellular component|actin filament organization|protein C-terminus binding|cytoskeletal protein binding|regulation of cell shape|membrane|lamellipodium…	path:hsa04145,path:hsa05152	Phagosome|Tuberculosis	Detected	Detected	5.88096	7.18047	0.250391	-1.99775	Down	4.9915	6.98925	NM_007074	11151	CORO1A	coronin, actin binding protein, 1A	ENST00000570045	Homo sapiens coronin, actin binding protein, 1A (CORO1A), transcript variant 2, mRNA [NM_007074]	chr16	30199317	30199376	+	TATCTCTCCATGTTCAGTTCCAAGGAGTCCCAGCGGGGCATGGGCTACATGCCCAAACGT	GO:0001772,GO:0001845,GO:0001891,GO:0003723,GO:0003779,GO:0003785,GO:0005737,GO:0005769,GO:0005829,GO:0005884,GO:0005886,GO:0005911,GO:0006816,GO:0006909,GO:0006928,GO:0007015,GO:0008022,GO:0008092,GO:0008360,GO:0016020,GO:0030027,GO:0030036,GO:0030335,GO:0030424,GO:0030595,GO:0030670,GO:0030864,GO:0031339,GO:0031589,GO:0032036,GO:0032796,GO:0032956,GO:0038180,GO:0042102,GO:0042803,GO:0043029,GO:…	immunological synapse|phagolysosome assembly|phagocytic cup|RNA binding|actin binding|actin monomer binding|cytoplasm|early endosome|cytosol|actin filament|plasma membrane|cell-cell junction|calcium ion transport|phagocytosis|movement of cell or subcellular component|actin filament organization|protein C-terminus binding|cytoskeletal protein binding|regulation of cell shape|membrane|lamellipodium…	path:hsa04145,path:hsa05152	Phagosome|Tuberculosis	Detected	Detected	4.9915	6.98925
A_23_P104583	0.584205	-0.775454	Down	8.79195	9.56741	NM_020441	57175	CORO1B	coronin, actin binding protein, 1B	ENST00000539970	Homo sapiens coronin, actin binding protein, 1B (CORO1B), transcript variant 1, mRNA [NM_020441]	chr11	67207704	67207834	-	ACACCAGTGTGGTCTACGTCTGCGGCAAGGGTGACTCCAGCATCCGGTACTTTGAGATCA	GO:0001725,GO:0005737,GO:0005829,GO:0005884,GO:0005886,GO:0005925,GO:0016477,GO:0030027,GO:0030036,GO:0031252,GO:0031529,GO:0034315,GO:0034316,GO:0035767,GO:0036120,GO:0042060,GO:0042802,GO:0045296,GO:0048471,GO:0051015,GO:0051017,GO:0070062,GO:0071672,GO:0071933,GO:0071944,GO:0090135,GO:1902463,GO:2000394	stress fiber|cytoplasm|cytosol|actin filament|plasma membrane|focal adhesion|cell migration|lamellipodium|actin cytoskeleton organization|cell leading edge|ruffle organization|regulation of Arp2/3 complex-mediated actin nucleation|negative regulation of Arp2/3 complex-mediated actin nucleation|endothelial cell chemotaxis|cellular response to platelet-derived growth factor stimulus|wound healing|i…			Detected	Detected	8.79195	9.56741	0.584319	-0.775172	Down	8.12362	8.8988	NM_020441	57175	CORO1B	coronin, actin binding protein, 1B	ENST00000539970	Homo sapiens coronin, actin binding protein, 1B (CORO1B), transcript variant 1, mRNA [NM_020441]	chr11	67207704	67207834	-	ACACCAGTGTGGTCTACGTCTGCGGCAAGGGTGACTCCAGCATCCGGTACTTTGAGATCA	GO:0001725,GO:0005737,GO:0005829,GO:0005884,GO:0005886,GO:0005925,GO:0016477,GO:0030027,GO:0030036,GO:0031252,GO:0031529,GO:0034315,GO:0034316,GO:0035767,GO:0036120,GO:0042060,GO:0042802,GO:0045296,GO:0048471,GO:0051015,GO:0051017,GO:0070062,GO:0071672,GO:0071933,GO:0071944,GO:0090135,GO:1902463,GO:2000394	stress fiber|cytoplasm|cytosol|actin filament|plasma membrane|focal adhesion|cell migration|lamellipodium|actin cytoskeleton organization|cell leading edge|ruffle organization|regulation of Arp2/3 complex-mediated actin nucleation|negative regulation of Arp2/3 complex-mediated actin nucleation|endothelial cell chemotaxis|cellular response to platelet-derived growth factor stimulus|wound healing|i…			Detected	Detected	8.12362	8.8988
A_23_P67198	0.194614	-2.36131	Down	3.59766	5.95897	NM_015692	27151	CPAMD8	C3 and PZP-like, alpha-2-macroglobulin domain containing 8	ENST00000596224	Homo sapiens C3 and PZP-like, alpha-2-macroglobulin domain containing 8 (CPAMD8), mRNA [NM_015692]	chr19	17003812	17003871	-	CATTCATACCCACACACCCAGCTTGTGCCTGTGGTTAACATCTCAGAAAACTCTGGTAAA	GO:0001654,GO:0004867,GO:0005615,GO:0005886	eye development|serine-type endopeptidase inhibitor activity|extracellular space|plasma membrane			Not Detected	Detected	3.59766	5.95897	0.208919	-2.25898	Down	3.9197	6.17868	NM_015692	27151	CPAMD8	C3 and PZP-like, alpha-2-macroglobulin domain containing 8	ENST00000596224	Homo sapiens C3 and PZP-like, alpha-2-macroglobulin domain containing 8 (CPAMD8), mRNA [NM_015692]	chr19	17003812	17003871	-	CATTCATACCCACACACCCAGCTTGTGCCTGTGGTTAACATCTCAGAAAACTCTGGTAAA	GO:0001654,GO:0004867,GO:0005615,GO:0005886	eye development|serine-type endopeptidase inhibitor activity|extracellular space|plasma membrane			Not Detected	Detected	3.9197	6.17868
A_33_P3290040	0.202618	-2.30316	Down	4.89027	7.19344	NM_001199752	126129	CPT1C	carnitine palmitoyltransferase 1C		Homo sapiens carnitine palmitoyltransferase 1C (CPT1C), transcript variant 3, mRNA [NM_001199752]	chr19	50216867	50216926	+	TTCCAGCAGGCAGCTGGCCTCTCCAAGGAATAAGGGTGAAATTGCCACAGCTGGCTGACA	GO:0004095,GO:0005741,GO:0005783,GO:0005789,GO:0006635,GO:0009437,GO:0030054,GO:0030424,GO:0030425,GO:0032281,GO:0045202	carnitine O-palmitoyltransferase activity|mitochondrial outer membrane|endoplasmic reticulum|endoplasmic reticulum membrane|fatty acid beta-oxidation|carnitine metabolic process|cell junction|axon|dendrite|AMPA glutamate receptor complex|synapse	path:hsa00071,path:hsa03320,path:hsa04152,path:hsa04714,path:hsa04920,path:hsa04922	Fatty acid degradation|PPAR signaling pathway|AMPK signaling pathway|Thermogenesis|Adipocytokine signaling pathway|Glucagon signaling pathway	Detected	Detected	4.89027	7.19344	0.605253	-0.724389	Down	5.18327	5.90765	NM_001199752	126129	CPT1C	carnitine palmitoyltransferase 1C		Homo sapiens carnitine palmitoyltransferase 1C (CPT1C), transcript variant 3, mRNA [NM_001199752]	chr19	50216867	50216926	+	TTCCAGCAGGCAGCTGGCCTCTCCAAGGAATAAGGGTGAAATTGCCACAGCTGGCTGACA	GO:0004095,GO:0005741,GO:0005783,GO:0005789,GO:0006635,GO:0009437,GO:0030054,GO:0030424,GO:0030425,GO:0032281,GO:0045202	carnitine O-palmitoyltransferase activity|mitochondrial outer membrane|endoplasmic reticulum|endoplasmic reticulum membrane|fatty acid beta-oxidation|carnitine metabolic process|cell junction|axon|dendrite|AMPA glutamate receptor complex|synapse	path:hsa00071,path:hsa03320,path:hsa04152,path:hsa04714,path:hsa04920,path:hsa04922	Fatty acid degradation|PPAR signaling pathway|AMPK signaling pathway|Thermogenesis|Adipocytokine signaling pathway|Glucagon signaling pathway	Detected	Detected	5.18327	5.90765
A_33_P3392391	0.150201	-2.73503	Down	3.57406	6.30909	NM_001199752	126129	CPT1C	carnitine palmitoyltransferase 1C		Homo sapiens carnitine palmitoyltransferase 1C (CPT1C), transcript variant 3, mRNA [NM_001199752]	chr19	50216029	50216088	+	ATCCCTGTTCAGCAAATGCATCTGTTTGACGTCCACAATTACCCGGACTATGTTTCCTCA	GO:0004095,GO:0005741,GO:0005783,GO:0005789,GO:0006635,GO:0009437,GO:0030054,GO:0030424,GO:0030425,GO:0032281,GO:0045202	carnitine O-palmitoyltransferase activity|mitochondrial outer membrane|endoplasmic reticulum|endoplasmic reticulum membrane|fatty acid beta-oxidation|carnitine metabolic process|cell junction|axon|dendrite|AMPA glutamate receptor complex|synapse	path:hsa00071,path:hsa03320,path:hsa04152,path:hsa04714,path:hsa04920,path:hsa04922	Fatty acid degradation|PPAR signaling pathway|AMPK signaling pathway|Thermogenesis|Adipocytokine signaling pathway|Glucagon signaling pathway	Not Detected	Detected	3.57406	6.30909	0.114776	-3.12311	Down	2.61936	5.74247	NM_001199752	126129	CPT1C	carnitine palmitoyltransferase 1C		Homo sapiens carnitine palmitoyltransferase 1C (CPT1C), transcript variant 3, mRNA [NM_001199752]	chr19	50216029	50216088	+	ATCCCTGTTCAGCAAATGCATCTGTTTGACGTCCACAATTACCCGGACTATGTTTCCTCA	GO:0004095,GO:0005741,GO:0005783,GO:0005789,GO:0006635,GO:0009437,GO:0030054,GO:0030424,GO:0030425,GO:0032281,GO:0045202	carnitine O-palmitoyltransferase activity|mitochondrial outer membrane|endoplasmic reticulum|endoplasmic reticulum membrane|fatty acid beta-oxidation|carnitine metabolic process|cell junction|axon|dendrite|AMPA glutamate receptor complex|synapse	path:hsa00071,path:hsa03320,path:hsa04152,path:hsa04714,path:hsa04920,path:hsa04922	Fatty acid degradation|PPAR signaling pathway|AMPK signaling pathway|Thermogenesis|Adipocytokine signaling pathway|Glucagon signaling pathway	Not Detected	Detected	2.61936	5.74247
A_23_P115064	0.591341	-0.757938	Down	7.53781	8.29574	NM_001878	1382	CRABP2	cellular retinoic acid binding protein 2	ENST00000368221	Homo sapiens cellular retinoic acid binding protein 2 (CRABP2), transcript variant 1, mRNA [NM_001878]	chr1	156669579	156669638	-	CCCTACACCAACAAAGAGGAATGGCTGCAAGAGCCCAGATCACCCATTCCGGGTTCACTC	GO:0001972,GO:0005501,GO:0005654,GO:0005783,GO:0005829,GO:0006355,GO:0007165,GO:0008544,GO:0016918,GO:0019841,GO:0035115,GO:0042573,GO:0048385,GO:0048672,GO:0070062	retinoic acid binding|retinoid binding|nucleoplasm|endoplasmic reticulum|cytosol|regulation of transcription, DNA-templated|signal transduction|epidermis development|retinal binding|retinol binding|embryonic forelimb morphogenesis|retinoic acid metabolic process|regulation of retinoic acid receptor signaling pathway|positive regulation of collateral sprouting|extracellular exosome			Detected	Detected	7.53781	8.29574	0.319745	-1.64501	Down	6.71169	8.3567	NM_001878	1382	CRABP2	cellular retinoic acid binding protein 2	ENST00000368221	Homo sapiens cellular retinoic acid binding protein 2 (CRABP2), transcript variant 1, mRNA [NM_001878]	chr1	156669579	156669638	-	CCCTACACCAACAAAGAGGAATGGCTGCAAGAGCCCAGATCACCCATTCCGGGTTCACTC	GO:0001972,GO:0005501,GO:0005654,GO:0005783,GO:0005829,GO:0006355,GO:0007165,GO:0008544,GO:0016918,GO:0019841,GO:0035115,GO:0042573,GO:0048385,GO:0048672,GO:0070062	retinoic acid binding|retinoid binding|nucleoplasm|endoplasmic reticulum|cytosol|regulation of transcription, DNA-templated|signal transduction|epidermis development|retinal binding|retinol binding|embryonic forelimb morphogenesis|retinoic acid metabolic process|regulation of retinoic acid receptor signaling pathway|positive regulation of collateral sprouting|extracellular exosome			Detected	Detected	6.71169	8.3567
A_23_P432545	0.496678	-1.00962	Down	7.70433	8.71395	NM_173584	283229	CRACR2B	calcium release activated channel regulator 2B	ENST00000526531	Homo sapiens calcium release activated channel regulator 2B (CRACR2B), transcript variant 2, mRNA [NM_173584]	chr11	831224	831283	+	AGACGTGGTCGCCGTCTCCAGGAACATGCAGAAAGAGAAAGTCAACCTGCTACGGCAACT	GO:0002115,GO:0005509,GO:0005737,GO:0034613,GO:2001256	store-operated calcium entry|calcium ion binding|cytoplasm|cellular protein localization|regulation of store-operated calcium entry			Detected	Detected	7.70433	8.71395	0.631788	-0.662488	Down	7.76756	8.43004	NM_173584	283229	CRACR2B	calcium release activated channel regulator 2B	ENST00000526531	Homo sapiens calcium release activated channel regulator 2B (CRACR2B), transcript variant 2, mRNA [NM_173584]	chr11	831224	831283	+	AGACGTGGTCGCCGTCTCCAGGAACATGCAGAAAGAGAAAGTCAACCTGCTACGGCAACT	GO:0002115,GO:0005509,GO:0005737,GO:0034613,GO:2001256	store-operated calcium entry|calcium ion binding|cytoplasm|cellular protein localization|regulation of store-operated calcium entry			Detected	Detected	7.76756	8.43004
A_33_P3280531	0.254848	-1.97229	Down	5.00228	6.97457	NM_001257363	1384	CRAT	carnitine O-acetyltransferase		Homo sapiens carnitine O-acetyltransferase (CRAT), transcript variant 2, mRNA [NM_001257363]	chr9	131857075	131857134	-	CCCGCCCTGCTGTATGATATTAATGTGGAAGGTCATCAATAAAGGGGAATTGTGTTGGTG	GO:0004092,GO:0005102,GO:0005739,GO:0005743,GO:0005777,GO:0005782,GO:0005783,GO:0019254,GO:0033540	carnitine O-acetyltransferase activity|receptor binding|mitochondrion|mitochondrial inner membrane|peroxisome|peroxisomal matrix|endoplasmic reticulum|carnitine metabolic process, CoA-linked|fatty acid beta-oxidation using acyl-CoA oxidase	path:hsa04146	Peroxisome	Detected	Detected	5.00228	6.97457	0.170703	-2.55044	Down	5.15874	7.70918	NM_001257363	1384	CRAT	carnitine O-acetyltransferase		Homo sapiens carnitine O-acetyltransferase (CRAT), transcript variant 2, mRNA [NM_001257363]	chr9	131857075	131857134	-	CCCGCCCTGCTGTATGATATTAATGTGGAAGGTCATCAATAAAGGGGAATTGTGTTGGTG	GO:0004092,GO:0005102,GO:0005739,GO:0005743,GO:0005777,GO:0005782,GO:0005783,GO:0019254,GO:0033540	carnitine O-acetyltransferase activity|receptor binding|mitochondrion|mitochondrial inner membrane|peroxisome|peroxisomal matrix|endoplasmic reticulum|carnitine metabolic process, CoA-linked|fatty acid beta-oxidation using acyl-CoA oxidase	path:hsa04146	Peroxisome	Detected	Detected	5.15874	7.70918
A_19_P00813482	0.537451	-0.895795	Down	5.84713	6.74292	NR_026905	147081	CRHR1-IT1	CRHR1 intronic transcript 1 (non-protein coding)	ENST00000578000	Homo sapiens CRHR1 intronic transcript 1 (non-protein coding) (CRHR1-IT1), transcript variant 1, long non-coding RNA [NR_026905]	chr17	43719193	43719252	+	ACGGCCCATGGGACCTGGATCTACCCTTGATGCTAACAATGTTCTTTGGGGAAAAAATCT					Detected	Detected	5.84713	6.74292	0.573945	-0.801015	Down	5.8695	6.67051	NR_026905	147081	CRHR1-IT1	CRHR1 intronic transcript 1 (non-protein coding)	ENST00000578000	Homo sapiens CRHR1 intronic transcript 1 (non-protein coding) (CRHR1-IT1), transcript variant 1, long non-coding RNA [NR_026905]	chr17	43719193	43719252	+	ACGGCCCATGGGACCTGGATCTACCCTTGATGCTAACAATGTTCTTTGGGGAAAAAATCT					Detected	Detected	5.8695	6.67051
A_33_P3251703	0.37717	-1.40671	Down	7.7009	9.10761	NM_001311	1396	CRIP1	cysteine-rich protein 1 (intestinal)	ENST00000392531	Homo sapiens cysteine-rich protein 1 (intestinal) (CRIP1), mRNA [NM_001311]	chr14	105955069	105955126	+	ATGCCCAGGGCTCCCTTGTTGCCCCTAATGCTCTCAGTAAACCTGAACACTTGGAAAACC	GO:0003680,GO:0005737,GO:0006955,GO:0007507,GO:0008270,GO:0008283,GO:0008301,GO:0008630,GO:0010033,GO:0010043,GO:0010468,GO:0042277,GO:0060741,GO:0071236,GO:0071493	AT DNA binding|cytoplasm|immune response|heart development|zinc ion binding|cell proliferation|DNA binding, bending|intrinsic apoptotic signaling pathway in response to DNA damage|response to organic substance|response to zinc ion|regulation of gene expression|peptide binding|prostate gland stromal morphogenesis|cellular response to antibiotic|cellular response to UV-B			Detected	Detected	7.7009	9.10761	0.596658	-0.745023	Down	8.4359	9.18092	NM_001311	1396	CRIP1	cysteine-rich protein 1 (intestinal)	ENST00000392531	Homo sapiens cysteine-rich protein 1 (intestinal) (CRIP1), mRNA [NM_001311]	chr14	105955069	105955126	+	ATGCCCAGGGCTCCCTTGTTGCCCCTAATGCTCTCAGTAAACCTGAACACTTGGAAAACC	GO:0003680,GO:0005737,GO:0006955,GO:0007507,GO:0008270,GO:0008283,GO:0008301,GO:0008630,GO:0010033,GO:0010043,GO:0010468,GO:0042277,GO:0060741,GO:0071236,GO:0071493	AT DNA binding|cytoplasm|immune response|heart development|zinc ion binding|cell proliferation|DNA binding, bending|intrinsic apoptotic signaling pathway in response to DNA damage|response to organic substance|response to zinc ion|regulation of gene expression|peptide binding|prostate gland stromal morphogenesis|cellular response to antibiotic|cellular response to UV-B			Detected	Detected	8.4359	9.18092
A_23_P112798	0.266284	-1.90896	Down	5.82593	7.73489	NM_001312	1397	CRIP2	cysteine-rich protein 2		Homo sapiens cysteine-rich protein 2 (CRIP2), transcript variant 1, mRNA [NM_001312]	chr14	105945806	105945957	+	TATGGAATCCTCTTCGGACCCAAGGGAGTGAACACCGGTGCGGTGGGCAGCTACATCTAT	GO:0005938,GO:0008270,GO:0008284,GO:0030097	cell cortex|zinc ion binding|positive regulation of cell proliferation|hemopoiesis			Detected	Detected	5.82593	7.73489	0.278458	-1.84447	Down	4.43246	6.27693	NM_001312	1397	CRIP2	cysteine-rich protein 2		Homo sapiens cysteine-rich protein 2 (CRIP2), transcript variant 1, mRNA [NM_001312]	chr14	105945806	105945957	+	TATGGAATCCTCTTCGGACCCAAGGGAGTGAACACCGGTGCGGTGGGCAGCTACATCTAT	GO:0005938,GO:0008270,GO:0008284,GO:0030097	cell cortex|zinc ion binding|positive regulation of cell proliferation|hemopoiesis			Not Detected	Detected	4.43246	6.27693
A_33_P3252286	0.401819	-1.31538	Down	4.93542	6.2508	NM_004750	9244	CRLF1	cytokine receptor-like factor 1	ENST00000392386	Homo sapiens cytokine receptor-like factor 1 (CRLF1), mRNA [NM_004750]	chr19	18704047	18704106	-	TCCCCATTACCTAGGGCCCCTCCAAAAGAGTCCTTTTAAATAAATGAGCTATTTAGGTGC	GO:0001657,GO:0005576,GO:0005615,GO:0005829,GO:0008284,GO:0010469,GO:0019221,GO:0019955,GO:0042531,GO:0043524,GO:0046982,GO:0070106,GO:0097058,GO:2000672	ureteric bud development|extracellular region|extracellular space|cytosol|positive regulation of cell proliferation|regulation of receptor activity|cytokine-mediated signaling pathway|cytokine binding|positive regulation of tyrosine phosphorylation of STAT protein|negative regulation of neuron apoptotic process|protein heterodimerization activity|interleukin-27-mediated signaling pathway|CRLF-CLC…			Detected	Detected	4.93542	6.2508	0.437604	-1.1923	Down	4.83454	6.02684	NM_004750	9244	CRLF1	cytokine receptor-like factor 1	ENST00000392386	Homo sapiens cytokine receptor-like factor 1 (CRLF1), mRNA [NM_004750]	chr19	18704047	18704106	-	TCCCCATTACCTAGGGCCCCTCCAAAAGAGTCCTTTTAAATAAATGAGCTATTTAGGTGC	GO:0001657,GO:0005576,GO:0005615,GO:0005829,GO:0008284,GO:0010469,GO:0019221,GO:0019955,GO:0042531,GO:0043524,GO:0046982,GO:0070106,GO:0097058,GO:2000672	ureteric bud development|extracellular region|extracellular space|cytosol|positive regulation of cell proliferation|regulation of receptor activity|cytokine-mediated signaling pathway|cytokine binding|positive regulation of tyrosine phosphorylation of STAT protein|negative regulation of neuron apoptotic process|protein heterodimerization activity|interleukin-27-mediated signaling pathway|CRLF-CLC…			Detected	Detected	4.83454	6.02684
A_23_P142606	0.431865	-1.21135	Down	5.33931	6.55066	NM_020989	1420	CRYGC	crystallin, gamma C	ENST00000282141	Homo sapiens crystallin, gamma C (CRYGC), mRNA [NM_020989]	chr2	208992908	208992967	-	CTAAGGCAGGCTCTTTGCGGAGAGTGGTGGATTTGTATTAAAATAGCTTAACACTACCAA					Detected	Detected	5.33931	6.55066	0.454892	-1.1364	Down	4.43049	5.56689	NM_020989	1420	CRYGC	crystallin, gamma C	ENST00000282141	Homo sapiens crystallin, gamma C (CRYGC), mRNA [NM_020989]	chr2	208992908	208992967	-	CTAAGGCAGGCTCTTTGCGGAGAGTGGTGGATTTGTATTAAAATAGCTTAACACTACCAA					Detected	Detected	4.43049	5.56689
A_23_P162746	0.550573	-0.860995	Down	9.13662	9.99761	NM_015974	51084	CRYL1	crystallin, lambda 1	ENST00000298248	Homo sapiens crystallin, lambda 1 (CRYL1), mRNA [NM_015974]	chr13	20977832	20977891	-	TACTCTGGGGCCCTGCATTTATGAGGCACCTACCTTCATTTTGCTAACGCTTATTCTGAA	GO:0003857,GO:0005829,GO:0006631,GO:0019640,GO:0042803,GO:0050104,GO:0070062,GO:0070403	3-hydroxyacyl-CoA dehydrogenase activity|cytosol|fatty acid metabolic process|glucuronate catabolic process to xylulose 5-phosphate|protein homodimerization activity|L-gulonate 3-dehydrogenase activity|extracellular exosome|NAD+ binding	path:hsa00040	Pentose and glucuronate interconversions	Detected	Detected	9.13662	9.99761	0.475244	-1.07326	Down	8.83717	9.91043	NM_015974	51084	CRYL1	crystallin, lambda 1	ENST00000298248	Homo sapiens crystallin, lambda 1 (CRYL1), mRNA [NM_015974]	chr13	20977832	20977891	-	TACTCTGGGGCCCTGCATTTATGAGGCACCTACCTTCATTTTGCTAACGCTTATTCTGAA	GO:0003857,GO:0005829,GO:0006631,GO:0019640,GO:0042803,GO:0050104,GO:0070062,GO:0070403	3-hydroxyacyl-CoA dehydrogenase activity|cytosol|fatty acid metabolic process|glucuronate catabolic process to xylulose 5-phosphate|protein homodimerization activity|L-gulonate 3-dehydrogenase activity|extracellular exosome|NAD+ binding	path:hsa00040	Pentose and glucuronate interconversions	Detected	Detected	8.83717	9.91043
A_23_P21976	0.265686	-1.91221	Down	3.18588	5.09809	NM_001897	1464	CSPG4	chondroitin sulfate proteoglycan 4	ENST00000308508	Homo sapiens chondroitin sulfate proteoglycan 4 (CSPG4), mRNA [NM_001897]	chr15	75967212	75967271	-	TGGGTTTATTTAAGGGAGATTGCAAGGAAGCTATTTAACATGGTGCTGAGCTAGCCAGGA	GO:0000187,GO:0001525,GO:0004871,GO:0005576,GO:0005796,GO:0005887,GO:0005925,GO:0007169,GO:0008283,GO:0008347,GO:0009986,GO:0016324,GO:0019901,GO:0030203,GO:0030206,GO:0030207,GO:0030208,GO:0031012,GO:0031258,GO:0035556,GO:0043202,GO:0048771,GO:0050731,GO:0070062	activation of MAPK activity|angiogenesis|signal transducer activity|extracellular region|Golgi lumen|integral component of plasma membrane|focal adhesion|transmembrane receptor protein tyrosine kinase signaling pathway|cell proliferation|glial cell migration|cell surface|apical plasma membrane|protein kinase binding|glycosaminoglycan metabolic process|chondroitin sulfate biosynthetic process|chon…			Not Detected	Detected	3.18588	5.09809	0.470491	-1.08776	Down	3.82773	4.91549	NM_001897	1464	CSPG4	chondroitin sulfate proteoglycan 4	ENST00000308508	Homo sapiens chondroitin sulfate proteoglycan 4 (CSPG4), mRNA [NM_001897]	chr15	75967212	75967271	-	TGGGTTTATTTAAGGGAGATTGCAAGGAAGCTATTTAACATGGTGCTGAGCTAGCCAGGA	GO:0000187,GO:0001525,GO:0004871,GO:0005576,GO:0005796,GO:0005887,GO:0005925,GO:0007169,GO:0008283,GO:0008347,GO:0009986,GO:0016324,GO:0019901,GO:0030203,GO:0030206,GO:0030207,GO:0030208,GO:0031012,GO:0031258,GO:0035556,GO:0043202,GO:0048771,GO:0050731,GO:0070062	activation of MAPK activity|angiogenesis|signal transducer activity|extracellular region|Golgi lumen|integral component of plasma membrane|focal adhesion|transmembrane receptor protein tyrosine kinase signaling pathway|cell proliferation|glial cell migration|cell surface|apical plasma membrane|protein kinase binding|glycosaminoglycan metabolic process|chondroitin sulfate biosynthetic process|chon…			Not Detected	Detected	3.82773	4.91549
A_33_P3228266	0.62917	-0.668479	Down	12.3182	12.9867	NM_000099	1471	CST3	cystatin C	ENST00000398409	Homo sapiens cystatin C (CST3), transcript variant 1, mRNA [NM_000099]	chr20	23614558	23614617	-	AGATCTACGCTGTGCCTTGGCAGGGCACAATGACCTTGTCGAAATCCACCTGTCAGGACG	GO:0001540,GO:0001654,GO:0001666,GO:0002020,GO:0004866,GO:0004869,GO:0005576,GO:0005604,GO:0005615,GO:0005764,GO:0005771,GO:0005788,GO:0006915,GO:0006952,GO:0007420,GO:0007431,GO:0007566,GO:0008284,GO:0009743,GO:0010466,GO:0010711,GO:0010716,GO:0030424,GO:0031667,GO:0031965,GO:0032355,GO:0034103,GO:0042747,GO:0042802,GO:0043025,GO:0043067,GO:0043292,GO:0043312,GO:0043687,GO:0044267,GO:0045740,GO:…	amyloid-beta binding|eye development|response to hypoxia|protease binding|endopeptidase inhibitor activity|cysteine-type endopeptidase inhibitor activity|extracellular region|basement membrane|extracellular space|lysosome|multivesicular body|endoplasmic reticulum lumen|apoptotic process|defense response|brain development|salivary gland development|embryo implantation|positive regulation of cell p…	path:hsa04970	Salivary secretion	Detected	Detected	12.3182	12.9867	0.656938	-0.606171	Down	12.0832	12.6893	NM_000099	1471	CST3	cystatin C	ENST00000398409	Homo sapiens cystatin C (CST3), transcript variant 1, mRNA [NM_000099]	chr20	23614558	23614617	-	AGATCTACGCTGTGCCTTGGCAGGGCACAATGACCTTGTCGAAATCCACCTGTCAGGACG	GO:0001540,GO:0001654,GO:0001666,GO:0002020,GO:0004866,GO:0004869,GO:0005576,GO:0005604,GO:0005615,GO:0005764,GO:0005771,GO:0005788,GO:0006915,GO:0006952,GO:0007420,GO:0007431,GO:0007566,GO:0008284,GO:0009743,GO:0010466,GO:0010711,GO:0010716,GO:0030424,GO:0031667,GO:0031965,GO:0032355,GO:0034103,GO:0042747,GO:0042802,GO:0043025,GO:0043067,GO:0043292,GO:0043312,GO:0043687,GO:0044267,GO:0045740,GO:…	amyloid-beta binding|eye development|response to hypoxia|protease binding|endopeptidase inhibitor activity|cysteine-type endopeptidase inhibitor activity|extracellular region|basement membrane|extracellular space|lysosome|multivesicular body|endoplasmic reticulum lumen|apoptotic process|defense response|brain development|salivary gland development|embryo implantation|positive regulation of cell p…	path:hsa04970	Salivary secretion	Detected	Detected	12.0832	12.6893
A_23_P170453	0.500813	-0.997656	Down	8.38256	9.38022	NM_001900	1473	CST5	cystatin D	ENST00000304710	Homo sapiens cystatin D (CST5), mRNA [NM_001900]	chr20	23856894	23858186	-	AACTTGGACAACTGTCCCTTCAATGACCAGCCAAAACTGAAAGAGGAAGAGTTCTGCTCT	GO:0002020,GO:0004869,GO:0005576,GO:0005615,GO:0070062,GO:2000117	protease binding|cysteine-type endopeptidase inhibitor activity|extracellular region|extracellular space|extracellular exosome|negative regulation of cysteine-type endopeptidase activity	path:hsa04970	Salivary secretion	Detected	Detected	8.38256	9.38022	0.558782	-0.839643	Down	7.77994	8.61958	NM_001900	1473	CST5	cystatin D	ENST00000304710	Homo sapiens cystatin D (CST5), mRNA [NM_001900]	chr20	23856894	23858186	-	AACTTGGACAACTGTCCCTTCAATGACCAGCCAAAACTGAAAGAGGAAGAGTTCTGCTCT	GO:0002020,GO:0004869,GO:0005576,GO:0005615,GO:0070062,GO:2000117	protease binding|cysteine-type endopeptidase inhibitor activity|extracellular region|extracellular space|extracellular exosome|negative regulation of cysteine-type endopeptidase activity	path:hsa04970	Salivary secretion	Detected	Detected	7.77994	8.61958
A_23_P146946	0.593751	-0.752071	Down	9.5455	10.2976	NM_001323	1474	CST6	cystatin E/M	ENST00000312134	Homo sapiens cystatin E/M (CST6), mRNA [NM_001323]	chr11	65780838	65780897	+	TCAGCTCCTAAAGCACAACTGTGTGCAGATGTGATAAGTCCCCGAGGGCGAAGGCCATTG					Detected	Detected	9.5455	10.2976	0.288251	-1.7946	Down	9.54503	11.3396	NM_001323	1474	CST6	cystatin E/M	ENST00000312134	Homo sapiens cystatin E/M (CST6), mRNA [NM_001323]	chr11	65780838	65780897	+	TCAGCTCCTAAAGCACAACTGTGTGCAGATGTGATAAGTCCCCGAGGGCGAAGGCCATTG					Detected	Detected	9.54503	11.3396
A_22_P00011440	0.541744	-0.884317	Down	4.12213	5.00645	NR_109894	101927862	CTB-178M22.2	uncharacterized LOC101927862		Homo sapiens uncharacterized LOC101927862 (CTB-178M22.2), long non-coding RNA [NR_109894]	chr5	167657919	167657978	-	ATGCATTTGGACTGCGATGTGTTACGCCCATGAGATTTCAGGGTTAATTTGTTACCTGGC					Not Detected	Detected	4.12213	5.00645	0.294628	-1.76303	Down	3.33102	5.09405	NR_109894	101927862	CTB-178M22.2	uncharacterized LOC101927862		Homo sapiens uncharacterized LOC101927862 (CTB-178M22.2), long non-coding RNA [NR_109894]	chr5	167657919	167657978	-	ATGCATTTGGACTGCGATGTGTTACGCCCATGAGATTTCAGGGTTAATTTGTTACCTGGC					Not Detected	Detected	3.33102	5.09405
A_22_P00023623	0.217834	-2.1987	Down	4.07114	6.26984	NR_109894	101927862	CTB-178M22.2	uncharacterized LOC101927862		Homo sapiens uncharacterized LOC101927862 (CTB-178M22.2), long non-coding RNA [NR_109894]	chr5	167656588	167656647	-	GAGCCTTCTACTCTCAGGGATTCCAAAGCATTTGATAAACTCTTTCTTTGTTCCATTGTT					Not Detected	Detected	4.07114	6.26984	0.348059	-1.5226	Down	4.77972	6.30232	NR_109894	101927862	CTB-178M22.2	uncharacterized LOC101927862		Homo sapiens uncharacterized LOC101927862 (CTB-178M22.2), long non-coding RNA [NR_109894]	chr5	167656588	167656647	-	GAGCCTTCTACTCTCAGGGATTCCAAAGCATTTGATAAACTCTTTCTTTGTTCCATTGTT					Detected	Detected	4.77972	6.30232
A_33_P3822503	0.624078	-0.680201	Down	5.95839	6.6386	NM_001330	1489	CTF1	cardiotrophin 1	ENST00000395019	Homo sapiens cardiotrophin 1 (CTF1), transcript variant 1, mRNA [NM_001330]	chr16	30914761	30914820	+	CACTGCCTCCCAGCAGATCTGTGGAGACAAAACAAGCAACACCTTAAAAGAGTTTTATTT	GO:0005125,GO:0005146,GO:0005576,GO:0005615,GO:0007166,GO:0007267,GO:0007399,GO:0007517,GO:0008283,GO:0008284,GO:0019221,GO:0042531,GO:0048666,GO:0048861	cytokine activity|leukemia inhibitory factor receptor binding|extracellular region|extracellular space|cell surface receptor signaling pathway|cell-cell signaling|nervous system development|muscle organ development|cell proliferation|positive regulation of cell proliferation|cytokine-mediated signaling pathway|positive regulation of tyrosine phosphorylation of STAT protein|neuron development|leuk…	path:hsa04060,path:hsa04630	Cytokine-cytokine receptor interaction|Jak-STAT signaling pathway	Detected	Detected	5.95839	6.6386	0.639634	-0.644681	Down	6.13191	6.77659	NM_001330	1489	CTF1	cardiotrophin 1	ENST00000395019	Homo sapiens cardiotrophin 1 (CTF1), transcript variant 1, mRNA [NM_001330]	chr16	30914761	30914820	+	CACTGCCTCCCAGCAGATCTGTGGAGACAAAACAAGCAACACCTTAAAAGAGTTTTATTT	GO:0005125,GO:0005146,GO:0005576,GO:0005615,GO:0007166,GO:0007267,GO:0007399,GO:0007517,GO:0008283,GO:0008284,GO:0019221,GO:0042531,GO:0048666,GO:0048861	cytokine activity|leukemia inhibitory factor receptor binding|extracellular region|extracellular space|cell surface receptor signaling pathway|cell-cell signaling|nervous system development|muscle organ development|cell proliferation|positive regulation of cell proliferation|cytokine-mediated signaling pathway|positive regulation of tyrosine phosphorylation of STAT protein|neuron development|leuk…	path:hsa04060,path:hsa04630	Cytokine-cytokine receptor interaction|Jak-STAT signaling pathway	Detected	Detected	6.13191	6.77659
A_23_P24433	0.412556	-1.27734	Down	5.54806	6.8254	NM_003793	8722	CTSF	cathepsin F	ENST00000527141	Homo sapiens cathepsin F (CTSF), mRNA [NM_003793]	chr11	66330943	66331002	-	CCTCTCCATGTCCAGGAAACTTGTAACCACCCTTTTCTAACAGCAATAAAGAGGTGTCCT	GO:0004197,GO:0005615,GO:0005764,GO:0006508,GO:0019886,GO:0043202,GO:0051603,GO:0070062,GO:1903561	cysteine-type endopeptidase activity|extracellular space|lysosome|proteolysis|antigen processing and presentation of exogenous peptide antigen via MHC class II|lysosomal lumen|proteolysis involved in cellular protein catabolic process|extracellular exosome|extracellular vesicle	path:hsa04142,path:hsa04210	Lysosome|Apoptosis	Detected	Detected	5.54806	6.8254	0.205979	-2.27943	Down	6.90701	9.18644	NM_003793	8722	CTSF	cathepsin F	ENST00000527141	Homo sapiens cathepsin F (CTSF), mRNA [NM_003793]	chr11	66330943	66331002	-	CCTCTCCATGTCCAGGAAACTTGTAACCACCCTTTTCTAACAGCAATAAAGAGGTGTCCT	GO:0004197,GO:0005615,GO:0005764,GO:0006508,GO:0019886,GO:0043202,GO:0051603,GO:0070062,GO:1903561	cysteine-type endopeptidase activity|extracellular space|lysosome|proteolysis|antigen processing and presentation of exogenous peptide antigen via MHC class II|lysosomal lumen|proteolysis involved in cellular protein catabolic process|extracellular exosome|extracellular vesicle	path:hsa04142,path:hsa04210	Lysosome|Apoptosis	Detected	Detected	6.90701	9.18644
A_33_P3320953	0.484193	-1.04635	Down	7.77257	8.81891	NM_206833	404217	CTXN1	cortexin 1	ENST00000318978	Homo sapiens cortexin 1 (CTXN1), mRNA [NM_206833]	chr19	7989382	7989441	-	CGTTCCACTCCTCCCTGCCTCTGAGCCGAACATGATAATAAAAGCTATTATTGAGCGCTT	GO:0016021	integral component of membrane			Detected	Detected	7.77257	8.81891	0.456178	-1.13233	Down	7.87088	9.00321	NM_206833	404217	CTXN1	cortexin 1	ENST00000318978	Homo sapiens cortexin 1 (CTXN1), mRNA [NM_206833]	chr19	7989382	7989441	-	CGTTCCACTCCTCCCTGCCTCTGAGCCGAACATGATAATAAAAGCTATTATTGAGCGCTT	GO:0016021	integral component of membrane			Detected	Detected	7.87088	9.00321
A_24_P374943	0.293258	-1.76976	Down	2.81501	4.58477	NM_001338	1525	CXADR	coxsackie virus and adenovirus receptor		Homo sapiens coxsackie virus and adenovirus receptor (CXADR), transcript variant 1, mRNA [NM_001338]	chr21	18924177	18924236	+	AACGAATTTACAACTGTCAGATATTGGCACATATCAGTGCAAAGTGAAAAAAGCTCCTGG	GO:0001618,GO:0001669,GO:0005102,GO:0005178,GO:0005576,GO:0005615,GO:0005654,GO:0005737,GO:0005886,GO:0005887,GO:0005911,GO:0005912,GO:0005913,GO:0005923,GO:0007005,GO:0007157,GO:0007507,GO:0008013,GO:0008354,GO:0010669,GO:0014704,GO:0016323,GO:0016327,GO:0030054,GO:0030165,GO:0030175,GO:0030426,GO:0030593,GO:0031532,GO:0031594,GO:0034109,GO:0042802,GO:0043005,GO:0043234,GO:0044297,GO:0045121,GO:…	virus receptor activity|acrosomal vesicle|receptor binding|integrin binding|extracellular region|extracellular space|nucleoplasm|cytoplasm|plasma membrane|integral component of plasma membrane|cell-cell junction|adherens junction|cell-cell adherens junction|bicellular tight junction|mitochondrion organization|heterophilic cell-cell adhesion via plasma membrane cell adhesion molecules|heart develo…	path:hsa05416	Viral myocarditis	Not Detected	Detected	2.81501	4.58477	0.464802	-1.10531	Down	3.30677	4.41208	NM_001338	1525	CXADR	coxsackie virus and adenovirus receptor		Homo sapiens coxsackie virus and adenovirus receptor (CXADR), transcript variant 1, mRNA [NM_001338]	chr21	18924177	18924236	+	AACGAATTTACAACTGTCAGATATTGGCACATATCAGTGCAAAGTGAAAAAAGCTCCTGG	GO:0001618,GO:0001669,GO:0005102,GO:0005178,GO:0005576,GO:0005615,GO:0005654,GO:0005737,GO:0005886,GO:0005887,GO:0005911,GO:0005912,GO:0005913,GO:0005923,GO:0007005,GO:0007157,GO:0007507,GO:0008013,GO:0008354,GO:0010669,GO:0014704,GO:0016323,GO:0016327,GO:0030054,GO:0030165,GO:0030175,GO:0030426,GO:0030593,GO:0031532,GO:0031594,GO:0034109,GO:0042802,GO:0043005,GO:0043234,GO:0044297,GO:0045121,GO:…	virus receptor activity|acrosomal vesicle|receptor binding|integrin binding|extracellular region|extracellular space|nucleoplasm|cytoplasm|plasma membrane|integral component of plasma membrane|cell-cell junction|adherens junction|cell-cell adherens junction|bicellular tight junction|mitochondrion organization|heterophilic cell-cell adhesion via plasma membrane cell adhesion molecules|heart develo…	path:hsa05416	Viral myocarditis	Not Detected	Detected	3.30677	4.41208
A_23_P399001	0.442652	-1.17576	Down	8.32793	9.50368	NM_016463	51523	CXXC5	CXXC finger protein 5	ENST00000515038	Homo sapiens CXXC finger protein 5 (CXXC5), mRNA [NM_016463]	chr5	139062536	139062595	+	CTCGTGTGGTCTCCAGCAAGGGATTCGGGCGAAGACAAACGGATGCACCCGTCTTTAGAA	GO:0000122,GO:0005654,GO:0005829,GO:0008134,GO:0008270,GO:0043565	negative regulation of transcription from RNA polymerase II promoter|nucleoplasm|cytosol|transcription factor binding|zinc ion binding|sequence-specific DNA binding			Detected	Detected	8.32793	9.50368	0.456049	-1.13274	Down	8.23185	9.36459	NM_016463	51523	CXXC5	CXXC finger protein 5	ENST00000515038	Homo sapiens CXXC finger protein 5 (CXXC5), mRNA [NM_016463]	chr5	139062536	139062595	+	CTCGTGTGGTCTCCAGCAAGGGATTCGGGCGAAGACAAACGGATGCACCCGTCTTTAGAA	GO:0000122,GO:0005654,GO:0005829,GO:0008134,GO:0008270,GO:0043565	negative regulation of transcription from RNA polymerase II promoter|nucleoplasm|cytosol|transcription factor binding|zinc ion binding|sequence-specific DNA binding			Detected	Detected	8.23185	9.36459
A_23_P342131	0.660394	-0.598601	Down	7.46631	8.06491	NM_153611	220002	CYB561A3	cytochrome b561 family, member A3	ENST00000540755	Homo sapiens cytochrome b561 family, member A3 (CYB561A3), transcript variant 2, mRNA [NM_153611]	chr11	61117138	61117197	-	GCTGACCGCTCTGAGCTGTTCTGTTTCGTATTGCTGCTCTGTGTCTGCATGTATTGTGAC	GO:0005765,GO:0016021,GO:0016491,GO:0031902,GO:0046872,GO:0055114	lysosomal membrane|integral component of membrane|oxidoreductase activity|late endosome membrane|metal ion binding|oxidation-reduction process			Detected	Detected	7.46631	8.06491	0.330176	-1.59869	Down	7.1917	8.7904	NM_153611	220002	CYB561A3	cytochrome b561 family, member A3	ENST00000540755	Homo sapiens cytochrome b561 family, member A3 (CYB561A3), transcript variant 2, mRNA [NM_153611]	chr11	61117138	61117197	-	GCTGACCGCTCTGAGCTGTTCTGTTTCGTATTGCTGCTCTGTGTCTGCATGTATTGTGAC	GO:0005765,GO:0016021,GO:0016491,GO:0031902,GO:0046872,GO:0055114	lysosomal membrane|integral component of membrane|oxidoreductase activity|late endosome membrane|metal ion binding|oxidation-reduction process			Detected	Detected	7.1917	8.7904
A_33_P3372332	0.539129	-0.891298	Down	12.2721	13.1634	NM_000101	1535	CYBA	cytochrome b-245, alpha polypeptide	ENST00000562209	Homo sapiens cytochrome b-245, alpha polypeptide (CYBA), mRNA [NM_000101]	chr16	88713164	88713223	-	TGGTGAAGCTGTTCGGGCCCTTTACCAGGAATTACTATGTTCGGGCCGTCCTGCATCTCC			path:hsa04145,path:hsa04380,path:hsa04621,path:hsa04670,path:hsa05140,path:hsa05418	Phagosome|Osteoclast differentiation|NOD-like receptor signaling pathway|Leukocyte transendothelial migration|Leishmaniasis|Fluid shear stress and atherosclerosis	Detected	Detected	12.2721	13.1634	0.647469	-0.627116	Down	12.2654	12.8925	NM_000101	1535	CYBA	cytochrome b-245, alpha polypeptide	ENST00000562209	Homo sapiens cytochrome b-245, alpha polypeptide (CYBA), mRNA [NM_000101]	chr16	88713164	88713223	-	TGGTGAAGCTGTTCGGGCCCTTTACCAGGAATTACTATGTTCGGGCCGTCCTGCATCTCC			path:hsa04145,path:hsa04380,path:hsa04621,path:hsa04670,path:hsa05140,path:hsa05418	Phagosome|Osteoclast differentiation|NOD-like receptor signaling pathway|Leukocyte transendothelial migration|Leishmaniasis|Fluid shear stress and atherosclerosis	Detected	Detected	12.2654	12.8925
A_23_P209564	0.590409	-0.760213	Down	5.12967	5.88989	NM_024843	79901	CYBRD1	cytochrome b reductase 1	ENST00000375252	Homo sapiens cytochrome b reductase 1 (CYBRD1), transcript variant 1, mRNA [NM_024843]	chr2	172414039	172414098	+	CTTCCTGTGCTGCTTGTGTCAAATGGAACCTGCCCTCTAAAGCACTTTCTTTCCTTTACT	GO:0000293,GO:0005765,GO:0005886,GO:0006879,GO:0010039,GO:0016021,GO:0016722,GO:0031526,GO:0046872,GO:0070062	ferric-chelate reductase activity|lysosomal membrane|plasma membrane|cellular iron ion homeostasis|response to iron ion|integral component of membrane|oxidoreductase activity, oxidizing metal ions|brush border membrane|metal ion binding|extracellular exosome	path:hsa04978	Mineral absorption	Detected	Detected	5.12967	5.88989	0.559324	-0.838243	Down	5.58748	6.42572	NM_024843	79901	CYBRD1	cytochrome b reductase 1	ENST00000375252	Homo sapiens cytochrome b reductase 1 (CYBRD1), transcript variant 1, mRNA [NM_024843]	chr2	172414039	172414098	+	CTTCCTGTGCTGCTTGTGTCAAATGGAACCTGCCCTCTAAAGCACTTTCTTTCCTTTACT	GO:0000293,GO:0005765,GO:0005886,GO:0006879,GO:0010039,GO:0016021,GO:0016722,GO:0031526,GO:0046872,GO:0070062	ferric-chelate reductase activity|lysosomal membrane|plasma membrane|cellular iron ion homeostasis|response to iron ion|integral component of membrane|oxidoreductase activity, oxidizing metal ions|brush border membrane|metal ion binding|extracellular exosome	path:hsa04978	Mineral absorption	Detected	Detected	5.58748	6.42572
A_24_P345451	0.655252	-0.609879	Down	5.58051	6.19039	NM_024843	79901	CYBRD1	cytochrome b reductase 1	ENST00000375252	Homo sapiens cytochrome b reductase 1 (CYBRD1), transcript variant 1, mRNA [NM_024843]	chr2	172411114	172411173	+	CCCTCATTTTTTGGATAGTCACCAGACCGCAATGGAAACGTCCTAAGGAGCCAAATTCTA	GO:0000293,GO:0005765,GO:0005886,GO:0006879,GO:0010039,GO:0016021,GO:0016722,GO:0031526,GO:0046872,GO:0070062	ferric-chelate reductase activity|lysosomal membrane|plasma membrane|cellular iron ion homeostasis|response to iron ion|integral component of membrane|oxidoreductase activity, oxidizing metal ions|brush border membrane|metal ion binding|extracellular exosome	path:hsa04978	Mineral absorption	Detected	Detected	5.58051	6.19039	0.53533	-0.9015	Down	6.0369	6.9384	NM_024843	79901	CYBRD1	cytochrome b reductase 1	ENST00000375252	Homo sapiens cytochrome b reductase 1 (CYBRD1), transcript variant 1, mRNA [NM_024843]	chr2	172411114	172411173	+	CCCTCATTTTTTGGATAGTCACCAGACCGCAATGGAAACGTCCTAAGGAGCCAAATTCTA	GO:0000293,GO:0005765,GO:0005886,GO:0006879,GO:0010039,GO:0016021,GO:0016722,GO:0031526,GO:0046872,GO:0070062	ferric-chelate reductase activity|lysosomal membrane|plasma membrane|cellular iron ion homeostasis|response to iron ion|integral component of membrane|oxidoreductase activity, oxidizing metal ions|brush border membrane|metal ion binding|extracellular exosome	path:hsa04978	Mineral absorption	Detected	Detected	6.0369	6.9384
A_33_P3318668	0.49461	-1.01564	Down	8.74273	9.75837	NM_199001	375791	CYSRT1	cysteine-rich tail protein 1	ENST00000409414	Homo sapiens cysteine-rich tail protein 1 (CYSRT1), mRNA [NM_199001]	chr9	140120703	140120762	+	GAGAGGGACACCCCTGATTACCTTAAGGCCCAGGCAATAAAGCAGGGTGATCTTCCTCCC	GO:0070062	extracellular exosome			Detected	Detected	8.74273	9.75837	0.161169	-2.63335	Down	7.16526	9.79861	NM_199001	375791	CYSRT1	cysteine-rich tail protein 1	ENST00000409414	Homo sapiens cysteine-rich tail protein 1 (CYSRT1), mRNA [NM_199001]	chr9	140120703	140120762	+	GAGAGGGACACCCCTGATTACCTTAAGGCCCAGGCAATAAAGCAGGGTGATCTTCCTCCC	GO:0070062	extracellular exosome			Detected	Detected	7.16526	9.79861
A_33_P3232504	0.443528	-1.1729	Down	8.47869	9.65159	NM_199001	375791	CYSRT1	cysteine-rich tail protein 1	ENST00000409414	Homo sapiens cysteine-rich tail protein 1 (CYSRT1), mRNA [NM_199001]	chr9	140120698	140120757	+	GGCTGGAGAGGGACACCCCTGATTACCTTAAGGCCCAGGCAATAAAGCAGGGTGATCTTC	GO:0070062	extracellular exosome			Detected	Detected	8.47869	9.65159	0.152996	-2.70843	Down	6.89885	9.60728	NM_199001	375791	CYSRT1	cysteine-rich tail protein 1	ENST00000409414	Homo sapiens cysteine-rich tail protein 1 (CYSRT1), mRNA [NM_199001]	chr9	140120698	140120757	+	GGCTGGAGAGGGACACCCCTGATTACCTTAAGGCCCAGGCAATAAAGCAGGGTGATCTTC	GO:0070062	extracellular exosome			Detected	Detected	6.89885	9.60728
A_23_P155057	0.352523	-1.50421	Down	4.94908	6.45329	NM_013385	27128	CYTH4	cytohesin 4	ENST00000462927	Homo sapiens cytohesin 4 (CYTH4), mRNA [NM_013385]	chr22	37711079	37711138	+	ACCTTGTGGGACATCTGAGGACATCCGCAGATTCTTGTCAGCCTGTGAACTAGGCCCTGC	GO:0000139,GO:0005086,GO:0005829,GO:0005886,GO:0008289,GO:0032012	Golgi membrane|ARF guanyl-nucleotide exchange factor activity|cytosol|plasma membrane|lipid binding|regulation of ARF protein signal transduction	path:hsa04072,path:hsa04144	Phospholipase D signaling pathway|Endocytosis	Detected	Detected	4.94908	6.45329	0.289881	-1.78647	Down	3.56999	5.35646	NM_013385	27128	CYTH4	cytohesin 4	ENST00000462927	Homo sapiens cytohesin 4 (CYTH4), mRNA [NM_013385]	chr22	37711079	37711138	+	ACCTTGTGGGACATCTGAGGACATCCGCAGATTCTTGTCAGCCTGTGAACTAGGCCCTGC	GO:0000139,GO:0005086,GO:0005829,GO:0005886,GO:0008289,GO:0032012	Golgi membrane|ARF guanyl-nucleotide exchange factor activity|cytosol|plasma membrane|lipid binding|regulation of ARF protein signal transduction	path:hsa04072,path:hsa04144	Phospholipase D signaling pathway|Endocytosis	Not Detected	Detected	3.56999	5.35646
A_23_P360964	0.347941	-1.52308	Down	3.83935	5.36243	NM_145056	147906	DACT3	dishevelled-binding antagonist of beta-catenin 3	ENST00000391916	Homo sapiens dishevelled-binding antagonist of beta-catenin 3 (DACT3), transcript variant 1, mRNA [NM_145056]	chr19	47150906	47150965	-	GTATTTATTATGACGATGGTGACTCCCCAGTGCAAAGGGGGGCCAGATTCTGTGTGTTTC	GO:0005080,GO:0005737,GO:0008013,GO:0010719,GO:0016055,GO:0030178,GO:0030308,GO:0035414,GO:0042802,GO:0051018,GO:0070097,GO:0090090	protein kinase C binding|cytoplasm|beta-catenin binding|negative regulation of epithelial to mesenchymal transition|Wnt signaling pathway|negative regulation of Wnt signaling pathway|negative regulation of cell growth|negative regulation of catenin import into nucleus|identical protein binding|protein kinase A binding|delta-catenin binding|negative regulation of canonical Wnt signaling pathway			Not Detected	Detected	3.83935	5.36243	0.220399	-2.18181	Down	4.37106	6.55287	NM_145056	147906	DACT3	dishevelled-binding antagonist of beta-catenin 3	ENST00000391916	Homo sapiens dishevelled-binding antagonist of beta-catenin 3 (DACT3), transcript variant 1, mRNA [NM_145056]	chr19	47150906	47150965	-	GTATTTATTATGACGATGGTGACTCCCCAGTGCAAAGGGGGGCCAGATTCTGTGTGTTTC	GO:0005080,GO:0005737,GO:0008013,GO:0010719,GO:0016055,GO:0030178,GO:0030308,GO:0035414,GO:0042802,GO:0051018,GO:0070097,GO:0090090	protein kinase C binding|cytoplasm|beta-catenin binding|negative regulation of epithelial to mesenchymal transition|Wnt signaling pathway|negative regulation of Wnt signaling pathway|negative regulation of cell growth|negative regulation of catenin import into nucleus|identical protein binding|protein kinase A binding|delta-catenin binding|negative regulation of canonical Wnt signaling pathway			Detected	Detected	4.37106	6.55287
A_24_P10233	0.451854	-1.14607	Down	4.63514	5.78121	NM_014326	23604	DAPK2	death-associated protein kinase 2	ENST00000457488	Homo sapiens death-associated protein kinase 2 (DAPK2), mRNA [NM_014326]	chr15	64200366	64200425	-	AATATAAAGGACATCCTCATCATCACGGGGTGAAGGTCAGACTAAGGCAGCCTTCTTCAC	GO:0004674,GO:0005516,GO:0005524,GO:0005737,GO:0005794,GO:0006468,GO:0006915,GO:0010506,GO:0018105,GO:0018107,GO:0031410,GO:0034423,GO:0035556,GO:0042802,GO:0042981,GO:0043231,GO:0043276,GO:0046777,GO:0090023,GO:1990266,GO:2000424,GO:2001242	protein serine/threonine kinase activity|calmodulin binding|ATP binding|cytoplasm|Golgi apparatus|protein phosphorylation|apoptotic process|regulation of autophagy|peptidyl-serine phosphorylation|peptidyl-threonine phosphorylation|cytoplasmic vesicle|autophagosome lumen|intracellular signal transduction|identical protein binding|regulation of apoptotic process|intracellular membrane-bounded organ…	path:hsa04140,path:hsa05200,path:hsa05219	Autophagy - animal|Pathways in cancer|Bladder cancer	Detected	Detected	4.63514	5.78121	0.379258	-1.39875	Down	4.74411	6.14286	NM_014326	23604	DAPK2	death-associated protein kinase 2	ENST00000457488	Homo sapiens death-associated protein kinase 2 (DAPK2), mRNA [NM_014326]	chr15	64200366	64200425	-	AATATAAAGGACATCCTCATCATCACGGGGTGAAGGTCAGACTAAGGCAGCCTTCTTCAC	GO:0004674,GO:0005516,GO:0005524,GO:0005737,GO:0005794,GO:0006468,GO:0006915,GO:0010506,GO:0018105,GO:0018107,GO:0031410,GO:0034423,GO:0035556,GO:0042802,GO:0042981,GO:0043231,GO:0043276,GO:0046777,GO:0090023,GO:1990266,GO:2000424,GO:2001242	protein serine/threonine kinase activity|calmodulin binding|ATP binding|cytoplasm|Golgi apparatus|protein phosphorylation|apoptotic process|regulation of autophagy|peptidyl-serine phosphorylation|peptidyl-threonine phosphorylation|cytoplasmic vesicle|autophagosome lumen|intracellular signal transduction|identical protein binding|regulation of apoptotic process|intracellular membrane-bounded organ…	path:hsa04140,path:hsa05200,path:hsa05219	Autophagy - animal|Pathways in cancer|Bladder cancer	Detected	Detected	4.74411	6.14286
A_22_P00017184	0.633772	-0.657964	Down	4.591	5.24897	NR_110200	101928243	DARS-AS1	DARS antisense RNA 1		Homo sapiens DARS antisense RNA 1 (DARS-AS1), transcript variant 2, long non-coding RNA [NR_110200]	chr2	136742957	136743016	+	AAAGGAGGAAACCCACTTCCGCCGCGTCCATGATCTCCCGCGGCTTCTCCTGACTCTTGC					Detected	Detected	4.591	5.24897	0.621489	-0.6862	Down	3.99062	4.67681	NR_110200	101928243	DARS-AS1	DARS antisense RNA 1		Homo sapiens DARS antisense RNA 1 (DARS-AS1), transcript variant 2, long non-coding RNA [NR_110200]	chr2	136742957	136743016	+	AAAGGAGGAAACCCACTTCCGCCGCGTCCATGATCTCCCGCGGCTTCTCCTGACTCTTGC					Not Detected	Detected	3.99062	4.67681
A_33_P3682006	0.608797	-0.715967	Down	4.15627	4.87223	NR_102735	138948	DBH-AS1	DBH antisense RNA 1		Homo sapiens DBH antisense RNA 1 (DBH-AS1), long non-coding RNA [NR_102735]	chr9	136519714	136519773	-	GACATCAGCCACTGCTGTGATATACTGAGCACCTCCTCTAGAGAGAATAAAGGACTGACA					Not Detected	Detected	4.15627	4.87223	0.138275	-2.85439	Down	2.84016	5.69454	NR_102735	138948	DBH-AS1	DBH antisense RNA 1		Homo sapiens DBH antisense RNA 1 (DBH-AS1), long non-coding RNA [NR_102735]	chr9	136519714	136519773	-	GACATCAGCCACTGCTGTGATATACTGAGCACCTCCTCTAGAGAGAATAAAGGACTGACA					Not Detected	Detected	2.84016	5.69454
A_23_P130753	0.288782	-1.79194	Down	6.07893	7.87088	NM_001352	1628	DBP	D site of albumin promoter (albumin D-box) binding protein	ENST00000222122	Homo sapiens D site of albumin promoter (albumin D-box) binding protein (DBP), mRNA [NM_001352]	chr19	49136746	49136805	-	CACGAGACCTTTGACCCTCGAAGACATCGCTTCTCAGAAGAGGAACTTAAGCCCCAGCCA	GO:0000977,GO:0001077,GO:0001889,GO:0005634,GO:0006357,GO:0007275,GO:0007623,GO:0045944	RNA polymerase II regulatory region sequence-specific DNA binding|transcriptional activator activity, RNA polymerase II proximal promoter sequence-specific DNA binding|liver development|nucleus|regulation of transcription from RNA polymerase II promoter|multicellular organism development|circadian rhythm|positive regulation of transcription from RNA polymerase II promoter			Detected	Detected	6.07893	7.87088	0.265358	-1.91399	Down	5.51248	7.42647	NM_001352	1628	DBP	D site of albumin promoter (albumin D-box) binding protein	ENST00000222122	Homo sapiens D site of albumin promoter (albumin D-box) binding protein (DBP), mRNA [NM_001352]	chr19	49136746	49136805	-	CACGAGACCTTTGACCCTCGAAGACATCGCTTCTCAGAAGAGGAACTTAAGCCCCAGCCA	GO:0000977,GO:0001077,GO:0001889,GO:0005634,GO:0006357,GO:0007275,GO:0007623,GO:0045944	RNA polymerase II regulatory region sequence-specific DNA binding|transcriptional activator activity, RNA polymerase II proximal promoter sequence-specific DNA binding|liver development|nucleus|regulation of transcription from RNA polymerase II promoter|multicellular organism development|circadian rhythm|positive regulation of transcription from RNA polymerase II promoter			Detected	Detected	5.51248	7.42647
A_23_P257583	0.470991	-1.08623	Down	7.11311	8.19934	NM_015689	27147	DENND2A	DENN/MADD domain containing 2A	ENST00000496613	Homo sapiens DENN/MADD domain containing 2A (DENND2A), mRNA [NM_015689]	chr7	140218459	140218518	-	CACAAGAAATAACTCTCAGCCTCAAGGGAAAACTTCCTCCTAGTGCAGCCCTATTCTTTA	GO:0005829,GO:0015031,GO:0015629,GO:0017112,GO:0042147	cytosol|protein transport|actin cytoskeleton|Rab guanyl-nucleotide exchange factor activity|retrograde transport, endosome to Golgi			Detected	Detected	7.11311	8.19934	0.508921	-0.974486	Down	6.87067	7.84516	NM_015689	27147	DENND2A	DENN/MADD domain containing 2A	ENST00000496613	Homo sapiens DENN/MADD domain containing 2A (DENND2A), mRNA [NM_015689]	chr7	140218459	140218518	-	CACAAGAAATAACTCTCAGCCTCAAGGGAAAACTTCCTCCTAGTGCAGCCCTATTCTTTA	GO:0005829,GO:0015031,GO:0015629,GO:0017112,GO:0042147	cytosol|protein transport|actin cytoskeleton|Rab guanyl-nucleotide exchange factor activity|retrograde transport, endosome to Golgi			Detected	Detected	6.87067	7.84516
A_21_P0012309	0.590351	-0.760354	Down	5.69432	6.45467	NR_002733	26220	DGCR5	DiGeorge syndrome critical region gene 5 (non-protein coding)		Homo sapiens DiGeorge syndrome critical region gene 5 (non-protein coding) (DGCR5), transcript variant 1, non-coding RNA [NR_002733]	chr22	18982068	18982127	+	CTCCTCAAACTAAATCTTCCATTCTAAGCGCTTTGAACGAAGCAAATCAACCAATTAAAA					Detected	Detected	5.69432	6.45467	0.46555	-1.10299	Down	5.37454	6.47753	NR_002733	26220	DGCR5	DiGeorge syndrome critical region gene 5 (non-protein coding)		Homo sapiens DiGeorge syndrome critical region gene 5 (non-protein coding) (DGCR5), transcript variant 1, non-coding RNA [NR_002733]	chr22	18982068	18982127	+	CTCCTCAAACTAAATCTTCCATTCTAAGCGCTTTGAACGAAGCAAATCAACCAATTAAAA					Detected	Detected	5.37454	6.47753
A_23_P143569	0.467315	-1.09753	Down	8.92256	10.0201	NM_033257	85359	DGCR6L	DiGeorge syndrome critical region gene 6-like	ENST00000443409	Homo sapiens DiGeorge syndrome critical region gene 6-like (DGCR6L), mRNA [NM_033257]	chr22	20302309	20302879	-	TACGTGACCACCAACCCACAGGAGCTGATGCTGCAGATGAACCTGCTGGAACTCATCCGA	GO:0005634	nucleus			Detected	Detected	8.92256	10.0201	0.658266	-0.603258	Down	8.69588	9.29914	NM_033257	85359	DGCR6L	DiGeorge syndrome critical region gene 6-like	ENST00000443409	Homo sapiens DiGeorge syndrome critical region gene 6-like (DGCR6L), mRNA [NM_033257]	chr22	20302309	20302879	-	TACGTGACCACCAACCCACAGGAGCTGATGCTGCAGATGAACCTGCTGGAACTCATCCGA	GO:0005634	nucleus			Detected	Detected	8.69588	9.29914
A_23_P48747	0.595135	-0.748712	Down	7.93807	8.68679	NM_138452	115817	DHRS1	dehydrogenase/reductase (SDR family) member 1	ENST00000558340	Homo sapiens dehydrogenase/reductase (SDR family) member 1 (DHRS1), transcript variant 2, mRNA [NM_138452]	chr14	24760376	24760771	-	TTGGCAACAGATCCCAATATCCTGAGCCTGAGTGGTAAGGTGCTGCCATCCTGTGACCTT	GO:0005743,GO:0005783,GO:0016491	mitochondrial inner membrane|endoplasmic reticulum|oxidoreductase activity			Detected	Detected	7.93807	8.68679	0.568622	-0.814459	Down	7.64854	8.463	NM_138452	115817	DHRS1	dehydrogenase/reductase (SDR family) member 1	ENST00000558340	Homo sapiens dehydrogenase/reductase (SDR family) member 1 (DHRS1), transcript variant 2, mRNA [NM_138452]	chr14	24760376	24760771	-	TTGGCAACAGATCCCAATATCCTGAGCCTGAGTGGTAAGGTGCTGCCATCCTGTGACCTT	GO:0005743,GO:0005783,GO:0016491	mitochondrial inner membrane|endoplasmic reticulum|oxidoreductase activity			Detected	Detected	7.64854	8.463
A_23_P33759	0.619818	-0.690083	Down	10.9241	11.6142	NM_004753	9249	DHRS3	dehydrogenase/reductase (SDR family) member 3	ENST00000616661	Homo sapiens dehydrogenase/reductase (SDR family) member 3 (DHRS3), mRNA [NM_004753]	chr1	12628110	12628169	-	AGGCAGGAAAACAGCCAGAAGCCACCTTGACACTTTTGAACATTTCCAGTTCTGTAGAGT	GO:0000166,GO:0001523,GO:0003151,GO:0004745,GO:0005789,GO:0007601,GO:0009055,GO:0016021,GO:0030278,GO:0042572,GO:0042622,GO:0048387,GO:0052650,GO:0060021,GO:0060349,GO:0060411	nucleotide binding|retinoid metabolic process|outflow tract morphogenesis|retinol dehydrogenase activity|endoplasmic reticulum membrane|visual perception|electron transfer activity|integral component of membrane|regulation of ossification|retinol metabolic process|photoreceptor outer segment membrane|negative regulation of retinoic acid receptor signaling pathway|NADP-retinol dehydrogenase activi…	path:hsa00830	Retinol metabolism	Detected	Detected	10.9241	11.6142	0.313544	-1.67326	Down	11.5498	13.2231	NM_004753	9249	DHRS3	dehydrogenase/reductase (SDR family) member 3	ENST00000616661	Homo sapiens dehydrogenase/reductase (SDR family) member 3 (DHRS3), mRNA [NM_004753]	chr1	12628110	12628169	-	AGGCAGGAAAACAGCCAGAAGCCACCTTGACACTTTTGAACATTTCCAGTTCTGTAGAGT	GO:0000166,GO:0001523,GO:0003151,GO:0004745,GO:0005789,GO:0007601,GO:0009055,GO:0016021,GO:0030278,GO:0042572,GO:0042622,GO:0048387,GO:0052650,GO:0060021,GO:0060349,GO:0060411	nucleotide binding|retinoid metabolic process|outflow tract morphogenesis|retinol dehydrogenase activity|endoplasmic reticulum membrane|visual perception|electron transfer activity|integral component of membrane|regulation of ossification|retinol metabolic process|photoreceptor outer segment membrane|negative regulation of retinoic acid receptor signaling pathway|NADP-retinol dehydrogenase activi…	path:hsa00830	Retinol metabolism	Detected	Detected	11.5498	13.2231
A_33_P3287710	0.594332	-0.750659	Down	8.66239	9.41305	NR_024585	100128292	DLG5-AS1	DLG5 antisense RNA 1		Homo sapiens DLG5 antisense RNA 1 (DLG5-AS1), long non-coding RNA [NR_024585]	chr10	79689529	79689588	+	GGATTTCAGACTTCTGACCTTGAGAAGTGTGAGCCAATAAAACAACTGCAGTGGAAAAAA					Detected	Detected	8.66239	9.41305	0.61428	-0.703032	Down	7.89375	8.59678	NR_024585	100128292	DLG5-AS1	DLG5 antisense RNA 1		Homo sapiens DLG5 antisense RNA 1 (DLG5-AS1), long non-coding RNA [NR_024585]	chr10	79689529	79689588	+	GGATTTCAGACTTCTGACCTTGAGAAGTGTGAGCCAATAAAACAACTGCAGTGGAAAAAA					Detected	Detected	7.89375	8.59678
A_23_P164196	0.593545	-0.752571	Down	5.96468	6.71725	NM_138281	1748	DLX4	distal-less homeobox 4	ENST00000411890	Homo sapiens distal-less homeobox 4 (DLX4), transcript variant 1, mRNA [NM_138281]	chr17	48051866	48051925	+	TACCTACTTACCATACTGGGAGGTAGAAGAGATGCAGAGAAATGTGGAATTTGTGGACCT					Detected	Detected	5.96468	6.71725	0.23942	-2.06238	Down	5.26844	7.33082	NM_138281	1748	DLX4	distal-less homeobox 4	ENST00000411890	Homo sapiens distal-less homeobox 4 (DLX4), transcript variant 1, mRNA [NM_138281]	chr17	48051866	48051925	+	TACCTACTTACCATACTGGGAGGTAGAAGAGATGCAGAGAAATGTGGAATTTGTGGACCT					Detected	Detected	5.26844	7.33082
A_33_P3242883	0.631801	-0.662459	Down	5.60954	6.272	NM_005222	1750	DLX6	distal-less homeobox 6	ENST00000518156	Homo sapiens distal-less homeobox 6 (DLX6), mRNA [NM_005222]	chr7	96640211	96640270	+	GTGAATTGGTGGCATTCACAAAGCTAATAGGGACGTTTATATCAAGAAACATTTCTGTAT	GO:0001501,GO:0003700,GO:0005634,GO:0007399,GO:0030326,GO:0030855,GO:0042472,GO:0043565,GO:0048646,GO:0050679,GO:0060021,GO:0060322	skeletal system development|DNA binding transcription factor activity|nucleus|nervous system development|embryonic limb morphogenesis|epithelial cell differentiation|inner ear morphogenesis|sequence-specific DNA binding|anatomical structure formation involved in morphogenesis|positive regulation of epithelial cell proliferation|palate development|head development			Detected	Detected	5.60954	6.272	0.629597	-0.6675	Down	5.92747	6.59497	NM_005222	1750	DLX6	distal-less homeobox 6	ENST00000518156	Homo sapiens distal-less homeobox 6 (DLX6), mRNA [NM_005222]	chr7	96640211	96640270	+	GTGAATTGGTGGCATTCACAAAGCTAATAGGGACGTTTATATCAAGAAACATTTCTGTAT	GO:0001501,GO:0003700,GO:0005634,GO:0007399,GO:0030326,GO:0030855,GO:0042472,GO:0043565,GO:0048646,GO:0050679,GO:0060021,GO:0060322	skeletal system development|DNA binding transcription factor activity|nucleus|nervous system development|embryonic limb morphogenesis|epithelial cell differentiation|inner ear morphogenesis|sequence-specific DNA binding|anatomical structure formation involved in morphogenesis|positive regulation of epithelial cell proliferation|palate development|head development			Detected	Detected	5.92747	6.59497
A_23_P500542	0.250093	-1.99947	Down	3.40879	5.40825	NM_147192	127343	DMBX1	diencephalon/mesencephalon homeobox 1	ENST00000371956	Homo sapiens diencephalon/mesencephalon homeobox 1 (DMBX1), transcript variant 2, mRNA [NM_147192]	chr1	46979434	46979493	+	GCACGGTGCGTGCAAAGCATATAGCAGCACATAGGCTCAGGCTTCTGTAGGCTTCCTGTC	GO:0000977,GO:0001227,GO:0003677,GO:0003700,GO:0005634,GO:0005667,GO:0006351,GO:0007417,GO:0007420,GO:0008343,GO:0008344,GO:0042803,GO:0043565,GO:0045892,GO:0046982,GO:0048589	RNA polymerase II regulatory region sequence-specific DNA binding|transcriptional repressor activity, RNA polymerase II transcription regulatory region sequence-specific DNA binding|DNA binding|DNA binding transcription factor activity|nucleus|transcription factor complex|transcription, DNA-templated|central nervous system development|brain development|adult feeding behavior|adult locomotory beha…			Not Detected	Detected	3.40879	5.40825	0.287197	-1.79989	Down	2.75645	4.55634	NM_147192	127343	DMBX1	diencephalon/mesencephalon homeobox 1	ENST00000371956	Homo sapiens diencephalon/mesencephalon homeobox 1 (DMBX1), transcript variant 2, mRNA [NM_147192]	chr1	46979434	46979493	+	GCACGGTGCGTGCAAAGCATATAGCAGCACATAGGCTCAGGCTTCTGTAGGCTTCCTGTC	GO:0000977,GO:0001227,GO:0003677,GO:0003700,GO:0005634,GO:0005667,GO:0006351,GO:0007417,GO:0007420,GO:0008343,GO:0008344,GO:0042803,GO:0043565,GO:0045892,GO:0046982,GO:0048589	RNA polymerase II regulatory region sequence-specific DNA binding|transcriptional repressor activity, RNA polymerase II transcription regulatory region sequence-specific DNA binding|DNA binding|DNA binding transcription factor activity|nucleus|transcription factor complex|transcription, DNA-templated|central nervous system development|brain development|adult feeding behavior|adult locomotory beha…			Not Detected	Detected	2.75645	4.55634
A_33_P3284763	0.27619	-1.85626	Down	4.58667	6.44293	NM_004021	1756	DMD	dystrophin		Homo sapiens dystrophin (DMD), transcript variant Dp140b, mRNA [NM_004021]	chrX	31152220	31152279	-	ACAAGCACAGGGTTAGAGGAGGTGATGGAGCAACTCAACAACTCCTTCCCTAGTTCAAGA	GO:0001954,GO:0002027,GO:0002162,GO:0003779,GO:0005178,GO:0005521,GO:0005634,GO:0005741,GO:0005794,GO:0005840,GO:0005883,GO:0005886,GO:0006355,GO:0007517,GO:0007519,GO:0007568,GO:0008065,GO:0008270,GO:0008284,GO:0008307,GO:0009414,GO:0009986,GO:0010468,GO:0010880,GO:0010881,GO:0010976,GO:0014069,GO:0014809,GO:0014819,GO:0014894,GO:0014904,GO:0016010,GO:0017022,GO:0017166,GO:0021629,GO:0021987,GO:…	positive regulation of cell-matrix adhesion|regulation of heart rate|dystroglycan binding|actin binding|integrin binding|lamin binding|nucleus|mitochondrial outer membrane|Golgi apparatus|ribosome|neurofilament|plasma membrane|regulation of transcription, DNA-templated|muscle organ development|skeletal muscle tissue development|aging|establishment of blood-nerve barrier|zinc ion binding|positive …	path:hsa05410,path:hsa05412,path:hsa05414,path:hsa05416	Hypertrophic cardiomyopathy (HCM)|Arrhythmogenic right ventricular cardiomyopathy (ARVC)|Dilated cardiomyopathy (DCM)|Viral myocarditis	Detected	Detected	4.58667	6.44293	0.575799	-0.796364	Down	5.13608	5.93244	NM_004021	1756	DMD	dystrophin		Homo sapiens dystrophin (DMD), transcript variant Dp140b, mRNA [NM_004021]	chrX	31152220	31152279	-	ACAAGCACAGGGTTAGAGGAGGTGATGGAGCAACTCAACAACTCCTTCCCTAGTTCAAGA	GO:0001954,GO:0002027,GO:0002162,GO:0003779,GO:0005178,GO:0005521,GO:0005634,GO:0005741,GO:0005794,GO:0005840,GO:0005883,GO:0005886,GO:0006355,GO:0007517,GO:0007519,GO:0007568,GO:0008065,GO:0008270,GO:0008284,GO:0008307,GO:0009414,GO:0009986,GO:0010468,GO:0010880,GO:0010881,GO:0010976,GO:0014069,GO:0014809,GO:0014819,GO:0014894,GO:0014904,GO:0016010,GO:0017022,GO:0017166,GO:0021629,GO:0021987,GO:…	positive regulation of cell-matrix adhesion|regulation of heart rate|dystroglycan binding|actin binding|integrin binding|lamin binding|nucleus|mitochondrial outer membrane|Golgi apparatus|ribosome|neurofilament|plasma membrane|regulation of transcription, DNA-templated|muscle organ development|skeletal muscle tissue development|aging|establishment of blood-nerve barrier|zinc ion binding|positive …	path:hsa05410,path:hsa05412,path:hsa05414,path:hsa05416	Hypertrophic cardiomyopathy (HCM)|Arrhythmogenic right ventricular cardiomyopathy (ARVC)|Dilated cardiomyopathy (DCM)|Viral myocarditis	Detected	Detected	5.13608	5.93244
A_33_P3286349	0.451755	-1.14639	Down	6.74671	7.8931	NM_001256716	352909	DNAAF3	dynein, axonemal, assembly factor 3		Homo sapiens dynein, axonemal, assembly factor 3 (DNAAF3), transcript variant 4, mRNA [NM_001256716]	chr19	55670165	55670224	-	ATTGTTCTCTCAGAATTCCAAATTCCACTTCTGAGGCTCTAAGCCCAGCCTAGGATCTGA	GO:0005737,GO:0044458,GO:0070286	cytoplasm|motile cilium assembly|axonemal dynein complex assembly			Detected	Detected	6.74671	7.8931	0.281457	-1.82901	Down	6.24687	8.07588	NM_001256716	352909	DNAAF3	dynein, axonemal, assembly factor 3		Homo sapiens dynein, axonemal, assembly factor 3 (DNAAF3), transcript variant 4, mRNA [NM_001256716]	chr19	55670165	55670224	-	ATTGTTCTCTCAGAATTCCAAATTCCACTTCTGAGGCTCTAAGCCCAGCCTAGGATCTGA	GO:0005737,GO:0044458,GO:0070286	cytoplasm|motile cilium assembly|axonemal dynein complex assembly			Detected	Detected	6.24687	8.07588
A_23_P66311	0.447231	-1.16091	Down	4.02941	5.19032	NM_005223	1773	DNASE1	deoxyribonuclease I	ENST00000573804	Homo sapiens deoxyribonuclease I (DNASE1), mRNA [NM_005223]	chr16	3707081	3707215	+	ACCTGGATGTCCAAGAGAAATGGGGCTTGGAGGACGTCATGTTGATGGGCGACTTCAATG					Not Detected	Detected	4.02941	5.19032	0.627789	-0.671648	Down	3.97227	4.64392	NM_005223	1773	DNASE1	deoxyribonuclease I	ENST00000573804	Homo sapiens deoxyribonuclease I (DNASE1), mRNA [NM_005223]	chr16	3707081	3707215	+	ACCTGGATGTCCAAGAGAAATGGGGCTTGGAGGACGTCATGTTGATGGGCGACTTCAATG					Not Detected	Detected	3.97227	4.64392
A_23_P85164	0.623699	-0.681077	Down	7.32444	8.00551		1774	DNASE1L1	deoxyribonuclease I-like 1	ENST00000309585	deoxyribonuclease I-like 1 [Source:HGNC Symbol;Acc:HGNC:2957] [ENST00000309585]	chrX	153630522	153630581	-	TCAAACTCCTTCCCTGAAACCAGCAAACACCGGGAAACATTTTGGCTCATTATAATCCGG	GO:0003677,GO:0004519,GO:0004536,GO:0005576,GO:0005634,GO:0005783,GO:0006259,GO:0006308,GO:0035580,GO:0043312,GO:0070062	DNA binding|endonuclease activity|deoxyribonuclease activity|extracellular region|nucleus|endoplasmic reticulum|DNA metabolic process|DNA catabolic process|specific granule lumen|neutrophil degranulation|extracellular exosome			Detected	Detected	7.32444	8.00551	0.55267	-0.855509	Down	7.14468	8.00018		1774	DNASE1L1	deoxyribonuclease I-like 1	ENST00000309585	deoxyribonuclease I-like 1 [Source:HGNC Symbol;Acc:HGNC:2957] [ENST00000309585]	chrX	153630522	153630581	-	TCAAACTCCTTCCCTGAAACCAGCAAACACCGGGAAACATTTTGGCTCATTATAATCCGG	GO:0003677,GO:0004519,GO:0004536,GO:0005576,GO:0005634,GO:0005783,GO:0006259,GO:0006308,GO:0035580,GO:0043312,GO:0070062	DNA binding|endonuclease activity|deoxyribonuclease activity|extracellular region|nucleus|endoplasmic reticulum|DNA metabolic process|DNA catabolic process|specific granule lumen|neutrophil degranulation|extracellular exosome			Detected	Detected	7.14468	8.00018
A_33_P3264364	0.40925	-1.28895	Down	5.44516	6.73411	NM_001278252	26052	DNM3	dynamin 3	ENST00000523513	Homo sapiens dynamin 3 (DNM3), transcript variant 3, mRNA [NM_001278252]	chr1	172100368	172100427	+	CTCGAAGGGATACTGGTTCGTCCTTACTGCGGAAAGCTTGTCCTGGTATAAAGATGATGA	GO:0000266,GO:0001917,GO:0003374,GO:0003924,GO:0005525,GO:0005794,GO:0005874,GO:0006897,GO:0007416,GO:0008017,GO:0014069,GO:0016185,GO:0030424,GO:0031798,GO:0031802,GO:0031966,GO:0042802,GO:0043083,GO:0043197,GO:0044327,GO:0046847,GO:0048471,GO:0050998,GO:0051491,GO:0061002,GO:0061025,GO:0061828,GO:0061829,GO:0070062,GO:0098844,GO:0098884,GO:1903423	mitochondrial fission|photoreceptor inner segment|dynamin family protein polymerization involved in mitochondrial fission|GTPase activity|GTP binding|Golgi apparatus|microtubule|endocytosis|synapse assembly|microtubule binding|postsynaptic density|synaptic vesicle budding from presynaptic endocytic zone membrane|axon|type 1 metabotropic glutamate receptor binding|type 5 metabotropic glutamate rec…	path:hsa04072,path:hsa04144,path:hsa04721,path:hsa04961,path:hsa05100	Phospholipase D signaling pathway|Endocytosis|Synaptic vesicle cycle|Endocrine and other factor-regulated calcium reabsorption|Bacterial invasion of epithelial cells	Detected	Detected	5.44516	6.73411	0.588202	-0.765617	Down	6.02837	6.79399	NM_001278252	26052	DNM3	dynamin 3	ENST00000523513	Homo sapiens dynamin 3 (DNM3), transcript variant 3, mRNA [NM_001278252]	chr1	172100368	172100427	+	CTCGAAGGGATACTGGTTCGTCCTTACTGCGGAAAGCTTGTCCTGGTATAAAGATGATGA	GO:0000266,GO:0001917,GO:0003374,GO:0003924,GO:0005525,GO:0005794,GO:0005874,GO:0006897,GO:0007416,GO:0008017,GO:0014069,GO:0016185,GO:0030424,GO:0031798,GO:0031802,GO:0031966,GO:0042802,GO:0043083,GO:0043197,GO:0044327,GO:0046847,GO:0048471,GO:0050998,GO:0051491,GO:0061002,GO:0061025,GO:0061828,GO:0061829,GO:0070062,GO:0098844,GO:0098884,GO:1903423	mitochondrial fission|photoreceptor inner segment|dynamin family protein polymerization involved in mitochondrial fission|GTPase activity|GTP binding|Golgi apparatus|microtubule|endocytosis|synapse assembly|microtubule binding|postsynaptic density|synaptic vesicle budding from presynaptic endocytic zone membrane|axon|type 1 metabotropic glutamate receptor binding|type 5 metabotropic glutamate rec…	path:hsa04072,path:hsa04144,path:hsa04721,path:hsa04961,path:hsa05100	Phospholipase D signaling pathway|Endocytosis|Synaptic vesicle cycle|Endocrine and other factor-regulated calcium reabsorption|Bacterial invasion of epithelial cells	Detected	Detected	6.02837	6.79399
A_24_P48069	0.510655	-0.969578	Down	7.50029	8.46987	NM_018110	55715	DOK4	docking protein 4	ENST00000340099	Homo sapiens docking protein 4 (DOK4), mRNA [NM_018110]	chr16	57506134	57506193	-	TTTAATACTTTAGGGTCCTGATTTGTGGGAACAGACCTTCTTGTAAATAACCACTATTTG	GO:0005829,GO:0007411	cytosol|axon guidance			Detected	Detected	7.50029	8.46987	0.528334	-0.920479	Down	6.96714	7.88762	NM_018110	55715	DOK4	docking protein 4	ENST00000340099	Homo sapiens docking protein 4 (DOK4), mRNA [NM_018110]	chr16	57506134	57506193	-	TTTAATACTTTAGGGTCCTGATTTGTGGGAACAGACCTTCTTGTAAATAACCACTATTTG	GO:0005829,GO:0007411	cytosol|axon guidance			Detected	Detected	6.96714	7.88762
A_33_P3257460	0.429537	-1.21915	Down	11.8857	13.1048	NM_018973	54344	DPM3	dolichyl-phosphate mannosyltransferase polypeptide 3	ENST00000341298	Homo sapiens dolichyl-phosphate mannosyltransferase polypeptide 3 (DPM3), transcript variant 1, mRNA [NM_018973]	chr1	155112369	155112428	-	CCCATTCCTGTGCGGACAGCCCTTCCTCCCATTTCCCATTAAAGAGCCAGTTTATTTTCT	GO:0005783,GO:0005789,GO:0005975,GO:0006506,GO:0016020,GO:0018279,GO:0018406,GO:0030176,GO:0031501,GO:0031647,GO:0033185,GO:0035268,GO:0035269	endoplasmic reticulum|endoplasmic reticulum membrane|carbohydrate metabolic process|GPI anchor biosynthetic process|membrane|protein N-linked glycosylation via asparagine|protein C-linked glycosylation via 2'-alpha-mannosyl-L-tryptophan|integral component of endoplasmic reticulum membrane|mannosyltransferase complex|regulation of protein stability|dolichol-phosphate-mannose synthase complex|prote…	path:hsa00510	N-Glycan biosynthesis	Detected	Detected	11.8857	13.1048	0.516481	-0.953213	Down	11.609	12.5622	NM_018973	54344	DPM3	dolichyl-phosphate mannosyltransferase polypeptide 3	ENST00000341298	Homo sapiens dolichyl-phosphate mannosyltransferase polypeptide 3 (DPM3), transcript variant 1, mRNA [NM_018973]	chr1	155112369	155112428	-	CCCATTCCTGTGCGGACAGCCCTTCCTCCCATTTCCCATTAAAGAGCCAGTTTATTTTCT	GO:0005783,GO:0005789,GO:0005975,GO:0006506,GO:0016020,GO:0018279,GO:0018406,GO:0030176,GO:0031501,GO:0031647,GO:0033185,GO:0035268,GO:0035269	endoplasmic reticulum|endoplasmic reticulum membrane|carbohydrate metabolic process|GPI anchor biosynthetic process|membrane|protein N-linked glycosylation via asparagine|protein C-linked glycosylation via 2'-alpha-mannosyl-L-tryptophan|integral component of endoplasmic reticulum membrane|mannosyltransferase complex|regulation of protein stability|dolichol-phosphate-mannose synthase complex|prote…	path:hsa00510	N-Glycan biosynthesis	Detected	Detected	11.609	12.5622
A_23_P154874	0.518541	-0.94747	Down	6.46602	7.41349	NM_006052	10311	DSCR3	Down syndrome critical region 3	ENST00000497493	Homo sapiens Down syndrome critical region 3 (DSCR3), mRNA [NM_006052]	chr21	38597704	38597763	-	CAGCGGCATATACTTGTTTTTGTGATTATTCTGTATCAGAAATGAAACAGACCCTCAAAT	GO:0005634,GO:0005768,GO:0006886,GO:0008565	nucleus|endosome|intracellular protein transport|protein transporter activity			Detected	Detected	6.46602	7.41349	0.482509	-1.05137	Down	6.5993	7.65067	NM_006052	10311	DSCR3	Down syndrome critical region 3	ENST00000497493	Homo sapiens Down syndrome critical region 3 (DSCR3), mRNA [NM_006052]	chr21	38597704	38597763	-	CAGCGGCATATACTTGTTTTTGTGATTATTCTGTATCAGAAATGAAACAGACCCTCAAAT	GO:0005634,GO:0005768,GO:0006886,GO:0008565	nucleus|endosome|intracellular protein transport|protein transporter activity			Detected	Detected	6.5993	7.65067
A_33_P3254996	0.408273	-1.2924	Down	3.4728	4.7652	NR_026719	257203	DSCR9	Down syndrome critical region 9 (non-protein coding)	ENST00000578829	Homo sapiens Down syndrome critical region 9 (non-protein coding) (DSCR9), long non-coding RNA [NR_026719]	chr21	38592834	38592893	+	AATGCTACTAACAGTTCCCTCCTCACAGGGTCGCTATAACGAGGTAACATACAGCACTTA					Not Detected	Detected	3.4728	4.7652	0.381846	-1.38894	Down	2.66926	4.0582	NR_026719	257203	DSCR9	Down syndrome critical region 9 (non-protein coding)	ENST00000578829	Homo sapiens Down syndrome critical region 9 (non-protein coding) (DSCR9), long non-coding RNA [NR_026719]	chr21	38592834	38592893	+	AATGCTACTAACAGTTCCCTCCTCACAGGGTCGCTATAACGAGGTAACATACAGCACTTA					Not Detected	Detected	2.66926	4.0582
A_33_P3502640	0.631732	-0.662615	Down	9.45113	10.1137	NM_020892	113878	DTX2	deltex 2, E3 ubiquitin ligase		Homo sapiens deltex 2, E3 ubiquitin ligase (DTX2), transcript variant 1, mRNA [NM_020892]	chr7	76134780	76134839	+	ATGGAACGAGATCCACCACAAGACAGAGATGGACCGCAACATTACGGGCCACGGCTATCC	GO:0005654,GO:0005737,GO:0007219,GO:0008270,GO:0016567,GO:0016740,GO:0031965	nucleoplasm|cytoplasm|Notch signaling pathway|zinc ion binding|protein ubiquitination|transferase activity|nuclear membrane	path:hsa04330	Notch signaling pathway	Detected	Detected	9.45113	10.1137	0.617815	-0.694754	Down	9.02351	9.71826	NM_020892	113878	DTX2	deltex 2, E3 ubiquitin ligase		Homo sapiens deltex 2, E3 ubiquitin ligase (DTX2), transcript variant 1, mRNA [NM_020892]	chr7	76134780	76134839	+	ATGGAACGAGATCCACCACAAGACAGAGATGGACCGCAACATTACGGGCCACGGCTATCC	GO:0005654,GO:0005737,GO:0007219,GO:0008270,GO:0016567,GO:0016740,GO:0031965	nucleoplasm|cytoplasm|Notch signaling pathway|zinc ion binding|protein ubiquitination|transferase activity|nuclear membrane	path:hsa04330	Notch signaling pathway	Detected	Detected	9.02351	9.71826
A_33_P3272698	0.568283	-0.815319	Down	11.8349	12.6503	NM_017823	54935	DUSP23	dual specificity phosphatase 23	ENST00000368107	Homo sapiens dual specificity phosphatase 23 (DUSP23), mRNA [NM_017823]	chr1	159752201	159752260	+	AAGTGGACTAAAGTATTAAACCCTCTAGCTCCCATTGGCTGAAGACACTGAAGTAGCCCA	GO:0004722,GO:0004725,GO:0005634,GO:0005654,GO:0005737,GO:0005829,GO:0008138,GO:0016311,GO:0016791,GO:0070062	protein serine/threonine phosphatase activity|protein tyrosine phosphatase activity|nucleus|nucleoplasm|cytoplasm|cytosol|protein tyrosine/serine/threonine phosphatase activity|dephosphorylation|phosphatase activity|extracellular exosome			Detected	Detected	11.8349	12.6503	0.500022	-0.999935	Down	11.1307	12.1306	NM_017823	54935	DUSP23	dual specificity phosphatase 23	ENST00000368107	Homo sapiens dual specificity phosphatase 23 (DUSP23), mRNA [NM_017823]	chr1	159752201	159752260	+	AAGTGGACTAAAGTATTAAACCCTCTAGCTCCCATTGGCTGAAGACACTGAAGTAGCCCA	GO:0004722,GO:0004725,GO:0005634,GO:0005654,GO:0005737,GO:0005829,GO:0008138,GO:0016311,GO:0016791,GO:0070062	protein serine/threonine phosphatase activity|protein tyrosine phosphatase activity|nucleus|nucleoplasm|cytoplasm|cytosol|protein tyrosine/serine/threonine phosphatase activity|dephosphorylation|phosphatase activity|extracellular exosome			Detected	Detected	11.1307	12.1306
A_23_P119478	0.489376	-1.03099	Down	4.91925	5.95024	NM_005755	10148	EBI3	Epstein-Barr virus induced 3	ENST00000221847	Homo sapiens Epstein-Barr virus induced 3 (EBI3), mRNA [NM_005755]	chr19	4237260	4237319	+	TCTAGCTGAGAAATGGAGATGTACTACTCTCTCCTTTACCTTTACCTTTACCACAGTGCA					Detected	Detected	4.91925	5.95024	0.159628	-2.64722	Down	4.25596	6.90318	NM_005755	10148	EBI3	Epstein-Barr virus induced 3	ENST00000221847	Homo sapiens Epstein-Barr virus induced 3 (EBI3), mRNA [NM_005755]	chr19	4237260	4237319	+	TCTAGCTGAGAAATGGAGATGTACTACTCTCTCCTTTACCTTTACCTTTACCACAGTGCA					Detected	Detected	4.25596	6.90318
A_24_P343621	0.577468	-0.792186	Down	5.94483	6.73701	NM_024693	79746	ECHDC3	enoyl CoA hydratase domain containing 3	ENST00000422887	Homo sapiens enoyl CoA hydratase domain containing 3 (ECHDC3), mRNA [NM_024693]	chr10	11797592	11805266	+	AGCAGTGCCTAGAAAGGTGGCCTTGGAGATGCTCTTTACTGGTGAGCCCATTTCTGCCCA	GO:0003824,GO:0005739,GO:0008152	catalytic activity|mitochondrion|metabolic process			Detected	Detected	5.94483	6.73701	0.5597	-0.837273	Down	5.01976	5.85704	NM_024693	79746	ECHDC3	enoyl CoA hydratase domain containing 3	ENST00000422887	Homo sapiens enoyl CoA hydratase domain containing 3 (ECHDC3), mRNA [NM_024693]	chr10	11797592	11805266	+	AGCAGTGCCTAGAAAGGTGGCCTTGGAGATGCTCTTTACTGGTGAGCCCATTTCTGCCCA	GO:0003824,GO:0005739,GO:0008152	catalytic activity|mitochondrion|metabolic process			Detected	Detected	5.01976	5.85704
A_23_P160559	0.481004	-1.05588	Down	6.6635	7.71938	NM_004425	1893	ECM1	extracellular matrix protein 1	ENST00000470432	Homo sapiens extracellular matrix protein 1 (ECM1), transcript variant 1, mRNA [NM_004425]	chr1	150485797	150485856	+	GATGAACAGGTCAACTGCTTCAACATCAATTATCTGAGGAACGTGGCTCTAGTGTCTGGA					Detected	Detected	6.6635	7.71938	0.360263	-1.47288	Down	5.36951	6.84239	NM_004425	1893	ECM1	extracellular matrix protein 1	ENST00000470432	Homo sapiens extracellular matrix protein 1 (ECM1), transcript variant 1, mRNA [NM_004425]	chr1	150485797	150485856	+	GATGAACAGGTCAACTGCTTCAACATCAATTATCTGAGGAACGTGGCTCTAGTGTCTGGA					Detected	Detected	5.36951	6.84239
A_33_P3303572	0.31233	-1.67886	Down	3.41714	5.096	NM_001005610	1896	EDA	ectodysplasin A	ENST00000525810	Homo sapiens ectodysplasin A (EDA), transcript variant 3, mRNA [NM_001005610]	chrX	68836480	68836539	+	TCACCTAAGCAGCAGCCATTGGAACCGGGAGAAGCCGCACTCCACTCTGACTCCCAGGAC	GO:0005102,GO:0005123,GO:0005164,GO:0005576,GO:0005581,GO:0005789,GO:0005811,GO:0005856,GO:0005886,GO:0005887,GO:0006955,GO:0007160,GO:0010467,GO:0010628,GO:0016020,GO:0016021,GO:0019221,GO:0030154,GO:0033209,GO:0038177,GO:0042346,GO:0042475,GO:0043231,GO:0043473,GO:0045177,GO:0051092,GO:0060662,GO:0060789,GO:0061153,GO:0090263,GO:1901222	receptor binding|death receptor binding|tumor necrosis factor receptor binding|extracellular region|collagen trimer|endoplasmic reticulum membrane|lipid droplet|cytoskeleton|plasma membrane|integral component of plasma membrane|immune response|cell-matrix adhesion|gene expression|positive regulation of gene expression|membrane|integral component of membrane|cytokine-mediated signaling pathway|cel…	path:hsa04060	Cytokine-cytokine receptor interaction	Not Detected	Detected	3.41714	5.096	0.176991	-2.49825	Down	1.92834	4.42659	NM_001005610	1896	EDA	ectodysplasin A	ENST00000525810	Homo sapiens ectodysplasin A (EDA), transcript variant 3, mRNA [NM_001005610]	chrX	68836480	68836539	+	TCACCTAAGCAGCAGCCATTGGAACCGGGAGAAGCCGCACTCCACTCTGACTCCCAGGAC	GO:0005102,GO:0005123,GO:0005164,GO:0005576,GO:0005581,GO:0005789,GO:0005811,GO:0005856,GO:0005886,GO:0005887,GO:0006955,GO:0007160,GO:0010467,GO:0010628,GO:0016020,GO:0016021,GO:0019221,GO:0030154,GO:0033209,GO:0038177,GO:0042346,GO:0042475,GO:0043231,GO:0043473,GO:0045177,GO:0051092,GO:0060662,GO:0060789,GO:0061153,GO:0090263,GO:1901222	receptor binding|death receptor binding|tumor necrosis factor receptor binding|extracellular region|collagen trimer|endoplasmic reticulum membrane|lipid droplet|cytoskeleton|plasma membrane|integral component of plasma membrane|immune response|cell-matrix adhesion|gene expression|positive regulation of gene expression|membrane|integral component of membrane|cytokine-mediated signaling pathway|cel…	path:hsa04060	Cytokine-cytokine receptor interaction	Not Detected	Detected	1.92834	4.42659
A_23_P312150	0.166254	-2.58854	Down	3.74483	6.33336	NM_001956	1907	EDN2	endothelin 2	ENST00000372587	Homo sapiens endothelin 2 (EDN2), transcript variant 1, mRNA [NM_001956]	chr1	41944456	41944515	-	TTATTTTAATGTATTTTTTAGACCCTCTATTTACCTGCGAACTTGTGTTTATAATAAATG			path:hsa04080,path:hsa04270	Neuroactive ligand-receptor interaction|Vascular smooth muscle contraction	Not Detected	Detected	3.74483	6.33336	0.111699	-3.16232	Down	3.07444	6.23676	NM_001956	1907	EDN2	endothelin 2	ENST00000372587	Homo sapiens endothelin 2 (EDN2), transcript variant 1, mRNA [NM_001956]	chr1	41944456	41944515	-	TTATTTTAATGTATTTTTTAGACCCTCTATTTACCTGCGAACTTGTGTTTATAATAAATG			path:hsa04080,path:hsa04270	Neuroactive ligand-receptor interaction|Vascular smooth muscle contraction	Not Detected	Detected	3.07444	6.23676
A_33_P3229953	0.176876	-2.49919	Down	4.93039	7.42958	NM_001958	1917	EEF1A2	eukaryotic translation elongation factor 1 alpha 2	ENST00000217182	Homo sapiens eukaryotic translation elongation factor 1 alpha 2 (EEF1A2), mRNA [NM_001958]	chr20	62119442	62119501	-	TCGGTCAGCGACTGGATGCTCGCCATCAAGGTCCAGTGGAAGTTCTTCAAGAGGAAAGGC			path:hsa03013,path:hsa05134	RNA transport|Legionellosis	Detected	Detected	4.93039	7.42958	0.18964	-2.39866	Down	7.13145	9.53012	NM_001958	1917	EEF1A2	eukaryotic translation elongation factor 1 alpha 2	ENST00000217182	Homo sapiens eukaryotic translation elongation factor 1 alpha 2 (EEF1A2), mRNA [NM_001958]	chr20	62119442	62119501	-	TCGGTCAGCGACTGGATGCTCGCCATCAAGGTCCAGTGGAAGTTCTTCAAGAGGAAAGGC			path:hsa03013,path:hsa05134	RNA transport|Legionellosis	Detected	Detected	7.13145	9.53012
A_33_P3367830	0.148297	-2.75344	Down	3.39505	6.14849	NM_016938	30008	EFEMP2	EGF containing fibulin-like extracellular matrix protein 2	ENST00000526628	Homo sapiens EGF containing fibulin-like extracellular matrix protein 2 (EFEMP2), transcript variant 1, mRNA [NM_016938]	chr11	65633916	65633975	-	TTTGGATAAGCCCTAGTAGTTCCCTGGGCCTGTTTTTCTATAAAACGAGGCAACTGGACT	GO:0005201,GO:0005509,GO:0005576,GO:0005604,GO:0048251,GO:0070062,GO:1903561	extracellular matrix structural constituent|calcium ion binding|extracellular region|basement membrane|elastic fiber assembly|extracellular exosome|extracellular vesicle			Not Detected	Detected	3.39505	6.14849	0.218691	-2.19303	Down	3.42845	5.62148	NM_016938	30008	EFEMP2	EGF containing fibulin-like extracellular matrix protein 2	ENST00000526628	Homo sapiens EGF containing fibulin-like extracellular matrix protein 2 (EFEMP2), transcript variant 1, mRNA [NM_016938]	chr11	65633916	65633975	-	TTTGGATAAGCCCTAGTAGTTCCCTGGGCCTGTTTTTCTATAAAACGAGGCAACTGGACT	GO:0005201,GO:0005509,GO:0005576,GO:0005604,GO:0048251,GO:0070062,GO:1903561	extracellular matrix structural constituent|calcium ion binding|extracellular region|basement membrane|elastic fiber assembly|extracellular exosome|extracellular vesicle			Not Detected	Detected	3.42845	5.62148
A_24_P114032	0.244908	-2.02969	Down	2.48117	4.51086	NM_004952	1944	EFNA3	ephrin-A3	ENST00000498667	Homo sapiens ephrin-A3 (EFNA3), mRNA [NM_004952]	chr1	155058670	155058936	+	TCAACGTGCTGGAAGACTTTGAGGGAGAGAACCCTCAGGTGCCCAAGCTTGAGAAGAGCA	GO:0005005,GO:0005886,GO:0005887,GO:0007267,GO:0007411,GO:0016525,GO:0031225,GO:0045664,GO:0046875,GO:0048013,GO:1902961	transmembrane-ephrin receptor activity|plasma membrane|integral component of plasma membrane|cell-cell signaling|axon guidance|negative regulation of angiogenesis|anchored component of membrane|regulation of neuron differentiation|ephrin receptor binding|ephrin receptor signaling pathway|positive regulation of aspartic-type endopeptidase activity involved in amyloid precursor protein catabolic pr…	path:hsa04010,path:hsa04014,path:hsa04015,path:hsa04151,path:hsa04360,path:hsa05206	MAPK signaling pathway|Ras signaling pathway|Rap1 signaling pathway|PI3K-Akt signaling pathway|Axon guidance|MicroRNAs in cancer	Not Detected	Detected	2.48117	4.51086	0.253276	-1.98122	Down	2.07181	4.05303	NM_004952	1944	EFNA3	ephrin-A3	ENST00000498667	Homo sapiens ephrin-A3 (EFNA3), mRNA [NM_004952]	chr1	155058670	155058936	+	TCAACGTGCTGGAAGACTTTGAGGGAGAGAACCCTCAGGTGCCCAAGCTTGAGAAGAGCA	GO:0005005,GO:0005886,GO:0005887,GO:0007267,GO:0007411,GO:0016525,GO:0031225,GO:0045664,GO:0046875,GO:0048013,GO:1902961	transmembrane-ephrin receptor activity|plasma membrane|integral component of plasma membrane|cell-cell signaling|axon guidance|negative regulation of angiogenesis|anchored component of membrane|regulation of neuron differentiation|ephrin receptor binding|ephrin receptor signaling pathway|positive regulation of aspartic-type endopeptidase activity involved in amyloid precursor protein catabolic pr…	path:hsa04010,path:hsa04014,path:hsa04015,path:hsa04151,path:hsa04360,path:hsa05206	MAPK signaling pathway|Ras signaling pathway|Rap1 signaling pathway|PI3K-Akt signaling pathway|Axon guidance|MicroRNAs in cancer	Not Detected	Detected	2.07181	4.05303
A_23_P322	0.543497	-0.879655	Down	7.78645	8.66611	NM_182690	1945	EFNA4	ephrin-A4	ENST00000359751	Homo sapiens ephrin-A4 (EFNA4), transcript variant 3, mRNA [NM_182690]	chr1	155041654	155041713	+	GAGCAGTAGACAGCCCTGGACACTCTGAAGCAGAGGCAAGACAAACACAGGCGCTTTGCA	GO:0005005,GO:0005576,GO:0005886,GO:0005887,GO:0007267,GO:0007411,GO:0030316,GO:0031225,GO:0046849,GO:0046875,GO:0048013	transmembrane-ephrin receptor activity|extracellular region|plasma membrane|integral component of plasma membrane|cell-cell signaling|axon guidance|osteoclast differentiation|anchored component of membrane|bone remodeling|ephrin receptor binding|ephrin receptor signaling pathway	path:hsa04010,path:hsa04014,path:hsa04015,path:hsa04151,path:hsa04360	MAPK signaling pathway|Ras signaling pathway|Rap1 signaling pathway|PI3K-Akt signaling pathway|Axon guidance	Detected	Detected	7.78645	8.66611	0.472059	-1.08296	Down	7.04456	8.12752	NM_182690	1945	EFNA4	ephrin-A4	ENST00000359751	Homo sapiens ephrin-A4 (EFNA4), transcript variant 3, mRNA [NM_182690]	chr1	155041654	155041713	+	GAGCAGTAGACAGCCCTGGACACTCTGAAGCAGAGGCAAGACAAACACAGGCGCTTTGCA	GO:0005005,GO:0005576,GO:0005886,GO:0005887,GO:0007267,GO:0007411,GO:0030316,GO:0031225,GO:0046849,GO:0046875,GO:0048013	transmembrane-ephrin receptor activity|extracellular region|plasma membrane|integral component of plasma membrane|cell-cell signaling|axon guidance|osteoclast differentiation|anchored component of membrane|bone remodeling|ephrin receptor binding|ephrin receptor signaling pathway	path:hsa04010,path:hsa04014,path:hsa04015,path:hsa04151,path:hsa04360	MAPK signaling pathway|Ras signaling pathway|Rap1 signaling pathway|PI3K-Akt signaling pathway|Axon guidance	Detected	Detected	7.04456	8.12752
A_24_P940006	0.499854	-1.00042	Down	3.9511	4.95152	NM_001406	1949	EFNB3	ephrin-B3	ENST00000226091	Homo sapiens ephrin-B3 (EFNB3), mRNA [NM_001406]	chr17	7614123	7614182	+	TCTTGTTCTTTCCTTTCCATATCCCAGTATAATCTCTGTTAATCAACAGGACTACCCCAA	GO:0001618,GO:0005005,GO:0005886,GO:0005887,GO:0007267,GO:0007399,GO:0007411,GO:0007628,GO:0016198,GO:0031295,GO:0046875,GO:0048013,GO:0050771	virus receptor activity|transmembrane-ephrin receptor activity|plasma membrane|integral component of plasma membrane|cell-cell signaling|nervous system development|axon guidance|adult walking behavior|axon choice point recognition|T cell costimulation|ephrin receptor binding|ephrin receptor signaling pathway|negative regulation of axonogenesis	path:hsa04360	Axon guidance	Not Detected	Detected	3.9511	4.95152	0.377206	-1.40658	Down	3.58806	4.99464	NM_001406	1949	EFNB3	ephrin-B3	ENST00000226091	Homo sapiens ephrin-B3 (EFNB3), mRNA [NM_001406]	chr17	7614123	7614182	+	TCTTGTTCTTTCCTTTCCATATCCCAGTATAATCTCTGTTAATCAACAGGACTACCCCAA	GO:0001618,GO:0005005,GO:0005886,GO:0005887,GO:0007267,GO:0007399,GO:0007411,GO:0007628,GO:0016198,GO:0031295,GO:0046875,GO:0048013,GO:0050771	virus receptor activity|transmembrane-ephrin receptor activity|plasma membrane|integral component of plasma membrane|cell-cell signaling|nervous system development|axon guidance|adult walking behavior|axon choice point recognition|T cell costimulation|ephrin receptor binding|ephrin receptor signaling pathway|negative regulation of axonogenesis	path:hsa04360	Axon guidance	Not Detected	Detected	3.58806	4.99464
A_32_P210642	0.375064	-1.41479	Down	7.18726	8.60206	NM_201446	51162	EGFL7	EGF-like-domain, multiple 7		Homo sapiens EGF-like-domain, multiple 7 (EGFL7), transcript variant 2, mRNA [NM_201446]	chr9	139566984	139567043	+	AAGGCCAGGTGGGCCCTCAGCTGAGGGAAGGTACGAGCTCCCTGCTGGAGCCTGGGACCC	GO:0001525,GO:0001568,GO:0001570,GO:0001938,GO:0005509,GO:0005576,GO:0005615,GO:0007155,GO:0031012,GO:0045746	angiogenesis|blood vessel development|vasculogenesis|positive regulation of endothelial cell proliferation|calcium ion binding|extracellular region|extracellular space|cell adhesion|extracellular matrix|negative regulation of Notch signaling pathway			Detected	Detected	7.18726	8.60206	0.522468	-0.936584	Down	7.23284	8.16942	NM_201446	51162	EGFL7	EGF-like-domain, multiple 7		Homo sapiens EGF-like-domain, multiple 7 (EGFL7), transcript variant 2, mRNA [NM_201446]	chr9	139566984	139567043	+	AAGGCCAGGTGGGCCCTCAGCTGAGGGAAGGTACGAGCTCCCTGCTGGAGCCTGGGACCC	GO:0001525,GO:0001568,GO:0001570,GO:0001938,GO:0005509,GO:0005576,GO:0005615,GO:0007155,GO:0031012,GO:0045746	angiogenesis|blood vessel development|vasculogenesis|positive regulation of endothelial cell proliferation|calcium ion binding|extracellular region|extracellular space|cell adhesion|extracellular matrix|negative regulation of Notch signaling pathway			Detected	Detected	7.23284	8.16942
A_33_P3351944	0.572692	-0.80417	Down	7.93906	8.74323	NM_201283	1956	EGFR	epidermal growth factor receptor	ENST00000420316	Homo sapiens epidermal growth factor receptor (EGFR), transcript variant 3, mRNA [NM_201283]	chr7	55224558	55224617	+	GGAAATCAGTGTTTTAGAGAGAGAACTTTTCGACATATTTCCTGTTCCCTTGGAATAAAA			path:hsa01521,path:hsa01522,path:hsa04010,path:hsa04012,path:hsa04014,path:hsa04015,path:hsa04020,path:hsa04066,path:hsa04068,path:hsa04072,path:hsa04144,path:hsa04151,path:hsa04510,path:hsa04520,path:hsa04540,path:hsa04630,path:hsa04810,path:hsa04912,path:hsa04915,path:hsa04921,path:hsa04926,path:hsa04928,path:hsa04934,path:hsa05120,path:hsa05160,path:hsa05163,path:hsa05165,path:hsa05200,path:hs…	EGFR tyrosine kinase inhibitor resistance|Endocrine resistance|MAPK signaling pathway|ErbB signaling pathway|Ras signaling pathway|Rap1 signaling pathway|Calcium signaling pathway|HIF-1 signaling pathway|FoxO signaling pathway|Phospholipase D signaling pathway|Endocytosis|PI3K-Akt signaling pathway|Focal adhesion|Adherens junction|Gap junction|Jak-STAT signaling pathway|Regulation of actin cytosk…	Detected	Detected	7.93906	8.74323	0.629534	-0.667644	Down	8.23041	8.89805	NM_201283	1956	EGFR	epidermal growth factor receptor	ENST00000420316	Homo sapiens epidermal growth factor receptor (EGFR), transcript variant 3, mRNA [NM_201283]	chr7	55224558	55224617	+	GGAAATCAGTGTTTTAGAGAGAGAACTTTTCGACATATTTCCTGTTCCCTTGGAATAAAA			path:hsa01521,path:hsa01522,path:hsa04010,path:hsa04012,path:hsa04014,path:hsa04015,path:hsa04020,path:hsa04066,path:hsa04068,path:hsa04072,path:hsa04144,path:hsa04151,path:hsa04510,path:hsa04520,path:hsa04540,path:hsa04630,path:hsa04810,path:hsa04912,path:hsa04915,path:hsa04921,path:hsa04926,path:hsa04928,path:hsa04934,path:hsa05120,path:hsa05160,path:hsa05163,path:hsa05165,path:hsa05200,path:hs…	EGFR tyrosine kinase inhibitor resistance|Endocrine resistance|MAPK signaling pathway|ErbB signaling pathway|Ras signaling pathway|Rap1 signaling pathway|Calcium signaling pathway|HIF-1 signaling pathway|FoxO signaling pathway|Phospholipase D signaling pathway|Endocytosis|PI3K-Akt signaling pathway|Focal adhesion|Adherens junction|Gap junction|Jak-STAT signaling pathway|Regulation of actin cytosk…	Detected	Detected	8.23041	8.89805
A_33_P3256952	0.629161	-0.668498	Down	8.19795	8.86645	NM_022073	112399	EGLN3	egl-9 family hypoxia-inducible factor 3		Homo sapiens egl-9 family hypoxia-inducible factor 3 (EGLN3), mRNA [NM_022073]	chr14	34393422	34393481	-	CATAGTAAGGGCTCAGTAAATACTTGTTGAATAAACTCAGTCTCCTACATTAGCATTCTA	GO:0001666,GO:0005506,GO:0005634,GO:0005654,GO:0005737,GO:0005829,GO:0006915,GO:0006919,GO:0006974,GO:0016706,GO:0018126,GO:0018401,GO:0031418,GO:0031545,GO:0042127,GO:0043523,GO:0061418	response to hypoxia|iron ion binding|nucleus|nucleoplasm|cytoplasm|cytosol|apoptotic process|activation of cysteine-type endopeptidase activity involved in apoptotic process|cellular response to DNA damage stimulus|oxidoreductase activity, acting on paired donors, with incorporation or reduction of molecular oxygen, 2-oxoglutarate as one donor, and incorporation of one atom each of oxygen into bo…	path:hsa04066,path:hsa05200,path:hsa05211	HIF-1 signaling pathway|Pathways in cancer|Renal cell carcinoma	Detected	Detected	8.19795	8.86645	0.583529	-0.777125	Down	7.26409	8.04122	NM_022073	112399	EGLN3	egl-9 family hypoxia-inducible factor 3		Homo sapiens egl-9 family hypoxia-inducible factor 3 (EGLN3), mRNA [NM_022073]	chr14	34393422	34393481	-	CATAGTAAGGGCTCAGTAAATACTTGTTGAATAAACTCAGTCTCCTACATTAGCATTCTA	GO:0001666,GO:0005506,GO:0005634,GO:0005654,GO:0005737,GO:0005829,GO:0006915,GO:0006919,GO:0006974,GO:0016706,GO:0018126,GO:0018401,GO:0031418,GO:0031545,GO:0042127,GO:0043523,GO:0061418	response to hypoxia|iron ion binding|nucleus|nucleoplasm|cytoplasm|cytosol|apoptotic process|activation of cysteine-type endopeptidase activity involved in apoptotic process|cellular response to DNA damage stimulus|oxidoreductase activity, acting on paired donors, with incorporation or reduction of molecular oxygen, 2-oxoglutarate as one donor, and incorporation of one atom each of oxygen into bo…	path:hsa04066,path:hsa05200,path:hsa05211	HIF-1 signaling pathway|Pathways in cancer|Renal cell carcinoma	Detected	Detected	7.26409	8.04122
A_23_P46936	0.313986	-1.67123	Down	3.3571	5.02833	NM_000399	1959	EGR2	early growth response 2		Homo sapiens early growth response 2 (EGR2), transcript variant 1, mRNA [NM_000399]	chr10	64571850	64571909	-	AAGAATGTACATAATGTTACCGGAGCTGATTTGTTTGGTCATTAGCTCTTAATAGTTGTG			path:hsa04625,path:hsa05161,path:hsa05166,path:hsa05203	C-type lectin receptor signaling pathway|Hepatitis B|Human T-cell leukemia virus 1 infection|Viral carcinogenesis	Not Detected	Detected	3.3571	5.02833	0.469144	-1.0919	Down	3.8921	4.984	NM_000399	1959	EGR2	early growth response 2		Homo sapiens early growth response 2 (EGR2), transcript variant 1, mRNA [NM_000399]	chr10	64571850	64571909	-	AAGAATGTACATAATGTTACCGGAGCTGATTTGTTTGGTCATTAGCTCTTAATAGTTGTG			path:hsa04625,path:hsa05161,path:hsa05166,path:hsa05203	C-type lectin receptor signaling pathway|Hepatitis B|Human T-cell leukemia virus 1 infection|Viral carcinogenesis	Not Detected	Detected	3.8921	4.984
A_24_P156113	0.634298	-0.656768	Down	10.9331	11.5898	NM_014601	30846	EHD2	EH-domain containing 2	ENST00000263277	Homo sapiens EH-domain containing 2 (EHD2), mRNA [NM_014601]	chr19	48246224	48246283	+	GGACCCCATGGAAAAGATGGGGAAGAGCAAAATACATGGAGACGACGCACCCTCCAGGAT	GO:0003676,GO:0005509,GO:0005524,GO:0005525,GO:0005634,GO:0005829,GO:0005886,GO:0005901,GO:0006897,GO:0007596,GO:0010008,GO:0015630,GO:0016787,GO:0019898,GO:0019904,GO:0030866,GO:0032456,GO:0042802,GO:0045171,GO:0048471,GO:0055038,GO:0070062,GO:0072659,GO:0097320,GO:1901741,GO:2001137	nucleic acid binding|calcium ion binding|ATP binding|GTP binding|nucleus|cytosol|plasma membrane|caveola|endocytosis|blood coagulation|endosome membrane|microtubule cytoskeleton|hydrolase activity|extrinsic component of membrane|protein domain specific binding|cortical actin cytoskeleton organization|endocytic recycling|identical protein binding|intercellular bridge|perinuclear region of cytoplas…	path:hsa04144	Endocytosis	Detected	Detected	10.9331	11.5898	0.660376	-0.598641	Down	10.6952	11.2938	NM_014601	30846	EHD2	EH-domain containing 2	ENST00000263277	Homo sapiens EH-domain containing 2 (EHD2), mRNA [NM_014601]	chr19	48246224	48246283	+	GGACCCCATGGAAAAGATGGGGAAGAGCAAAATACATGGAGACGACGCACCCTCCAGGAT	GO:0003676,GO:0005509,GO:0005524,GO:0005525,GO:0005634,GO:0005829,GO:0005886,GO:0005901,GO:0006897,GO:0007596,GO:0010008,GO:0015630,GO:0016787,GO:0019898,GO:0019904,GO:0030866,GO:0032456,GO:0042802,GO:0045171,GO:0048471,GO:0055038,GO:0070062,GO:0072659,GO:0097320,GO:1901741,GO:2001137	nucleic acid binding|calcium ion binding|ATP binding|GTP binding|nucleus|cytosol|plasma membrane|caveola|endocytosis|blood coagulation|endosome membrane|microtubule cytoskeleton|hydrolase activity|extrinsic component of membrane|protein domain specific binding|cortical actin cytoskeleton organization|endocytic recycling|identical protein binding|intercellular bridge|perinuclear region of cytoplas…	path:hsa04144	Endocytosis	Detected	Detected	10.6952	11.2938
A_23_P104188	0.554604	-0.85047	Down	8.6163	9.46677	NM_004433	1999	ELF3	E74-like factor 3 (ets domain transcription factor, epithelial-specific )	ENST00000475698	Homo sapiens E74-like factor 3 (ets domain transcription factor, epithelial-specific ) (ELF3), transcript variant 1, mRNA [NM_004433]	chr1	201984429	201984488	+	AGGTTCTCCAGAGTCGGAACTGAGGGTTGGAACTATACCCGGGACCAAACTCACGGACCA	GO:0000978,GO:0000981,GO:0001077,GO:0001824,GO:0003700,GO:0003713,GO:0005634,GO:0005654,GO:0005794,GO:0005829,GO:0006357,GO:0006366,GO:0006954,GO:0007275,GO:0008544,GO:0030198,GO:0030855,GO:0045747,GO:0045892,GO:0045893,GO:0060056	RNA polymerase II proximal promoter sequence-specific DNA binding|RNA polymerase II transcription factor activity, sequence-specific DNA binding|transcriptional activator activity, RNA polymerase II proximal promoter sequence-specific DNA binding|blastocyst development|DNA binding transcription factor activity|transcription coactivator activity|nucleus|nucleoplasm|Golgi apparatus|cytosol|regulati…			Detected	Detected	8.6163	9.46677	0.550524	-0.861123	Down	9.11364	9.97476	NM_004433	1999	ELF3	E74-like factor 3 (ets domain transcription factor, epithelial-specific )	ENST00000475698	Homo sapiens E74-like factor 3 (ets domain transcription factor, epithelial-specific ) (ELF3), transcript variant 1, mRNA [NM_004433]	chr1	201984429	201984488	+	AGGTTCTCCAGAGTCGGAACTGAGGGTTGGAACTATACCCGGGACCAAACTCACGGACCA	GO:0000978,GO:0000981,GO:0001077,GO:0001824,GO:0003700,GO:0003713,GO:0005634,GO:0005654,GO:0005794,GO:0005829,GO:0006357,GO:0006366,GO:0006954,GO:0007275,GO:0008544,GO:0030198,GO:0030855,GO:0045747,GO:0045892,GO:0045893,GO:0060056	RNA polymerase II proximal promoter sequence-specific DNA binding|RNA polymerase II transcription factor activity, sequence-specific DNA binding|transcriptional activator activity, RNA polymerase II proximal promoter sequence-specific DNA binding|blastocyst development|DNA binding transcription factor activity|transcription coactivator activity|nucleus|nucleoplasm|Golgi apparatus|cytosol|regulati…			Detected	Detected	9.11364	9.97476
A_33_P3215803	0.461775	-1.11474	Down	3.90723	5.02197	NM_001974	2015	EMR1	egf-like module containing, mucin-like, hormone receptor-like 1		Homo sapiens egf-like module containing, mucin-like, hormone receptor-like 1 (EMR1), transcript variant 1, mRNA [NM_001974]	chr19	6937566	6937625	+	ATACAAGAGGTGGATCACTGGGAAGACGAAGCCCAGCTCCCAGTCCCAGACCTCAAGGAT	GO:0002250,GO:0004930,GO:0005509,GO:0005887,GO:0007155,GO:0007166,GO:0007186,GO:0009897	adaptive immune response|G-protein coupled receptor activity|calcium ion binding|integral component of plasma membrane|cell adhesion|cell surface receptor signaling pathway|G-protein coupled receptor signaling pathway|external side of plasma membrane			Not Detected	Detected	3.90723	5.02197	0.49742	-1.00746	Down	4.00175	5.00922	NM_001974	2015	EMR1	egf-like module containing, mucin-like, hormone receptor-like 1		Homo sapiens egf-like module containing, mucin-like, hormone receptor-like 1 (EMR1), transcript variant 1, mRNA [NM_001974]	chr19	6937566	6937625	+	ATACAAGAGGTGGATCACTGGGAAGACGAAGCCCAGCTCCCAGTCCCAGACCTCAAGGAT	GO:0002250,GO:0004930,GO:0005509,GO:0005887,GO:0007155,GO:0007166,GO:0007186,GO:0009897	adaptive immune response|G-protein coupled receptor activity|calcium ion binding|integral component of plasma membrane|cell adhesion|cell surface receptor signaling pathway|G-protein coupled receptor signaling pathway|external side of plasma membrane			Not Detected	Detected	4.00175	5.00922
A_33_P3352958	0.420778	-1.24887	Down	6.12886	7.37772	NM_001164638	284131	ENDOV	endonuclease V	ENST00000323854	Homo sapiens endonuclease V (ENDOV), transcript variant 3, mRNA [NM_001164638]	chr17	78398840	78398899	+	CCTGCAGACTCGAGGAGACTCATTCCCTCTGCTGGGAGACTCTGGGACTGTCCTGGGAAT					Detected	Detected	6.12886	7.37772	0.571431	-0.807348	Down	5.75647	6.56382	NM_001164638	284131	ENDOV	endonuclease V	ENST00000323854	Homo sapiens endonuclease V (ENDOV), transcript variant 3, mRNA [NM_001164638]	chr17	78398840	78398899	+	CCTGCAGACTCGAGGAGACTCATTCCCTCTGCTGGGAGACTCTGGGACTGTCCTGGGAAT					Detected	Detected	5.75647	6.56382
A_24_P236091	0.62458	-0.679043	Down	8.26575	8.9448	NM_001975	2026	ENO2	enolase 2 (gamma, neuronal)	ENST00000535366	Homo sapiens enolase 2 (gamma, neuronal) (ENO2), mRNA [NM_001975]	chr12	7032482	7032541	+	TTCATTCATCCCATTAATCATTTCCCCATAACTCAATGGCCTAAAACTGGCCTGACTTGG	GO:0000015,GO:0000287,GO:0001917,GO:0004634,GO:0005615,GO:0005829,GO:0005886,GO:0006094,GO:0006096,GO:0016020,GO:0043204,GO:0043209,GO:0061621,GO:0070062	phosphopyruvate hydratase complex|magnesium ion binding|photoreceptor inner segment|phosphopyruvate hydratase activity|extracellular space|cytosol|plasma membrane|gluconeogenesis|glycolytic process|membrane|perikaryon|myelin sheath|canonical glycolysis|extracellular exosome	path:hsa00010,path:hsa03018,path:hsa04066	Glycolysis / Gluconeogenesis|RNA degradation|HIF-1 signaling pathway	Detected	Detected	8.26575	8.9448	0.587728	-0.766778	Down	8.29147	9.05824	NM_001975	2026	ENO2	enolase 2 (gamma, neuronal)	ENST00000535366	Homo sapiens enolase 2 (gamma, neuronal) (ENO2), mRNA [NM_001975]	chr12	7032482	7032541	+	TTCATTCATCCCATTAATCATTTCCCCATAACTCAATGGCCTAAAACTGGCCTGACTTGG	GO:0000015,GO:0000287,GO:0001917,GO:0004634,GO:0005615,GO:0005829,GO:0005886,GO:0006094,GO:0006096,GO:0016020,GO:0043204,GO:0043209,GO:0061621,GO:0070062	phosphopyruvate hydratase complex|magnesium ion binding|photoreceptor inner segment|phosphopyruvate hydratase activity|extracellular space|cytosol|plasma membrane|gluconeogenesis|glycolytic process|membrane|perikaryon|myelin sheath|canonical glycolysis|extracellular exosome	path:hsa00010,path:hsa03018,path:hsa04066	Glycolysis / Gluconeogenesis|RNA degradation|HIF-1 signaling pathway	Detected	Detected	8.29147	9.05824
A_33_P3278649	0.401561	-1.31631	Down	6.96714	8.28345	NM_203468	954	ENTPD2	ectonucleoside triphosphate diphosphohydrolase 2	ENST00000355097	Homo sapiens ectonucleoside triphosphate diphosphohydrolase 2 (ENTPD2), transcript variant 1, mRNA [NM_203468]	chr9	139942553	139942612	-	CAGCCAGCCCAGCACCTACTTGTAAAAATTTTGTAATAAAAAGTTTTTCCTAGAGACGTG	GO:0005524,GO:0005605,GO:0005789,GO:0005886,GO:0007186,GO:0009181,GO:0016021,GO:0017110,GO:0017111,GO:0030168,GO:0034656,GO:0070062	ATP binding|basal lamina|endoplasmic reticulum membrane|plasma membrane|G-protein coupled receptor signaling pathway|purine ribonucleoside diphosphate catabolic process|integral component of membrane|nucleoside-diphosphatase activity|nucleoside-triphosphatase activity|platelet activation|nucleobase-containing small molecule catabolic process|extracellular exosome	path:hsa00230,path:hsa04742	Purine metabolism|Taste transduction	Detected	Detected	6.96714	8.28345	0.494455	-1.01609	Down	7.06182	8.07791	NM_203468	954	ENTPD2	ectonucleoside triphosphate diphosphohydrolase 2	ENST00000355097	Homo sapiens ectonucleoside triphosphate diphosphohydrolase 2 (ENTPD2), transcript variant 1, mRNA [NM_203468]	chr9	139942553	139942612	-	CAGCCAGCCCAGCACCTACTTGTAAAAATTTTGTAATAAAAAGTTTTTCCTAGAGACGTG	GO:0005524,GO:0005605,GO:0005789,GO:0005886,GO:0007186,GO:0009181,GO:0016021,GO:0017110,GO:0017111,GO:0030168,GO:0034656,GO:0070062	ATP binding|basal lamina|endoplasmic reticulum membrane|plasma membrane|G-protein coupled receptor signaling pathway|purine ribonucleoside diphosphate catabolic process|integral component of membrane|nucleoside-diphosphatase activity|nucleoside-triphosphatase activity|platelet activation|nucleobase-containing small molecule catabolic process|extracellular exosome	path:hsa00230,path:hsa04742	Purine metabolism|Taste transduction	Detected	Detected	7.06182	8.07791
A_33_P3420224	0.230616	-2.11644	Down	6.96399	9.08042	NM_001033113	377841	ENTPD8	ectonucleoside triphosphate diphosphohydrolase 8	ENST00000461823	Homo sapiens ectonucleoside triphosphate diphosphohydrolase 8 (ENTPD8), transcript variant 1, mRNA [NM_001033113]	chr9	140328816	140328875	-	CACTTGGAGGGTGAGACTGCAGTGGGGGTTGTTTTTATTAAAAGCATCATGGACACAGCA	GO:0005524,GO:0005886,GO:0009124,GO:0009133,GO:0016021,GO:0017110,GO:0017111,GO:0034656,GO:0046872,GO:0102485,GO:0102486,GO:0102487,GO:0102488,GO:0102489,GO:0102490,GO:0102491	ATP binding|plasma membrane|nucleoside monophosphate biosynthetic process|nucleoside diphosphate biosynthetic process|integral component of membrane|nucleoside-diphosphatase activity|nucleoside-triphosphatase activity|nucleobase-containing small molecule catabolic process|metal ion binding|dATP phosphohydrolase activity|dCTP phosphohydrolase activity|dUTP phosphohydrolase activity|dTTP phosphohyd…	path:hsa00230,path:hsa00240,path:hsa05169	Purine metabolism|Pyrimidine metabolism|Epstein-Barr virus infection	Detected	Detected	6.96399	9.08042	0.133805	-2.9018	Down	5.23764	8.13944	NM_001033113	377841	ENTPD8	ectonucleoside triphosphate diphosphohydrolase 8	ENST00000461823	Homo sapiens ectonucleoside triphosphate diphosphohydrolase 8 (ENTPD8), transcript variant 1, mRNA [NM_001033113]	chr9	140328816	140328875	-	CACTTGGAGGGTGAGACTGCAGTGGGGGTTGTTTTTATTAAAAGCATCATGGACACAGCA	GO:0005524,GO:0005886,GO:0009124,GO:0009133,GO:0016021,GO:0017110,GO:0017111,GO:0034656,GO:0046872,GO:0102485,GO:0102486,GO:0102487,GO:0102488,GO:0102489,GO:0102490,GO:0102491	ATP binding|plasma membrane|nucleoside monophosphate biosynthetic process|nucleoside diphosphate biosynthetic process|integral component of membrane|nucleoside-diphosphatase activity|nucleoside-triphosphatase activity|nucleobase-containing small molecule catabolic process|metal ion binding|dATP phosphohydrolase activity|dCTP phosphohydrolase activity|dUTP phosphohydrolase activity|dTTP phosphohyd…	path:hsa00230,path:hsa00240,path:hsa05169	Purine metabolism|Pyrimidine metabolism|Epstein-Barr virus infection	Detected	Detected	5.23764	8.13944
A_23_P95060	0.432452	-1.20939	Down	5.59022	6.7996	NM_004443	2049	EPHB3	EPH receptor B3	ENST00000330394	Homo sapiens EPH receptor B3 (EPHB3), mRNA [NM_004443]	chr3	184299825	184299884	+	AACTGGAGGAGGGGACTCCAGGAATGGGGAAATGTGACACCACCATCCTGAAGCCAGCTT	GO:0001525,GO:0001655,GO:0005003,GO:0005524,GO:0005576,GO:0005829,GO:0005886,GO:0005887,GO:0007411,GO:0007413,GO:0008046,GO:0016477,GO:0021952,GO:0022038,GO:0022407,GO:0030425,GO:0031290,GO:0034446,GO:0043087,GO:0046777,GO:0048013,GO:0048538,GO:0048546,GO:0050770,GO:0051965,GO:0060021,GO:0060996,GO:0060997	angiogenesis|urogenital system development|ephrin receptor activity|ATP binding|extracellular region|cytosol|plasma membrane|integral component of plasma membrane|axon guidance|axonal fasciculation|axon guidance receptor activity|cell migration|central nervous system projection neuron axonogenesis|corpus callosum development|regulation of cell-cell adhesion|dendrite|retinal ganglion cell axon gui…	path:hsa04360	Axon guidance	Detected	Detected	5.59022	6.7996	0.257	-1.96016	Down	4.24853	6.20869	NM_004443	2049	EPHB3	EPH receptor B3	ENST00000330394	Homo sapiens EPH receptor B3 (EPHB3), mRNA [NM_004443]	chr3	184299825	184299884	+	AACTGGAGGAGGGGACTCCAGGAATGGGGAAATGTGACACCACCATCCTGAAGCCAGCTT	GO:0001525,GO:0001655,GO:0005003,GO:0005524,GO:0005576,GO:0005829,GO:0005886,GO:0005887,GO:0007411,GO:0007413,GO:0008046,GO:0016477,GO:0021952,GO:0022038,GO:0022407,GO:0030425,GO:0031290,GO:0034446,GO:0043087,GO:0046777,GO:0048013,GO:0048538,GO:0048546,GO:0050770,GO:0051965,GO:0060021,GO:0060996,GO:0060997	angiogenesis|urogenital system development|ephrin receptor activity|ATP binding|extracellular region|cytosol|plasma membrane|integral component of plasma membrane|axon guidance|axonal fasciculation|axon guidance receptor activity|cell migration|central nervous system projection neuron axonogenesis|corpus callosum development|regulation of cell-cell adhesion|dendrite|retinal ganglion cell axon gui…	path:hsa04360	Axon guidance	Not Detected	Detected	4.24853	6.20869
A_23_P8834	0.536229	-0.899078	Down	6.88314	7.78222	NM_001979	2053	EPHX2	epoxide hydrolase 2, cytoplasmic		Homo sapiens epoxide hydrolase 2, cytoplasmic (EPHX2), transcript variant 1, mRNA [NM_001979]	chr8	27402115	27402174	+	TGGCCTTACACACATCTTGCATGGATGGCAGCATTGTTCTGAAGGGGTTTGCAGAAAAAA			path:hsa00590,path:hsa04146	Arachidonic acid metabolism|Peroxisome	Detected	Detected	6.88314	7.78222	0.475526	-1.07241	Down	7.19009	8.26249	NM_001979	2053	EPHX2	epoxide hydrolase 2, cytoplasmic		Homo sapiens epoxide hydrolase 2, cytoplasmic (EPHX2), transcript variant 1, mRNA [NM_001979]	chr8	27402115	27402174	+	TGGCCTTACACACATCTTGCATGGATGGCAGCATTGTTCTGAAGGGGTTTGCAGAAAAAA			path:hsa00590,path:hsa04146	Arachidonic acid metabolism|Peroxisome	Detected	Detected	7.19009	8.26249
A_33_P3220698	0.448909	-1.1555	Down	10.0623	11.2178	NM_133180	54869	EPS8L1	EPS8-like 1	ENST00000201647	Homo sapiens EPS8-like 1 (EPS8L1), transcript variant 1, mRNA [NM_133180]	chr19	55599231	55599290	+	CAGTGGAGCCCTGAGCATTGTAATATGCGGCCCAGCCTATAAACAGCCTCCGTGCTTAGC	GO:0003779,GO:0005829,GO:0007266,GO:0032587,GO:0035023,GO:0042608,GO:0043234,GO:0045296,GO:0065009,GO:0070062,GO:1900029	actin binding|cytosol|Rho protein signal transduction|ruffle membrane|regulation of Rho protein signal transduction|T cell receptor binding|protein complex|cadherin binding|regulation of molecular function|extracellular exosome|positive regulation of ruffle assembly			Detected	Detected	10.0623	11.2178	0.443141	-1.17416	Down	9.70866	10.8828	NM_133180	54869	EPS8L1	EPS8-like 1	ENST00000201647	Homo sapiens EPS8-like 1 (EPS8L1), transcript variant 1, mRNA [NM_133180]	chr19	55599231	55599290	+	CAGTGGAGCCCTGAGCATTGTAATATGCGGCCCAGCCTATAAACAGCCTCCGTGCTTAGC	GO:0003779,GO:0005829,GO:0007266,GO:0032587,GO:0035023,GO:0042608,GO:0043234,GO:0045296,GO:0065009,GO:0070062,GO:1900029	actin binding|cytosol|Rho protein signal transduction|ruffle membrane|regulation of Rho protein signal transduction|T cell receptor binding|protein complex|cadherin binding|regulation of molecular function|extracellular exosome|positive regulation of ruffle assembly			Detected	Detected	9.70866	10.8828
A_33_P3228128	0.594356	-0.750601	Down	11.128	11.8786	NM_202001	2067	ERCC1	excision repair cross-complementation group 1	ENST00000340192	Homo sapiens excision repair cross-complementation group 1 (ERCC1), transcript variant 1, mRNA [NM_202001]	chr19	45918124	45918183	-	AGGCCTATGAGCAGAAACCAGCGGACCTCCTGATGGAGAAGCTAGAGCAGGACTTCGTCT			path:hsa01524,path:hsa03420,path:hsa03460	Platinum drug resistance|Nucleotide excision repair|Fanconi anemia pathway	Detected	Detected	11.128	11.8786	0.538026	-0.894254	Down	10.7546	11.6488	NM_202001	2067	ERCC1	excision repair cross-complementation group 1	ENST00000340192	Homo sapiens excision repair cross-complementation group 1 (ERCC1), transcript variant 1, mRNA [NM_202001]	chr19	45918124	45918183	-	AGGCCTATGAGCAGAAACCAGCGGACCTCCTGATGGAGAAGCTAGAGCAGGACTTCGTCT			path:hsa01524,path:hsa03420,path:hsa03460	Platinum drug resistance|Nucleotide excision repair|Fanconi anemia pathway	Detected	Detected	10.7546	11.6488
A_33_P3365037	0.603217	-0.729251	Down	10.539	11.2683	NM_202001	2067	ERCC1	excision repair cross-complementation group 1	ENST00000592083	Homo sapiens excision repair cross-complementation group 1 (ERCC1), transcript variant 1, mRNA [NM_202001]	chr19	45917222	45917281	-	TCTGACCACCGTGAAGTCAGTCAACAAAACGGACAGTCAGACCCTCCTGACCACATTTGG			path:hsa01524,path:hsa03420,path:hsa03460	Platinum drug resistance|Nucleotide excision repair|Fanconi anemia pathway	Detected	Detected	10.539	11.2683	0.499878	-1.00035	Down	10.0455	11.0459	NM_202001	2067	ERCC1	excision repair cross-complementation group 1	ENST00000592083	Homo sapiens excision repair cross-complementation group 1 (ERCC1), transcript variant 1, mRNA [NM_202001]	chr19	45917222	45917281	-	TCTGACCACCGTGAAGTCAGTCAACAAAACGGACAGTCAGACCCTCCTGACCACATTTGG			path:hsa01524,path:hsa03420,path:hsa03460	Platinum drug resistance|Nucleotide excision repair|Fanconi anemia pathway	Detected	Detected	10.0455	11.0459
A_32_P197340	0.520286	-0.942624	Down	6.71169	7.65432	NM_001290030	285141	ERICH2	glutamate-rich 2		Homo sapiens glutamate-rich 2 (ERICH2), transcript variant 1, mRNA [NM_001290030]	chr2	171655372	171655431	+	GAGAGCTCTGACGAAGGTGAAGATGGATCATGAGTGTTGCTGCAATACTTGAAGCTTCAT					Detected	Detected	6.71169	7.65432	0.662641	-0.593701	Down	6.30098	6.89468	NM_001290030	285141	ERICH2	glutamate-rich 2		Homo sapiens glutamate-rich 2 (ERICH2), transcript variant 1, mRNA [NM_001290030]	chr2	171655372	171655431	+	GAGAGCTCTGACGAAGGTGAAGATGGATCATGAGTGTTGCTGCAATACTTGAAGCTTCAT					Detected	Detected	6.30098	6.89468
A_23_P12405	0.507606	-0.97822	Down	8.2347	9.21292	NM_031475	83715	ESPN	espin	ENST00000377828	Homo sapiens espin (ESPN), mRNA [NM_031475]	chr1	6520696	6520755	+	GCCTCATTTCTTATCCCCGCCAAGGGTTTCCTCTCAGTCATTTGTTTACCAGAAACATGA	GO:0005737,GO:0005902,GO:0005903,GO:0007605,GO:0007626,GO:0017124,GO:0030046,GO:0031941,GO:0032426,GO:0051015,GO:0051017,GO:0051491,GO:0051494	cytoplasm|microvillus|brush border|sensory perception of sound|locomotory behavior|SH3 domain binding|parallel actin filament bundle assembly|filamentous actin|stereocilium tip|actin filament binding|actin filament bundle assembly|positive regulation of filopodium assembly|negative regulation of cytoskeleton organization			Detected	Detected	8.2347	9.21292	0.400658	-1.31956	Down	7.27344	8.593	NM_031475	83715	ESPN	espin	ENST00000377828	Homo sapiens espin (ESPN), mRNA [NM_031475]	chr1	6520696	6520755	+	GCCTCATTTCTTATCCCCGCCAAGGGTTTCCTCTCAGTCATTTGTTTACCAGAAACATGA	GO:0005737,GO:0005902,GO:0005903,GO:0007605,GO:0007626,GO:0017124,GO:0030046,GO:0031941,GO:0032426,GO:0051015,GO:0051017,GO:0051491,GO:0051494	cytoplasm|microvillus|brush border|sensory perception of sound|locomotory behavior|SH3 domain binding|parallel actin filament bundle assembly|filamentous actin|stereocilium tip|actin filament binding|actin filament bundle assembly|positive regulation of filopodium assembly|negative regulation of cytoskeleton organization			Detected	Detected	7.27344	8.593
A_24_P170983	0.626665	-0.674233	Down	6.01079	6.68503	NM_194312	339768	ESPNL	espin-like	ENST00000612395	Homo sapiens espin-like (ESPNL), mRNA [NM_194312]	chr2	239041849	239041908	+	TTCCTCCACTGCTGAAGACCCTGCTGTAGAGCTGAAGCTGAACATGTGTTTGCTAAATAA	GO:0005737,GO:0007605,GO:0032426,GO:0051015,GO:0051017	cytoplasm|sensory perception of sound|stereocilium tip|actin filament binding|actin filament bundle assembly			Detected	Detected	6.01079	6.68503	0.606191	-0.722155	Down	6.24902	6.97117	NM_194312	339768	ESPNL	espin-like	ENST00000612395	Homo sapiens espin-like (ESPNL), mRNA [NM_194312]	chr2	239041849	239041908	+	TTCCTCCACTGCTGAAGACCCTGCTGTAGAGCTGAAGCTGAACATGTGTTTGCTAAATAA	GO:0005737,GO:0007605,GO:0032426,GO:0051015,GO:0051017	cytoplasm|sensory perception of sound|stereocilium tip|actin filament binding|actin filament bundle assembly			Detected	Detected	6.24902	6.97117
A_23_P142294	0.42646	-1.22952	Down	9.1139	10.3434	NM_014297	23474	ETHE1	ethylmalonic encephalopathy 1	ENST00000292147	Homo sapiens ethylmalonic encephalopathy 1 (ETHE1), mRNA [NM_014297]	chr19	44010930	44010989	-	CAGATGCTCCCATCCACTATTAATGCACTAGGTGGGAGGAGAGGGCGGCAATGACACTGC	GO:0005506,GO:0005654,GO:0005737,GO:0005739,GO:0005759,GO:0006749,GO:0050313,GO:0070221,GO:0070813	iron ion binding|nucleoplasm|cytoplasm|mitochondrion|mitochondrial matrix|glutathione metabolic process|sulfur dioxygenase activity|sulfide oxidation, using sulfide:quinone oxidoreductase|hydrogen sulfide metabolic process	path:hsa00920	Sulfur metabolism	Detected	Detected	9.1139	10.3434	0.615633	-0.699858	Down	9.43409	10.134	NM_014297	23474	ETHE1	ethylmalonic encephalopathy 1	ENST00000292147	Homo sapiens ethylmalonic encephalopathy 1 (ETHE1), mRNA [NM_014297]	chr19	44010930	44010989	-	CAGATGCTCCCATCCACTATTAATGCACTAGGTGGGAGGAGAGGGCGGCAATGACACTGC	GO:0005506,GO:0005654,GO:0005737,GO:0005739,GO:0005759,GO:0006749,GO:0050313,GO:0070221,GO:0070813	iron ion binding|nucleoplasm|cytoplasm|mitochondrion|mitochondrial matrix|glutathione metabolic process|sulfur dioxygenase activity|sulfide oxidation, using sulfide:quinone oxidoreductase|hydrogen sulfide metabolic process	path:hsa00920	Sulfur metabolism	Detected	Detected	9.43409	10.134
A_23_P46025	0.371341	-1.42918	Down	3.92345	5.35264	NM_018208	55224	ETNK2	ethanolamine kinase 2		Homo sapiens ethanolamine kinase 2 (ETNK2), transcript variant 1, mRNA [NM_018208]	chr1	204101346	204103663	-	CATCGACTTTGATTTCCTCAGGTACGCAGTGATCCGATTCAACCAGTACTTCAAGGTGAA	GO:0001701,GO:0001890,GO:0004305,GO:0005524,GO:0005829,GO:0006646,GO:0009791,GO:0035264	in utero embryonic development|placenta development|ethanolamine kinase activity|ATP binding|cytosol|phosphatidylethanolamine biosynthetic process|post-embryonic development|multicellular organism growth	path:hsa00564	Glycerophospholipid metabolism	Not Detected	Detected	3.92345	5.35264	0.446263	-1.16403	Down	4.0582	5.22224	NM_018208	55224	ETNK2	ethanolamine kinase 2		Homo sapiens ethanolamine kinase 2 (ETNK2), transcript variant 1, mRNA [NM_018208]	chr1	204101346	204103663	-	CATCGACTTTGATTTCCTCAGGTACGCAGTGATCCGATTCAACCAGTACTTCAAGGTGAA	GO:0001701,GO:0001890,GO:0004305,GO:0005524,GO:0005829,GO:0006646,GO:0009791,GO:0035264	in utero embryonic development|placenta development|ethanolamine kinase activity|ATP binding|cytosol|phosphatidylethanolamine biosynthetic process|post-embryonic development|multicellular organism growth	path:hsa00564	Glycerophospholipid metabolism	Not Detected	Detected	4.0582	5.22224
A_33_P3351554	0.518935	-0.946374	Down	9.52148	10.4678	NM_001297760	55224	ETNK2	ethanolamine kinase 2		Homo sapiens ethanolamine kinase 2 (ETNK2), transcript variant 2, mRNA [NM_001297760]	chr1	204100204	204100263	-	GGCTCTGGCCCAGAAAGTGATTCATTTGTAAATTATCATGGTTTTCTTTCTGCATTAAAA	GO:0001701,GO:0001890,GO:0004305,GO:0005524,GO:0005829,GO:0006646,GO:0009791,GO:0035264	in utero embryonic development|placenta development|ethanolamine kinase activity|ATP binding|cytosol|phosphatidylethanolamine biosynthetic process|post-embryonic development|multicellular organism growth	path:hsa00564	Glycerophospholipid metabolism	Detected	Detected	9.52148	10.4678	0.379614	-1.39739	Down	9.50995	10.9073	NM_001297760	55224	ETNK2	ethanolamine kinase 2		Homo sapiens ethanolamine kinase 2 (ETNK2), transcript variant 2, mRNA [NM_001297760]	chr1	204100204	204100263	-	GGCTCTGGCCCAGAAAGTGATTCATTTGTAAATTATCATGGTTTTCTTTCTGCATTAAAA	GO:0001701,GO:0001890,GO:0004305,GO:0005524,GO:0005829,GO:0006646,GO:0009791,GO:0035264	in utero embryonic development|placenta development|ethanolamine kinase activity|ATP binding|cytosol|phosphatidylethanolamine biosynthetic process|post-embryonic development|multicellular organism growth	path:hsa00564	Glycerophospholipid metabolism	Detected	Detected	9.50995	10.9073
A_33_P3250028	0.589131	-0.76334	Down	8.54432	9.30766	NM_145245	115704	EVI5L	ecotropic viral integration site 5-like	ENST00000270530	Homo sapiens ecotropic viral integration site 5-like (EVI5L), transcript variant 2, mRNA [NM_145245]	chr19	7929802	7929861	+	CTGCCTGTTCACATGTCGCCCAGGCGGGAAAAATGGAAAATAAAGTGTATTTACACAGTC	GO:0005096,GO:0005622,GO:0006886,GO:0012505,GO:0017137,GO:0031338,GO:0043547,GO:0090630,GO:1902018	GTPase activator activity|intracellular|intracellular protein transport|endomembrane system|Rab GTPase binding|regulation of vesicle fusion|positive regulation of GTPase activity|activation of GTPase activity|negative regulation of cilium assembly			Detected	Detected	8.54432	9.30766	0.499249	-1.00217	Down	7.89778	8.89995	NM_145245	115704	EVI5L	ecotropic viral integration site 5-like	ENST00000270530	Homo sapiens ecotropic viral integration site 5-like (EVI5L), transcript variant 2, mRNA [NM_145245]	chr19	7929802	7929861	+	CTGCCTGTTCACATGTCGCCCAGGCGGGAAAAATGGAAAATAAAGTGTATTTACACAGTC	GO:0005096,GO:0005622,GO:0006886,GO:0012505,GO:0017137,GO:0031338,GO:0043547,GO:0090630,GO:1902018	GTPase activator activity|intracellular|intracellular protein transport|endomembrane system|Rab GTPase binding|regulation of vesicle fusion|positive regulation of GTPase activity|activation of GTPase activity|negative regulation of cilium assembly			Detected	Detected	7.89778	8.89995
A_33_P3319261	0.338155	-1.56424	Down	4.9386	6.50284	NM_001286823	54932	EXD3	exonuclease 3'-5' domain containing 3	ENST00000460390	Homo sapiens exonuclease 3'-5' domain containing 3 (EXD3), transcript variant 2, mRNA [NM_001286823]	chr9	140260729	140260788	-	GCTGCCTCTGGAGAGGAGCGGCTGGGGCTGGCAGGAGCACAGCCCTCTTCTCCCGAGTGA	GO:0003676,GO:0005634,GO:0005737,GO:0008408,GO:0046872	nucleic acid binding|nucleus|cytoplasm|3'-5' exonuclease activity|metal ion binding			Detected	Detected	4.9386	6.50284	0.658988	-0.601677	Down	5.05999	5.66167	NM_001286823	54932	EXD3	exonuclease 3'-5' domain containing 3	ENST00000460390	Homo sapiens exonuclease 3'-5' domain containing 3 (EXD3), transcript variant 2, mRNA [NM_001286823]	chr9	140260729	140260788	-	GCTGCCTCTGGAGAGGAGCGGCTGGGGCTGGCAGGAGCACAGCCCTCTTCTCCCGAGTGA	GO:0003676,GO:0005634,GO:0005737,GO:0008408,GO:0046872	nucleic acid binding|nucleus|cytoplasm|3'-5' exonuclease activity|metal ion binding			Detected	Detected	5.05999	5.66167
A_33_P3360972	0.348144	-1.52224	Down	5.79535	7.3176	NM_001077594	91828	EXOC3L4	exocyst complex component 3-like 4	ENST00000559693	Homo sapiens exocyst complex component 3-like 4 (EXOC3L4), mRNA [NM_001077594]	chr14	103576830	103576889	+	CAGCTTCACCCTCCAGTCTGAAAGTGAAGAGCAGAGTATTTATTTAAAAAATAAATGTGA	GO:0000145,GO:0000149,GO:0006887,GO:0051601	exocyst|SNARE binding|exocytosis|exocyst localization			Detected	Detected	5.79535	7.3176	0.33923	-1.55966	Down	5.98467	7.54433	NM_001077594	91828	EXOC3L4	exocyst complex component 3-like 4	ENST00000559693	Homo sapiens exocyst complex component 3-like 4 (EXOC3L4), mRNA [NM_001077594]	chr14	103576830	103576889	+	CAGCTTCACCCTCCAGTCTGAAAGTGAAGAGCAGAGTATTTATTTAAAAAATAAATGTGA	GO:0000145,GO:0000149,GO:0006887,GO:0051601	exocyst|SNARE binding|exocytosis|exocyst localization			Detected	Detected	5.98467	7.54433
A_33_P3390024	0.481317	-1.05494	Down	5.64742	6.70236	NM_001282314	23265	EXOC7	exocyst complex component 7		Homo sapiens exocyst complex component 7 (EXOC7), transcript variant 7, mRNA [NM_001282314]	chr17	74097184	74097243	-	AGGATATAGCACAGTACATCCTATAGGCATTAGGATCTCTGCTTCAAGAATTGCACATTT	GO:0000145,GO:0005815,GO:0005829,GO:0005886,GO:0006887,GO:0015031,GO:0016020,GO:0016241,GO:0032584,GO:0034451,GO:0090543,GO:2000535	exocyst|microtubule organizing center|cytosol|plasma membrane|exocytosis|protein transport|membrane|regulation of macroautophagy|growth cone membrane|centriolar satellite|Flemming body|regulation of entry of bacterium into host cell	path:hsa04910	Insulin signaling pathway	Detected	Detected	5.64742	6.70236	0.458547	-1.12486	Down	5.39253	6.51738	NM_001282314	23265	EXOC7	exocyst complex component 7		Homo sapiens exocyst complex component 7 (EXOC7), transcript variant 7, mRNA [NM_001282314]	chr17	74097184	74097243	-	AGGATATAGCACAGTACATCCTATAGGCATTAGGATCTCTGCTTCAAGAATTGCACATTT	GO:0000145,GO:0005815,GO:0005829,GO:0005886,GO:0006887,GO:0015031,GO:0016020,GO:0016241,GO:0032584,GO:0034451,GO:0090543,GO:2000535	exocyst|microtubule organizing center|cytosol|plasma membrane|exocytosis|protein transport|membrane|regulation of macroautophagy|growth cone membrane|centriolar satellite|Flemming body|regulation of entry of bacterium into host cell	path:hsa04910	Insulin signaling pathway	Detected	Detected	5.39253	6.51738
A_33_P3414113	0.273104	-1.87248	Down	5.05529	6.92777	NR_045483	729041	FAAHP1	fatty acid amide hydrolase pseudogene 1		Homo sapiens fatty acid amide hydrolase pseudogene 1 (FAAHP1), non-coding RNA [NR_045483]	chr1	46911227	46911286	+	ATACCATGTCCACCTTATGTCTCCTCCTTCTGGAACCCCACCAGGTTCCTTTTCTTTGTT					Detected	Detected	5.05529	6.92777	0.437285	-1.19335	Down	3.84688	5.04024	NR_045483	729041	FAAHP1	fatty acid amide hydrolase pseudogene 1		Homo sapiens fatty acid amide hydrolase pseudogene 1 (FAAHP1), non-coding RNA [NR_045483]	chr1	46911227	46911286	+	ATACCATGTCCACCTTATGTCTCCTCCTTCTGGAACCCCACCAGGTTCCTTTTCTTTGTT					Not Detected	Detected	3.84688	5.04024
A_23_P43846	0.562636	-0.829726	Down	4.70568	5.5354	NM_001040442	2172	FABP6	fatty acid binding protein 6, ileal	ENST00000523955	Homo sapiens fatty acid binding protein 6, ileal (FABP6), transcript variant 1, mRNA [NM_001040442]	chr5	159659238	159661843	+	CAAGGAAAGCAACATACAGACAATGGGGGGCAAGACGTTCAAGGCCACTGTGCAGATGGA	GO:0005737,GO:0005829,GO:0006629,GO:0008285,GO:0008289,GO:0015721,GO:0016020,GO:0019433,GO:0032052	cytoplasm|cytosol|lipid metabolic process|negative regulation of cell proliferation|lipid binding|bile acid and bile salt transport|membrane|triglyceride catabolic process|bile acid binding	path:hsa03320	PPAR signaling pathway	Detected	Detected	4.70568	5.5354	0.103199	-3.2765	Down	2.01249	5.28899	NM_001040442	2172	FABP6	fatty acid binding protein 6, ileal	ENST00000523955	Homo sapiens fatty acid binding protein 6, ileal (FABP6), transcript variant 1, mRNA [NM_001040442]	chr5	159659238	159661843	+	CAAGGAAAGCAACATACAGACAATGGGGGGCAAGACGTTCAAGGCCACTGTGCAGATGGA	GO:0005737,GO:0005829,GO:0006629,GO:0008285,GO:0008289,GO:0015721,GO:0016020,GO:0019433,GO:0032052	cytoplasm|cytosol|lipid metabolic process|negative regulation of cell proliferation|lipid binding|bile acid and bile salt transport|membrane|triglyceride catabolic process|bile acid binding	path:hsa03320	PPAR signaling pathway	Not Detected	Detected	2.01249	5.28899
A_22_P00022135	0.564915	-0.823894	Down	8.51491	9.33881	NM_001289145	83541	FAM110A	family with sequence similarity 110, member A		Homo sapiens family with sequence similarity 110, member A (FAM110A), transcript variant 4, mRNA [NM_001289145]	chr20	826320	826379	+	AGCAGCTGAAGGCTAGGCGCCACTGGGCCTGGAATTCGCCACAGGACGGATCTTACAGAG	GO:0000922,GO:0005737,GO:0005815	spindle pole|cytoplasm|microtubule organizing center			Detected	Detected	8.51491	9.33881	0.643109	-0.636865	Down	8.22228	8.85915	NM_001289145	83541	FAM110A	family with sequence similarity 110, member A		Homo sapiens family with sequence similarity 110, member A (FAM110A), transcript variant 4, mRNA [NM_001289145]	chr20	826320	826379	+	AGCAGCTGAAGGCTAGGCGCCACTGGGCCTGGAATTCGCCACAGGACGGATCTTACAGAG	GO:0000922,GO:0005737,GO:0005815	spindle pole|cytoplasm|microtubule organizing center			Detected	Detected	8.22228	8.85915
A_33_P3303865	0.5772	-0.792857	Down	7.35497	8.14783	NM_198456	54954	FAM120C	family with sequence similarity 120C	ENST00000477084	Homo sapiens family with sequence similarity 120C (FAM120C), transcript variant 2, mRNA [NM_198456]	chrX	54208934	54208993	-	CCTGCCACCGGCCTGCCTGAGCCACTGCGTGAGGCTAGCACTCATCCGCTTCCGGGTCAA	GO:0003723,GO:0005634	RNA binding|nucleus			Detected	Detected	7.35497	8.14783	0.627976	-0.671219	Down	6.83543	7.50665	NM_198456	54954	FAM120C	family with sequence similarity 120C	ENST00000477084	Homo sapiens family with sequence similarity 120C (FAM120C), transcript variant 2, mRNA [NM_198456]	chrX	54208934	54208993	-	CCTGCCACCGGCCTGCCTGAGCCACTGCGTGAGGCTAGCACTCATCCGCTTCCGGGTCAA	GO:0003723,GO:0005634	RNA binding|nucleus			Detected	Detected	6.83543	7.50665
A_23_P20578	0.409012	-1.28978	Down	3.54666	4.83645	NM_001164310	730112	FAM166B	family with sequence similarity 166, member B		Homo sapiens family with sequence similarity 166, member B (FAM166B), transcript variant 1, mRNA [NM_001164310]	chr9	35562048	35562391	-	GGGGCTACGTGCCAGGGTATAAGTTCCAGTTTGGCCACACATTTGGCCATCTCACCCATG					Not Detected	Detected	3.54666	4.83645	0.553164	-0.85422	Down	3.24427	4.09849	NM_001164310	730112	FAM166B	family with sequence similarity 166, member B		Homo sapiens family with sequence similarity 166, member B (FAM166B), transcript variant 1, mRNA [NM_001164310]	chr9	35562048	35562391	-	GGGGCTACGTGCCAGGGTATAAGTTCCAGTTTGGCCACACATTTGGCCATCTCACCCATG					Not Detected	Detected	3.24427	4.09849
A_33_P3367392	0.488244	-1.03433	Down	7.06087	8.0952	NM_032648	84734	FAM167B	family with sequence similarity 167, member B	ENST00000373582	Homo sapiens family with sequence similarity 167, member B (FAM167B), mRNA [NM_032648]	chr1	32714400	32714459	+	GGGAGGAGGAGGAGCTCACACCCTCAAACTCCTCAATAAACGCTTTCTCTGGTTCCCATC					Detected	Detected	7.06087	8.0952	0.373132	-1.42224	Down	6.1142	7.53644	NM_032648	84734	FAM167B	family with sequence similarity 167, member B	ENST00000373582	Homo sapiens family with sequence similarity 167, member B (FAM167B), mRNA [NM_032648]	chr1	32714400	32714459	+	GGGAGGAGGAGGAGCTCACACCCTCAAACTCCTCAATAAACGCTTTCTCTGGTTCCCATC					Detected	Detected	6.1142	7.53644
A_24_P231546	0.508947	-0.974413	Down	5.68882	6.66324	NM_016490	51252	FAM178B	family with sequence similarity 178, member B	ENST00000490605	Homo sapiens family with sequence similarity 178, member B (FAM178B), transcript variant B, mRNA [NM_016490]	chr2	97541627	97541686	-	CCTTCCTCTGTCTCCCTGTCACTAATGTGAGGTTTCTTTGTGCACATTAAAGTCTTCTTT					Detected	Detected	5.68882	6.66324	0.551706	-0.858028	Down	5.26398	6.12201	NM_016490	51252	FAM178B	family with sequence similarity 178, member B	ENST00000490605	Homo sapiens family with sequence similarity 178, member B (FAM178B), transcript variant B, mRNA [NM_016490]	chr2	97541627	97541686	-	CCTTCCTCTGTCTCCCTGTCACTAATGTGAGGTTTCTTTGTGCACATTAAAGTCTTCTTT					Detected	Detected	5.26398	6.12201
A_33_P3244643	0.591565	-0.757391	Down	7.68626	8.44365	NM_001101376	440585	FAM183A	family with sequence similarity 183, member A	ENST00000410025	Homo sapiens family with sequence similarity 183, member A (FAM183A), mRNA [NM_001101376]	chr1	43622002	43622061	+	CCATCTGTGGATCTAATGCCTTAAGTGTGCACAGCCCAGAGAAATAAAATACTACTTTAA					Detected	Detected	7.68626	8.44365	0.551218	-0.859306	Down	6.91473	7.77404	NM_001101376	440585	FAM183A	family with sequence similarity 183, member A	ENST00000410025	Homo sapiens family with sequence similarity 183, member A (FAM183A), mRNA [NM_001101376]	chr1	43622002	43622061	+	CCATCTGTGGATCTAATGCCTTAAGTGTGCACAGCCCAGAGAAATAAAATACTACTTTAA					Detected	Detected	6.91473	7.77404
A_33_P3217704	0.370221	-1.43354	Down	5.1597	6.59324	NM_025182	80256	FAM214B	family with sequence similarity 214, member B	ENST00000378566	Homo sapiens family with sequence similarity 214, member B (FAM214B), mRNA [NM_025182]	chr9	35104195	35104254	-	TGGGCTGAGGGGAACAAGCATTTGCTGAAACTTGAAAAAACAAAGCAAATCAAAAACAGG	GO:0005634	nucleus			Detected	Detected	5.1597	6.59324	0.424235	-1.23707	Down	4.80259	6.03966	NM_025182	80256	FAM214B	family with sequence similarity 214, member B	ENST00000378566	Homo sapiens family with sequence similarity 214, member B (FAM214B), mRNA [NM_025182]	chr9	35104195	35104254	-	TGGGCTGAGGGGAACAAGCATTTGCTGAAACTTGAAAAAACAAAGCAAATCAAAAACAGG	GO:0005634	nucleus			Detected	Detected	4.80259	6.03966
A_24_P346762	0.568869	-0.813831	Down	4.09399	4.90782	NM_025182	80256	FAM214B	family with sequence similarity 214, member B	ENST00000378557	Homo sapiens family with sequence similarity 214, member B (FAM214B), mRNA [NM_025182]	chr9	35105079	35105138	-	AAGAGACCCTTCAGGCTTGAATTAAAGCCCTCACCATGCTCACGCCCAAATGGATTATTT	GO:0005634	nucleus			Not Detected	Detected	4.09399	4.90782	0.525798	-0.927419	Down	3.61976	4.54718	NM_025182	80256	FAM214B	family with sequence similarity 214, member B	ENST00000378557	Homo sapiens family with sequence similarity 214, member B (FAM214B), mRNA [NM_025182]	chr9	35105079	35105138	-	AAGAGACCCTTCAGGCTTGAATTAAAGCCCTCACCATGCTCACGCCCAAATGGATTATTT	GO:0005634	nucleus			Not Detected	Detected	3.61976	4.54718
A_32_P34138	0.358423	-1.48027	Down	6.29481	7.77508	NM_001146157	643161	FAM25A	family with sequence similarity 25, member A		Homo sapiens family with sequence similarity 25, member A (FAM25A), mRNA [NM_001146157]	chr10	88784387	88784446	+	GCCATCACCCATGCAGCAGAGAGTCTGGACAAACTTGGACAGTGAGTGCACCTGCTACCA					Detected	Detected	6.29481	7.77508	0.386315	-1.37215	Down	5.22522	6.59737	NM_001146157	643161	FAM25A	family with sequence similarity 25, member A		Homo sapiens family with sequence similarity 25, member A (FAM25A), mRNA [NM_001146157]	chr10	88784387	88784446	+	GCCATCACCCATGCAGCAGAGAGTCTGGACAAACTTGGACAGTGAGTGCACCTGCTACCA					Detected	Detected	5.22522	6.59737
A_23_P12199	0.287306	-1.79934	Down	7.36932	9.16866	NM_052943	115572	FAM46B	family with sequence similarity 46, member B	ENST00000289166	Homo sapiens family with sequence similarity 46, member B (FAM46B), mRNA [NM_052943]	chr1	27332096	27332155	-	TTTCCTTCAGGAGACAAAGCAAGTTTGGGGTGGTAGCCTTAATGCCCAGCACCTTGGATT	GO:0016779	nucleotidyltransferase activity			Detected	Detected	7.36932	9.16866	0.622821	-0.683111	Down	6.75233	7.43544	NM_052943	115572	FAM46B	family with sequence similarity 46, member B	ENST00000289166	Homo sapiens family with sequence similarity 46, member B (FAM46B), mRNA [NM_052943]	chr1	27332096	27332155	-	TTTCCTTCAGGAGACAAAGCAAGTTTGGGGTGGTAGCCTTAATGCCCAGCACCTTGGATT	GO:0016779	nucleotidyltransferase activity			Detected	Detected	6.75233	7.43544
A_23_P21560	0.34409	-1.53914	Down	4.54345	6.08259	NM_030797	81553	FAM49A	family with sequence similarity 49, member A	ENST00000406434	Homo sapiens family with sequence similarity 49, member A (FAM49A), mRNA [NM_030797]	chr2	16734228	16736356	-	GGGCTGCTAAATGCCCTCAGGTTCACTACAAAGCACTTGAACGATGAATCAACTTCCAAA	GO:0005622	intracellular			Detected	Detected	4.54345	6.08259	0.186122	-2.42568	Down	4.84815	7.27383	NM_030797	81553	FAM49A	family with sequence similarity 49, member A	ENST00000406434	Homo sapiens family with sequence similarity 49, member A (FAM49A), mRNA [NM_030797]	chr2	16734228	16736356	-	GGGCTGCTAAATGCCCTCAGGTTCACTACAAAGCACTTGAACGATGAATCAACTTCCAAA	GO:0005622	intracellular			Detected	Detected	4.84815	7.27383
A_23_P306215	0.605005	-0.724982	Down	4.80196	5.52694	NM_145175	151354	FAM84A	family with sequence similarity 84, member A	ENST00000331243	Homo sapiens family with sequence similarity 84, member A (FAM84A), mRNA [NM_145175]	chr2	14776066	14776125	+	CAGTTTTCCAACTATGTCAACAAAGCCTATCGTGTTGATGTTTTTATTGACCATTTTAGC					Detected	Detected	4.80196	5.52694	0.404968	-1.30412	Down	4.92112	6.22524	NM_145175	151354	FAM84A	family with sequence similarity 84, member A	ENST00000331243	Homo sapiens family with sequence similarity 84, member A (FAM84A), mRNA [NM_145175]	chr2	14776066	14776125	+	CAGTTTTCCAACTATGTCAACAAAGCCTATCGTGTTGATGTTTTTATTGACCATTTTAGC					Detected	Detected	4.92112	6.22524
A_33_P3220612	0.6007	-0.735285	Down	11.6997	12.435	NM_001098784	23625	FAM89B	family with sequence similarity 89, member B	ENST00000449319	Homo sapiens family with sequence similarity 89, member B (FAM89B), transcript variant 3, mRNA [NM_001098784]	chr11	65341435	65341494	+	ATTGGGATGAGTGCCTGGCTCCCATCTCCTCCTCACCTTTTGTTGCTATCGGCAGCTGCT	GO:0001222,GO:0005737,GO:0030010,GO:0030027,GO:0030335,GO:0030512,GO:0060392	transcription corepressor binding|cytoplasm|establishment of cell polarity|lamellipodium|positive regulation of cell migration|negative regulation of transforming growth factor beta receptor signaling pathway|negative regulation of SMAD protein import into nucleus			Detected	Detected	11.6997	12.435	0.608427	-0.716844	Down	11.3534	12.0703	NM_001098784	23625	FAM89B	family with sequence similarity 89, member B	ENST00000449319	Homo sapiens family with sequence similarity 89, member B (FAM89B), transcript variant 3, mRNA [NM_001098784]	chr11	65341435	65341494	+	ATTGGGATGAGTGCCTGGCTCCCATCTCCTCCTCACCTTTTGTTGCTATCGGCAGCTGCT	GO:0001222,GO:0005737,GO:0030010,GO:0030027,GO:0030335,GO:0030512,GO:0060392	transcription corepressor binding|cytoplasm|establishment of cell polarity|lamellipodium|positive regulation of cell migration|negative regulation of transforming growth factor beta receptor signaling pathway|negative regulation of SMAD protein import into nucleus			Detected	Detected	11.3534	12.0703
A_23_P115785	0.637669	-0.64912	Down	5.90981	6.55893	NM_145235	92565	FANK1	fibronectin type III and ankyrin repeat domains 1	ENST00000368693	Homo sapiens fibronectin type III and ankyrin repeat domains 1 (FANK1), mRNA [NM_145235]	chr10	127697791	127697956	+	TTCGGCAAAGGTGTCCTAGAAATGGCCAGAGTTTTTGACAGACAGAGTGTAGTCTCCTTA	GO:0005634,GO:0005654,GO:0005737,GO:0005829,GO:0043065,GO:0043066,GO:0045893,GO:0051091	nucleus|nucleoplasm|cytoplasm|cytosol|positive regulation of apoptotic process|negative regulation of apoptotic process|positive regulation of transcription, DNA-templated|positive regulation of DNA binding transcription factor activity			Detected	Detected	5.90981	6.55893	0.607208	-0.719736	Down	6.12068	6.84042	NM_145235	92565	FANK1	fibronectin type III and ankyrin repeat domains 1	ENST00000368693	Homo sapiens fibronectin type III and ankyrin repeat domains 1 (FANK1), mRNA [NM_145235]	chr10	127697791	127697956	+	TTCGGCAAAGGTGTCCTAGAAATGGCCAGAGTTTTTGACAGACAGAGTGTAGTCTCCTTA	GO:0005634,GO:0005654,GO:0005737,GO:0005829,GO:0043065,GO:0043066,GO:0045893,GO:0051091	nucleus|nucleoplasm|cytoplasm|cytosol|positive regulation of apoptotic process|negative regulation of apoptotic process|positive regulation of transcription, DNA-templated|positive regulation of DNA binding transcription factor activity			Detected	Detected	6.12068	6.84042
A_23_P36724	0.376224	-1.41034	Down	4.99464	6.40497	NM_152441	144699	FBXL14	F-box and leucine-rich repeat protein 14	ENST00000339235	Homo sapiens F-box and leucine-rich repeat protein 14 (FBXL14), mRNA [NM_152441]	chr12	1675172	1675231	-	TTCCTCTCCCCACGGGGTTTCCATTTTAATGGGAACAATGTAGAATATATCTGTCTTCCC	GO:0000209,GO:0004842,GO:0005737,GO:0005829,GO:0042787,GO:0043687	protein polyubiquitination|ubiquitin-protein transferase activity|cytoplasm|cytosol|protein ubiquitination involved in ubiquitin-dependent protein catabolic process|post-translational protein modification			Detected	Detected	4.99464	6.40497	0.446606	-1.16292	Down	4.39117	5.55409	NM_152441	144699	FBXL14	F-box and leucine-rich repeat protein 14	ENST00000339235	Homo sapiens F-box and leucine-rich repeat protein 14 (FBXL14), mRNA [NM_152441]	chr12	1675172	1675231	-	TTCCTCTCCCCACGGGGTTTCCATTTTAATGGGAACAATGTAGAATATATCTGTCTTCCC	GO:0000209,GO:0004842,GO:0005737,GO:0005829,GO:0042787,GO:0043687	protein polyubiquitination|ubiquitin-protein transferase activity|cytoplasm|cytosol|protein ubiquitination involved in ubiquitin-dependent protein catabolic process|post-translational protein modification			Detected	Detected	4.39117	5.55409
A_23_P406385	0.605048	-0.724879	Down	6.23676	6.96164	NM_153350	146330	FBXL16	F-box and leucine-rich repeat protein 16	ENST00000324361	Homo sapiens F-box and leucine-rich repeat protein 16 (FBXL16), mRNA [NM_153350]	chr16	742538	742597	-	ATGCGGAAGATATAACCTTATATTTGGTAAGTGTTTCTTGTGCTATTTTATCACGTGACC	GO:0000209,GO:0004842,GO:0005829,GO:0043687	protein polyubiquitination|ubiquitin-protein transferase activity|cytosol|post-translational protein modification			Detected	Detected	6.23676	6.96164	0.448742	-1.15604	Down	6.11094	7.26698	NM_153350	146330	FBXL16	F-box and leucine-rich repeat protein 16	ENST00000324361	Homo sapiens F-box and leucine-rich repeat protein 16 (FBXL16), mRNA [NM_153350]	chr16	742538	742597	-	ATGCGGAAGATATAACCTTATATTTGGTAAGTGTTTCTTGTGCTATTTTATCACGTGACC	GO:0000209,GO:0004842,GO:0005829,GO:0043687	protein polyubiquitination|ubiquitin-protein transferase activity|cytosol|post-translational protein modification			Detected	Detected	6.11094	7.26698
A_23_P342709	0.437073	-1.19405	Down	3.61776	4.81181	NM_152676	201456	FBXO15	F-box protein 15	ENST00000578399	Homo sapiens F-box protein 15 (FBXO15), transcript variant 1, mRNA [NM_152676]	chr18	71740738	71740797	-	GAGCTGGTGTGGATCAGAGAGACCGAAGAATACCTTATTGTCAACCTGGTCCTTTATCTT	GO:0000151,GO:0000209,GO:0004842,GO:0005829,GO:0043161,GO:0043687	ubiquitin ligase complex|protein polyubiquitination|ubiquitin-protein transferase activity|cytosol|proteasome-mediated ubiquitin-dependent protein catabolic process|post-translational protein modification			Not Detected	Detected	3.61776	4.81181	0.426011	-1.23104	Down	2.88948	4.12052	NM_152676	201456	FBXO15	F-box protein 15	ENST00000578399	Homo sapiens F-box protein 15 (FBXO15), transcript variant 1, mRNA [NM_152676]	chr18	71740738	71740797	-	GAGCTGGTGTGGATCAGAGAGACCGAAGAATACCTTATTGTCAACCTGGTCCTTTATCTT	GO:0000151,GO:0000209,GO:0004842,GO:0005829,GO:0043161,GO:0043687	ubiquitin ligase complex|protein polyubiquitination|ubiquitin-protein transferase activity|cytosol|proteasome-mediated ubiquitin-dependent protein catabolic process|post-translational protein modification			Not Detected	Detected	2.88948	4.12052
A_23_P45999	0.443681	-1.17241	Down	12.1306	13.303	NM_012168	26232	FBXO2	F-box protein 2	ENST00000354287	Homo sapiens F-box protein 2 (FBXO2), mRNA [NM_012168]	chr1	11708558	11708617	-	GCCCCTGAGCAGGGAGAGAGAAGTTTTGTTGGCATAGGTTTGCTTAGGTAGCCGGCTTCT	GO:0000209,GO:0001540,GO:0004842,GO:0005737,GO:0005783,GO:0005829,GO:0006464,GO:0006508,GO:0006516,GO:0008285,GO:0016567,GO:0019005,GO:0030246,GO:0030433,GO:0031090,GO:0031146,GO:0031396,GO:0043197,GO:0043687,GO:0070062	protein polyubiquitination|amyloid-beta binding|ubiquitin-protein transferase activity|cytoplasm|endoplasmic reticulum|cytosol|cellular protein modification process|proteolysis|glycoprotein catabolic process|negative regulation of cell proliferation|protein ubiquitination|SCF ubiquitin ligase complex|carbohydrate binding|ubiquitin-dependent ERAD pathway|organelle membrane|SCF-dependent proteasoma…	path:hsa04120,path:hsa04141	Ubiquitin mediated proteolysis|Protein processing in endoplasmic reticulum	Detected	Detected	12.1306	13.303	0.253895	-1.9777	Down	11.8653	13.843	NM_012168	26232	FBXO2	F-box protein 2	ENST00000354287	Homo sapiens F-box protein 2 (FBXO2), mRNA [NM_012168]	chr1	11708558	11708617	-	GCCCCTGAGCAGGGAGAGAGAAGTTTTGTTGGCATAGGTTTGCTTAGGTAGCCGGCTTCT	GO:0000209,GO:0001540,GO:0004842,GO:0005737,GO:0005783,GO:0005829,GO:0006464,GO:0006508,GO:0006516,GO:0008285,GO:0016567,GO:0019005,GO:0030246,GO:0030433,GO:0031090,GO:0031146,GO:0031396,GO:0043197,GO:0043687,GO:0070062	protein polyubiquitination|amyloid-beta binding|ubiquitin-protein transferase activity|cytoplasm|endoplasmic reticulum|cytosol|cellular protein modification process|proteolysis|glycoprotein catabolic process|negative regulation of cell proliferation|protein ubiquitination|SCF ubiquitin ligase complex|carbohydrate binding|ubiquitin-dependent ERAD pathway|organelle membrane|SCF-dependent proteasoma…	path:hsa04120,path:hsa04141	Ubiquitin mediated proteolysis|Protein processing in endoplasmic reticulum	Detected	Detected	11.8653	13.843
A_33_P3237220	0.238226	-2.0696	Down	4.26636	6.33596	NM_033506	26261	FBXO24	F-box protein 24	ENST00000427939	Homo sapiens F-box protein 24 (FBXO24), transcript variant 1, mRNA [NM_033506]	chr7	100198679	100198738	+	GGCCCCCAACCTGACTATCATGGACAAGAGATTTGATGGATAGAATAAAAGGCTGCAGCG	GO:0000151,GO:0004842,GO:0016567	ubiquitin ligase complex|ubiquitin-protein transferase activity|protein ubiquitination			Detected	Detected	4.26636	6.33596	0.512719	-0.963759	Down	4.13996	5.10372	NM_033506	26261	FBXO24	F-box protein 24	ENST00000427939	Homo sapiens F-box protein 24 (FBXO24), transcript variant 1, mRNA [NM_033506]	chr7	100198679	100198738	+	GGCCCCCAACCTGACTATCATGGACAAGAGATTTGATGGATAGAATAAAAGGCTGCAGCG	GO:0000151,GO:0004842,GO:0016567	ubiquitin ligase complex|ubiquitin-protein transferase activity|protein ubiquitination			Detected	Detected	4.13996	5.10372
A_23_P55936	0.432255	-1.21004	Down	10.4917	11.7017	NM_004107	2217	FCGRT	Fc fragment of IgG, receptor, transporter, alpha	ENST00000595881	Homo sapiens Fc fragment of IgG, receptor, transporter, alpha (FCGRT), transcript variant 2, mRNA [NM_004107]	chr19	50029511	50029570	+	CTGTGGTCTGCCTCAGTTTCCCCTCCTAATACATATGGCTGTTTTCCACCTCGATAATAT	GO:0002416,GO:0005886,GO:0016021,GO:0019770,GO:0019864,GO:0030881	IgG immunoglobulin transcytosis in epithelial cells mediated by FcRn immunoglobulin receptor|plasma membrane|integral component of membrane|IgG receptor activity|IgG binding|beta-2-microglobulin binding			Detected	Detected	10.4917	11.7017	0.595648	-0.747468	Down	10.9713	11.7188	NM_004107	2217	FCGRT	Fc fragment of IgG, receptor, transporter, alpha	ENST00000595881	Homo sapiens Fc fragment of IgG, receptor, transporter, alpha (FCGRT), transcript variant 2, mRNA [NM_004107]	chr19	50029511	50029570	+	CTGTGGTCTGCCTCAGTTTCCCCTCCTAATACATATGGCTGTTTTCCACCTCGATAATAT	GO:0002416,GO:0005886,GO:0016021,GO:0019770,GO:0019864,GO:0030881	IgG immunoglobulin transcytosis in epithelial cells mediated by FcRn immunoglobulin receptor|plasma membrane|integral component of membrane|IgG receptor activity|IgG binding|beta-2-microglobulin binding			Detected	Detected	10.9713	11.7188
A_33_P3255509	0.281192	-1.83037	Down	6.05653	7.8869	NM_001161357	23149	FCHO1	FCH domain only 1		Homo sapiens FCH domain only 1 (FCHO1), transcript variant 1, mRNA [NM_001161357]	chr19	17899295	17899354	+	CCCCACACAGGTCCCGGCCTTTTAATGTTCTTTGAATAAACACTTTATTTTCTAATAAAA	GO:0005654,GO:0005829,GO:0005886,GO:0005905,GO:0035612,GO:0048268,GO:0061024,GO:0072583	nucleoplasm|cytosol|plasma membrane|clathrin-coated pit|AP-2 adaptor complex binding|clathrin coat assembly|membrane organization|clathrin-dependent endocytosis			Detected	Detected	6.05653	7.8869	0.255552	-1.96831	Down	5.96808	7.9364	NM_001161357	23149	FCHO1	FCH domain only 1		Homo sapiens FCH domain only 1 (FCHO1), transcript variant 1, mRNA [NM_001161357]	chr19	17899295	17899354	+	CCCCACACAGGTCCCGGCCTTTTAATGTTCTTTGAATAAACACTTTATTTTCTAATAAAA	GO:0005654,GO:0005829,GO:0005886,GO:0005905,GO:0035612,GO:0048268,GO:0061024,GO:0072583	nucleoplasm|cytosol|plasma membrane|clathrin-coated pit|AP-2 adaptor complex binding|clathrin coat assembly|membrane organization|clathrin-dependent endocytosis			Detected	Detected	5.96808	7.9364
A_23_P38154	0.482356	-1.05183	Down	12.7596	13.8114	NM_004110	2232	FDXR	ferredoxin reductase		Homo sapiens ferredoxin reductase (FDXR), transcript variant 2, mRNA [NM_004110]	chr17	72858650	72858709	-	CGATCTAACCCCTTACCCATCTCTCTACTGCTGGACTGTGGAGGGTCACCAGGTTGGGAA					Detected	Detected	12.7596	13.8114	0.560309	-0.835707	Down	12.5438	13.3795	NM_004110	2232	FDXR	ferredoxin reductase		Homo sapiens ferredoxin reductase (FDXR), transcript variant 2, mRNA [NM_004110]	chr17	72858650	72858709	-	CGATCTAACCCCTTACCCATCTCTCTACTGCTGGACTGTGGAGGGTCACCAGGTTGGGAA					Detected	Detected	12.5438	13.3795
A_23_P202881	0.597867	-0.742103	Down	9.75449	10.4966	NM_005103	9638	FEZ1	fasciculation and elongation protein zeta 1 (zygin I)	ENST00000528863	Homo sapiens fasciculation and elongation protein zeta 1 (zygin I) (FEZ1), transcript variant 1, mRNA [NM_005103]	chr11	125318416	125322241	-	TGCTGACAAACATTCTCTTTGCCATGAAGGAGGATAATGAGAAGGTGCCTACTTTGCTAA	GO:0005080,GO:0005739,GO:0005794,GO:0005813,GO:0005874,GO:0005886,GO:0007155,GO:0007399,GO:0007411,GO:0010976,GO:0021766,GO:0030010,GO:0030424,GO:0030425,GO:0030426,GO:0043015,GO:0043025,GO:0047485,GO:0051654,GO:0061881,GO:0070584,GO:0071363,GO:1902902	protein kinase C binding|mitochondrion|Golgi apparatus|centrosome|microtubule|plasma membrane|cell adhesion|nervous system development|axon guidance|positive regulation of neuron projection development|hippocampus development|establishment of cell polarity|axon|dendrite|growth cone|gamma-tubulin binding|neuronal cell body|protein N-terminus binding|establishment of mitochondrion localization|posi…			Detected	Detected	9.75449	10.4966	0.583056	-0.778293	Down	9.04359	9.82188	NM_005103	9638	FEZ1	fasciculation and elongation protein zeta 1 (zygin I)	ENST00000528863	Homo sapiens fasciculation and elongation protein zeta 1 (zygin I) (FEZ1), transcript variant 1, mRNA [NM_005103]	chr11	125318416	125322241	-	TGCTGACAAACATTCTCTTTGCCATGAAGGAGGATAATGAGAAGGTGCCTACTTTGCTAA	GO:0005080,GO:0005739,GO:0005794,GO:0005813,GO:0005874,GO:0005886,GO:0007155,GO:0007399,GO:0007411,GO:0010976,GO:0021766,GO:0030010,GO:0030424,GO:0030425,GO:0030426,GO:0043015,GO:0043025,GO:0047485,GO:0051654,GO:0061881,GO:0070584,GO:0071363,GO:1902902	protein kinase C binding|mitochondrion|Golgi apparatus|centrosome|microtubule|plasma membrane|cell adhesion|nervous system development|axon guidance|positive regulation of neuron projection development|hippocampus development|establishment of cell polarity|axon|dendrite|growth cone|gamma-tubulin binding|neuronal cell body|protein N-terminus binding|establishment of mitochondrion localization|posi…			Detected	Detected	9.04359	9.82188
A_24_P153840	0.560673	-0.834769	Down	4.66324	5.49801	NM_033086	89846	FGD3	FYVE, RhoGEF and PH domain containing 3	ENST00000337352	Homo sapiens FYVE, RhoGEF and PH domain containing 3 (FGD3), transcript variant 2, mRNA [NM_033086]	chr9	95798362	95798421	+	CCTAGCTGGACTCATGGTTCCTAAATAACCACGCTCAGAAGCTCTGCTAGGACTTACCCC	GO:0001726,GO:0005085,GO:0005089,GO:0005737,GO:0005794,GO:0005829,GO:0005856,GO:0007010,GO:0007186,GO:0008360,GO:0030027,GO:0030036,GO:0031267,GO:0035023,GO:0043065,GO:0043087,GO:0046847,GO:0046872,GO:0051056	ruffle|guanyl-nucleotide exchange factor activity|Rho guanyl-nucleotide exchange factor activity|cytoplasm|Golgi apparatus|cytosol|cytoskeleton|cytoskeleton organization|G-protein coupled receptor signaling pathway|regulation of cell shape|lamellipodium|actin cytoskeleton organization|small GTPase binding|regulation of Rho protein signal transduction|positive regulation of apoptotic process|regul…	path:hsa04810	Regulation of actin cytoskeleton	Detected	Detected	4.66324	5.49801	0.17263	-2.53424	Down	4.08942	6.62366	NM_033086	89846	FGD3	FYVE, RhoGEF and PH domain containing 3	ENST00000337352	Homo sapiens FYVE, RhoGEF and PH domain containing 3 (FGD3), transcript variant 2, mRNA [NM_033086]	chr9	95798362	95798421	+	CCTAGCTGGACTCATGGTTCCTAAATAACCACGCTCAGAAGCTCTGCTAGGACTTACCCC	GO:0001726,GO:0005085,GO:0005089,GO:0005737,GO:0005794,GO:0005829,GO:0005856,GO:0007010,GO:0007186,GO:0008360,GO:0030027,GO:0030036,GO:0031267,GO:0035023,GO:0043065,GO:0043087,GO:0046847,GO:0046872,GO:0051056	ruffle|guanyl-nucleotide exchange factor activity|Rho guanyl-nucleotide exchange factor activity|cytoplasm|Golgi apparatus|cytosol|cytoskeleton|cytoskeleton organization|G-protein coupled receptor signaling pathway|regulation of cell shape|lamellipodium|actin cytoskeleton organization|small GTPase binding|regulation of Rho protein signal transduction|positive regulation of apoptotic process|regul…	path:hsa04810	Regulation of actin cytoskeleton	Not Detected	Detected	4.08942	6.62366
A_23_P213336	0.358792	-1.47878	Down	5.70285	7.18163	NM_000800	2246	FGF1	fibroblast growth factor 1 (acidic)		Homo sapiens fibroblast growth factor 1 (acidic) (FGF1), transcript variant 1, mRNA [NM_000800]	chr5	141974812	141974871	-	CAGTCTCTTCTGATTAAAGAGATCTGTTCTGGGTGTTGACCACTCCAGAGAAGTTTCGAG			path:hsa04010,path:hsa04014,path:hsa04015,path:hsa04151,path:hsa04390,path:hsa04810,path:hsa05200,path:hsa05218,path:hsa05224,path:hsa05226	MAPK signaling pathway|Ras signaling pathway|Rap1 signaling pathway|PI3K-Akt signaling pathway|Hippo signaling pathway|Regulation of actin cytoskeleton|Pathways in cancer|Melanoma|Breast cancer|Gastric cancer	Detected	Detected	5.70285	7.18163	0.255353	-1.96944	Down	4.58643	6.55587	NM_000800	2246	FGF1	fibroblast growth factor 1 (acidic)		Homo sapiens fibroblast growth factor 1 (acidic) (FGF1), transcript variant 1, mRNA [NM_000800]	chr5	141974812	141974871	-	CAGTCTCTTCTGATTAAAGAGATCTGTTCTGGGTGTTGACCACTCCAGAGAAGTTTCGAG			path:hsa04010,path:hsa04014,path:hsa04015,path:hsa04151,path:hsa04390,path:hsa04810,path:hsa05200,path:hsa05218,path:hsa05224,path:hsa05226	MAPK signaling pathway|Ras signaling pathway|Rap1 signaling pathway|PI3K-Akt signaling pathway|Hippo signaling pathway|Regulation of actin cytoskeleton|Pathways in cancer|Melanoma|Breast cancer|Gastric cancer	Detected	Detected	4.58643	6.55587
A_32_P209094	0.493858	-1.01783	Down	8.03431	9.05214	NM_018291	55277	FGGY	FGGY carbohydrate kinase domain containing		Homo sapiens FGGY carbohydrate kinase domain containing (FGGY), transcript variant 2, mRNA [NM_018291]	chr1	60228206	60228265	+	AAGCTGGTTGAACACCAGAAGGAGTATTTGGCGATCATGAATGATGACTGAACAGGGCTT	GO:0005623,GO:0019150,GO:0019321,GO:0046835,GO:0070050	cell|D-ribulokinase activity|pentose metabolic process|carbohydrate phosphorylation|neuron cellular homeostasis			Detected	Detected	8.03431	9.05214	0.479174	-1.06138	Down	7.55	8.61138	NM_018291	55277	FGGY	FGGY carbohydrate kinase domain containing		Homo sapiens FGGY carbohydrate kinase domain containing (FGGY), transcript variant 2, mRNA [NM_018291]	chr1	60228206	60228265	+	AAGCTGGTTGAACACCAGAAGGAGTATTTGGCGATCATGAATGATGACTGAACAGGGCTT	GO:0005623,GO:0019150,GO:0019321,GO:0046835,GO:0070050	cell|D-ribulokinase activity|pentose metabolic process|carbohydrate phosphorylation|neuron cellular homeostasis			Detected	Detected	7.55	8.61138
A_33_P3849275	0.497826	-1.00629	Down	8.5946	9.60088	NM_001159704	2273	FHL1	four and a half LIM domains 1		Homo sapiens four and a half LIM domains 1 (FHL1), transcript variant 4, mRNA [NM_001159704]	chrX	135293033	135293092	+	AATATTTTAGCCCCCTCAGATGTTCCTGCAGTGCTGAAATTCATCCTACGGAAGTAACCG	GO:0003254,GO:0005634,GO:0005737,GO:0005886,GO:0005925,GO:0007275,GO:0010972,GO:0030154,GO:0030308,GO:0043268,GO:0044325,GO:0046872,GO:1901016,GO:2000134	regulation of membrane depolarization|nucleus|cytoplasm|plasma membrane|focal adhesion|multicellular organism development|negative regulation of G2/M transition of mitotic cell cycle|cell differentiation|negative regulation of cell growth|positive regulation of potassium ion transport|ion channel binding|metal ion binding|regulation of potassium ion transmembrane transporter activity|negative reg…	path:hsa04630	Jak-STAT signaling pathway	Detected	Detected	8.5946	9.60088	0.492121	-1.02291	Down	8.71905	9.74197	NM_001159704	2273	FHL1	four and a half LIM domains 1		Homo sapiens four and a half LIM domains 1 (FHL1), transcript variant 4, mRNA [NM_001159704]	chrX	135293033	135293092	+	AATATTTTAGCCCCCTCAGATGTTCCTGCAGTGCTGAAATTCATCCTACGGAAGTAACCG	GO:0003254,GO:0005634,GO:0005737,GO:0005886,GO:0005925,GO:0007275,GO:0010972,GO:0030154,GO:0030308,GO:0043268,GO:0044325,GO:0046872,GO:1901016,GO:2000134	regulation of membrane depolarization|nucleus|cytoplasm|plasma membrane|focal adhesion|multicellular organism development|negative regulation of G2/M transition of mitotic cell cycle|cell differentiation|negative regulation of cell growth|positive regulation of potassium ion transport|ion channel binding|metal ion binding|regulation of potassium ion transmembrane transporter activity|negative reg…	path:hsa04630	Jak-STAT signaling pathway	Detected	Detected	8.71905	9.74197
A_23_P114839	0.533051	-0.907654	Down	6.88785	7.7955	NM_004468	2275	FHL3	four and a half LIM domains 3	ENST00000477194	Homo sapiens four and a half LIM domains 3 (FHL3), transcript variant 1, mRNA [NM_004468]	chr1	38463397	38463456	-	AGGGCAGCAGTTCACCTCCCGGGATGAAGATCCCTACTGTGTGGCCTGTTTTGGAGAACT	GO:0001725,GO:0003779,GO:0005634,GO:0005925,GO:0007517,GO:0030018,GO:0030036,GO:0046872	stress fiber|actin binding|nucleus|focal adhesion|muscle organ development|Z disc|actin cytoskeleton organization|metal ion binding			Detected	Detected	6.88785	7.7955	0.455047	-1.13591	Down	6.05864	7.19455	NM_004468	2275	FHL3	four and a half LIM domains 3	ENST00000477194	Homo sapiens four and a half LIM domains 3 (FHL3), transcript variant 1, mRNA [NM_004468]	chr1	38463397	38463456	-	AGGGCAGCAGTTCACCTCCCGGGATGAAGATCCCTACTGTGTGGCCTGTTTTGGAGAACT	GO:0001725,GO:0003779,GO:0005634,GO:0005925,GO:0007517,GO:0030018,GO:0030036,GO:0046872	stress fiber|actin binding|nucleus|focal adhesion|muscle organ development|Z disc|actin cytoskeleton organization|metal ion binding			Detected	Detected	6.05864	7.19455
A_23_P142631	0.344472	-1.53754	Down	5.31117	6.84871	NM_054033	2281	FKBP1B	FK506 binding protein 1B, 12.6 kDa	ENST00000496149	Homo sapiens FK506 binding protein 1B, 12.6 kDa (FKBP1B), transcript variant 2, mRNA [NM_054033]	chr2	24286286	24286345	+	GGTTGTGCATTTTGTGTGATGCATGTAGTAGCCTTTCCTGATGACAGAACACAGATCTCT	GO:0000413,GO:0002027,GO:0003755,GO:0005102,GO:0005528,GO:0005737,GO:0006939,GO:0007204,GO:0009749,GO:0010033,GO:0010459,GO:0010880,GO:0010881,GO:0014808,GO:0016020,GO:0016529,GO:0019227,GO:0019855,GO:0030018,GO:0030073,GO:0030551,GO:0032515,GO:0033017,GO:0033197,GO:0034704,GO:0042098,GO:0042542,GO:0043231,GO:0044325,GO:0048680,GO:0051209,GO:0051280,GO:0051284,GO:0051480,GO:0051775,GO:0060314,GO:…	protein peptidyl-prolyl isomerization|regulation of heart rate|peptidyl-prolyl cis-trans isomerase activity|receptor binding|FK506 binding|cytoplasm|smooth muscle contraction|positive regulation of cytosolic calcium ion concentration|response to glucose|response to organic substance|negative regulation of heart rate|regulation of release of sequestered calcium ion into cytosol by sarcoplasmic ret…			Detected	Detected	5.31117	6.84871	0.408874	-1.29027	Down	5.07868	6.36896	NM_054033	2281	FKBP1B	FK506 binding protein 1B, 12.6 kDa	ENST00000496149	Homo sapiens FK506 binding protein 1B, 12.6 kDa (FKBP1B), transcript variant 2, mRNA [NM_054033]	chr2	24286286	24286345	+	GGTTGTGCATTTTGTGTGATGCATGTAGTAGCCTTTCCTGATGACAGAACACAGATCTCT	GO:0000413,GO:0002027,GO:0003755,GO:0005102,GO:0005528,GO:0005737,GO:0006939,GO:0007204,GO:0009749,GO:0010033,GO:0010459,GO:0010880,GO:0010881,GO:0014808,GO:0016020,GO:0016529,GO:0019227,GO:0019855,GO:0030018,GO:0030073,GO:0030551,GO:0032515,GO:0033017,GO:0033197,GO:0034704,GO:0042098,GO:0042542,GO:0043231,GO:0044325,GO:0048680,GO:0051209,GO:0051280,GO:0051284,GO:0051480,GO:0051775,GO:0060314,GO:…	protein peptidyl-prolyl isomerization|regulation of heart rate|peptidyl-prolyl cis-trans isomerase activity|receptor binding|FK506 binding|cytoplasm|smooth muscle contraction|positive regulation of cytosolic calcium ion concentration|response to glucose|response to organic substance|negative regulation of heart rate|regulation of release of sequestered calcium ion into cytosol by sarcoplasmic ret…			Detected	Detected	5.07868	6.36896
A_21_P0007029	0.536356	-0.898737	Down	6.4478	7.34653		399821	FLJ37035	uncharacterized LOC399821	ENST00000419400	uncharacterized LOC399821 [Source:EntrezGene;Acc:399821] [ENST00000419400]	chr10	127389026	127389085	-	AGACCTGTTGAAAATCATGAATACAAAGAGAGGTCGTTTGCTTCTGTGCTTCAATTCTAT					Detected	Detected	6.4478	7.34653	0.397488	-1.33102	Down	6.43681	7.76783		399821	FLJ37035	uncharacterized LOC399821	ENST00000419400	uncharacterized LOC399821 [Source:EntrezGene;Acc:399821] [ENST00000419400]	chr10	127389026	127389085	-	AGACCTGTTGAAAATCATGAATACAAAGAGAGGTCGTTTGCTTCTGTGCTTCAATTCTAT					Detected	Detected	6.43681	7.76783
A_22_P00002248	0.662485	-0.59404	Down	7.06947	7.66351	NR_033847	399821	FLJ37035	uncharacterized LOC399821	ENST00000525909	Homo sapiens uncharacterized LOC399821 (FLJ37035), long non-coding RNA [NR_033847]	chr10	127395970	127396029	-	AACATTGGGCAAAAGGACTGGCCTCATCTACATTACAGATATCCTTGTGATGGTCTGGAG					Detected	Detected	7.06947	7.66351	0.437686	-1.19203	Down	7.19585	8.38788	NR_033847	399821	FLJ37035	uncharacterized LOC399821	ENST00000525909	Homo sapiens uncharacterized LOC399821 (FLJ37035), long non-coding RNA [NR_033847]	chr10	127395970	127396029	-	AACATTGGGCAAAAGGACTGGCCTCATCTACATTACAGATATCCTTGTGATGGTCTGGAG					Detected	Detected	7.19585	8.38788
A_33_P3405103	0.603647	-0.728224	Down	8.44713	9.17536	NM_020912	84256	FLYWCH1	FLYWCH-type zinc finger 1		Homo sapiens FLYWCH-type zinc finger 1 (FLYWCH1), transcript variant 2, mRNA [NM_020912]	chr16	2990093	2990152	+	GGTAATTGTATTTGTTATCTAATGGTGCATGACCAATTACAACAAAACGTAGTGGGCTTA	GO:0003677,GO:0005654,GO:0005829,GO:0016604,GO:0046872	DNA binding|nucleoplasm|cytosol|nuclear body|metal ion binding			Detected	Detected	8.44713	9.17536	0.522013	-0.937842	Down	8.89274	9.83059	NM_020912	84256	FLYWCH1	FLYWCH-type zinc finger 1		Homo sapiens FLYWCH-type zinc finger 1 (FLYWCH1), transcript variant 2, mRNA [NM_020912]	chr16	2990093	2990152	+	GGTAATTGTATTTGTTATCTAATGGTGCATGACCAATTACAACAAAACGTAGTGGGCTTA	GO:0003677,GO:0005654,GO:0005829,GO:0016604,GO:0046872	DNA binding|nucleoplasm|cytosol|nuclear body|metal ion binding			Detected	Detected	8.89274	9.83059
A_23_P53176	0.443013	-1.17458	Down	4.59968	5.77426	NM_016725	2348	FOLR1	folate receptor 1 (adult)		Homo sapiens folate receptor 1 (adult) (FOLR1), transcript variant 1, mRNA [NM_016725]	chr11	71907268	71907327	+	CCACAGCTCCCAACTATTTGGTTCCTGCTCCATGGTCGGGCCTCTGACAGCCACTTTGAA	GO:0000139,GO:0001947,GO:0003147,GO:0003253,GO:0004872,GO:0005542,GO:0005634,GO:0005768,GO:0005789,GO:0005886,GO:0005887,GO:0006888,GO:0006898,GO:0008144,GO:0008517,GO:0009986,GO:0012507,GO:0015884,GO:0016020,GO:0016323,GO:0016324,GO:0017015,GO:0030133,GO:0030136,GO:0031103,GO:0031362,GO:0031526,GO:0033116,GO:0046655,GO:0048208,GO:0051870,GO:0060828,GO:0061626,GO:0061713,GO:0061714,GO:0070062,GO:…	Golgi membrane|heart looping|neural crest cell migration involved in heart formation|cardiac neural crest cell migration involved in outflow tract morphogenesis|receptor activity|folic acid binding|nucleus|endosome|endoplasmic reticulum membrane|plasma membrane|integral component of plasma membrane|ER to Golgi vesicle-mediated transport|receptor-mediated endocytosis|drug binding|folic acid transm…	path:hsa01523,path:hsa04144	Antifolate resistance|Endocytosis	Detected	Detected	4.59968	5.77426	0.174958	-2.51492	Down	5.38361	7.89853	NM_016725	2348	FOLR1	folate receptor 1 (adult)		Homo sapiens folate receptor 1 (adult) (FOLR1), transcript variant 1, mRNA [NM_016725]	chr11	71907268	71907327	+	CCACAGCTCCCAACTATTTGGTTCCTGCTCCATGGTCGGGCCTCTGACAGCCACTTTGAA	GO:0000139,GO:0001947,GO:0003147,GO:0003253,GO:0004872,GO:0005542,GO:0005634,GO:0005768,GO:0005789,GO:0005886,GO:0005887,GO:0006888,GO:0006898,GO:0008144,GO:0008517,GO:0009986,GO:0012507,GO:0015884,GO:0016020,GO:0016323,GO:0016324,GO:0017015,GO:0030133,GO:0030136,GO:0031103,GO:0031362,GO:0031526,GO:0033116,GO:0046655,GO:0048208,GO:0051870,GO:0060828,GO:0061626,GO:0061713,GO:0061714,GO:0070062,GO:…	Golgi membrane|heart looping|neural crest cell migration involved in heart formation|cardiac neural crest cell migration involved in outflow tract morphogenesis|receptor activity|folic acid binding|nucleus|endosome|endoplasmic reticulum membrane|plasma membrane|integral component of plasma membrane|ER to Golgi vesicle-mediated transport|receptor-mediated endocytosis|drug binding|folic acid transm…	path:hsa01523,path:hsa04144	Antifolate resistance|Endocytosis	Detected	Detected	5.38361	7.89853
A_33_P3408757	0.323192	-1.62954	Down	7.7464	9.37594	NM_001291281	100132074	FOXO6	forkhead box O6		Homo sapiens forkhead box O6 (FOXO6), mRNA [NM_001291281]	chr1	41849198	41849257	+	CGTGTCGAGGCTGTGTAGAGTGCATTGTACAGCATATTTTCATGAATAAAATTGTTTTAA	GO:0000981,GO:0005634,GO:0005737,GO:0006351,GO:0006357,GO:0007613,GO:0009653,GO:0043565,GO:0060999	RNA polymerase II transcription factor activity, sequence-specific DNA binding|nucleus|cytoplasm|transcription, DNA-templated|regulation of transcription from RNA polymerase II promoter|memory|anatomical structure morphogenesis|sequence-specific DNA binding|positive regulation of dendritic spine development	path:hsa04068	FoxO signaling pathway	Detected	Detected	7.7464	9.37594	0.430596	-1.21559	Down	7.4878	8.70339	NM_001291281	100132074	FOXO6	forkhead box O6		Homo sapiens forkhead box O6 (FOXO6), mRNA [NM_001291281]	chr1	41849198	41849257	+	CGTGTCGAGGCTGTGTAGAGTGCATTGTACAGCATATTTTCATGAATAAAATTGTTTTAA	GO:0000981,GO:0005634,GO:0005737,GO:0006351,GO:0006357,GO:0007613,GO:0009653,GO:0043565,GO:0060999	RNA polymerase II transcription factor activity, sequence-specific DNA binding|nucleus|cytoplasm|transcription, DNA-templated|regulation of transcription from RNA polymerase II promoter|memory|anatomical structure morphogenesis|sequence-specific DNA binding|positive regulation of dendritic spine development	path:hsa04068	FoxO signaling pathway	Detected	Detected	7.4878	8.70339
A_23_P11543	0.577182	-0.792903	Down	7.94168	8.73458	NM_000147	2517	FUCA1	fucosidase, alpha-L- 1, tissue	ENST00000374479	Homo sapiens fucosidase, alpha-L- 1, tissue (FUCA1), mRNA [NM_000147]	chr1	24171850	24171909	-	TTCTCTGATAACCTACTTGCTTACTCAATGCCTTTAAGCCAAGTCACCCTGTTGCCTATG	GO:0004560,GO:0005576,GO:0005737,GO:0006004,GO:0006027,GO:0016139,GO:0019377,GO:0035578,GO:0043202,GO:0043312,GO:0070062	alpha-L-fucosidase activity|extracellular region|cytoplasm|fucose metabolic process|glycosaminoglycan catabolic process|glycoside catabolic process|glycolipid catabolic process|azurophil granule lumen|lysosomal lumen|neutrophil degranulation|extracellular exosome	path:hsa00511,path:hsa04142	Other glycan degradation|Lysosome	Detected	Detected	7.94168	8.73458	0.466002	-1.10159	Down	7.64466	8.74625	NM_000147	2517	FUCA1	fucosidase, alpha-L- 1, tissue	ENST00000374479	Homo sapiens fucosidase, alpha-L- 1, tissue (FUCA1), mRNA [NM_000147]	chr1	24171850	24171909	-	TTCTCTGATAACCTACTTGCTTACTCAATGCCTTTAAGCCAAGTCACCCTGTTGCCTATG	GO:0004560,GO:0005576,GO:0005737,GO:0006004,GO:0006027,GO:0016139,GO:0019377,GO:0035578,GO:0043202,GO:0043312,GO:0070062	alpha-L-fucosidase activity|extracellular region|cytoplasm|fucose metabolic process|glycosaminoglycan catabolic process|glycoside catabolic process|glycolipid catabolic process|azurophil granule lumen|lysosomal lumen|neutrophil degranulation|extracellular exosome	path:hsa00511,path:hsa04142	Other glycan degradation|Lysosome	Detected	Detected	7.64466	8.74625
A_33_P3228466	0.555084	-0.849222	Down	4.40248	5.2517	NM_001136008	5349	FXYD3	FXYD domain containing ion transport regulator 3	ENST00000605677	Homo sapiens FXYD domain containing ion transport regulator 3 (FXYD3), transcript variant 4, mRNA [NM_001136008]	chr19	35614047	35614106	+	TGGGATTGCACAACCCCCCAAATGGAAAGGCAGCCAGGAAGACATGTCTGGGCAGGCTAA					Not Detected	Detected	4.40248	5.2517	0.455968	-1.13299	Down	4.49571	5.6287	NM_001136008	5349	FXYD3	FXYD domain containing ion transport regulator 3	ENST00000605677	Homo sapiens FXYD domain containing ion transport regulator 3 (FXYD3), transcript variant 4, mRNA [NM_001136008]	chr19	35614047	35614106	+	TGGGATTGCACAACCCCCCAAATGGAAAGGCAGCCAGGAAGACATGTCTGGGCAGGCTAA					Detected	Detected	4.49571	5.6287
A_23_P502142	0.654634	-0.61124	Down	4.89911	5.51035	NM_002037	2534	FYN	FYN proto-oncogene, Src family tyrosine kinase	ENST00000368678	Homo sapiens FYN proto-oncogene, Src family tyrosine kinase (FYN), transcript variant 1, mRNA [NM_002037]	chr6	111982711	111982770	-	AATCCGAACCTCCTCTGTGAAGCATTCGAGACAGAACCTTGTTATTTCTCAGACTTTGGA	GO:0000165,GO:0001764,GO:0002223,GO:0002250,GO:0004713,GO:0004715,GO:0004871,GO:0005088,GO:0005524,GO:0005634,GO:0005739,GO:0005768,GO:0005829,GO:0005884,GO:0005886,GO:0006468,GO:0006816,GO:0007169,GO:0007411,GO:0007417,GO:0007596,GO:0007612,GO:0007631,GO:0008360,GO:0010629,GO:0010976,GO:0014068,GO:0014069,GO:0015631,GO:0016477,GO:0018108,GO:0019221,GO:0030154,GO:0030168,GO:0030425,GO:0030900,GO:…	MAPK cascade|neuron migration|stimulatory C-type lectin receptor signaling pathway|adaptive immune response|protein tyrosine kinase activity|non-membrane spanning protein tyrosine kinase activity|signal transducer activity|Ras guanyl-nucleotide exchange factor activity|ATP binding|nucleus|mitochondrion|endosome|cytosol|actin filament|plasma membrane|protein phosphorylation|calcium ion transport|t…	path:hsa04071,path:hsa04072,path:hsa04360,path:hsa04380,path:hsa04510,path:hsa04520,path:hsa04611,path:hsa04650,path:hsa04660,path:hsa04664,path:hsa04725,path:hsa05020,path:hsa05130,path:hsa05162,path:hsa05416	Sphingolipid signaling pathway|Phospholipase D signaling pathway|Axon guidance|Osteoclast differentiation|Focal adhesion|Adherens junction|Platelet activation|Natural killer cell mediated cytotoxicity|T cell receptor signaling pathway|Fc epsilon RI signaling pathway|Cholinergic synapse|Prion diseases|Pathogenic Escherichia coli infection|Measles|Viral myocarditis	Detected	Detected	4.89911	5.51035	0.49365	-1.01844	Down	6.72573	7.74417	NM_002037	2534	FYN	FYN proto-oncogene, Src family tyrosine kinase	ENST00000368678	Homo sapiens FYN proto-oncogene, Src family tyrosine kinase (FYN), transcript variant 1, mRNA [NM_002037]	chr6	111982711	111982770	-	AATCCGAACCTCCTCTGTGAAGCATTCGAGACAGAACCTTGTTATTTCTCAGACTTTGGA	GO:0000165,GO:0001764,GO:0002223,GO:0002250,GO:0004713,GO:0004715,GO:0004871,GO:0005088,GO:0005524,GO:0005634,GO:0005739,GO:0005768,GO:0005829,GO:0005884,GO:0005886,GO:0006468,GO:0006816,GO:0007169,GO:0007411,GO:0007417,GO:0007596,GO:0007612,GO:0007631,GO:0008360,GO:0010629,GO:0010976,GO:0014068,GO:0014069,GO:0015631,GO:0016477,GO:0018108,GO:0019221,GO:0030154,GO:0030168,GO:0030425,GO:0030900,GO:…	MAPK cascade|neuron migration|stimulatory C-type lectin receptor signaling pathway|adaptive immune response|protein tyrosine kinase activity|non-membrane spanning protein tyrosine kinase activity|signal transducer activity|Ras guanyl-nucleotide exchange factor activity|ATP binding|nucleus|mitochondrion|endosome|cytosol|actin filament|plasma membrane|protein phosphorylation|calcium ion transport|t…	path:hsa04071,path:hsa04072,path:hsa04360,path:hsa04380,path:hsa04510,path:hsa04520,path:hsa04611,path:hsa04650,path:hsa04660,path:hsa04664,path:hsa04725,path:hsa05020,path:hsa05130,path:hsa05162,path:hsa05416	Sphingolipid signaling pathway|Phospholipase D signaling pathway|Axon guidance|Osteoclast differentiation|Focal adhesion|Adherens junction|Platelet activation|Natural killer cell mediated cytotoxicity|T cell receptor signaling pathway|Fc epsilon RI signaling pathway|Cholinergic synapse|Prion diseases|Pathogenic Escherichia coli infection|Measles|Viral myocarditis	Detected	Detected	6.72573	7.74417
A_23_P203972	0.274979	-1.8626	Down	3.07967	4.94227	NM_007197	11211	FZD10	frizzled class receptor 10	ENST00000229030	Homo sapiens frizzled class receptor 10 (FZD10), mRNA [NM_007197]	chr12	130650174	130650233	+	CTTCACAGTGCCAGGAAAGAGTGGTTTCTGCGTGTGTATATTTGTAATATATGATATTTT	GO:0004930,GO:0005654,GO:0005737,GO:0005887,GO:0009986,GO:0017147,GO:0030182,GO:0032956,GO:0034260,GO:0038031,GO:0042813,GO:0043507,GO:0043547,GO:0060070,GO:0071300	G-protein coupled receptor activity|nucleoplasm|cytoplasm|integral component of plasma membrane|cell surface|Wnt-protein binding|neuron differentiation|regulation of actin cytoskeleton organization|negative regulation of GTPase activity|non-canonical Wnt signaling pathway via JNK cascade|Wnt-activated receptor activity|positive regulation of JUN kinase activity|positive regulation of GTPase activ…	path:hsa04150,path:hsa04310,path:hsa04390,path:hsa04550,path:hsa04916,path:hsa04934,path:hsa05165,path:hsa05166,path:hsa05200,path:hsa05205,path:hsa05217,path:hsa05224,path:hsa05225,path:hsa05226	mTOR signaling pathway|Wnt signaling pathway|Hippo signaling pathway|Signaling pathways regulating pluripotency of stem cells|Melanogenesis|Cushing syndrome|Human papillomavirus infection|Human T-cell leukemia virus 1 infection|Pathways in cancer|Proteoglycans in cancer|Basal cell carcinoma|Breast cancer|Hepatocellular carcinoma|Gastric cancer	Not Detected	Detected	3.07967	4.94227	0.537447	-0.895805	Down	4.10833	5.00414	NM_007197	11211	FZD10	frizzled class receptor 10	ENST00000229030	Homo sapiens frizzled class receptor 10 (FZD10), mRNA [NM_007197]	chr12	130650174	130650233	+	CTTCACAGTGCCAGGAAAGAGTGGTTTCTGCGTGTGTATATTTGTAATATATGATATTTT	GO:0004930,GO:0005654,GO:0005737,GO:0005887,GO:0009986,GO:0017147,GO:0030182,GO:0032956,GO:0034260,GO:0038031,GO:0042813,GO:0043507,GO:0043547,GO:0060070,GO:0071300	G-protein coupled receptor activity|nucleoplasm|cytoplasm|integral component of plasma membrane|cell surface|Wnt-protein binding|neuron differentiation|regulation of actin cytoskeleton organization|negative regulation of GTPase activity|non-canonical Wnt signaling pathway via JNK cascade|Wnt-activated receptor activity|positive regulation of JUN kinase activity|positive regulation of GTPase activ…	path:hsa04150,path:hsa04310,path:hsa04390,path:hsa04550,path:hsa04916,path:hsa04934,path:hsa05165,path:hsa05166,path:hsa05200,path:hsa05205,path:hsa05217,path:hsa05224,path:hsa05225,path:hsa05226	mTOR signaling pathway|Wnt signaling pathway|Hippo signaling pathway|Signaling pathways regulating pluripotency of stem cells|Melanogenesis|Cushing syndrome|Human papillomavirus infection|Human T-cell leukemia virus 1 infection|Pathways in cancer|Proteoglycans in cancer|Basal cell carcinoma|Breast cancer|Hepatocellular carcinoma|Gastric cancer	Not Detected	Detected	4.10833	5.00414
A_22_P00016315	0.212624	-2.23363	Down	4.14973	6.38336	NR_033834	440119	FZD10-AS1	FZD10 antisense RNA 1 (head to head)	ENST00000509760	Homo sapiens FZD10 antisense RNA 1 (head to head) (FZD10-AS1), long non-coding RNA [NR_033834]	chr12	130639897	130639956	-	AAATAGGATAGGAAAGATCGTTTTGCTATCCCTGAATGCCTGTCACCCTTGTTTCGTAAG					Not Detected	Detected	4.14973	6.38336	0.113722	-3.13642	Down	3.13342	6.26984	NR_033834	440119	FZD10-AS1	FZD10 antisense RNA 1 (head to head)	ENST00000509760	Homo sapiens FZD10 antisense RNA 1 (head to head) (FZD10-AS1), long non-coding RNA [NR_033834]	chr12	130639897	130639956	-	AAATAGGATAGGAAAGATCGTTTTGCTATCCCTGAATGCCTGTCACCCTTGTTTCGTAAG					Not Detected	Detected	3.13342	6.26984
[truncated: 894 more rows]
