# Supplementary material for: Nuclear miR-451a activates KDM7A and leads to cetuximab resistance in head and neck squamous cell carcinoma
Source: Cell Mol Life Sci. 2024 Jun 28;81(1):282. doi: 10.1007/s00018-024-05324-x (PMC11335205; doi:10.1007/s00018-024-05324-x)
Supplement: Supplementary file 4 — Supplementary file4 (XLSX 537 KB) [file 18_2024_5324_MOESM4_ESM.xlsx]

## Sheet: Sheet1
file	comp1_CAL27_451A_vs._CAL27_NC_FC1.5_up.csv																							comp1_CAL27_451A_vs._CAL27_MIMICNC_FC1.5_up.csv	comp3_CAL27_CTX_vs._CAL27_FC1.5_up.csv																							comp3_CAL27_CTX_vs._CAL27_FC1.5_up.csv
header	FoldChange(CAL27_451A_vs._CAL27_MIMICNC)	log2FoldChange(CAL27_451A_vs._CAL27_MIMICNC)	Regulation(CAL27_451A_vs._CAL27_MIMICNC)	Case_mean(CAL27_451A_vs._CAL27_MIMICNC)	Control_mean(CAL27_451A_vs._CAL27_MIMICNC)	RefSeqAccession	EntrezGeneID	GeneSymbol	GeneName	EnsemblID	Description	Chrom	Start	End	Strand	Sequence	GO_id	GO_Description	KEGG_id	KEGG_Description	CAL27_451A.flag	CAL27_MIMICNC.flag	CAL27_451A.normalized	CAL27_MIMICNC.normalized	FoldChange(CAL27_CTX_vs._CAL27)	log2FoldChange(CAL27_CTX_vs._CAL27)	Regulation(CAL27_CTX_vs._CAL27)	Case_mean(CAL27_CTX_vs._CAL27)	Control_mean(CAL27_CTX_vs._CAL27)	RefSeqAccession	EntrezGeneID	GeneSymbol	GeneName	EnsemblID	Description	Chrom	Start	End	Strand	Sequence	GO_id	GO_Description	KEGG_id	KEGG_Description	CAL27_CTX.flag	CAL27.flag	CAL27_CTX.normalized	CAL27.normalized
A_23_P202988	1.90661	0.93101	Up	9.83812	8.90711	NM_015423	60496	AASDHPPT	aminoadipate-semialdehyde dehydrogenase-phosphopantetheinyl transferase	ENST00000534152	Homo sapiens aminoadipate-semialdehyde dehydrogenase-phosphopantetheinyl transferase (AASDHPPT), mRNA [NM_015423]	chr11	105968976	105969035	+	CGTATTCCTCTTAACGTGAACCGTCTGTTCATTGTTTTTACCTGTTTTCGTTTTAGCAAG	GO:0000287,GO:0005829,GO:0008897,GO:0015939,GO:0019878,GO:0070062	magnesium ion binding|cytosol|holo-[acyl-carrier-protein] synthase activity|pantothenate metabolic process|lysine biosynthetic process via aminoadipic acid|extracellular exosome	path:hsa00770	Pantothenate and CoA biosynthesis	Detected	Detected	9.83812	8.90711	1.7713	0.824806	Up	10.1363	9.3115	NM_015423	60496	AASDHPPT	aminoadipate-semialdehyde dehydrogenase-phosphopantetheinyl transferase	ENST00000534152	Homo sapiens aminoadipate-semialdehyde dehydrogenase-phosphopantetheinyl transferase (AASDHPPT), mRNA [NM_015423]	chr11	105968976	105969035	+	CGTATTCCTCTTAACGTGAACCGTCTGTTCATTGTTTTTACCTGTTTTCGTTTTAGCAAG	GO:0000287,GO:0005829,GO:0008897,GO:0015939,GO:0019878,GO:0070062	magnesium ion binding|cytosol|holo-[acyl-carrier-protein] synthase activity|pantothenate metabolic process|lysine biosynthetic process via aminoadipic acid|extracellular exosome	path:hsa00770	Pantothenate and CoA biosynthesis	Detected	Detected	10.1363	9.3115
A_33_P3367984	3.37274	1.75392	Up	8.92843	7.17451	NM_173076	26154	ABCA12	ATP-binding cassette, sub-family A (ABC1), member 12	ENST00000272895	Homo sapiens ATP-binding cassette, sub-family A (ABC1), member 12 (ABCA12), transcript variant 1, mRNA [NM_173076]	chr2	215796277	215796336	-	ATACAAGTTTGTCAGCTTTGGCATGACTGTTTGTCTCGAAAACCAATAAACTCAAAGTTT			path:hsa02010	ABC transporters	Detected	Detected	8.92843	7.17451	2.28553	1.19253	Up	8.62951	7.43698	NM_173076	26154	ABCA12	ATP-binding cassette, sub-family A (ABC1), member 12	ENST00000272895	Homo sapiens ATP-binding cassette, sub-family A (ABC1), member 12 (ABCA12), transcript variant 1, mRNA [NM_173076]	chr2	215796277	215796336	-	ATACAAGTTTGTCAGCTTTGGCATGACTGTTTGTCTCGAAAACCAATAAACTCAAAGTTT			path:hsa02010	ABC transporters	Detected	Detected	8.62951	7.43698
A_32_P139894	2.49924	1.32149	Up	9.92413	8.60264	NM_007314	27	ABL2	ABL proto-oncogene 2, non-receptor tyrosine kinase		Homo sapiens ABL proto-oncogene 2, non-receptor tyrosine kinase (ABL2), transcript variant b, mRNA [NM_007314]	chr1	179068812	179068871	-	CAAACATGCGGATTCAATTCTTTAAAACTCGTTGAACGTTTATACCAAAGGTCCCGCCCC			path:hsa04012,path:hsa04014,path:hsa05416	ErbB signaling pathway|Ras signaling pathway|Viral myocarditis	Detected	Detected	9.92413	8.60264	2.08486	1.05995	Up	10.5948	9.53481	NM_007314	27	ABL2	ABL proto-oncogene 2, non-receptor tyrosine kinase		Homo sapiens ABL proto-oncogene 2, non-receptor tyrosine kinase (ABL2), transcript variant b, mRNA [NM_007314]	chr1	179068812	179068871	-	CAAACATGCGGATTCAATTCTTTAAAACTCGTTGAACGTTTATACCAAAGGTCCCGCCCC			path:hsa04012,path:hsa04014,path:hsa05416	ErbB signaling pathway|Ras signaling pathway|Viral myocarditis	Detected	Detected	10.5948	9.53481
A_33_P3413671	1.6339	0.708317	Up	6.50549	5.79717	NM_007314	27	ABL2	ABL proto-oncogene 2, non-receptor tyrosine kinase		Homo sapiens ABL proto-oncogene 2, non-receptor tyrosine kinase (ABL2), transcript variant b, mRNA [NM_007314]	chr1	179073183	179073242	-	AACACCTAGTCTAGGGATGCACAGCAGAATCCCCTAGGGTTAAAAAACAAAACAAAACAA			path:hsa04012,path:hsa04014,path:hsa05416	ErbB signaling pathway|Ras signaling pathway|Viral myocarditis	Detected	Detected	6.50549	5.79717	2.19793	1.13615	Up	7.22374	6.08759	NM_007314	27	ABL2	ABL proto-oncogene 2, non-receptor tyrosine kinase		Homo sapiens ABL proto-oncogene 2, non-receptor tyrosine kinase (ABL2), transcript variant b, mRNA [NM_007314]	chr1	179073183	179073242	-	AACACCTAGTCTAGGGATGCACAGCAGAATCCCCTAGGGTTAAAAAACAAAACAAAACAA			path:hsa04012,path:hsa04014,path:hsa05416	ErbB signaling pathway|Ras signaling pathway|Viral myocarditis	Detected	Detected	7.22374	6.08759
A_24_P248606	2.15706	1.10907	Up	8.88959	7.78052	NM_004457	2181	ACSL3	acyl-CoA synthetase long-chain family member 3		Homo sapiens acyl-CoA synthetase long-chain family member 3 (ACSL3), transcript variant 1, mRNA [NM_004457]	chr2	223807495	223807554	+	GTATTTGATGATAGCATTCTCACTAAGACACATGAGAATTTAACTTTATAACCGCGTGAG	GO:0004467,GO:0005524,GO:0005741,GO:0005778,GO:0005783,GO:0005789,GO:0005794,GO:0005811,GO:0006633,GO:0007420,GO:0007584,GO:0014070,GO:0016020,GO:0016021,GO:0019901,GO:0019904,GO:0034379,GO:0035338,GO:0042998,GO:0044539,GO:0048471,GO:0051047,GO:0102391,GO:2001247	long-chain fatty acid-CoA ligase activity|ATP binding|mitochondrial outer membrane|peroxisomal membrane|endoplasmic reticulum|endoplasmic reticulum membrane|Golgi apparatus|lipid droplet|fatty acid biosynthetic process|brain development|response to nutrient|response to organic cyclic compound|membrane|integral component of membrane|protein kinase binding|protein domain specific binding|very-low-d…	path:hsa00061,path:hsa00071,path:hsa03320,path:hsa04146,path:hsa04216,path:hsa04714,path:hsa04920	Fatty acid biosynthesis|Fatty acid degradation|PPAR signaling pathway|Peroxisome|Ferroptosis|Thermogenesis|Adipocytokine signaling pathway	Detected	Detected	8.88959	7.78052	1.52089	0.60492	Up	9.12412	8.5192	NM_004457	2181	ACSL3	acyl-CoA synthetase long-chain family member 3		Homo sapiens acyl-CoA synthetase long-chain family member 3 (ACSL3), transcript variant 1, mRNA [NM_004457]	chr2	223807495	223807554	+	GTATTTGATGATAGCATTCTCACTAAGACACATGAGAATTTAACTTTATAACCGCGTGAG	GO:0004467,GO:0005524,GO:0005741,GO:0005778,GO:0005783,GO:0005789,GO:0005794,GO:0005811,GO:0006633,GO:0007420,GO:0007584,GO:0014070,GO:0016020,GO:0016021,GO:0019901,GO:0019904,GO:0034379,GO:0035338,GO:0042998,GO:0044539,GO:0048471,GO:0051047,GO:0102391,GO:2001247	long-chain fatty acid-CoA ligase activity|ATP binding|mitochondrial outer membrane|peroxisomal membrane|endoplasmic reticulum|endoplasmic reticulum membrane|Golgi apparatus|lipid droplet|fatty acid biosynthetic process|brain development|response to nutrient|response to organic cyclic compound|membrane|integral component of membrane|protein kinase binding|protein domain specific binding|very-low-d…	path:hsa00061,path:hsa00071,path:hsa03320,path:hsa04146,path:hsa04216,path:hsa04714,path:hsa04920	Fatty acid biosynthesis|Fatty acid degradation|PPAR signaling pathway|Peroxisome|Ferroptosis|Thermogenesis|Adipocytokine signaling pathway	Detected	Detected	9.12412	8.5192
A_33_P3416946	2.03213	1.02299	Up	7.0418	6.01881	NM_018477	55860	ACTR10	actin-related protein 10 homolog (S. cerevisiae)	ENST00000254286	Homo sapiens actin-related protein 10 homolog (S. cerevisiae) (ACTR10), mRNA [NM_018477]	chr14	58702246	58702305	+	GTTTGTGCTTTATATCTTCTCAGGGCAGAGGTTCTTGAAATATGTACTCAATCATTTAAC	GO:0005576,GO:0005829,GO:0005869,GO:0006888,GO:0007018,GO:0019886,GO:0035578,GO:0043312,GO:1904813	extracellular region|cytosol|dynactin complex|ER to Golgi vesicle-mediated transport|microtubule-based movement|antigen processing and presentation of exogenous peptide antigen via MHC class II|azurophil granule lumen|neutrophil degranulation|ficolin-1-rich granule lumen			Detected	Detected	7.0418	6.01881	1.5146	0.598936	Up	7.12061	6.52167	NM_018477	55860	ACTR10	actin-related protein 10 homolog (S. cerevisiae)	ENST00000254286	Homo sapiens actin-related protein 10 homolog (S. cerevisiae) (ACTR10), mRNA [NM_018477]	chr14	58702246	58702305	+	GTTTGTGCTTTATATCTTCTCAGGGCAGAGGTTCTTGAAATATGTACTCAATCATTTAAC	GO:0005576,GO:0005829,GO:0005869,GO:0006888,GO:0007018,GO:0019886,GO:0035578,GO:0043312,GO:1904813	extracellular region|cytosol|dynactin complex|ER to Golgi vesicle-mediated transport|microtubule-based movement|antigen processing and presentation of exogenous peptide antigen via MHC class II|azurophil granule lumen|neutrophil degranulation|ficolin-1-rich granule lumen			Detected	Detected	7.12061	6.52167
A_22_P00000010	2.27293	1.18455	Up	7.36098	6.17643	NM_003474	8038	ADAM12	ADAM metallopeptidase domain 12	ENST00000368679	Homo sapiens ADAM metallopeptidase domain 12 (ADAM12), transcript variant 1, mRNA [NM_003474]	chr10	127700996	127701055	-	CTCATATTGGGGTTCGACAGGTAAACACAAACTGCTATTTCAGTAGAAAAAGTTATTGTT					Detected	Detected	7.36098	6.17643	1.65249	0.724644	Up	7.82335	7.0987	NM_003474	8038	ADAM12	ADAM metallopeptidase domain 12	ENST00000368679	Homo sapiens ADAM metallopeptidase domain 12 (ADAM12), transcript variant 1, mRNA [NM_003474]	chr10	127700996	127701055	-	CTCATATTGGGGTTCGACAGGTAAACACAAACTGCTATTTCAGTAGAAAAAGTTATTGTT					Detected	Detected	7.82335	7.0987
A_33_P3310929	1.5891	0.668207	Up	5.91004	5.24184	NM_003474	8038	ADAM12	ADAM metallopeptidase domain 12	ENST00000368679	Homo sapiens ADAM metallopeptidase domain 12 (ADAM12), transcript variant 1, mRNA [NM_003474]	chr10	127703443	127703502	-	TTTTGTGGTTGGGGGAGGCACGGGGTGGAGTATTCTTTTTTATATCCTCAAAACAAAAAA					Detected	Detected	5.91004	5.24184	2.18207	1.1257	Up	6.77053	5.64483	NM_003474	8038	ADAM12	ADAM metallopeptidase domain 12	ENST00000368679	Homo sapiens ADAM metallopeptidase domain 12 (ADAM12), transcript variant 1, mRNA [NM_003474]	chr10	127703443	127703502	-	TTTTGTGGTTGGGGGAGGCACGGGGTGGAGTATTCTTTTTTATATCCTCAAAACAAAAAA					Detected	Detected	6.77053	5.64483
A_23_P211039	2.36104	1.23942	Up	5.46141	4.22199	NM_006988	9510	ADAMTS1	ADAM metallopeptidase with thrombospondin type 1 motif, 1	ENST00000464589	Homo sapiens ADAM metallopeptidase with thrombospondin type 1 motif, 1 (ADAMTS1), mRNA [NM_006988]	chr21	28209709	28209768	-	TATGGGGGTAGATAGAAAAGGAGTTGAATCATCAGAGTAAACTGCCAGTTGCAAATTTGA					Detected	Not Detected	5.46141	4.22199	6.56755	2.71536	Up	8.94156	6.22621	NM_006988	9510	ADAMTS1	ADAM metallopeptidase with thrombospondin type 1 motif, 1	ENST00000464589	Homo sapiens ADAM metallopeptidase with thrombospondin type 1 motif, 1 (ADAMTS1), mRNA [NM_006988]	chr21	28209709	28209768	-	TATGGGGGTAGATAGAAAAGGAGTTGAATCATCAGAGTAAACTGCCAGTTGCAAATTTGA					Detected	Detected	8.94156	6.22621
A_33_P3286953	3.71939	1.89507	Up	7.18094	5.28587	NM_197941	11174	ADAMTS6	ADAM metallopeptidase with thrombospondin type 1 motif, 6	ENST00000381052	Homo sapiens ADAM metallopeptidase with thrombospondin type 1 motif, 6 (ADAMTS6), mRNA [NM_197941]	chr5	64447355	64447414	-	AGGGAGACTTGCTTACTGTGGAGCGTTTGTGTTCTTTCGAGTAAATCCAATAGCCTGTTT	GO:0004222,GO:0005578,GO:0008237,GO:0046872	metalloendopeptidase activity|proteinaceous extracellular matrix|metallopeptidase activity|metal ion binding			Detected	Detected	7.18094	5.28587	5.25694	2.39422	Up	9.38654	6.99232	NM_197941	11174	ADAMTS6	ADAM metallopeptidase with thrombospondin type 1 motif, 6	ENST00000381052	Homo sapiens ADAM metallopeptidase with thrombospondin type 1 motif, 6 (ADAMTS6), mRNA [NM_197941]	chr5	64447355	64447414	-	AGGGAGACTTGCTTACTGTGGAGCGTTTGTGTTCTTTCGAGTAAATCCAATAGCCTGTTT	GO:0004222,GO:0005578,GO:0008237,GO:0046872	metalloendopeptidase activity|proteinaceous extracellular matrix|metallopeptidase activity|metal ion binding			Detected	Detected	9.38654	6.99232
A_23_P213319	3.18759	1.67247	Up	7.59507	5.9226	NM_197941	11174	ADAMTS6	ADAM metallopeptidase with thrombospondin type 1 motif, 6	ENST00000381052	Homo sapiens ADAM metallopeptidase with thrombospondin type 1 motif, 6 (ADAMTS6), mRNA [NM_197941]	chr5	64444831	64444890	-	TCATTAGGAACTTTTTTGTTTGAATGAATGTCACATAGGTATCCTCAGTAACACAGAACG	GO:0004222,GO:0005578,GO:0008237,GO:0046872	metalloendopeptidase activity|proteinaceous extracellular matrix|metallopeptidase activity|metal ion binding			Detected	Detected	7.59507	5.9226	4.72749	2.24107	Up	9.79755	7.55647	NM_197941	11174	ADAMTS6	ADAM metallopeptidase with thrombospondin type 1 motif, 6	ENST00000381052	Homo sapiens ADAM metallopeptidase with thrombospondin type 1 motif, 6 (ADAMTS6), mRNA [NM_197941]	chr5	64444831	64444890	-	TCATTAGGAACTTTTTTGTTTGAATGAATGTCACATAGGTATCCTCAGTAACACAGAACG	GO:0004222,GO:0005578,GO:0008237,GO:0046872	metalloendopeptidase activity|proteinaceous extracellular matrix|metallopeptidase activity|metal ion binding			Detected	Detected	9.79755	7.55647
A_33_P3268798	4.97325	2.31419	Up	6.04885	3.73466	NM_001286259	134637	ADAT2	adenosine deaminase, tRNA-specific 2		Homo sapiens adenosine deaminase, tRNA-specific 2 (ADAT2), transcript variant 2, mRNA [NM_001286259]	chr6	143744121	143744180	-	CTCATGGTGAATTGCTTCAGTACCATGGTTTTGTTTTTTCCTTTTGAAAAGTTGGTCTAT	GO:0002100,GO:0005654,GO:0006400,GO:0008270,GO:0052717,GO:0052718	tRNA wobble adenosine to inosine editing|nucleoplasm|tRNA modification|zinc ion binding|tRNA-specific adenosine-34 deaminase activity|tRNA-specific adenosine-34 deaminase complex			Detected	Not Detected	6.04885	3.73466	1.65389	0.725866	Up	6.37501	5.64914	NM_001286259	134637	ADAT2	adenosine deaminase, tRNA-specific 2		Homo sapiens adenosine deaminase, tRNA-specific 2 (ADAT2), transcript variant 2, mRNA [NM_001286259]	chr6	143744121	143744180	-	CTCATGGTGAATTGCTTCAGTACCATGGTTTTGTTTTTTCCTTTTGAAAAGTTGGTCTAT	GO:0002100,GO:0005654,GO:0006400,GO:0008270,GO:0052717,GO:0052718	tRNA wobble adenosine to inosine editing|nucleoplasm|tRNA modification|zinc ion binding|tRNA-specific adenosine-34 deaminase activity|tRNA-specific adenosine-34 deaminase complex			Detected	Detected	6.37501	5.64914
A_33_P3372924	3.2569	1.7035	Up	4.46961	2.76611	XM_005273202	56997	ADCK3	aarF domain containing kinase 3	ENST00000366779	aarF domain containing kinase 3 [Source:HGNC Symbol;Acc:HGNC:16812] [ENST00000366779]	chr1	227087089	227087148	+	TTTCCATAAGTGGGTGGATGGGTTCCTGAGCTCTCTACTGTTAATAGAACTTGCTCTCTC	GO:0005524,GO:0005739,GO:0006744,GO:0016021,GO:0016301,GO:0016310,GO:0043531	ATP binding|mitochondrion|ubiquinone biosynthetic process|integral component of membrane|kinase activity|phosphorylation|ADP binding			Detected	Not Detected	4.46961	2.76611	1.77502	0.827834	Up	4.61557	3.78774	XM_005273202	56997	ADCK3	aarF domain containing kinase 3	ENST00000366779	aarF domain containing kinase 3 [Source:HGNC Symbol;Acc:HGNC:16812] [ENST00000366779]	chr1	227087089	227087148	+	TTTCCATAAGTGGGTGGATGGGTTCCTGAGCTCTCTACTGTTAATAGAACTTGCTCTCTC	GO:0005524,GO:0005739,GO:0006744,GO:0016021,GO:0016301,GO:0016310,GO:0043531	ATP binding|mitochondrion|ubiquinone biosynthetic process|integral component of membrane|kinase activity|phosphorylation|ADP binding			Detected	Not Detected	4.61557	3.78774
A_23_P145024	1.671	0.740716	Up	12.1428	11.4021	NM_000024	154	ADRB2	adrenoceptor beta 2, surface	ENST00000305988	Homo sapiens adrenoceptor beta 2, surface (ADRB2), mRNA [NM_000024]	chr5	148208080	148208139	+	CTCTTATTTGCTCACACGGGGTATTTTAGGCAGGGATTTGAGGAGCAGCTTCAGTTGTTT			path:hsa04020,path:hsa04022,path:hsa04024,path:hsa04080,path:hsa04261,path:hsa04923,path:hsa04924,path:hsa04970	Calcium signaling pathway|cGMP-PKG signaling pathway|cAMP signaling pathway|Neuroactive ligand-receptor interaction|Adrenergic signaling in cardiomyocytes|Regulation of lipolysis in adipocytes|Renin secretion|Salivary secretion	Detected	Detected	12.1428	11.4021	2.27879	1.18827	Up	13.6711	12.4828	NM_000024	154	ADRB2	adrenoceptor beta 2, surface	ENST00000305988	Homo sapiens adrenoceptor beta 2, surface (ADRB2), mRNA [NM_000024]	chr5	148208080	148208139	+	CTCTTATTTGCTCACACGGGGTATTTTAGGCAGGGATTTGAGGAGCAGCTTCAGTTGTTT			path:hsa04020,path:hsa04022,path:hsa04024,path:hsa04080,path:hsa04261,path:hsa04923,path:hsa04924,path:hsa04970	Calcium signaling pathway|cGMP-PKG signaling pathway|cAMP signaling pathway|Neuroactive ligand-receptor interaction|Adrenergic signaling in cardiomyocytes|Regulation of lipolysis in adipocytes|Renin secretion|Salivary secretion	Detected	Detected	13.6711	12.4828
A_23_P355289	2.59128	1.37367	Up	10.6536	9.27994	NR_003226	172	AFG3L1P	AFG3-like AAA ATPase 1, pseudogene	ENST00000427658	Homo sapiens AFG3-like AAA ATPase 1, pseudogene (AFG3L1P), transcript variant 1, non-coding RNA [NR_003226]	chr16	90062393	90062452	+	TCAACAGGGATGACTCAGCAGACTCAGCAGGGATGACTCAGCACTGCCCCTCAACAGACA					Detected	Detected	10.6536	9.27994	2.56892	1.36116	Up	11.1159	9.75477	NR_003226	172	AFG3L1P	AFG3-like AAA ATPase 1, pseudogene	ENST00000427658	Homo sapiens AFG3-like AAA ATPase 1, pseudogene (AFG3L1P), transcript variant 1, non-coding RNA [NR_003226]	chr16	90062393	90062452	+	TCAACAGGGATGACTCAGCAGACTCAGCAGGGATGACTCAGCACTGCCCCTCAACAGACA					Detected	Detected	11.1159	9.75477
A_32_P41526	3.98765	1.99554	Up	5.52262	3.52708	NM_001144000	729092	AGAP5	ArfGAP with GTPase domain, ankyrin repeat and PH domain 5		Homo sapiens ArfGAP with GTPase domain, ankyrin repeat and PH domain 5 (AGAP5), mRNA [NM_001144000]	chr10	75435147	75435206	-	GAAGAAAAGCACCAACAACTTTATGATTGTGTCTGCCACTGGCCAAACATGGCACTTTGA	GO:0005096,GO:0046872	GTPase activator activity|metal ion binding			Detected	Not Detected	5.52262	3.52708	2.03215	1.023	Up	5.28967	4.26667	NM_001144000	729092	AGAP5	ArfGAP with GTPase domain, ankyrin repeat and PH domain 5		Homo sapiens ArfGAP with GTPase domain, ankyrin repeat and PH domain 5 (AGAP5), mRNA [NM_001144000]	chr10	75435147	75435206	-	GAAGAAAAGCACCAACAACTTTATGATTGTGTCTGCCACTGGCCAAACATGGCACTTTGA	GO:0005096,GO:0046872	GTPase activator activity|metal ion binding			Detected	Detected	5.28967	4.26667
A_32_P27706	1.66999	0.739843	Up	10.5066	9.76671	NM_003659	8540	AGPS	alkylglycerone phosphate synthase	ENST00000264167	Homo sapiens alkylglycerone phosphate synthase (AGPS), mRNA [NM_003659]	chr2	178408390	178408449	+	ACTGAGCCATACTGTTTTCCACAAGGGCTCAACACATAGTCAGTATTCCGTGCTTTCAGT	GO:0005730,GO:0005739,GO:0005777,GO:0005778,GO:0005782,GO:0008609,GO:0008610,GO:0008611,GO:0016020,GO:0016614,GO:0071949	nucleolus|mitochondrion|peroxisome|peroxisomal membrane|peroxisomal matrix|alkylglycerone-phosphate synthase activity|lipid biosynthetic process|ether lipid biosynthetic process|membrane|oxidoreductase activity, acting on CH-OH group of donors|FAD binding	path:hsa00565,path:hsa04146	Ether lipid metabolism|Peroxisome	Detected	Detected	10.5066	9.76671	2.01503	1.0108	Up	10.9119	9.90108	NM_003659	8540	AGPS	alkylglycerone phosphate synthase	ENST00000264167	Homo sapiens alkylglycerone phosphate synthase (AGPS), mRNA [NM_003659]	chr2	178408390	178408449	+	ACTGAGCCATACTGTTTTCCACAAGGGCTCAACACATAGTCAGTATTCCGTGCTTTCAGT	GO:0005730,GO:0005739,GO:0005777,GO:0005778,GO:0005782,GO:0008609,GO:0008610,GO:0008611,GO:0016020,GO:0016614,GO:0071949	nucleolus|mitochondrion|peroxisome|peroxisomal membrane|peroxisomal matrix|alkylglycerone-phosphate synthase activity|lipid biosynthetic process|ether lipid biosynthetic process|membrane|oxidoreductase activity, acting on CH-OH group of donors|FAD binding	path:hsa00565,path:hsa04146	Ether lipid metabolism|Peroxisome	Detected	Detected	10.9119	9.90108
A_24_P28657	2.16622	1.11518	Up	8.02345	6.90827	NM_015446	25909	AHCTF1	AT hook containing transcription factor 1	ENST00000326225	Homo sapiens AT hook containing transcription factor 1 (AHCTF1), mRNA [NM_015446]	chr1	247003096	247003155	-	AACACACGCCCTGTTCTCTACAGTACAACTGTGTGCAATTAAGCAATGGTACTTGATGTA	GO:0000777,GO:0000910,GO:0003677,GO:0003700,GO:0005634,GO:0005643,GO:0005654,GO:0005829,GO:0007062,GO:0015031,GO:0016363,GO:0031965,GO:0034399,GO:0051028,GO:0051292,GO:0070062	condensed chromosome kinetochore|cytokinesis|DNA binding|DNA binding transcription factor activity|nucleus|nuclear pore|nucleoplasm|cytosol|sister chromatid cohesion|protein transport|nuclear matrix|nuclear membrane|nuclear periphery|mRNA transport|nuclear pore complex assembly|extracellular exosome			Detected	Detected	8.02345	6.90827	1.61704	0.693359	Up	8.40928	7.71592	NM_015446	25909	AHCTF1	AT hook containing transcription factor 1	ENST00000326225	Homo sapiens AT hook containing transcription factor 1 (AHCTF1), mRNA [NM_015446]	chr1	247003096	247003155	-	AACACACGCCCTGTTCTCTACAGTACAACTGTGTGCAATTAAGCAATGGTACTTGATGTA	GO:0000777,GO:0000910,GO:0003677,GO:0003700,GO:0005634,GO:0005643,GO:0005654,GO:0005829,GO:0007062,GO:0015031,GO:0016363,GO:0031965,GO:0034399,GO:0051028,GO:0051292,GO:0070062	condensed chromosome kinetochore|cytokinesis|DNA binding|DNA binding transcription factor activity|nucleus|nuclear pore|nucleoplasm|cytosol|sister chromatid cohesion|protein transport|nuclear matrix|nuclear membrane|nuclear periphery|mRNA transport|nuclear pore complex assembly|extracellular exosome			Detected	Detected	8.40928	7.71592
A_22_P00003574	3.01143	1.59045	Up	4.56412	2.97367	NR_046762	100874291	ALMS1-IT1	ALMS1 intronic transcript 1 (non-protein coding)		Homo sapiens ALMS1 intronic transcript 1 (non-protein coding) (ALMS1-IT1), long non-coding RNA [NR_046762]	chr2	73685803	73685862	+	AAATAGCATGCACACAGTTGCTGAGGTAAAGTGTGTGAAAGGAAAGGGAGTGTTAAAGGA					Detected	Not Detected	4.56412	2.97367	2.48719	1.31452	Up	5.22295	3.90844	NR_046762	100874291	ALMS1-IT1	ALMS1 intronic transcript 1 (non-protein coding)		Homo sapiens ALMS1 intronic transcript 1 (non-protein coding) (ALMS1-IT1), long non-coding RNA [NR_046762]	chr2	73685803	73685862	+	AAATAGCATGCACACAGTTGCTGAGGTAAAGTGTGTGAAAGGAAAGGGAGTGTTAAAGGA					Detected	Not Detected	5.22295	3.90844
A_21_P0011509	9.01928	3.17301	Up	4.95773	1.78472		245	ALOX12P2	arachidonate 12-lipoxygenase pseudogene 2	ENST00000574727	arachidonate 12-lipoxygenase pseudogene 2 [Source:HGNC Symbol;Acc:HGNC:432] [ENST00000574727]	chr17	6804103	6804162	+	TCCTAGATACTGGAGATAAATGGATAAAGAAGGAACTAGTAGGCCAGACTCTATGTTAGA					Detected	Not Detected	4.95773	1.78472	2.55617	1.35399	Up	4.81843	3.46445		245	ALOX12P2	arachidonate 12-lipoxygenase pseudogene 2	ENST00000574727	arachidonate 12-lipoxygenase pseudogene 2 [Source:HGNC Symbol;Acc:HGNC:432] [ENST00000574727]	chr17	6804103	6804162	+	TCCTAGATACTGGAGATAAATGGATAAAGAAGGAACTAGTAGGCCAGACTCTATGTTAGA					Detected	Not Detected	4.81843	3.46445
A_24_P371962	1.60143	0.679361	Up	12.4848	11.8054	NM_001634	262	AMD1	adenosylmethionine decarboxylase 1		Homo sapiens adenosylmethionine decarboxylase 1 (AMD1), transcript variant 1, mRNA [NM_001634]	chr6	111216818	111216877	+	TCTCCTTTCACTGGTGTTGGACTTAAATCAGTTGAAATGTATTTCTGTACCACAATTTAC	GO:0004014,GO:0005829,GO:0006557,GO:0006595,GO:0006597,GO:0008295,GO:0019810	adenosylmethionine decarboxylase activity|cytosol|S-adenosylmethioninamine biosynthetic process|polyamine metabolic process|spermine biosynthetic process|spermidine biosynthetic process|putrescine binding	path:hsa00270,path:hsa00330	Cysteine and methionine metabolism|Arginine and proline metabolism	Detected	Detected	12.4848	11.8054	1.55962	0.641193	Up	12.3474	11.7062	NM_001634	262	AMD1	adenosylmethionine decarboxylase 1		Homo sapiens adenosylmethionine decarboxylase 1 (AMD1), transcript variant 1, mRNA [NM_001634]	chr6	111216818	111216877	+	TCTCCTTTCACTGGTGTTGGACTTAAATCAGTTGAAATGTATTTCTGTACCACAATTTAC	GO:0004014,GO:0005829,GO:0006557,GO:0006595,GO:0006597,GO:0008295,GO:0019810	adenosylmethionine decarboxylase activity|cytosol|S-adenosylmethioninamine biosynthetic process|polyamine metabolic process|spermine biosynthetic process|spermidine biosynthetic process|putrescine binding	path:hsa00270,path:hsa00330	Cysteine and methionine metabolism|Arginine and proline metabolism	Detected	Detected	12.3474	11.7062
A_23_P14083	2.26935	1.18228	Up	9.34651	8.16423	NM_181847	347902	AMIGO2	adhesion molecule with Ig-like domain 2	ENST00000429635	Homo sapiens adhesion molecule with Ig-like domain 2 (AMIGO2), transcript variant 2, mRNA [NM_181847]	chr12	47470931	47470990	-	TCTTAGCTTTTAGCACTATTGGTAATTTCAGAGTAGGCCCAAAGGTGATATGACTCCCAT	GO:0005634,GO:0005886,GO:0007156,GO:0007157,GO:0016021,GO:0043066,GO:0043069,GO:0051965	nucleus|plasma membrane|homophilic cell adhesion via plasma membrane adhesion molecules|heterophilic cell-cell adhesion via plasma membrane cell adhesion molecules|integral component of membrane|negative regulation of apoptotic process|negative regulation of programmed cell death|positive regulation of synapse assembly			Detected	Detected	9.34651	8.16423	2.51728	1.33186	Up	10.7785	9.44659	NM_181847	347902	AMIGO2	adhesion molecule with Ig-like domain 2	ENST00000429635	Homo sapiens adhesion molecule with Ig-like domain 2 (AMIGO2), transcript variant 2, mRNA [NM_181847]	chr12	47470931	47470990	-	TCTTAGCTTTTAGCACTATTGGTAATTTCAGAGTAGGCCCAAAGGTGATATGACTCCCAT	GO:0005634,GO:0005886,GO:0007156,GO:0007157,GO:0016021,GO:0043066,GO:0043069,GO:0051965	nucleus|plasma membrane|homophilic cell adhesion via plasma membrane adhesion molecules|heterophilic cell-cell adhesion via plasma membrane cell adhesion molecules|integral component of membrane|negative regulation of apoptotic process|negative regulation of programmed cell death|positive regulation of synapse assembly			Detected	Detected	10.7785	9.44659
A_32_P201773	2.13213	1.0923	Up	9.69332	8.60102	NM_015365	9949	AMMECR1	Alport syndrome, mental retardation, midface hypoplasia and elliptocytosis chromosomal region gene 1	ENST00000262844	Homo sapiens Alport syndrome, mental retardation, midface hypoplasia and elliptocytosis chromosomal region gene 1 (AMMECR1), transcript variant 1, mRNA [NM_015365]	chrX	109437655	109437714	-	TCTTTCTTAGTAACCTGTTTTTTGATTACCGTAAGACATCACAGATTACCTGAAACCCCT	GO:0005634	nucleus			Detected	Detected	9.69332	8.60102	1.95422	0.966591	Up	9.45268	8.48609	NM_015365	9949	AMMECR1	Alport syndrome, mental retardation, midface hypoplasia and elliptocytosis chromosomal region gene 1	ENST00000262844	Homo sapiens Alport syndrome, mental retardation, midface hypoplasia and elliptocytosis chromosomal region gene 1 (AMMECR1), transcript variant 1, mRNA [NM_015365]	chrX	109437655	109437714	-	TCTTTCTTAGTAACCTGTTTTTTGATTACCGTAAGACATCACAGATTACCTGAAACCCCT	GO:0005634	nucleus			Detected	Detected	9.45268	8.48609
A_23_P40039	1.63004	0.704906	Up	10.5791	9.8742	NM_031445	83607	AMMECR1L	AMMECR1-like	ENST00000393001	Homo sapiens AMMECR1-like (AMMECR1L), transcript variant 1, mRNA [NM_031445]	chr2	128619340	128619399	-	CTAGGGAGCTATGTGTTCTTTTTGTTCATTTCGTTCTTACTTCCCTGAAGCAAGAGACTA					Detected	Detected	10.5791	9.8742	2.0055	1.00396	Up	11.3414	10.3375	NM_031445	83607	AMMECR1L	AMMECR1-like	ENST00000393001	Homo sapiens AMMECR1-like (AMMECR1L), transcript variant 1, mRNA [NM_031445]	chr2	128619340	128619399	-	CTAGGGAGCTATGTGTTCTTTTTGTTCATTTCGTTCTTACTTCCCTGAAGCAAGAGACTA					Detected	Detected	11.3414	10.3375
A_33_P3363655	2.37624	1.24868	Up	6.45554	5.20686	NM_022662	64682	ANAPC1	anaphase promoting complex subunit 1	ENST00000437031	Homo sapiens anaphase promoting complex subunit 1 (ANAPC1), mRNA [NM_022662]	chr2	112636388	112636447	-	AAGTAAAAGCCAGGCATTGGCAGTTTATAAAGCATTTACAGTTGACAGTCCTGTTCAGCA	GO:0005654,GO:0005680,GO:0005829,GO:0031145,GO:0042787,GO:0043161,GO:0051301,GO:0051436,GO:0051437,GO:0051439,GO:0070979	nucleoplasm|anaphase-promoting complex|cytosol|anaphase-promoting complex-dependent catabolic process|protein ubiquitination involved in ubiquitin-dependent protein catabolic process|proteasome-mediated ubiquitin-dependent protein catabolic process|cell division|negative regulation of ubiquitin-protein ligase activity involved in mitotic cell cycle|positive regulation of ubiquitin-protein ligase …	path:hsa04110,path:hsa04114,path:hsa04120,path:hsa04914,path:hsa05166	Cell cycle|Oocyte meiosis|Ubiquitin mediated proteolysis|Progesterone-mediated oocyte maturation|Human T-cell leukemia virus 1 infection	Detected	Detected	6.45554	5.20686	1.57869	0.658726	Up	6.73028	6.07155	NM_022662	64682	ANAPC1	anaphase promoting complex subunit 1	ENST00000437031	Homo sapiens anaphase promoting complex subunit 1 (ANAPC1), mRNA [NM_022662]	chr2	112636388	112636447	-	AAGTAAAAGCCAGGCATTGGCAGTTTATAAAGCATTTACAGTTGACAGTCCTGTTCAGCA	GO:0005654,GO:0005680,GO:0005829,GO:0031145,GO:0042787,GO:0043161,GO:0051301,GO:0051436,GO:0051437,GO:0051439,GO:0070979	nucleoplasm|anaphase-promoting complex|cytosol|anaphase-promoting complex-dependent catabolic process|protein ubiquitination involved in ubiquitin-dependent protein catabolic process|proteasome-mediated ubiquitin-dependent protein catabolic process|cell division|negative regulation of ubiquitin-protein ligase activity involved in mitotic cell cycle|positive regulation of ubiquitin-protein ligase …	path:hsa04110,path:hsa04114,path:hsa04120,path:hsa04914,path:hsa05166	Cell cycle|Oocyte meiosis|Ubiquitin mediated proteolysis|Progesterone-mediated oocyte maturation|Human T-cell leukemia virus 1 infection	Detected	Detected	6.73028	6.07155
A_24_P28619	2.0302	1.02162	Up	8.55328	7.53165	NM_144567	90806	ANGEL2	angel homolog 2 (Drosophila)		Homo sapiens angel homolog 2 (Drosophila) (ANGEL2), transcript variant 1, mRNA [NM_144567]	chr1	213165750	213165809	-	CCTGAAACCAAATCTCTCAGTCTCAAGTGTTATACTATCCAAGTTTTAAATGGAAAGGTA	GO:0003730,GO:0005737,GO:0015030,GO:0045930,GO:0070935	mRNA 3'-UTR binding|cytoplasm|Cajal body|negative regulation of mitotic cell cycle|3'-UTR-mediated mRNA stabilization			Detected	Detected	8.55328	7.53165	1.79866	0.846921	Up	8.4535	7.60658	NM_144567	90806	ANGEL2	angel homolog 2 (Drosophila)		Homo sapiens angel homolog 2 (Drosophila) (ANGEL2), transcript variant 1, mRNA [NM_144567]	chr1	213165750	213165809	-	CCTGAAACCAAATCTCTCAGTCTCAAGTGTTATACTATCCAAGTTTTAAATGGAAAGGTA	GO:0003730,GO:0005737,GO:0015030,GO:0045930,GO:0070935	mRNA 3'-UTR binding|cytoplasm|Cajal body|negative regulation of mitotic cell cycle|3'-UTR-mediated mRNA stabilization			Detected	Detected	8.4535	7.60658
A_23_P370544	6.10865	2.61085	Up	4.43924	1.82838	NM_144708	150709	ANKAR	ankyrin and armadillo repeat containing	ENST00000520309	Homo sapiens ankyrin and armadillo repeat containing (ANKAR), mRNA [NM_144708]	chr2	190611303	190611362	+	CAACTTGGGAAACATGTCCAGAAAGCCAACCCAGAGCCTGCAGAAGGCTAATAAAACATT	GO:0005634,GO:0005737,GO:0016021	nucleus|cytoplasm|integral component of membrane			Detected	Not Detected	4.43924	1.82838	3.24462	1.69805	Up	4.60621	2.90816	NM_144708	150709	ANKAR	ankyrin and armadillo repeat containing	ENST00000520309	Homo sapiens ankyrin and armadillo repeat containing (ANKAR), mRNA [NM_144708]	chr2	190611303	190611362	+	CAACTTGGGAAACATGTCCAGAAAGCCAACCCAGAGCCTGCAGAAGGCTAATAAAACATT	GO:0005634,GO:0005737,GO:0016021	nucleus|cytoplasm|integral component of membrane			Detected	Not Detected	4.60621	2.90816
A_33_P3238941	3.0786	1.62227	Up	5.10894	3.48667	NM_147195	253650	ANKRD18A	ankyrin repeat domain 18A	ENST00000607974	Homo sapiens ankyrin repeat domain 18A (ANKRD18A), mRNA [NM_147195]	chr9	38575610	38575669	-	GCACCAAGCTCTTTACGGAGAAACAGCGGATGAAATATTTTCTCAGCACTCTTCCTACAA					Detected	Not Detected	5.10894	3.48667	1.78213	0.833602	Up	5.63837	4.80477	NM_147195	253650	ANKRD18A	ankyrin repeat domain 18A	ENST00000607974	Homo sapiens ankyrin repeat domain 18A (ANKRD18A), mRNA [NM_147195]	chr9	38575610	38575669	-	GCACCAAGCTCTTTACGGAGAAACAGCGGATGAAATATTTTCTCAGCACTCTTCCTACAA					Detected	Detected	5.63837	4.80477
A_23_P144684	1.74198	0.800732	Up	8.76701	7.96628	NM_032290	84250	ANKRD32	ankyrin repeat domain 32	ENST00000450932	Homo sapiens ankyrin repeat domain 32 (ANKRD32), mRNA [NM_032290]	chr5	94031167	94031226	+	AAACTTCTACAAAACTCTAGTATGGGCTTCTGACTTTTTCCAGGGTGTAGAATTTGACTC	GO:0000786,GO:0005634,GO:0005737,GO:0005813,GO:0006281,GO:0006974,GO:0031334,GO:0031625,GO:0032403,GO:0034184,GO:0035861,GO:0042405,GO:1990166,GO:2000781	nucleosome|nucleus|cytoplasm|centrosome|DNA repair|cellular response to DNA damage stimulus|positive regulation of protein complex assembly|ubiquitin protein ligase binding|protein complex binding|positive regulation of maintenance of mitotic sister chromatid cohesion|site of double-strand break|nuclear inclusion body|protein localization to site of double-strand break|positive regulation of doub…			Detected	Detected	8.76701	7.96628	1.57316	0.653664	Up	8.73911	8.08545	NM_032290	84250	ANKRD32	ankyrin repeat domain 32	ENST00000450932	Homo sapiens ankyrin repeat domain 32 (ANKRD32), mRNA [NM_032290]	chr5	94031167	94031226	+	AAACTTCTACAAAACTCTAGTATGGGCTTCTGACTTTTTCCAGGGTGTAGAATTTGACTC	GO:0000786,GO:0005634,GO:0005737,GO:0005813,GO:0006281,GO:0006974,GO:0031334,GO:0031625,GO:0032403,GO:0034184,GO:0035861,GO:0042405,GO:1990166,GO:2000781	nucleosome|nucleus|cytoplasm|centrosome|DNA repair|cellular response to DNA damage stimulus|positive regulation of protein complex assembly|ubiquitin protein ligase binding|protein complex binding|positive regulation of maintenance of mitotic sister chromatid cohesion|site of double-strand break|nuclear inclusion body|protein localization to site of double-strand break|positive regulation of doub…			Detected	Detected	8.73911	8.08545
A_21_P0011808	3.59107	1.84441	Up	6.94735	5.10294	NM_001164315	375248	ANKRD36	ankyrin repeat domain 36	ENST00000295246	Homo sapiens ankyrin repeat domain 36 (ANKRD36), mRNA [NM_001164315]	chr2	97884981	97890599	+	CACCAGAACAAGACTTAGAAATGGCATCAGAGGGAGAGCAAAAGAGGCTTGAAGAATATG					Detected	Detected	6.94735	5.10294	1.84251	0.881675	Up	7.09565	6.21397	NM_001164315	375248	ANKRD36	ankyrin repeat domain 36	ENST00000295246	Homo sapiens ankyrin repeat domain 36 (ANKRD36), mRNA [NM_001164315]	chr2	97884981	97890599	+	CACCAGAACAAGACTTAGAAATGGCATCAGAGGGAGAGCAAAAGAGGCTTGAAGAATATG					Detected	Detected	7.09565	6.21397
A_33_P3224135	2.97983	1.57523	Up	5.24519	3.66996	NM_001300972	338699	ANKRD42	ankyrin repeat domain 42		Homo sapiens ankyrin repeat domain 42 (ANKRD42), transcript variant 3, mRNA [NM_001300972]	chr11	82909624	82909683	+	ACTTGATGTTCTCCATAAGTTTACCCCTTTACATTGGGCAGCACATTCTGGAAGTTTGGA	GO:0005634,GO:0051059,GO:0051091,GO:0051092,GO:1900017	nucleus|NF-kappaB binding|positive regulation of DNA binding transcription factor activity|positive regulation of NF-kappaB transcription factor activity|positive regulation of cytokine production involved in inflammatory response			Detected	Not Detected	5.24519	3.66996	1.74552	0.803654	Up	5.08055	4.27689	NM_001300972	338699	ANKRD42	ankyrin repeat domain 42		Homo sapiens ankyrin repeat domain 42 (ANKRD42), transcript variant 3, mRNA [NM_001300972]	chr11	82909624	82909683	+	ACTTGATGTTCTCCATAAGTTTACCCCTTTACATTGGGCAGCACATTCTGGAAGTTTGGA	GO:0005634,GO:0051059,GO:0051091,GO:0051092,GO:1900017	nucleus|NF-kappaB binding|positive regulation of DNA binding transcription factor activity|positive regulation of NF-kappaB transcription factor activity|positive regulation of cytokine production involved in inflammatory response			Detected	Detected	5.08055	4.27689
A_23_P94501	1.74481	0.803069	Up	15.2894	14.4863	NM_000700	301	ANXA1	annexin A1	ENST00000376911	Homo sapiens annexin A1 (ANXA1), mRNA [NM_000700]	chr9	75785002	75785061	+	GGCTCTTTGTGGAGGAAACTAAACATTCCCTTGATGGTCTCAAGCTATGATCAGAAGACT					Detected	Detected	15.2894	14.4863	1.62589	0.701233	Up	15.726	15.0247	NM_000700	301	ANXA1	annexin A1	ENST00000376911	Homo sapiens annexin A1 (ANXA1), mRNA [NM_000700]	chr9	75785002	75785061	+	GGCTCTTTGTGGAGGAAACTAAACATTCCCTTGATGGTCTCAAGCTATGATCAGAAGACT					Detected	Detected	15.726	15.0247
A_24_P105747	1.79273	0.842155	Up	9.37771	8.53555	NM_001039569	130340	AP1S3	adaptor-related protein complex 1, sigma 3 subunit	ENST00000334271	Homo sapiens adaptor-related protein complex 1, sigma 3 subunit (AP1S3), transcript variant 1, mRNA [NM_001039569]	chr2	224622374	224622433	-	TCCCCAAAGAAAAGATTTGCTGCTGACCATTATTACTGTAAGTATATCACATTTGTGCTT	GO:0005794,GO:0005905,GO:0006605,GO:0008565,GO:0016192,GO:0030117,GO:0030659,GO:0043231	Golgi apparatus|clathrin-coated pit|protein targeting|protein transporter activity|vesicle-mediated transport|membrane coat|cytoplasmic vesicle membrane|intracellular membrane-bounded organelle	path:hsa04142,path:hsa05170	Lysosome|Human immunodeficiency virus 1 infection	Detected	Detected	9.37771	8.53555	1.67101	0.740724	Up	9.23116	8.49044	NM_001039569	130340	AP1S3	adaptor-related protein complex 1, sigma 3 subunit	ENST00000334271	Homo sapiens adaptor-related protein complex 1, sigma 3 subunit (AP1S3), transcript variant 1, mRNA [NM_001039569]	chr2	224622374	224622433	-	TCCCCAAAGAAAAGATTTGCTGCTGACCATTATTACTGTAAGTATATCACATTTGTGCTT	GO:0005794,GO:0005905,GO:0006605,GO:0008565,GO:0016192,GO:0030117,GO:0030659,GO:0043231	Golgi apparatus|clathrin-coated pit|protein targeting|protein transporter activity|vesicle-mediated transport|membrane coat|cytoplasmic vesicle membrane|intracellular membrane-bounded organelle	path:hsa04142,path:hsa05170	Lysosome|Human immunodeficiency virus 1 infection	Detected	Detected	9.23116	8.49044
A_33_P3275707	1.63437	0.708737	Up	11.5397	10.8309	NM_001039569	130340	AP1S3	adaptor-related protein complex 1, sigma 3 subunit		Homo sapiens adaptor-related protein complex 1, sigma 3 subunit (AP1S3), transcript variant 1, mRNA [NM_001039569]	chr2	224620139	224620198	-	GATTTTAGGGACATCTTCCATGGGCCTAGGCTAAAATAGTCATTGTGTTTTCTTTATATT	GO:0005794,GO:0005905,GO:0006605,GO:0008565,GO:0016192,GO:0030117,GO:0030659,GO:0043231	Golgi apparatus|clathrin-coated pit|protein targeting|protein transporter activity|vesicle-mediated transport|membrane coat|cytoplasmic vesicle membrane|intracellular membrane-bounded organelle	path:hsa04142,path:hsa05170	Lysosome|Human immunodeficiency virus 1 infection	Detected	Detected	11.5397	10.8309	1.90148	0.927123	Up	11.4195	10.4924	NM_001039569	130340	AP1S3	adaptor-related protein complex 1, sigma 3 subunit		Homo sapiens adaptor-related protein complex 1, sigma 3 subunit (AP1S3), transcript variant 1, mRNA [NM_001039569]	chr2	224620139	224620198	-	GATTTTAGGGACATCTTCCATGGGCCTAGGCTAAAATAGTCATTGTGTTTTCTTTATATT	GO:0005794,GO:0005905,GO:0006605,GO:0008565,GO:0016192,GO:0030117,GO:0030659,GO:0043231	Golgi apparatus|clathrin-coated pit|protein targeting|protein transporter activity|vesicle-mediated transport|membrane coat|cytoplasmic vesicle membrane|intracellular membrane-bounded organelle	path:hsa04142,path:hsa05170	Lysosome|Human immunodeficiency virus 1 infection	Detected	Detected	11.4195	10.4924
A_24_P929369	1.65215	0.724345	Up	10.2307	9.50635	NM_007347	23431	AP4E1	adaptor-related protein complex 4, epsilon 1 subunit	ENST00000261842	Homo sapiens adaptor-related protein complex 4, epsilon 1 subunit (AP4E1), transcript variant 1, mRNA [NM_007347]	chr15	51297921	51297980	+	GAGAGTGCACTGAACCTATTCACATGTCTTTAAGATGTTTTGCTGTGTTAAAATTTTAGG	GO:0006605,GO:0008104,GO:0016192,GO:0030124,GO:0031904,GO:0032588	protein targeting|protein localization|vesicle-mediated transport|AP-4 adaptor complex|endosome lumen|trans-Golgi network membrane	path:hsa04142	Lysosome	Detected	Detected	10.2307	9.50635	1.72879	0.789759	Up	10.8562	10.0664	NM_007347	23431	AP4E1	adaptor-related protein complex 4, epsilon 1 subunit	ENST00000261842	Homo sapiens adaptor-related protein complex 4, epsilon 1 subunit (AP4E1), transcript variant 1, mRNA [NM_007347]	chr15	51297921	51297980	+	GAGAGTGCACTGAACCTATTCACATGTCTTTAAGATGTTTTGCTGTGTTAAAATTTTAGG	GO:0006605,GO:0008104,GO:0016192,GO:0030124,GO:0031904,GO:0032588	protein targeting|protein localization|vesicle-mediated transport|AP-4 adaptor complex|endosome lumen|trans-Golgi network membrane	path:hsa04142	Lysosome	Detected	Detected	10.8562	10.0664
A_24_P12281	3.58307	1.8412	Up	5.20686	3.36566	NM_007077	11154	AP4S1	adaptor-related protein complex 4, sigma 1 subunit	ENST00000556232	Homo sapiens adaptor-related protein complex 4, sigma 1 subunit (AP4S1), transcript variant 1, mRNA [NM_007077]	chr14	31535524	31539091	+	CTCGATCCAATGAACAATGCTCTTTCATTGAATATAAGGATTTTAAGCTGATATATCGGC	GO:0006605,GO:0008104,GO:0008565,GO:0016192,GO:0030124,GO:0031904,GO:0032588,GO:0043231	protein targeting|protein localization|protein transporter activity|vesicle-mediated transport|AP-4 adaptor complex|endosome lumen|trans-Golgi network membrane|intracellular membrane-bounded organelle	path:hsa04142	Lysosome	Detected	Not Detected	5.20686	3.36566	2.17222	1.11917	Up	5.44973	4.33056	NM_007077	11154	AP4S1	adaptor-related protein complex 4, sigma 1 subunit	ENST00000556232	Homo sapiens adaptor-related protein complex 4, sigma 1 subunit (AP4S1), transcript variant 1, mRNA [NM_007077]	chr14	31535524	31539091	+	CTCGATCCAATGAACAATGCTCTTTCATTGAATATAAGGATTTTAAGCTGATATATCGGC	GO:0006605,GO:0008104,GO:0008565,GO:0016192,GO:0030124,GO:0031904,GO:0032588,GO:0043231	protein targeting|protein localization|protein transporter activity|vesicle-mediated transport|AP-4 adaptor complex|endosome lumen|trans-Golgi network membrane|intracellular membrane-bounded organelle	path:hsa04142	Lysosome	Detected	Detected	5.44973	4.33056
A_33_P3281358	1.74103	0.799944	Up	5.71287	4.91293		377	ARF3	ADP-ribosylation factor 3	ENST00000472621	ADP-ribosylation factor 3 [Source:HGNC Symbol;Acc:HGNC:654] [ENST00000472621]	chr12	49349935	49349994	-	CTATGGCATGAAAGTTTTATTGGGAGGAGATCTGCTGCAAGAGTCTGATTGCTTGGGTCA	GO:0005525,GO:0005794,GO:0006890,GO:0007264,GO:0015031,GO:0048471,GO:0070062	GTP binding|Golgi apparatus|retrograde vesicle-mediated transport, Golgi to ER|small GTPase mediated signal transduction|protein transport|perinuclear region of cytoplasm|extracellular exosome	path:hsa04144	Endocytosis	Detected	Detected	5.71287	4.91293	1.65221	0.724395	Up	5.94571	5.22132		377	ARF3	ADP-ribosylation factor 3	ENST00000472621	ADP-ribosylation factor 3 [Source:HGNC Symbol;Acc:HGNC:654] [ENST00000472621]	chr12	49349935	49349994	-	CTATGGCATGAAAGTTTTATTGGGAGGAGATCTGCTGCAAGAGTCTGATTGCTTGGGTCA	GO:0005525,GO:0005794,GO:0006890,GO:0007264,GO:0015031,GO:0048471,GO:0070062	GTP binding|Golgi apparatus|retrograde vesicle-mediated transport, Golgi to ER|small GTPase mediated signal transduction|protein transport|perinuclear region of cytoplasm|extracellular exosome	path:hsa04144	Endocytosis	Detected	Detected	5.94571	5.22132
A_23_P82941	1.80901	0.855199	Up	9.67988	8.82468	NM_006421	10565	ARFGEF1	ADP-ribosylation factor guanine nucleotide-exchange factor 1 (brefeldin A-inhibited)	ENST00000518290	Homo sapiens ADP-ribosylation factor guanine nucleotide-exchange factor 1 (brefeldin A-inhibited) (ARFGEF1), mRNA [NM_006421]	chr8	68110194	68110253	-	CATTTTCTTTTCTTTTGGGTGGTGGGGCTTGATGTAGATTTTACTCTATGTACAGAATTT	GO:0000139,GO:0005085,GO:0005086,GO:0005654,GO:0005730,GO:0005794,GO:0005802,GO:0005829,GO:0006887,GO:0007030,GO:0010256,GO:0015031,GO:0016363,GO:0017022,GO:0030532,GO:0030837,GO:0031175,GO:0032012,GO:0034237,GO:0034260,GO:0048471,GO:0051897,GO:0090284,GO:0090303,GO:2000114	Golgi membrane|guanyl-nucleotide exchange factor activity|ARF guanyl-nucleotide exchange factor activity|nucleoplasm|nucleolus|Golgi apparatus|trans-Golgi network|cytosol|exocytosis|Golgi organization|endomembrane system organization|protein transport|nuclear matrix|myosin binding|small nuclear ribonucleoprotein complex|negative regulation of actin filament polymerization|neuron projection develo…	path:hsa04144	Endocytosis	Detected	Detected	9.67988	8.82468	1.51153	0.596012	Up	9.95976	9.36375	NM_006421	10565	ARFGEF1	ADP-ribosylation factor guanine nucleotide-exchange factor 1 (brefeldin A-inhibited)	ENST00000518290	Homo sapiens ADP-ribosylation factor guanine nucleotide-exchange factor 1 (brefeldin A-inhibited) (ARFGEF1), mRNA [NM_006421]	chr8	68110194	68110253	-	CATTTTCTTTTCTTTTGGGTGGTGGGGCTTGATGTAGATTTTACTCTATGTACAGAATTT	GO:0000139,GO:0005085,GO:0005086,GO:0005654,GO:0005730,GO:0005794,GO:0005802,GO:0005829,GO:0006887,GO:0007030,GO:0010256,GO:0015031,GO:0016363,GO:0017022,GO:0030532,GO:0030837,GO:0031175,GO:0032012,GO:0034237,GO:0034260,GO:0048471,GO:0051897,GO:0090284,GO:0090303,GO:2000114	Golgi membrane|guanyl-nucleotide exchange factor activity|ARF guanyl-nucleotide exchange factor activity|nucleoplasm|nucleolus|Golgi apparatus|trans-Golgi network|cytosol|exocytosis|Golgi organization|endomembrane system organization|protein transport|nuclear matrix|myosin binding|small nuclear ribonucleoprotein complex|negative regulation of actin filament polymerization|neuron projection develo…	path:hsa04144	Endocytosis	Detected	Detected	9.95976	9.36375
A_23_P48535	2.29382	1.19775	Up	8.23105	7.0333	NM_001030055	394	ARHGAP5	Rho GTPase activating protein 5	ENST00000539826	Homo sapiens Rho GTPase activating protein 5 (ARHGAP5), transcript variant 1, mRNA [NM_001030055]	chr14	32624171	32624230	+	AACAGGCTGGATTTGGACAAAAAGCAAATCTAGACATGCATGTTTCAGGGTTCAGTAGTA	GO:0003924,GO:0005096,GO:0005525,GO:0005737,GO:0005783,GO:0005829,GO:0007155,GO:0007266,GO:0016020,GO:0030879,GO:0042169,GO:0051056	GTPase activity|GTPase activator activity|GTP binding|cytoplasm|endoplasmic reticulum|cytosol|cell adhesion|Rho protein signal transduction|membrane|mammary gland development|SH2 domain binding|regulation of small GTPase mediated signal transduction	path:hsa04510,path:hsa04670	Focal adhesion|Leukocyte transendothelial migration	Detected	Detected	8.23105	7.0333	1.61912	0.695209	Up	8.2177	7.52249	NM_001030055	394	ARHGAP5	Rho GTPase activating protein 5	ENST00000539826	Homo sapiens Rho GTPase activating protein 5 (ARHGAP5), transcript variant 1, mRNA [NM_001030055]	chr14	32624171	32624230	+	AACAGGCTGGATTTGGACAAAAAGCAAATCTAGACATGCATGTTTCAGGGTTCAGTAGTA	GO:0003924,GO:0005096,GO:0005525,GO:0005737,GO:0005783,GO:0005829,GO:0007155,GO:0007266,GO:0016020,GO:0030879,GO:0042169,GO:0051056	GTPase activity|GTPase activator activity|GTP binding|cytoplasm|endoplasmic reticulum|cytosol|cell adhesion|Rho protein signal transduction|membrane|mammary gland development|SH2 domain binding|regulation of small GTPase mediated signal transduction	path:hsa04510,path:hsa04670	Focal adhesion|Leukocyte transendothelial migration	Detected	Detected	8.2177	7.52249
A_32_P213330	2.0739	1.05235	Up	7.30032	6.24797	NM_001177693	64283	ARHGEF28	Rho guanine nucleotide exchange factor (GEF) 28	ENST00000296794	Homo sapiens Rho guanine nucleotide exchange factor (GEF) 28 (ARHGEF28), transcript variant 2, mRNA [NM_001177693]	chr5	73200191	73205256	+	AGCCATACAGAATTTAACCCGTCTCTTATACAGCCTTCAGGCCGCCTTGACCATTCAGGA	GO:0003723,GO:0005085,GO:0005089,GO:0005829,GO:0005886,GO:0030154,GO:0035023,GO:0035556,GO:0046872,GO:0048013	RNA binding|guanyl-nucleotide exchange factor activity|Rho guanyl-nucleotide exchange factor activity|cytosol|plasma membrane|cell differentiation|regulation of Rho protein signal transduction|intracellular signal transduction|metal ion binding|ephrin receptor signaling pathway			Detected	Detected	7.30032	6.24797	1.52563	0.609409	Up	7.3305	6.72109	NM_001177693	64283	ARHGEF28	Rho guanine nucleotide exchange factor (GEF) 28	ENST00000296794	Homo sapiens Rho guanine nucleotide exchange factor (GEF) 28 (ARHGEF28), transcript variant 2, mRNA [NM_001177693]	chr5	73200191	73205256	+	AGCCATACAGAATTTAACCCGTCTCTTATACAGCCTTCAGGCCGCCTTGACCATTCAGGA	GO:0003723,GO:0005085,GO:0005089,GO:0005829,GO:0005886,GO:0030154,GO:0035023,GO:0035556,GO:0046872,GO:0048013	RNA binding|guanyl-nucleotide exchange factor activity|Rho guanyl-nucleotide exchange factor activity|cytosol|plasma membrane|cell differentiation|regulation of Rho protein signal transduction|intracellular signal transduction|metal ion binding|ephrin receptor signaling pathway			Detected	Detected	7.3305	6.72109
A_24_P254551	2.40681	1.26712	Up	4.49664	3.22951	NM_015185	23229	ARHGEF9	Cdc42 guanine nucleotide exchange factor (GEF) 9	ENST00000253401	Homo sapiens Cdc42 guanine nucleotide exchange factor (GEF) 9 (ARHGEF9), transcript variant 1, mRNA [NM_015185]	chrX	62855338	62855397	-	AAGGGGAGCCCAATTAAATACCTGGGTTCAGTATCCTAACCTGTTATGTCCTGACAGCAA	GO:0005089,GO:0005737,GO:0035023	Rho guanyl-nucleotide exchange factor activity|cytoplasm|regulation of Rho protein signal transduction			Detected	Not Detected	4.49664	3.22951	1.55749	0.63922	Up	4.7201	4.08088	NM_015185	23229	ARHGEF9	Cdc42 guanine nucleotide exchange factor (GEF) 9	ENST00000253401	Homo sapiens Cdc42 guanine nucleotide exchange factor (GEF) 9 (ARHGEF9), transcript variant 1, mRNA [NM_015185]	chrX	62855338	62855397	-	AAGGGGAGCCCAATTAAATACCTGGGTTCAGTATCCTAACCTGTTATGTCCTGACAGCAA	GO:0005089,GO:0005737,GO:0035023	Rho guanyl-nucleotide exchange factor activity|cytoplasm|regulation of Rho protein signal transduction			Detected	Detected	4.7201	4.08088
A_33_P3291882	3.08123	1.62351	Up	4.27011	2.6466		57492	ARID1B	AT rich interactive domain 1B (SWI1-like)		Homo sapiens cDNA: FLJ22292 fis, clone HRC04412. [AK025945]	chr6	157507679	157507738	+	GATTCCAGTCCCATCATTAGGGAAAGTGTCTGGAAACATTTTTGTTGTTAAAGGAAAATA	GO:0002931,GO:0003677,GO:0003713,GO:0005654,GO:0005829,GO:0005886,GO:0006351,GO:0007270,GO:0007399,GO:0016514,GO:0016569,GO:0048096,GO:0060996,GO:0071565,GO:0097026,GO:1904385	response to ischemia|DNA binding|transcription coactivator activity|nucleoplasm|cytosol|plasma membrane|transcription, DNA-templated|neuron-neuron synaptic transmission|nervous system development|SWI/SNF complex|covalent chromatin modification|chromatin-mediated maintenance of transcription|dendritic spine development|nBAF complex|dendritic cell dendrite assembly|cellular response to angiotensin	path:hsa04714,path:hsa05225	Thermogenesis|Hepatocellular carcinoma	Detected	Not Detected	4.27011	2.6466	1.96196	0.972294	Up	4.62539	3.65309		57492	ARID1B	AT rich interactive domain 1B (SWI1-like)		Homo sapiens cDNA: FLJ22292 fis, clone HRC04412. [AK025945]	chr6	157507679	157507738	+	GATTCCAGTCCCATCATTAGGGAAAGTGTCTGGAAACATTTTTGTTGTTAAAGGAAAATA	GO:0002931,GO:0003677,GO:0003713,GO:0005654,GO:0005829,GO:0005886,GO:0006351,GO:0007270,GO:0007399,GO:0016514,GO:0016569,GO:0048096,GO:0060996,GO:0071565,GO:0097026,GO:1904385	response to ischemia|DNA binding|transcription coactivator activity|nucleoplasm|cytosol|plasma membrane|transcription, DNA-templated|neuron-neuron synaptic transmission|nervous system development|SWI/SNF complex|covalent chromatin modification|chromatin-mediated maintenance of transcription|dendritic spine development|nBAF complex|dendritic cell dendrite assembly|cellular response to angiotensin	path:hsa04714,path:hsa05225	Thermogenesis|Hepatocellular carcinoma	Detected	Not Detected	4.62539	3.65309
A_32_P18440	1.55347	0.635499	Up	9.14802	8.51252	NM_032199	84159	ARID5B	AT rich interactive domain 5B (MRF1-like)	ENST00000279873	Homo sapiens AT rich interactive domain 5B (MRF1-like) (ARID5B), transcript variant 1, mRNA [NM_032199]	chr10	63856246	63856305	+	GAGCACTTAAAGTCCAGTGTTGGCTGTTAGTGTATTTGATATTCTGCCTGTCTCCTCATG	GO:0000122,GO:0000977,GO:0001227,GO:0001822,GO:0001889,GO:0003677,GO:0003713,GO:0005634,GO:0005654,GO:0006351,GO:0008584,GO:0008585,GO:0009791,GO:0010761,GO:0030325,GO:0032452,GO:0035264,GO:0044212,GO:0045444,GO:0045892,GO:0048008,GO:0048468,GO:0048644,GO:0048705,GO:0051091,GO:0060021,GO:0060325,GO:0060612,GO:0060613,GO:1990830	negative regulation of transcription from RNA polymerase II promoter|RNA polymerase II regulatory region sequence-specific DNA binding|transcriptional repressor activity, RNA polymerase II transcription regulatory region sequence-specific DNA binding|kidney development|liver development|DNA binding|transcription coactivator activity|nucleus|nucleoplasm|transcription, DNA-templated|male gonad deve…			Detected	Detected	9.14802	8.51252	1.59339	0.672099	Up	10.1777	9.50556	NM_032199	84159	ARID5B	AT rich interactive domain 5B (MRF1-like)	ENST00000279873	Homo sapiens AT rich interactive domain 5B (MRF1-like) (ARID5B), transcript variant 1, mRNA [NM_032199]	chr10	63856246	63856305	+	GAGCACTTAAAGTCCAGTGTTGGCTGTTAGTGTATTTGATATTCTGCCTGTCTCCTCATG	GO:0000122,GO:0000977,GO:0001227,GO:0001822,GO:0001889,GO:0003677,GO:0003713,GO:0005634,GO:0005654,GO:0006351,GO:0008584,GO:0008585,GO:0009791,GO:0010761,GO:0030325,GO:0032452,GO:0035264,GO:0044212,GO:0045444,GO:0045892,GO:0048008,GO:0048468,GO:0048644,GO:0048705,GO:0051091,GO:0060021,GO:0060325,GO:0060612,GO:0060613,GO:1990830	negative regulation of transcription from RNA polymerase II promoter|RNA polymerase II regulatory region sequence-specific DNA binding|transcriptional repressor activity, RNA polymerase II transcription regulatory region sequence-specific DNA binding|kidney development|liver development|DNA binding|transcription coactivator activity|nucleus|nucleoplasm|transcription, DNA-templated|male gonad deve…			Detected	Detected	10.1777	9.50556
A_24_P943997	4.58243	2.19611	Up	5.09287	2.89675	NM_178815	221079	ARL5B	ADP-ribosylation factor-like 5B		Homo sapiens ADP-ribosylation factor-like 5B (ARL5B), mRNA [NM_178815]	chr10	18966467	18966526	+	GGTTTTCACTCAATCTTTCCTGTTACAGTAACGTGAAAACTGATTATTCTTTACTCCAAG	GO:0005525,GO:0005622,GO:0007264,GO:1903292	GTP binding|intracellular|small GTPase mediated signal transduction|protein localization to Golgi membrane			Detected	Not Detected	5.09287	2.89675	1.66404	0.73469	Up	5.37395	4.63926	NM_178815	221079	ARL5B	ADP-ribosylation factor-like 5B		Homo sapiens ADP-ribosylation factor-like 5B (ARL5B), mRNA [NM_178815]	chr10	18966467	18966526	+	GGTTTTCACTCAATCTTTCCTGTTACAGTAACGTGAAAACTGATTATTCTTTACTCCAAG	GO:0005525,GO:0005622,GO:0007264,GO:1903292	GTP binding|intracellular|small GTPase mediated signal transduction|protein localization to Golgi membrane			Detected	Detected	5.37395	4.63926
A_32_P183609	1.75298	0.80981	Up	8.5123	7.70249	NM_001040445	51665	ASB1	ankyrin repeat and SOCS box containing 1	ENST00000264607	Homo sapiens ankyrin repeat and SOCS box containing 1 (ASB1), mRNA [NM_001040445]	chr2	239360417	239360476	+	TTTCAACAGGTGGAAGTGTTGGTCGTGCGAAATCTTGGTATTCGCATTTCAAGAAGGGAG	GO:0000151,GO:0005829,GO:0016567,GO:0030539,GO:0035556,GO:0042036,GO:0043687	ubiquitin ligase complex|cytosol|protein ubiquitination|male genitalia development|intracellular signal transduction|negative regulation of cytokine biosynthetic process|post-translational protein modification			Detected	Detected	8.5123	7.70249	2.94051	1.55607	Up	10.1544	8.59832	NM_001040445	51665	ASB1	ankyrin repeat and SOCS box containing 1	ENST00000264607	Homo sapiens ankyrin repeat and SOCS box containing 1 (ASB1), mRNA [NM_001040445]	chr2	239360417	239360476	+	TTTCAACAGGTGGAAGTGTTGGTCGTGCGAAATCTTGGTATTCGCATTTCAAGAAGGGAG	GO:0000151,GO:0005829,GO:0016567,GO:0030539,GO:0035556,GO:0042036,GO:0043687	ubiquitin ligase complex|cytosol|protein ubiquitination|male genitalia development|intracellular signal transduction|negative regulation of cytokine biosynthetic process|post-translational protein modification			Detected	Detected	10.1544	8.59832
A_23_P91001	2.20869	1.14319	Up	11.4687	10.3256	NM_019048	54529	ASNSD1	asparagine synthetase domain containing 1	ENST00000420250	Homo sapiens asparagine synthetase domain containing 1 (ASNSD1), mRNA [NM_019048]	chr2	190535246	190535305	+	CGAGGAATTGGTGAAAAATTACTTTTACGCCTTGCAGCTGTGGAACTTGGTCTTACAGCC	GO:0004066,GO:0006529,GO:0006541,GO:0042803	asparagine synthase (glutamine-hydrolyzing) activity|asparagine biosynthetic process|glutamine metabolic process|protein homodimerization activity			Detected	Detected	11.4687	10.3256	1.88882	0.917482	Up	11.7188	10.8013	NM_019048	54529	ASNSD1	asparagine synthetase domain containing 1	ENST00000420250	Homo sapiens asparagine synthetase domain containing 1 (ASNSD1), mRNA [NM_019048]	chr2	190535246	190535305	+	CGAGGAATTGGTGAAAAATTACTTTTACGCCTTGCAGCTGTGGAACTTGGTCTTACAGCC	GO:0004066,GO:0006529,GO:0006541,GO:0042803	asparagine synthase (glutamine-hydrolyzing) activity|asparagine biosynthetic process|glutamine metabolic process|protein homodimerization activity			Detected	Detected	11.7188	10.8013
A_23_P75288	1.82403	0.867126	Up	11.4154	10.5483	NM_032810	84896	ATAD1	ATPase family, AAA domain containing 1	ENST00000328142	Homo sapiens ATPase family, AAA domain containing 1 (ATAD1), mRNA [NM_032810]	chr10	89512999	89513058	-	AGTTGTACTTTGAATGGTGGGGTGGAAGTTTCAGGTGAACAATGGATAACAAAAAGCAAG	GO:0002092,GO:0005524,GO:0005634,GO:0005739,GO:0005778,GO:0007612,GO:0007613,GO:0016020,GO:0016887,GO:0030054,GO:0045211,GO:0051967	positive regulation of receptor internalization|ATP binding|nucleus|mitochondrion|peroxisomal membrane|learning|memory|membrane|ATPase activity|cell junction|postsynaptic membrane|negative regulation of synaptic transmission, glutamatergic			Detected	Detected	11.4154	10.5483	2.19072	1.1314	Up	11.8271	10.6957	NM_032810	84896	ATAD1	ATPase family, AAA domain containing 1	ENST00000328142	Homo sapiens ATPase family, AAA domain containing 1 (ATAD1), mRNA [NM_032810]	chr10	89512999	89513058	-	AGTTGTACTTTGAATGGTGGGGTGGAAGTTTCAGGTGAACAATGGATAACAAAAAGCAAG	GO:0002092,GO:0005524,GO:0005634,GO:0005739,GO:0005778,GO:0007612,GO:0007613,GO:0016020,GO:0016887,GO:0030054,GO:0045211,GO:0051967	positive regulation of receptor internalization|ATP binding|nucleus|mitochondrion|peroxisomal membrane|learning|memory|membrane|ATPase activity|cell junction|postsynaptic membrane|negative regulation of synaptic transmission, glutamatergic			Detected	Detected	11.8271	10.6957
A_32_P191004	2.31889	1.21343	Up	7.20951	5.99608	NM_017552	54454	ATAD2B	ATPase family, AAA domain containing 2B	ENST00000238789	Homo sapiens ATPase family, AAA domain containing 2B (ATAD2B), transcript variant 1, mRNA [NM_017552]	chr2	23971909	23971968	-	GTGGGTAATTTCTTCCCTTTTTTGATTAAGTTGGTTCAGCTATGGTGCTATTCAGTAGGT	GO:0003682,GO:0005524,GO:0005634,GO:0005654,GO:0016887,GO:0031936,GO:0045944,GO:0070577	chromatin binding|ATP binding|nucleus|nucleoplasm|ATPase activity|negative regulation of chromatin silencing|positive regulation of transcription from RNA polymerase II promoter|lysine-acetylated histone binding			Detected	Detected	7.20951	5.99608	2.71273	1.43974	Up	7.72135	6.28161	NM_017552	54454	ATAD2B	ATPase family, AAA domain containing 2B	ENST00000238789	Homo sapiens ATPase family, AAA domain containing 2B (ATAD2B), transcript variant 1, mRNA [NM_017552]	chr2	23971909	23971968	-	GTGGGTAATTTCTTCCCTTTTTTGATTAAGTTGGTTCAGCTATGGTGCTATTCAGTAGGT	GO:0003682,GO:0005524,GO:0005634,GO:0005654,GO:0016887,GO:0031936,GO:0045944,GO:0070577	chromatin binding|ATP binding|nucleus|nucleoplasm|ATPase activity|negative regulation of chromatin silencing|positive regulation of transcription from RNA polymerase II promoter|lysine-acetylated histone binding			Detected	Detected	7.72135	6.28161
A_33_P3294252	1.55916	0.640772	Up	9.47596	8.83519	NM_005171	466	ATF1	activating transcription factor 1	ENST00000262053	Homo sapiens activating transcription factor 1 (ATF1), mRNA [NM_005171]	chr12	51214846	51214905	+	GTGCTCTTACACAGTATGCATCATATTGTTGTCTGTGAAATTAAAGGACATTTGATAGTC			path:hsa04925,path:hsa05166,path:hsa05202	Aldosterone synthesis and secretion|Human T-cell leukemia virus 1 infection|Transcriptional misregulation in cancer	Detected	Detected	9.47596	8.83519	1.88706	0.916143	Up	10.0635	9.14739	NM_005171	466	ATF1	activating transcription factor 1	ENST00000262053	Homo sapiens activating transcription factor 1 (ATF1), mRNA [NM_005171]	chr12	51214846	51214905	+	GTGCTCTTACACAGTATGCATCATATTGTTGTCTGTGAAATTAAAGGACATTTGATAGTC			path:hsa04925,path:hsa05166,path:hsa05202	Aldosterone synthesis and secretion|Human T-cell leukemia virus 1 infection|Transcriptional misregulation in cancer	Detected	Detected	10.0635	9.14739
A_23_P212522	1.71391	0.777295	Up	5.94509	5.1678	NM_014616	23200	ATP11B	ATPase, class VI, type 11B	ENST00000323116	Homo sapiens ATPase, class VI, type 11B (ATP11B), mRNA [NM_014616]	chr3	182638622	182638681	+	ATTTTCTAACTGTCCTCTTTCTTGGGTCTAAAGCTCATAATACACAAAGGCTTCCAGACC	GO:0000287,GO:0004012,GO:0005524,GO:0005637,GO:0005769,GO:0005783,GO:0005794,GO:0005886,GO:0006811,GO:0015075,GO:0015917,GO:0016020,GO:0016021,GO:0034220,GO:0035577,GO:0043312,GO:0045332,GO:0055037,GO:0055038	magnesium ion binding|phospholipid-translocating ATPase activity|ATP binding|nuclear inner membrane|early endosome|endoplasmic reticulum|Golgi apparatus|plasma membrane|ion transport|ion transmembrane transporter activity|aminophospholipid transport|membrane|integral component of membrane|ion transmembrane transport|azurophil granule membrane|neutrophil degranulation|phospholipid translocation|re…			Detected	Detected	5.94509	5.1678	1.5536	0.635612	Up	6.57504	5.93943	NM_014616	23200	ATP11B	ATPase, class VI, type 11B	ENST00000323116	Homo sapiens ATPase, class VI, type 11B (ATP11B), mRNA [NM_014616]	chr3	182638622	182638681	+	ATTTTCTAACTGTCCTCTTTCTTGGGTCTAAAGCTCATAATACACAAAGGCTTCCAGACC	GO:0000287,GO:0004012,GO:0005524,GO:0005637,GO:0005769,GO:0005783,GO:0005794,GO:0005886,GO:0006811,GO:0015075,GO:0015917,GO:0016020,GO:0016021,GO:0034220,GO:0035577,GO:0043312,GO:0045332,GO:0055037,GO:0055038	magnesium ion binding|phospholipid-translocating ATPase activity|ATP binding|nuclear inner membrane|early endosome|endoplasmic reticulum|Golgi apparatus|plasma membrane|ion transport|ion transmembrane transporter activity|aminophospholipid transport|membrane|integral component of membrane|ion transmembrane transport|azurophil granule membrane|neutrophil degranulation|phospholipid translocation|re…			Detected	Detected	6.57504	5.93943
A_33_P3267186	1.90444	0.929368	Up	5.4242	4.49483	NM_001682	490	ATP2B1	ATPase, Ca++ transporting, plasma membrane 1	ENST00000428670	Homo sapiens ATPase, Ca++ transporting, plasma membrane 1 (ATP2B1), transcript variant 2, mRNA [NM_001682]	chr12	89992945	89993004	-	ATACCTGAGGAGGAATTAGCAGAGGATGTTGAAGAGATTGATCACGCTGAAAGGGAGTTG	GO:0003407,GO:0005388,GO:0005516,GO:0005524,GO:0005634,GO:0005886,GO:0005887,GO:0006810,GO:0007420,GO:0007568,GO:0009409,GO:0009898,GO:0015085,GO:0016020,GO:0016323,GO:0016324,GO:0030165,GO:0032591,GO:0032809,GO:0034220,GO:0043231,GO:0045121,GO:0046872,GO:0051480,GO:0070062,GO:0071305,GO:0071386,GO:1903779,GO:1990034	neural retina development|calcium-transporting ATPase activity|calmodulin binding|ATP binding|nucleus|plasma membrane|integral component of plasma membrane|transport|brain development|aging|response to cold|cytoplasmic side of plasma membrane|calcium ion transmembrane transporter activity|membrane|basolateral plasma membrane|apical plasma membrane|PDZ domain binding|dendritic spine membrane|neuro…	path:hsa04020,path:hsa04022,path:hsa04024,path:hsa04261,path:hsa04925,path:hsa04961,path:hsa04970,path:hsa04972,path:hsa04978	Calcium signaling pathway|cGMP-PKG signaling pathway|cAMP signaling pathway|Adrenergic signaling in cardiomyocytes|Aldosterone synthesis and secretion|Endocrine and other factor-regulated calcium reabsorption|Salivary secretion|Pancreatic secretion|Mineral absorption	Detected	Not Detected	5.4242	4.49483	1.77528	0.828043	Up	5.85442	5.02637	NM_001682	490	ATP2B1	ATPase, Ca++ transporting, plasma membrane 1	ENST00000428670	Homo sapiens ATPase, Ca++ transporting, plasma membrane 1 (ATP2B1), transcript variant 2, mRNA [NM_001682]	chr12	89992945	89993004	-	ATACCTGAGGAGGAATTAGCAGAGGATGTTGAAGAGATTGATCACGCTGAAAGGGAGTTG	GO:0003407,GO:0005388,GO:0005516,GO:0005524,GO:0005634,GO:0005886,GO:0005887,GO:0006810,GO:0007420,GO:0007568,GO:0009409,GO:0009898,GO:0015085,GO:0016020,GO:0016323,GO:0016324,GO:0030165,GO:0032591,GO:0032809,GO:0034220,GO:0043231,GO:0045121,GO:0046872,GO:0051480,GO:0070062,GO:0071305,GO:0071386,GO:1903779,GO:1990034	neural retina development|calcium-transporting ATPase activity|calmodulin binding|ATP binding|nucleus|plasma membrane|integral component of plasma membrane|transport|brain development|aging|response to cold|cytoplasmic side of plasma membrane|calcium ion transmembrane transporter activity|membrane|basolateral plasma membrane|apical plasma membrane|PDZ domain binding|dendritic spine membrane|neuro…	path:hsa04020,path:hsa04022,path:hsa04024,path:hsa04261,path:hsa04925,path:hsa04961,path:hsa04970,path:hsa04972,path:hsa04978	Calcium signaling pathway|cGMP-PKG signaling pathway|cAMP signaling pathway|Adrenergic signaling in cardiomyocytes|Aldosterone synthesis and secretion|Endocrine and other factor-regulated calcium reabsorption|Salivary secretion|Pancreatic secretion|Mineral absorption	Detected	Detected	5.85442	5.02637
A_33_P3279765	2.59705	1.37687	Up	4.35268	2.97581		514	ATP5E	ATP synthase, H+ transporting, mitochondrial F1 complex, epsilon subunit	ENST00000395663	ATP synthase, H+ transporting, mitochondrial F1 complex, epsilon subunit [Source:HGNC Symbol;Acc:HGNC:838] [ENST00000395663]	chr20	57601028	57601087	-	TCCATGGATCAAATAGTGTATCTCAGTGGTAATTCTAGAGGGCCATTAAAACCCTGATGG	GO:0000275,GO:0005753,GO:0005759,GO:0006754,GO:0022857,GO:0042407,GO:0042776,GO:0046933	mitochondrial proton-transporting ATP synthase complex, catalytic core F(1)|mitochondrial proton-transporting ATP synthase complex|mitochondrial matrix|ATP biosynthetic process|transmembrane transporter activity|cristae formation|mitochondrial ATP synthesis coupled proton transport|proton-transporting ATP synthase activity, rotational mechanism	path:hsa00190,path:hsa04714,path:hsa05010,path:hsa05012,path:hsa05016	Oxidative phosphorylation|Thermogenesis|Alzheimer disease|Parkinson disease|Huntington disease	Detected	Not Detected	4.35268	2.97581	2.56101	1.35671	Up	4.88276	3.52605		514	ATP5E	ATP synthase, H+ transporting, mitochondrial F1 complex, epsilon subunit	ENST00000395663	ATP synthase, H+ transporting, mitochondrial F1 complex, epsilon subunit [Source:HGNC Symbol;Acc:HGNC:838] [ENST00000395663]	chr20	57601028	57601087	-	TCCATGGATCAAATAGTGTATCTCAGTGGTAATTCTAGAGGGCCATTAAAACCCTGATGG	GO:0000275,GO:0005753,GO:0005759,GO:0006754,GO:0022857,GO:0042407,GO:0042776,GO:0046933	mitochondrial proton-transporting ATP synthase complex, catalytic core F(1)|mitochondrial proton-transporting ATP synthase complex|mitochondrial matrix|ATP biosynthetic process|transmembrane transporter activity|cristae formation|mitochondrial ATP synthesis coupled proton transport|proton-transporting ATP synthase activity, rotational mechanism	path:hsa00190,path:hsa04714,path:hsa05010,path:hsa05012,path:hsa05016	Oxidative phosphorylation|Thermogenesis|Alzheimer disease|Parkinson disease|Huntington disease	Detected	Not Detected	4.88276	3.52605
A_24_P294842	2.101	1.07108	Up	5.02354	3.95246	NM_000332	6310	ATXN1	ataxin 1	ENST00000244769	Homo sapiens ataxin 1 (ATXN1), transcript variant 1, mRNA [NM_000332]	chr6	16299343	16299393	-	CTGAGACTCCGTACTACTGGATGTTTTAATATCAGATCATTACCCACCATATGCCTCCCA					Detected	Not Detected	5.02354	3.95246	1.51208	0.596539	Up	5.59022	4.99368	NM_000332	6310	ATXN1	ataxin 1	ENST00000244769	Homo sapiens ataxin 1 (ATXN1), transcript variant 1, mRNA [NM_000332]	chr6	16299343	16299393	-	CTGAGACTCCGTACTACTGGATGTTTTAATATCAGATCATTACCCACCATATGCCTCCCA					Detected	Detected	5.59022	4.99368
A_23_P41166	1.56759	0.648546	Up	9.25024	8.6017	NM_001038628	8706	B3GALNT1	beta-1,3-N-acetylgalactosaminyltransferase 1 (globoside blood group)		Homo sapiens beta-1,3-N-acetylgalactosaminyltransferase 1 (globoside blood group) (B3GALNT1), transcript variant 5, mRNA [NM_001038628]	chr3	160802289	160802348	-	AAAGGGGAGCACTCCTTGCCCCCTGTTCCTGGGTTTATGCAGTTTTCTTTTTAGAGTTTA			path:hsa00601,path:hsa00603	Glycosphingolipid biosynthesis - lacto and neolacto series|Glycosphingolipid biosynthesis - globo and isoglobo series	Detected	Detected	9.25024	8.6017	1.72783	0.788962	Up	9.64573	8.85676	NM_001038628	8706	B3GALNT1	beta-1,3-N-acetylgalactosaminyltransferase 1 (globoside blood group)		Homo sapiens beta-1,3-N-acetylgalactosaminyltransferase 1 (globoside blood group) (B3GALNT1), transcript variant 5, mRNA [NM_001038628]	chr3	160802289	160802348	-	AAAGGGGAGCACTCCTTGCCCCCTGTTCCTGGGTTTATGCAGTTTTCTTTTTAGAGTTTA			path:hsa00601,path:hsa00603	Glycosphingolipid biosynthesis - lacto and neolacto series|Glycosphingolipid biosynthesis - globo and isoglobo series	Detected	Detected	9.64573	8.85676
A_24_P212531	1.5613	0.64275	Up	6.4645	5.82175	NM_152490	148789	B3GALNT2	beta-1,3-N-acetylgalactosaminyltransferase 2	ENST00000461994	Homo sapiens beta-1,3-N-acetylgalactosaminyltransferase 2 (B3GALNT2), transcript variant 1, mRNA [NM_152490]	chr1	235647649	235647708	-	TGTTCTACGATGCCAATGATGTGGGTTTCCAGAGGAACATCACTGTCAAACTTTATCAGG	GO:0000139,GO:0005783,GO:0005789,GO:0006486,GO:0006493,GO:0008375,GO:0008376,GO:0008378,GO:0016021	Golgi membrane|endoplasmic reticulum|endoplasmic reticulum membrane|protein glycosylation|protein O-linked glycosylation|acetylglucosaminyltransferase activity|acetylgalactosaminyltransferase activity|galactosyltransferase activity|integral component of membrane	path:hsa00515	Mannose type O-glycan biosynthesis	Detected	Detected	6.4645	5.82175	1.73793	0.797372	Up	7.39121	6.59383	NM_152490	148789	B3GALNT2	beta-1,3-N-acetylgalactosaminyltransferase 2	ENST00000461994	Homo sapiens beta-1,3-N-acetylgalactosaminyltransferase 2 (B3GALNT2), transcript variant 1, mRNA [NM_152490]	chr1	235647649	235647708	-	TGTTCTACGATGCCAATGATGTGGGTTTCCAGAGGAACATCACTGTCAAACTTTATCAGG	GO:0000139,GO:0005783,GO:0005789,GO:0006486,GO:0006493,GO:0008375,GO:0008376,GO:0008378,GO:0016021	Golgi membrane|endoplasmic reticulum|endoplasmic reticulum membrane|protein glycosylation|protein O-linked glycosylation|acetylglucosaminyltransferase activity|acetylgalactosaminyltransferase activity|galactosyltransferase activity|integral component of membrane	path:hsa00515	Mannose type O-glycan biosynthesis	Detected	Detected	7.39121	6.59383
A_23_P334751	1.94295	0.958249	Up	9.59931	8.64106	NM_152490	148789	B3GALNT2	beta-1,3-N-acetylgalactosaminyltransferase 2	ENST00000366600	Homo sapiens beta-1,3-N-acetylgalactosaminyltransferase 2 (B3GALNT2), transcript variant 1, mRNA [NM_152490]	chr1	235613495	235613554	-	GTGCGGTGATCCTTGTCGATGTCAAGCAAGATAACAGGGACTTGAATTAGCAGAGTCTAA	GO:0000139,GO:0005783,GO:0005789,GO:0006486,GO:0006493,GO:0008375,GO:0008376,GO:0008378,GO:0016021	Golgi membrane|endoplasmic reticulum|endoplasmic reticulum membrane|protein glycosylation|protein O-linked glycosylation|acetylglucosaminyltransferase activity|acetylgalactosaminyltransferase activity|galactosyltransferase activity|integral component of membrane	path:hsa00515	Mannose type O-glycan biosynthesis	Detected	Detected	9.59931	8.64106	1.61536	0.691859	Up	9.85247	9.16061	NM_152490	148789	B3GALNT2	beta-1,3-N-acetylgalactosaminyltransferase 2	ENST00000366600	Homo sapiens beta-1,3-N-acetylgalactosaminyltransferase 2 (B3GALNT2), transcript variant 1, mRNA [NM_152490]	chr1	235613495	235613554	-	GTGCGGTGATCCTTGTCGATGTCAAGCAAGATAACAGGGACTTGAATTAGCAGAGTCTAA	GO:0000139,GO:0005783,GO:0005789,GO:0006486,GO:0006493,GO:0008375,GO:0008376,GO:0008378,GO:0016021	Golgi membrane|endoplasmic reticulum|endoplasmic reticulum membrane|protein glycosylation|protein O-linked glycosylation|acetylglucosaminyltransferase activity|acetylgalactosaminyltransferase activity|galactosyltransferase activity|integral component of membrane	path:hsa00515	Mannose type O-glycan biosynthesis	Detected	Detected	9.85247	9.16061
A_33_P3327444	8.39028	3.06872	Up	4.8813	1.81258	NR_027655	571	BACH1	BTB and CNC homology 1, basic leucine zipper transcription factor 1		Homo sapiens BTB and CNC homology 1, basic leucine zipper transcription factor 1 (BACH1), transcript variant t, non-coding RNA [NR_027655]	chr21	30723991	30724050	+	CATACCATTCTGAGAACTCTGGATACCTGCTCAGACAGCTCTGTTTCAGCTAAACAGTAA	GO:0000083,GO:0000117,GO:0000122,GO:0000980,GO:0001078,GO:0001205,GO:0001206,GO:0003700,GO:0005634,GO:0005737,GO:0006281,GO:0006355,GO:0016567,GO:0020037,GO:0031463,GO:0061418	regulation of transcription involved in G1/S transition of mitotic cell cycle|regulation of transcription involved in G2/M transition of mitotic cell cycle|negative regulation of transcription from RNA polymerase II promoter|RNA polymerase II distal enhancer sequence-specific DNA binding|transcriptional repressor activity, RNA polymerase II proximal promoter sequence-specific DNA binding|transcri…			Detected	Not Detected	4.8813	1.81258	2.25255	1.17156	Up	4.67139	3.49983	NR_027655	571	BACH1	BTB and CNC homology 1, basic leucine zipper transcription factor 1		Homo sapiens BTB and CNC homology 1, basic leucine zipper transcription factor 1 (BACH1), transcript variant t, non-coding RNA [NR_027655]	chr21	30723991	30724050	+	CATACCATTCTGAGAACTCTGGATACCTGCTCAGACAGCTCTGTTTCAGCTAAACAGTAA	GO:0000083,GO:0000117,GO:0000122,GO:0000980,GO:0001078,GO:0001205,GO:0001206,GO:0003700,GO:0005634,GO:0005737,GO:0006281,GO:0006355,GO:0016567,GO:0020037,GO:0031463,GO:0061418	regulation of transcription involved in G1/S transition of mitotic cell cycle|regulation of transcription involved in G2/M transition of mitotic cell cycle|negative regulation of transcription from RNA polymerase II promoter|RNA polymerase II distal enhancer sequence-specific DNA binding|transcriptional repressor activity, RNA polymerase II proximal promoter sequence-specific DNA binding|transcri…			Detected	Not Detected	4.67139	3.49983
A_23_P76799	2.19054	1.13129	Up	9.99214	8.86085	NM_013448	11177	BAZ1A	bromodomain adjacent to zinc finger domain, 1A	ENST00000360310	Homo sapiens bromodomain adjacent to zinc finger domain, 1A (BAZ1A), transcript variant 1, mRNA [NM_013448]	chr14	35222209	35222268	-	TACACATGAATGAATCCAATCTTATAACCTTGAAGTGCTGTACCAGTGCTGGCTGCAGGT	GO:0006261,GO:0006338,GO:0006351,GO:0006355,GO:0008623,GO:0016590,GO:0046872	DNA-dependent DNA replication|chromatin remodeling|transcription, DNA-templated|regulation of transcription, DNA-templated|CHRAC|ACF complex|metal ion binding			Detected	Detected	9.99214	8.86085	1.88855	0.917282	Up	9.95486	9.03758	NM_013448	11177	BAZ1A	bromodomain adjacent to zinc finger domain, 1A	ENST00000360310	Homo sapiens bromodomain adjacent to zinc finger domain, 1A (BAZ1A), transcript variant 1, mRNA [NM_013448]	chr14	35222209	35222268	-	TACACATGAATGAATCCAATCTTATAACCTTGAAGTGCTGTACCAGTGCTGGCTGCAGGT	GO:0006261,GO:0006338,GO:0006351,GO:0006355,GO:0008623,GO:0016590,GO:0046872	DNA-dependent DNA replication|chromatin remodeling|transcription, DNA-templated|regulation of transcription, DNA-templated|CHRAC|ACF complex|metal ion binding			Detected	Detected	9.95486	9.03758
A_23_P120048	1.95345	0.966026	Up	5.99697	5.03095	NM_013450	29994	BAZ2B	bromodomain adjacent to zinc finger domain, 2B	ENST00000392783	Homo sapiens bromodomain adjacent to zinc finger domain, 2B (BAZ2B), transcript variant 1, mRNA [NM_013450]	chr2	160175926	160175985	-	TATTTTCGTCTGAAGGTAATGATAGCTATACAGTCTGTACAGTAATTATCCTCTACCAAC	GO:0003677,GO:0005634,GO:0006351,GO:0006355,GO:0046872	DNA binding|nucleus|transcription, DNA-templated|regulation of transcription, DNA-templated|metal ion binding			Detected	Detected	5.99697	5.03095	1.61293	0.689686	Up	6.48462	5.79493	NM_013450	29994	BAZ2B	bromodomain adjacent to zinc finger domain, 2B	ENST00000392783	Homo sapiens bromodomain adjacent to zinc finger domain, 2B (BAZ2B), transcript variant 1, mRNA [NM_013450]	chr2	160175926	160175985	-	TATTTTCGTCTGAAGGTAATGATAGCTATACAGTCTGTACAGTAATTATCCTCTACCAAC	GO:0003677,GO:0005634,GO:0006351,GO:0006355,GO:0046872	DNA binding|nucleus|transcription, DNA-templated|regulation of transcription, DNA-templated|metal ion binding			Detected	Detected	6.48462	5.79493
A_33_P3287562	2.19255	1.13261	Up	10.7428	9.61023	NM_018844	55973	BCAP29	B-cell receptor-associated protein 29	ENST00000005259	Homo sapiens B-cell receptor-associated protein 29 (BCAP29), transcript variant 2, mRNA [NM_018844]	chr7	107260832	107260891	+	CTGTGTTTGGTAGTTTTTCCTAGTACTCTCCTTAATAATGGTGGTGTTTAGCAAATTGTA	GO:0001649,GO:0005789,GO:0006886,GO:0006888,GO:0006915,GO:0016020,GO:0016021,GO:0070973	osteoblast differentiation|endoplasmic reticulum membrane|intracellular protein transport|ER to Golgi vesicle-mediated transport|apoptotic process|membrane|integral component of membrane|protein localization to endoplasmic reticulum exit site			Detected	Detected	10.7428	9.61023	1.64581	0.718794	Up	10.5134	9.7946	NM_018844	55973	BCAP29	B-cell receptor-associated protein 29	ENST00000005259	Homo sapiens B-cell receptor-associated protein 29 (BCAP29), transcript variant 2, mRNA [NM_018844]	chr7	107260832	107260891	+	CTGTGTTTGGTAGTTTTTCCTAGTACTCTCCTTAATAATGGTGGTGTTTAGCAAATTGTA	GO:0001649,GO:0005789,GO:0006886,GO:0006888,GO:0006915,GO:0016020,GO:0016021,GO:0070973	osteoblast differentiation|endoplasmic reticulum membrane|intracellular protein transport|ER to Golgi vesicle-mediated transport|apoptotic process|membrane|integral component of membrane|protein localization to endoplasmic reticulum exit site			Detected	Detected	10.5134	9.7946
A_33_P3287567	1.92317	0.943485	Up	8.74688	7.80339	NM_018844	55973	BCAP29	B-cell receptor-associated protein 29	ENST00000379119	Homo sapiens B-cell receptor-associated protein 29 (BCAP29), transcript variant 2, mRNA [NM_018844]	chr7	107263682	107263741	+	GTTTGTCCTATGCAGCACAAAACCTTTGTATCTTTGCCTTTTATGTTGGGATCTTAATTA	GO:0001649,GO:0005789,GO:0006886,GO:0006888,GO:0006915,GO:0016020,GO:0016021,GO:0070973	osteoblast differentiation|endoplasmic reticulum membrane|intracellular protein transport|ER to Golgi vesicle-mediated transport|apoptotic process|membrane|integral component of membrane|protein localization to endoplasmic reticulum exit site			Detected	Detected	8.74688	7.80339	1.95745	0.968979	Up	8.75568	7.78671	NM_018844	55973	BCAP29	B-cell receptor-associated protein 29	ENST00000379119	Homo sapiens B-cell receptor-associated protein 29 (BCAP29), transcript variant 2, mRNA [NM_018844]	chr7	107263682	107263741	+	GTTTGTCCTATGCAGCACAAAACCTTTGTATCTTTGCCTTTTATGTTGGGATCTTAATTA	GO:0001649,GO:0005789,GO:0006886,GO:0006888,GO:0006915,GO:0016020,GO:0016021,GO:0070973	osteoblast differentiation|endoplasmic reticulum membrane|intracellular protein transport|ER to Golgi vesicle-mediated transport|apoptotic process|membrane|integral component of membrane|protein localization to endoplasmic reticulum exit site			Detected	Detected	8.75568	7.78671
A_23_P352266	12.0121	3.58642	Up	5.4733	1.88688	NM_000633	596	BCL2	B-cell CLL/lymphoma 2	ENST00000398117	Homo sapiens B-cell CLL/lymphoma 2 (BCL2), transcript variant alpha, mRNA [NM_000633]	chr18	60790723	60790782	-	TGGCTGATATTCTGCAACACTGTACACATAAAAAATACGGTAAGGATACTTTACATGGTT			path:hsa01521,path:hsa01522,path:hsa01524,path:hsa04064,path:hsa04066,path:hsa04071,path:hsa04115,path:hsa04140,path:hsa04141,path:hsa04151,path:hsa04210,path:hsa04215,path:hsa04217,path:hsa04261,path:hsa04340,path:hsa04510,path:hsa04621,path:hsa04630,path:hsa04722,path:hsa04725,path:hsa04915,path:hsa04928,path:hsa04933,path:hsa05014,path:hsa05145,path:hsa05152,path:hsa05161,path:hsa05169,path:hs…	EGFR tyrosine kinase inhibitor resistance|Endocrine resistance|Platinum drug resistance|NF-kappa B signaling pathway|HIF-1 signaling pathway|Sphingolipid signaling pathway|p53 signaling pathway|Autophagy - animal|Protein processing in endoplasmic reticulum|PI3K-Akt signaling pathway|Apoptosis|Apoptosis - multiple species|Necroptosis|Adrenergic signaling in cardiomyocytes|Hedgehog signaling pathwa…	Detected	Not Detected	5.4733	1.88688	1.72953	0.790381	Up	5.10799	4.31761	NM_000633	596	BCL2	B-cell CLL/lymphoma 2	ENST00000398117	Homo sapiens B-cell CLL/lymphoma 2 (BCL2), transcript variant alpha, mRNA [NM_000633]	chr18	60790723	60790782	-	TGGCTGATATTCTGCAACACTGTACACATAAAAAATACGGTAAGGATACTTTACATGGTT			path:hsa01521,path:hsa01522,path:hsa01524,path:hsa04064,path:hsa04066,path:hsa04071,path:hsa04115,path:hsa04140,path:hsa04141,path:hsa04151,path:hsa04210,path:hsa04215,path:hsa04217,path:hsa04261,path:hsa04340,path:hsa04510,path:hsa04621,path:hsa04630,path:hsa04722,path:hsa04725,path:hsa04915,path:hsa04928,path:hsa04933,path:hsa05014,path:hsa05145,path:hsa05152,path:hsa05161,path:hsa05169,path:hs…	EGFR tyrosine kinase inhibitor resistance|Endocrine resistance|Platinum drug resistance|NF-kappa B signaling pathway|HIF-1 signaling pathway|Sphingolipid signaling pathway|p53 signaling pathway|Autophagy - animal|Protein processing in endoplasmic reticulum|PI3K-Akt signaling pathway|Apoptosis|Apoptosis - multiple species|Necroptosis|Adrenergic signaling in cardiomyocytes|Hedgehog signaling pathwa…	Detected	Detected	5.10799	4.31761
A_23_P111343	2.06453	1.04581	Up	10.6992	9.6534	NM_014739	9774	BCLAF1	BCL2-associated transcription factor 1		Homo sapiens BCL2-associated transcription factor 1 (BCLAF1), transcript variant 1, mRNA [NM_014739]	chr6	136582521	136582580	-	CAAAAGAGGAAGAGGTCGTGGTACTTTTCAACGTGGCAGAGGGCGCTTTAACTTCAAAAA					Detected	Detected	10.6992	9.6534	2.02041	1.01465	Up	10.8852	9.87055	NM_014739	9774	BCLAF1	BCL2-associated transcription factor 1		Homo sapiens BCL2-associated transcription factor 1 (BCLAF1), transcript variant 1, mRNA [NM_014739]	chr6	136582521	136582580	-	CAAAAGAGGAAGAGGTCGTGGTACTTTTCAACGTGGCAGAGGGCGCTTTAACTTCAAAAA					Detected	Detected	10.8852	9.87055
A_24_P89512	2.3846	1.25375	Up	11.1397	9.88591	NM_014739	9774	BCLAF1	BCL2-associated transcription factor 1		Homo sapiens BCL2-associated transcription factor 1 (BCLAF1), transcript variant 1, mRNA [NM_014739]	chr6	136579770	136579829	-	ACATTGAATGTAGATGGCTAAACGATTCTTACTCAGTGTGATGTATAATGATGCAACAGG					Detected	Detected	11.1397	9.88591	1.688	0.755312	Up	11.2954	10.5401	NM_014739	9774	BCLAF1	BCL2-associated transcription factor 1		Homo sapiens BCL2-associated transcription factor 1 (BCLAF1), transcript variant 1, mRNA [NM_014739]	chr6	136579770	136579829	-	ACATTGAATGTAGATGGCTAAACGATTCTTACTCAGTGTGATGTATAATGATGCAACAGG					Detected	Detected	11.2954	10.5401
A_23_P98350	1.73903	0.798282	Up	10.5077	9.70945	NM_001165	330	BIRC3	baculoviral IAP repeat containing 3	ENST00000263464	Homo sapiens baculoviral IAP repeat containing 3 (BIRC3), transcript variant 1, mRNA [NM_001165]	chr11	102208356	102208415	+	TCCTATACATCGAAGGTGTGCATATATGTTGAATGACATTTTAGGGACATGGTGTTTTTA			path:hsa01524,path:hsa04064,path:hsa04120,path:hsa04210,path:hsa04215,path:hsa04217,path:hsa04510,path:hsa04621,path:hsa04668,path:hsa05145,path:hsa05200,path:hsa05202,path:hsa05222	Platinum drug resistance|NF-kappa B signaling pathway|Ubiquitin mediated proteolysis|Apoptosis|Apoptosis - multiple species|Necroptosis|Focal adhesion|NOD-like receptor signaling pathway|TNF signaling pathway|Toxoplasmosis|Pathways in cancer|Transcriptional misregulation in cancer|Small cell lung cancer	Detected	Detected	10.5077	9.70945	1.89874	0.92504	Up	11.1572	10.2321	NM_001165	330	BIRC3	baculoviral IAP repeat containing 3	ENST00000263464	Homo sapiens baculoviral IAP repeat containing 3 (BIRC3), transcript variant 1, mRNA [NM_001165]	chr11	102208356	102208415	+	TCCTATACATCGAAGGTGTGCATATATGTTGAATGACATTTTAGGGACATGGTGTTTTTA			path:hsa01524,path:hsa04064,path:hsa04120,path:hsa04210,path:hsa04215,path:hsa04217,path:hsa04510,path:hsa04621,path:hsa04668,path:hsa05145,path:hsa05200,path:hsa05202,path:hsa05222	Platinum drug resistance|NF-kappa B signaling pathway|Ubiquitin mediated proteolysis|Apoptosis|Apoptosis - multiple species|Necroptosis|Focal adhesion|NOD-like receptor signaling pathway|TNF signaling pathway|Toxoplasmosis|Pathways in cancer|Transcriptional misregulation in cancer|Small cell lung cancer	Detected	Detected	11.1572	10.2321
A_23_P105833	2.07683	1.05439	Up	7.85022	6.79584	NM_017693	54841	BIVM	basic, immunoglobulin-like variable motif containing	ENST00000257336	Homo sapiens basic, immunoglobulin-like variable motif containing (BIVM), transcript variant 1, mRNA [NM_017693]	chr13	103492701	103492760	+	ATTTCATGAGTCTAGTAGTTCTTTGATTTATAGCAGGATCTTGCTTGCCTCATTTGTTTC	GO:0005615,GO:0005634,GO:0005737	extracellular space|nucleus|cytoplasm			Detected	Detected	7.85022	6.79584	1.59712	0.675475	Up	8.15342	7.47795	NM_017693	54841	BIVM	basic, immunoglobulin-like variable motif containing	ENST00000257336	Homo sapiens basic, immunoglobulin-like variable motif containing (BIVM), transcript variant 1, mRNA [NM_017693]	chr13	103492701	103492760	+	ATTTCATGAGTCTAGTAGTTCTTTGATTTATAGCAGGATCTTGCTTGCCTCATTTGTTTC	GO:0005615,GO:0005634,GO:0005737	extracellular space|nucleus|cytoplasm			Detected	Detected	8.15342	7.47795
A_19_P00316533	1.62892	0.703912	Up	5.62316	4.91925		10904	BLCAP	bladder cancer associated protein	ENST00000613961	bladder cancer associated protein [Source:HGNC Symbol;Acc:HGNC:1055] [ENST00000613961]	chr20	36130349	36130408	-	CTTAAGTGTCCTGCCGCACTGCTGATGAAAGCAGGTCCCCACCGCAGTGTATATACATTG	GO:0007049,GO:0016021,GO:0030262	cell cycle|integral component of membrane|apoptotic nuclear changes			Detected	Detected	5.62316	4.91925	2.10273	1.07226	Up	6.30232	5.23006		10904	BLCAP	bladder cancer associated protein	ENST00000613961	bladder cancer associated protein [Source:HGNC Symbol;Acc:HGNC:1055] [ENST00000613961]	chr20	36130349	36130408	-	CTTAAGTGTCCTGCCGCACTGCTGATGAAAGCAGGTCCCCACCGCAGTGTATATACATTG	GO:0007049,GO:0016021,GO:0030262	cell cycle|integral component of membrane|apoptotic nuclear changes			Detected	Detected	6.30232	5.23006
A_33_P3398548	1.67888	0.747498	Up	6.12559	5.37809	NM_003666	8548	BLZF1	basic leucine zipper nuclear factor 1	ENST00000329281	Homo sapiens basic leucine zipper nuclear factor 1 (BLZF1), mRNA [NM_003666]	chr1	169365416	169365475	+	GTGATGAAAATGTAACTTGAAACCGCTCCATTTCTACAATGCACATTTACTGTTTCTGTT	GO:0000139,GO:0001558,GO:0003677,GO:0003700,GO:0005634,GO:0005737,GO:0005794,GO:0005796,GO:0006357,GO:0007030,GO:0008283,GO:0019899,GO:0031625,GO:0043001	Golgi membrane|regulation of cell growth|DNA binding|DNA binding transcription factor activity|nucleus|cytoplasm|Golgi apparatus|Golgi lumen|regulation of transcription from RNA polymerase II promoter|Golgi organization|cell proliferation|enzyme binding|ubiquitin protein ligase binding|Golgi to plasma membrane protein transport			Detected	Detected	6.12559	5.37809	1.74741	0.805216	Up	5.94312	5.1379	NM_003666	8548	BLZF1	basic leucine zipper nuclear factor 1	ENST00000329281	Homo sapiens basic leucine zipper nuclear factor 1 (BLZF1), mRNA [NM_003666]	chr1	169365416	169365475	+	GTGATGAAAATGTAACTTGAAACCGCTCCATTTCTACAATGCACATTTACTGTTTCTGTT	GO:0000139,GO:0001558,GO:0003677,GO:0003700,GO:0005634,GO:0005737,GO:0005794,GO:0005796,GO:0006357,GO:0007030,GO:0008283,GO:0019899,GO:0031625,GO:0043001	Golgi membrane|regulation of cell growth|DNA binding|DNA binding transcription factor activity|nucleus|cytoplasm|Golgi apparatus|Golgi lumen|regulation of transcription from RNA polymerase II promoter|Golgi organization|cell proliferation|enzyme binding|ubiquitin protein ligase binding|Golgi to plasma membrane protein transport			Detected	Detected	5.94312	5.1379
A_21_P0010871	11.3586	3.50572	Up	5.31301	1.80729	NR_003611	399761	BMS1P5	BMS1 pseudogene 5	ENST00000580094	Homo sapiens BMS1 pseudogene 5 (BMS1P5), non-coding RNA [NR_003611]	chr10	48928893	48928952	-	TACCTAATGCACATATCACTGGGCATAGTCTACAGGCACCTAATAACTCAGGTACCTTAA					Detected	Not Detected	5.31301	1.80729	2.07741	1.05479	Up	5.33442	4.27963	NR_003611	399761	BMS1P5	BMS1 pseudogene 5	ENST00000580094	Homo sapiens BMS1 pseudogene 5 (BMS1P5), non-coding RNA [NR_003611]	chr10	48928893	48928952	-	TACCTAATGCACATATCACTGGGCATAGTCTACAGGCACCTAATAACTCAGGTACCTTAA					Detected	Detected	5.33442	4.27963
A_33_P3227506	4.49064	2.16692	Up	5.02637	2.85945	NM_182641	2186	BPTF	bromodomain PHD finger transcription factor	ENST00000321892	Homo sapiens bromodomain PHD finger transcription factor (BPTF), transcript variant 1, mRNA [NM_182641]	chr17	65980372	65980431	+	CCTACCTGTAGGCAATAGATTGCTATGTTTTTAACAAATTGTGGCAAATTCTAAACAGCA	GO:0000122,GO:0000790,GO:0001892,GO:0005634,GO:0005654,GO:0005737,GO:0006338,GO:0006351,GO:0006355,GO:0007420,GO:0007492,GO:0008134,GO:0009611,GO:0009952,GO:0016569,GO:0016589,GO:0030425,GO:0043565,GO:0044297,GO:0045893,GO:0046872,GO:0048471,GO:0070062,GO:1990090	negative regulation of transcription from RNA polymerase II promoter|nuclear chromatin|embryonic placenta development|nucleus|nucleoplasm|cytoplasm|chromatin remodeling|transcription, DNA-templated|regulation of transcription, DNA-templated|brain development|endoderm development|transcription factor binding|response to wounding|anterior/posterior pattern specification|covalent chromatin modificat…			Detected	Not Detected	5.02637	2.85945	1.70184	0.767092	Up	5.27678	4.50969	NM_182641	2186	BPTF	bromodomain PHD finger transcription factor	ENST00000321892	Homo sapiens bromodomain PHD finger transcription factor (BPTF), transcript variant 1, mRNA [NM_182641]	chr17	65980372	65980431	+	CCTACCTGTAGGCAATAGATTGCTATGTTTTTAACAAATTGTGGCAAATTCTAAACAGCA	GO:0000122,GO:0000790,GO:0001892,GO:0005634,GO:0005654,GO:0005737,GO:0006338,GO:0006351,GO:0006355,GO:0007420,GO:0007492,GO:0008134,GO:0009611,GO:0009952,GO:0016569,GO:0016589,GO:0030425,GO:0043565,GO:0044297,GO:0045893,GO:0046872,GO:0048471,GO:0070062,GO:1990090	negative regulation of transcription from RNA polymerase II promoter|nuclear chromatin|embryonic placenta development|nucleus|nucleoplasm|cytoplasm|chromatin remodeling|transcription, DNA-templated|regulation of transcription, DNA-templated|brain development|endoderm development|transcription factor binding|response to wounding|anterior/posterior pattern specification|covalent chromatin modificat…			Detected	Detected	5.27678	4.50969
A_33_P3313660	5.68224	2.50646	Up	4.29289	1.78643	NR_002730	23629	BRD7P3	bromodomain containing 7 pseudogene 3		Homo sapiens bromodomain containing 7 pseudogene 3 (BRD7P3), non-coding RNA [NR_002730]	chr6	118824846	118824905	+	GAAAAAACAGCCCTTTCAACAAATGGTGCTGAACAATTGGACATCCACATGCAAAGAAAA					Detected	Not Detected	4.29289	1.78643	1.94423	0.959203	Up	4.30415	3.34495	NR_002730	23629	BRD7P3	bromodomain containing 7 pseudogene 3		Homo sapiens bromodomain containing 7 pseudogene 3 (BRD7P3), non-coding RNA [NR_002730]	chr6	118824846	118824905	+	GAAAAAACAGCCCTTTCAACAAATGGTGCTGAACAATTGGACATCCACATGCAAAGAAAA					Detected	Not Detected	4.30415	3.34495
A_23_P408675	1.91854	0.940009	Up	7.82419	6.88418	NM_003972	9044	BTAF1	BTAF1 RNA polymerase II, B-TFIID transcription factor-associated, 170kDa	ENST00000544642	Homo sapiens BTAF1 RNA polymerase II, B-TFIID transcription factor-associated, 170kDa (BTAF1), mRNA [NM_003972]	chr10	93789192	93789251	+	GACAATGAATTTAATCGGGCCCTTGGTGGAAACATTTATATATTTAATGCAGATGCATAG	GO:0003677,GO:0003700,GO:0004386,GO:0005524,GO:0005654,GO:0035562,GO:0043231,GO:0045892	DNA binding|DNA binding transcription factor activity|helicase activity|ATP binding|nucleoplasm|negative regulation of chromatin binding|intracellular membrane-bounded organelle|negative regulation of transcription, DNA-templated			Detected	Detected	7.82419	6.88418	1.63013	0.70499	Up	8.13309	7.4281	NM_003972	9044	BTAF1	BTAF1 RNA polymerase II, B-TFIID transcription factor-associated, 170kDa	ENST00000544642	Homo sapiens BTAF1 RNA polymerase II, B-TFIID transcription factor-associated, 170kDa (BTAF1), mRNA [NM_003972]	chr10	93789192	93789251	+	GACAATGAATTTAATCGGGCCCTTGGTGGAAACATTTATATATTTAATGCAGATGCATAG	GO:0003677,GO:0003700,GO:0004386,GO:0005524,GO:0005654,GO:0035562,GO:0043231,GO:0045892	DNA binding|DNA binding transcription factor activity|helicase activity|ATP binding|nucleoplasm|negative regulation of chromatin binding|intracellular membrane-bounded organelle|negative regulation of transcription, DNA-templated			Detected	Detected	8.13309	7.4281
A_23_P88184	2.8412	1.5065	Up	4.65983	3.15333	NM_018167	55727	BTBD7	BTB (POZ) domain containing 7	ENST00000298896	Homo sapiens BTB (POZ) domain containing 7 (BTBD7), transcript variant 2, mRNA [NM_018167]	chr14	93754399	93754458	-	ATTAGGTTCCATGCAAAGAAATAGGAATCAGATGGTATTGAGATTTTCAGTAGCAACAAC	GO:0005634,GO:0007275,GO:0060693	nucleus|multicellular organism development|regulation of branching involved in salivary gland morphogenesis			Detected	Not Detected	4.65983	3.15333	1.83685	0.877236	Up	5.33599	4.45876	NM_018167	55727	BTBD7	BTB (POZ) domain containing 7	ENST00000298896	Homo sapiens BTB (POZ) domain containing 7 (BTBD7), transcript variant 2, mRNA [NM_018167]	chr14	93754399	93754458	-	ATTAGGTTCCATGCAAAGAAATAGGAATCAGATGGTATTGAGATTTTCAGTAGCAACAAC	GO:0005634,GO:0007275,GO:0060693	nucleus|multicellular organism development|regulation of branching involved in salivary gland morphogenesis			Detected	Detected	5.33599	4.45876
A_23_P46819	2.0251	1.01799	Up	8.33599	7.318	NM_033637	8945	BTRC	beta-transducin repeat containing E3 ubiquitin protein ligase	ENST00000393441	Homo sapiens beta-transducin repeat containing E3 ubiquitin protein ligase (BTRC), transcript variant 1, mRNA [NM_033637]	chr10	103316590	103316649	+	TTTCCAACCAGCACAGCTGGCGCTCTTAGCTCCTGATTGGTTGTGTGTTTTATTAAGGAT			path:hsa04114,path:hsa04120,path:hsa04218,path:hsa04310,path:hsa04340,path:hsa04390,path:hsa04710,path:hsa05131,path:hsa05170	Oocyte meiosis|Ubiquitin mediated proteolysis|Cellular senescence|Wnt signaling pathway|Hedgehog signaling pathway|Hippo signaling pathway|Circadian rhythm|Shigellosis|Human immunodeficiency virus 1 infection	Detected	Detected	8.33599	7.318	2.11879	1.08324	Up	8.25282	7.16958	NM_033637	8945	BTRC	beta-transducin repeat containing E3 ubiquitin protein ligase	ENST00000393441	Homo sapiens beta-transducin repeat containing E3 ubiquitin protein ligase (BTRC), transcript variant 1, mRNA [NM_033637]	chr10	103316590	103316649	+	TTTCCAACCAGCACAGCTGGCGCTCTTAGCTCCTGATTGGTTGTGTGTTTTATTAAGGAT			path:hsa04114,path:hsa04120,path:hsa04218,path:hsa04310,path:hsa04340,path:hsa04390,path:hsa04710,path:hsa05131,path:hsa05170	Oocyte meiosis|Ubiquitin mediated proteolysis|Cellular senescence|Wnt signaling pathway|Hedgehog signaling pathway|Hippo signaling pathway|Circadian rhythm|Shigellosis|Human immunodeficiency virus 1 infection	Detected	Detected	8.25282	7.16958
A_24_P713668	2.38494	1.25395	Up	12.4971	11.2431	NM_014670	9689	BZW1	basic leucine zipper and W2 domains 1	ENST00000409600	Homo sapiens basic leucine zipper and W2 domains 1 (BZW1), transcript variant 4, mRNA [NM_014670]	chr2	201688131	201688189	+	TTTATGTATGTAGTCCATTGGGGGGAAAATGTAGCCACATTTTTTATGGGAAGACTTTGT	GO:0003723,GO:0005737,GO:0006351,GO:0006355,GO:0016020,GO:0045296	RNA binding|cytoplasm|transcription, DNA-templated|regulation of transcription, DNA-templated|membrane|cadherin binding			Detected	Detected	12.4971	11.2431	1.53623	0.619395	Up	12.4125	11.7931	NM_014670	9689	BZW1	basic leucine zipper and W2 domains 1	ENST00000409600	Homo sapiens basic leucine zipper and W2 domains 1 (BZW1), transcript variant 4, mRNA [NM_014670]	chr2	201688131	201688189	+	TTTATGTATGTAGTCCATTGGGGGGAAAATGTAGCCACATTTTTTATGGGAAGACTTTGT	GO:0003723,GO:0005737,GO:0006351,GO:0006355,GO:0016020,GO:0045296	RNA binding|cytoplasm|transcription, DNA-templated|regulation of transcription, DNA-templated|membrane|cadherin binding			Detected	Detected	12.4125	11.7931
A_23_P138461	1.55627	0.638091	Up	7.80228	7.16419	NM_021830	56652	C10orf2	chromosome 10 open reading frame 2		Homo sapiens chromosome 10 open reading frame 2 (C10orf2), transcript variant 1, mRNA [NM_021830]	chr10	102753417	102753476	+	ATTCAATGTAGCAGACTACTGAGAAACTACTGTGTTGCTCAGGCTTTGTTTGAGGTCCTG					Detected	Detected	7.80228	7.16419	1.92743	0.94668	Up	8.58922	7.64254	NM_021830	56652	C10orf2	chromosome 10 open reading frame 2		Homo sapiens chromosome 10 open reading frame 2 (C10orf2), transcript variant 1, mRNA [NM_021830]	chr10	102753417	102753476	+	ATTCAATGTAGCAGACTACTGAGAAACTACTGTGTTGCTCAGGCTTTGTTTGAGGTCCTG					Detected	Detected	8.58922	7.64254
A_19_P00322906	1.57769	0.657811	Up	5.94983	5.29202	NM_001113434	339263	C17orf51	chromosome 17 open reading frame 51	ENST00000391411	Homo sapiens chromosome 17 open reading frame 51 (C17orf51), mRNA [NM_001113434]	chr17	21434242	21434301	-	GAGGAGGCATCCAGGACAGCACCCACGTTCCCGCCTGAGGCACATGAGGGTGGATGACAG					Detected	Detected	5.94983	5.29202	2.32995	1.2203	Up	6.45256	5.23226	NM_001113434	339263	C17orf51	chromosome 17 open reading frame 51	ENST00000391411	Homo sapiens chromosome 17 open reading frame 51 (C17orf51), mRNA [NM_001113434]	chr17	21434242	21434301	-	GAGGAGGCATCCAGGACAGCACCCACGTTCCCGCCTGAGGCACATGAGGGTGGATGACAG					Detected	Detected	6.45256	5.23226
A_24_P301547	1.62573	0.70109	Up	6.15606	5.45497	NM_017941	55028	C17orf80	chromosome 17 open reading frame 80		Homo sapiens chromosome 17 open reading frame 80 (C17orf80), transcript variant 1, mRNA [NM_017941]	chr17	71232691	71232750	+	TTCCGAGGGAGACGACTTACCAGTTTCATTCTGTATCGCAGTCAAGTAGTCAAAGTCTTG	GO:0016021,GO:0070062	integral component of membrane|extracellular exosome			Detected	Detected	6.15606	5.45497	1.66617	0.736538	Up	6.59737	5.86083	NM_017941	55028	C17orf80	chromosome 17 open reading frame 80		Homo sapiens chromosome 17 open reading frame 80 (C17orf80), transcript variant 1, mRNA [NM_017941]	chr17	71232691	71232750	+	TTCCGAGGGAGACGACTTACCAGTTTCATTCTGTATCGCAGTCAAGTAGTCAAAGTCTTG	GO:0016021,GO:0070062	integral component of membrane|extracellular exosome			Detected	Detected	6.59737	5.86083
A_32_P148824	2.62242	1.3909	Up	7.40889	6.01799	NM_017847	54953	C1orf27	chromosome 1 open reading frame 27	ENST00000367470	Homo sapiens chromosome 1 open reading frame 27 (C1orf27), transcript variant 1, mRNA [NM_017847]	chr1	186390276	186390335	+	GAAAAACAGATGTTATCCTCAGCACAAATTCAGTAAAGAGACTACAAAAGGATGATCTTC	GO:0016021	integral component of membrane			Detected	Detected	7.40889	6.01799	1.63358	0.708037	Up	7.23061	6.52258	NM_017847	54953	C1orf27	chromosome 1 open reading frame 27	ENST00000367470	Homo sapiens chromosome 1 open reading frame 27 (C1orf27), transcript variant 1, mRNA [NM_017847]	chr1	186390276	186390335	+	GAAAAACAGATGTTATCCTCAGCACAAATTCAGTAAAGAGACTACAAAAGGATGATCTTC	GO:0016021	integral component of membrane			Detected	Detected	7.23061	6.52258
A_23_P74778	1.68388	0.751789	Up	6.1815	5.42971	NM_024579	79630	C1orf54	chromosome 1 open reading frame 54		Homo sapiens chromosome 1 open reading frame 54 (C1orf54), transcript variant 3, mRNA [NM_024579]	chr1	150253251	150253310	+	AGAAGGCTGCTATGACTCTTTGGATGGGAGTCTGGCAAGAGGAAATTGGAAGATAAAATA	GO:0005576	extracellular region			Detected	Detected	6.1815	5.42971	1.87638	0.907949	Up	5.71611	4.80816	NM_024579	79630	C1orf54	chromosome 1 open reading frame 54		Homo sapiens chromosome 1 open reading frame 54 (C1orf54), transcript variant 3, mRNA [NM_024579]	chr1	150253251	150253310	+	AGAAGGCTGCTATGACTCTTTGGATGGGAGTCTGGCAAGAGGAAATTGGAAGATAAAATA	GO:0005576	extracellular region			Detected	Detected	5.71611	4.80816
A_33_P3210521	2.67532	1.41971	Up	7.45718	6.03747	NM_021925	60526	C2orf43	chromosome 2 open reading frame 43		Homo sapiens chromosome 2 open reading frame 43 (C2orf43), transcript variant 1, mRNA [NM_021925]	chr2	20883828	20883887	-	GATGGTTGAGGGGAAAATAATGTTCTTTGTACTTGCAGATTTTTTGGAAGTTTGAGATGT	GO:0005783,GO:0005811,GO:0016042,GO:0016298,GO:0019915	endoplasmic reticulum|lipid droplet|lipid catabolic process|lipase activity|lipid storage			Detected	Detected	7.45718	6.03747	2.03344	1.02392	Up	7.94062	6.9167	NM_021925	60526	C2orf43	chromosome 2 open reading frame 43		Homo sapiens chromosome 2 open reading frame 43 (C2orf43), transcript variant 1, mRNA [NM_021925]	chr2	20883828	20883887	-	GATGGTTGAGGGGAAAATAATGTTCTTTGTACTTGCAGATTTTTTGGAAGTTTGAGATGT	GO:0005783,GO:0005811,GO:0016042,GO:0016298,GO:0019915	endoplasmic reticulum|lipid droplet|lipid catabolic process|lipase activity|lipid storage			Detected	Detected	7.94062	6.9167
A_33_P3530314	2.07983	1.05646	Up	7.03472	5.97825	NM_023073	65250	C5orf42	chromosome 5 open reading frame 42	ENST00000509849	Homo sapiens chromosome 5 open reading frame 42 (C5orf42), mRNA [NM_023073]	chr5	37107384	37107443	-	GATAAGTACCTTTCAAGCCAAGTTTGCATAACCTACTTTCAATAAAAACCCTCTATCTTG	GO:0001736,GO:0001822,GO:0003281,GO:0016021,GO:0021549,GO:0035869,GO:0042733,GO:0060021,GO:0060271,GO:0060976,GO:1904491	establishment of planar polarity|kidney development|ventricular septum development|integral component of membrane|cerebellum development|ciliary transition zone|embryonic digit morphogenesis|palate development|cilium assembly|coronary vasculature development|protein localization to ciliary transition zone			Detected	Detected	7.03472	5.97825	1.54825	0.63064	Up	7.28014	6.6495	NM_023073	65250	C5orf42	chromosome 5 open reading frame 42	ENST00000509849	Homo sapiens chromosome 5 open reading frame 42 (C5orf42), mRNA [NM_023073]	chr5	37107384	37107443	-	GATAAGTACCTTTCAAGCCAAGTTTGCATAACCTACTTTCAATAAAAACCCTCTATCTTG	GO:0001736,GO:0001822,GO:0003281,GO:0016021,GO:0021549,GO:0035869,GO:0042733,GO:0060021,GO:0060271,GO:0060976,GO:1904491	establishment of planar polarity|kidney development|ventricular septum development|integral component of membrane|cerebellum development|ciliary transition zone|embryonic digit morphogenesis|palate development|cilium assembly|coronary vasculature development|protein localization to ciliary transition zone			Detected	Detected	7.28014	6.6495
A_32_P226009	1.7698	0.823589	Up	5.66363	4.84004	NM_023073	65250	C5orf42	chromosome 5 open reading frame 42	ENST00000505431	Homo sapiens chromosome 5 open reading frame 42 (C5orf42), mRNA [NM_023073]	chr5	37205544	37206345	-	GGTGTGGCTTTCCAGCTGTTCTGTAAACGTGATAGCAATTTCATGAGGTCCAAGAAAAAG	GO:0001736,GO:0001822,GO:0003281,GO:0016021,GO:0021549,GO:0035869,GO:0042733,GO:0060021,GO:0060271,GO:0060976,GO:1904491	establishment of planar polarity|kidney development|ventricular septum development|integral component of membrane|cerebellum development|ciliary transition zone|embryonic digit morphogenesis|palate development|cilium assembly|coronary vasculature development|protein localization to ciliary transition zone			Detected	Detected	5.66363	4.84004	1.91363	0.936311	Up	6.04516	5.10885	NM_023073	65250	C5orf42	chromosome 5 open reading frame 42	ENST00000505431	Homo sapiens chromosome 5 open reading frame 42 (C5orf42), mRNA [NM_023073]	chr5	37205544	37206345	-	GGTGTGGCTTTCCAGCTGTTCTGTAAACGTGATAGCAATTTCATGAGGTCCAAGAAAAAG	GO:0001736,GO:0001822,GO:0003281,GO:0016021,GO:0021549,GO:0035869,GO:0042733,GO:0060021,GO:0060271,GO:0060976,GO:1904491	establishment of planar polarity|kidney development|ventricular septum development|integral component of membrane|cerebellum development|ciliary transition zone|embryonic digit morphogenesis|palate development|cilium assembly|coronary vasculature development|protein localization to ciliary transition zone			Detected	Detected	6.04516	5.10885
A_33_P3404739	2.13036	1.0911	Up	5.23377	4.14267	XM_005248851	135398	C6orf141	chromosome 6 open reading frame 141		PREDICTED: Homo sapiens chromosome 6 open reading frame 141 (C6orf141), transcript variant X2, mRNA [XM_005248851]	chr6	49519820	49519879	+	CAGAAGACTAAGATTTCAACGTGAAATTCCATTTACAAAGGCTTTACTGCAAACAATAGC					Detected	Not Detected	5.23377	4.14267	1.85532	0.891669	Up	6.23912	5.34745	XM_005248851	135398	C6orf141	chromosome 6 open reading frame 141		PREDICTED: Homo sapiens chromosome 6 open reading frame 141 (C6orf141), transcript variant X2, mRNA [XM_005248851]	chr6	49519820	49519879	+	CAGAAGACTAAGATTTCAACGTGAAATTCCATTTACAAAGGCTTTACTGCAAACAATAGC					Detected	Detected	6.23912	5.34745
A_23_P353614	1.74476	0.803027	Up	4.96073	4.1577	NM_152765	254778	C8orf46	chromosome 8 open reading frame 46	ENST00000450307	Homo sapiens chromosome 8 open reading frame 46 (C8orf46), mRNA [NM_152765]	chr8	67430359	67430418	+	AGAACAAAGTTAGGGAGCAAACCAGTAACCTATGCTGGTCGTAACAGAGGATCCTACAAT					Detected	Not Detected	4.96073	4.1577	1.78304	0.834342	Up	5.85788	5.02354	NM_152765	254778	C8orf46	chromosome 8 open reading frame 46	ENST00000450307	Homo sapiens chromosome 8 open reading frame 46 (C8orf46), mRNA [NM_152765]	chr8	67430359	67430418	+	AGAACAAAGTTAGGGAGCAAACCAGTAACCTATGCTGGTCGTAACAGAGGATCCTACAAT					Detected	Detected	5.85788	5.02354
A_21_P0014236	1.68979	0.756842	Up	7.11661	6.35977		84909	C9orf3	chromosome 9 open reading frame 3	ENST00000482056	chromosome 9 open reading frame 3 [Source:HGNC Symbol;Acc:HGNC:1361] [ENST00000482056]	chr9	97784508	97784567	+	AGGGTGAGGTATGTCATTTACATGAAGGTTAAGAATAAAACAGAAAGTGCCTCTATGGTA	GO:0002003,GO:0004177,GO:0005730,GO:0005737,GO:0005829,GO:0006508,GO:0008237,GO:0008270,GO:0042277,GO:0043171,GO:0070006	angiotensin maturation|aminopeptidase activity|nucleolus|cytoplasm|cytosol|proteolysis|metallopeptidase activity|zinc ion binding|peptide binding|peptide catabolic process|metalloaminopeptidase activity			Detected	Detected	7.11661	6.35977	2.36297	1.2406	Up	8.22763	6.98703		84909	C9orf3	chromosome 9 open reading frame 3	ENST00000482056	chromosome 9 open reading frame 3 [Source:HGNC Symbol;Acc:HGNC:1361] [ENST00000482056]	chr9	97784508	97784567	+	AGGGTGAGGTATGTCATTTACATGAAGGTTAAGAATAAAACAGAAAGTGCCTCTATGGTA	GO:0002003,GO:0004177,GO:0005730,GO:0005737,GO:0005829,GO:0006508,GO:0008237,GO:0008270,GO:0042277,GO:0043171,GO:0070006	angiotensin maturation|aminopeptidase activity|nucleolus|cytoplasm|cytosol|proteolysis|metallopeptidase activity|zinc ion binding|peptide binding|peptide catabolic process|metalloaminopeptidase activity			Detected	Detected	8.22763	6.98703
A_24_P915196	2.01771	1.01272	Up	8.6491	7.63639	NM_153045	203197	C9orf91	chromosome 9 open reading frame 91	ENST00000374049	Homo sapiens chromosome 9 open reading frame 91 (C9orf91), mRNA [NM_153045]	chr9	117408425	117408484	+	ATGTGGCCATGGTGTAGGCAGTGCAATGTCTTCGAGTGAGAGTGAAGGTGGTAACTCATT	GO:0016021	integral component of membrane			Detected	Detected	8.6491	7.63639	2.14559	1.10138	Up	9.76976	8.66838	NM_153045	203197	C9orf91	chromosome 9 open reading frame 91	ENST00000374049	Homo sapiens chromosome 9 open reading frame 91 (C9orf91), mRNA [NM_153045]	chr9	117408425	117408484	+	ATGTGGCCATGGTGTAGGCAGTGCAATGTCTTCGAGTGAGAGTGAAGGTGGTAACTCATT	GO:0016021	integral component of membrane			Detected	Detected	9.76976	8.66838
A_23_P406702	1.88639	0.915625	Up	8.28534	7.36971	NM_203459	23271	CAMSAP2	calmodulin regulated spectrin-associated protein family, member 2	ENST00000236925	Homo sapiens calmodulin regulated spectrin-associated protein family, member 2 (CAMSAP2), transcript variant 2, mRNA [NM_203459]	chr1	200829250	200829309	+	GCCACAGAGTTCATTGCTCTCAGTATAAGATTTTACTTTATTAATGCAGAAGGAATATGG	GO:0000226,GO:0005516,GO:0005794,GO:0005829,GO:0030507,GO:0031113,GO:0033043,GO:0050773,GO:0051011,GO:0061564,GO:1903358,GO:1990752	microtubule cytoskeleton organization|calmodulin binding|Golgi apparatus|cytosol|spectrin binding|regulation of microtubule polymerization|regulation of organelle organization|regulation of dendrite development|microtubule minus-end binding|axon development|regulation of Golgi organization|microtubule end			Detected	Detected	8.28534	7.36971	1.53699	0.620107	Up	8.5097	7.8896	NM_203459	23271	CAMSAP2	calmodulin regulated spectrin-associated protein family, member 2	ENST00000236925	Homo sapiens calmodulin regulated spectrin-associated protein family, member 2 (CAMSAP2), transcript variant 2, mRNA [NM_203459]	chr1	200829250	200829309	+	GCCACAGAGTTCATTGCTCTCAGTATAAGATTTTACTTTATTAATGCAGAAGGAATATGG	GO:0000226,GO:0005516,GO:0005794,GO:0005829,GO:0030507,GO:0031113,GO:0033043,GO:0050773,GO:0051011,GO:0061564,GO:1903358,GO:1990752	microtubule cytoskeleton organization|calmodulin binding|Golgi apparatus|cytosol|spectrin binding|regulation of microtubule polymerization|regulation of organelle organization|regulation of dendrite development|microtubule minus-end binding|axon development|regulation of Golgi organization|microtubule end			Detected	Detected	8.5097	7.8896
A_21_P0014306	1.98357	0.988099	Up	7.44869	6.46059		6650	CAPN15	calpain 15	ENST00000567216	calpain 15 [Source:HGNC Symbol;Acc:HGNC:11182] [ENST00000567216]	chr16	589802	589858	+	GATAAAGCAAAAGCGTGTGATCTCTTTTCTCACCAAGGAATAAAACGTCTCTGAATACCA	GO:0003700,GO:0004198,GO:0005737,GO:0008233,GO:0008234,GO:0046872	DNA binding transcription factor activity|calcium-dependent cysteine-type endopeptidase activity|cytoplasm|peptidase activity|cysteine-type peptidase activity|metal ion binding			Detected	Detected	7.44869	6.46059	2.46497	1.30157	Up	7.50163	6.20006		6650	CAPN15	calpain 15	ENST00000567216	calpain 15 [Source:HGNC Symbol;Acc:HGNC:11182] [ENST00000567216]	chr16	589802	589858	+	GATAAAGCAAAAGCGTGTGATCTCTTTTCTCACCAAGGAATAAAACGTCTCTGAATACCA	GO:0003700,GO:0004198,GO:0005737,GO:0008233,GO:0008234,GO:0046872	DNA binding transcription factor activity|calcium-dependent cysteine-type endopeptidase activity|cytoplasm|peptidase activity|cysteine-type peptidase activity|metal ion binding			Detected	Detected	7.50163	6.20006
A_21_P0014214	2.18698	1.12894	Up	5.34392	4.21498	NR_108049	100507056	CCAT1	colon cancer associated transcript 1 (non-protein coding)		Homo sapiens colon cancer associated transcript 1 (non-protein coding) (CCAT1), long non-coding RNA [NR_108049]	chr8	128219699	128219758	-	AGGAAGGCTCGCTAGAATACTTTGTGATATTGGATATTAGTTCCATATTCTACTGTGTAT					Detected	Not Detected	5.34392	4.21498	4.47892	2.16315	Up	7.78164	5.61849	NR_108049	100507056	CCAT1	colon cancer associated transcript 1 (non-protein coding)		Homo sapiens colon cancer associated transcript 1 (non-protein coding) (CCAT1), long non-coding RNA [NR_108049]	chr8	128219699	128219758	-	AGGAAGGCTCGCTAGAATACTTTGTGATATTGGATATTAGTTCCATATTCTACTGTGTAT					Detected	Detected	7.78164	5.61849
A_23_P311144	1.57139	0.652039	Up	6.48251	5.83047	NM_144978	165055	CCDC138	coiled-coil domain containing 138		Homo sapiens coiled-coil domain containing 138 (CCDC138), transcript variant 1, mRNA [NM_144978]	chr2	109473349	109473408	+	TAAGTCATCTAAGAATATCCAGTAAAGGACTCCTGTCTAATGTTATTGATAGTTTGCTCC					Detected	Detected	6.48251	5.83047	1.82431	0.86735	Up	6.84594	5.97859	NM_144978	165055	CCDC138	coiled-coil domain containing 138		Homo sapiens coiled-coil domain containing 138 (CCDC138), transcript variant 1, mRNA [NM_144978]	chr2	109473349	109473408	+	TAAGTCATCTAAGAATATCCAGTAAAGGACTCCTGTCTAATGTTATTGATAGTTTGCTCC					Detected	Detected	6.84594	5.97859
A_33_P3362521	1.74591	0.803977	Up	8.61583	7.81185	NM_016474	51244	CCDC174	coiled-coil domain containing 174	ENST00000611584	Homo sapiens coiled-coil domain containing 174 (CCDC174), mRNA [NM_016474]	chr3	14714080	14714139	+	CCAGTCCTTTTAATGGTCAGCCTAATCATTCTGTCAGCCTAATCGGGTAATTGCTTTTTT	GO:0005634,GO:0005654	nucleus|nucleoplasm			Detected	Detected	8.61583	7.81185	1.98584	0.989749	Up	9.59402	8.60427	NM_016474	51244	CCDC174	coiled-coil domain containing 174	ENST00000611584	Homo sapiens coiled-coil domain containing 174 (CCDC174), mRNA [NM_016474]	chr3	14714080	14714139	+	CCAGTCCTTTTAATGGTCAGCCTAATCATTCTGTCAGCCTAATCGGGTAATTGCTTTTTT	GO:0005634,GO:0005654	nucleus|nucleoplasm			Detected	Detected	9.59402	8.60427
A_24_P61864	1.93019	0.948741	Up	9.38216	8.43342	NM_020198	57003	CCDC47	coiled-coil domain containing 47	ENST00000582331	Homo sapiens coiled-coil domain containing 47 (CCDC47), mRNA [NM_020198]	chr17	61833696	61833873	-	ACACGGAAAGCCTTGGTGCGACTACAGAAAGAGATGCAGGATTTGAGTGAGTTTTGTAGT	GO:0001649,GO:0003723,GO:0005509,GO:0005783,GO:0005791,GO:0006983,GO:0007029,GO:0009791,GO:0016020,GO:0016021,GO:0030433,GO:0055074	osteoblast differentiation|RNA binding|calcium ion binding|endoplasmic reticulum|rough endoplasmic reticulum|ER overload response|endoplasmic reticulum organization|post-embryonic development|membrane|integral component of membrane|ubiquitin-dependent ERAD pathway|calcium ion homeostasis			Detected	Detected	9.38216	8.43342	1.83921	0.879087	Up	9.57172	8.69264	NM_020198	57003	CCDC47	coiled-coil domain containing 47	ENST00000582331	Homo sapiens coiled-coil domain containing 47 (CCDC47), mRNA [NM_020198]	chr17	61833696	61833873	-	ACACGGAAAGCCTTGGTGCGACTACAGAAAGAGATGCAGGATTTGAGTGAGTTTTGTAGT	GO:0001649,GO:0003723,GO:0005509,GO:0005783,GO:0005791,GO:0006983,GO:0007029,GO:0009791,GO:0016020,GO:0016021,GO:0030433,GO:0055074	osteoblast differentiation|RNA binding|calcium ion binding|endoplasmic reticulum|rough endoplasmic reticulum|ER overload response|endoplasmic reticulum organization|post-embryonic development|membrane|integral component of membrane|ubiquitin-dependent ERAD pathway|calcium ion homeostasis			Detected	Detected	9.57172	8.69264
A_33_P3217819	1.84024	0.879894	Up	5.19715	4.31726	NM_057749	9134	CCNE2	cyclin E2	ENST00000611101	Homo sapiens cyclin E2 (CCNE2), mRNA [NM_057749]	chr8	95894361	95894420	-	GAAGATTCCTATGGAAGACAGACATAATATCCAGACACATACAAACTATTTGGCTATGCT			path:hsa04110,path:hsa04114,path:hsa04115,path:hsa04151,path:hsa04218,path:hsa04934,path:hsa05161,path:hsa05162,path:hsa05165,path:hsa05169,path:hsa05200,path:hsa05203,path:hsa05206,path:hsa05215,path:hsa05222,path:hsa05226	Cell cycle|Oocyte meiosis|p53 signaling pathway|PI3K-Akt signaling pathway|Cellular senescence|Cushing syndrome|Hepatitis B|Measles|Human papillomavirus infection|Epstein-Barr virus infection|Pathways in cancer|Viral carcinogenesis|MicroRNAs in cancer|Prostate cancer|Small cell lung cancer|Gastric cancer	Detected	Not Detected	5.19715	4.31726	1.53338	0.616712	Up	4.46793	3.85122	NM_057749	9134	CCNE2	cyclin E2	ENST00000611101	Homo sapiens cyclin E2 (CCNE2), mRNA [NM_057749]	chr8	95894361	95894420	-	GAAGATTCCTATGGAAGACAGACATAATATCCAGACACATACAAACTATTTGGCTATGCT			path:hsa04110,path:hsa04114,path:hsa04115,path:hsa04151,path:hsa04218,path:hsa04934,path:hsa05161,path:hsa05162,path:hsa05165,path:hsa05169,path:hsa05200,path:hsa05203,path:hsa05206,path:hsa05215,path:hsa05222,path:hsa05226	Cell cycle|Oocyte meiosis|p53 signaling pathway|PI3K-Akt signaling pathway|Cellular senescence|Cushing syndrome|Hepatitis B|Measles|Human papillomavirus infection|Epstein-Barr virus infection|Pathways in cancer|Viral carcinogenesis|MicroRNAs in cancer|Prostate cancer|Small cell lung cancer|Gastric cancer	Detected	Not Detected	4.46793	3.85122
A_23_P24176	1.7588	0.814594	Up	7.1181	6.30351	NM_019084	54619	CCNJ	cyclin J	ENST00000265992	Homo sapiens cyclin J (CCNJ), transcript variant 2, mRNA [NM_019084]	chr10	97820399	97820458	+	TTGAGAATACTGGACCATCATTAAATGTGTACTGTGAAGAGATTAATATGTATGAAGGGC	GO:0005634	nucleus			Detected	Detected	7.1181	6.30351	1.61343	0.690131	Up	7.45784	6.7677	NM_019084	54619	CCNJ	cyclin J	ENST00000265992	Homo sapiens cyclin J (CCNJ), transcript variant 2, mRNA [NM_019084]	chr10	97820399	97820458	+	TTGAGAATACTGGACCATCATTAAATGTGTACTGTGAAGAGATTAATATGTATGAAGGGC	GO:0005634	nucleus			Detected	Detected	7.45784	6.7677
A_23_P217899	1.53245	0.615841	Up	7.79345	7.17761	NM_030937	81669	CCNL2	cyclin L2	ENST00000408952	Homo sapiens cyclin L2 (CCNL2), transcript variant 1, mRNA [NM_030937]	chr1	1321340	1321399	-	GCAGTGGGACATATAGGCCGGGGCTAGTGGGATAACGGGGAGTTACGCCTGATGACTTTT	GO:0000307,GO:0005634,GO:0005654,GO:0006351,GO:0016538,GO:0016607,GO:0043231,GO:0045737,GO:0045944,GO:1901409	cyclin-dependent protein kinase holoenzyme complex|nucleus|nucleoplasm|transcription, DNA-templated|cyclin-dependent protein serine/threonine kinase regulator activity|nuclear speck|intracellular membrane-bounded organelle|positive regulation of cyclin-dependent protein serine/threonine kinase activity|positive regulation of transcription from RNA polymerase II promoter|positive regulation of pho…			Detected	Detected	7.79345	7.17761	1.84325	0.882249	Up	8.57154	7.68929	NM_030937	81669	CCNL2	cyclin L2	ENST00000408952	Homo sapiens cyclin L2 (CCNL2), transcript variant 1, mRNA [NM_030937]	chr1	1321340	1321399	-	GCAGTGGGACATATAGGCCGGGGCTAGTGGGATAACGGGGAGTTACGCCTGATGACTTTT	GO:0000307,GO:0005634,GO:0005654,GO:0006351,GO:0016538,GO:0016607,GO:0043231,GO:0045737,GO:0045944,GO:1901409	cyclin-dependent protein kinase holoenzyme complex|nucleus|nucleoplasm|transcription, DNA-templated|cyclin-dependent protein serine/threonine kinase regulator activity|nuclear speck|intracellular membrane-bounded organelle|positive regulation of cyclin-dependent protein serine/threonine kinase activity|positive regulation of transcription from RNA polymerase II promoter|positive regulation of pho…			Detected	Detected	8.57154	7.68929
A_24_P174341	4.71382	2.2369	Up	5.43242	3.19552	NM_058241	905	CCNT2	cyclin T2	ENST00000419781	Homo sapiens cyclin T2 (CCNT2), transcript variant b, mRNA [NM_058241]	chr2	135713652	135713711	+	TCTGTGGTAAATCTTTTGAGTTGTTGAGTATATTTGAGATTGATTGGATTCGACCTCTTG			path:hsa05202	Transcriptional misregulation in cancer	Detected	Not Detected	5.43242	3.19552	2.08517	1.06017	Up	5.94237	4.88221	NM_058241	905	CCNT2	cyclin T2	ENST00000419781	Homo sapiens cyclin T2 (CCNT2), transcript variant b, mRNA [NM_058241]	chr2	135713652	135713711	+	TCTGTGGTAAATCTTTTGAGTTGTTGAGTATATTTGAGATTGATTGGATTCGACCTCTTG			path:hsa05202	Transcriptional misregulation in cancer	Detected	Detected	5.94237	4.88221
A_24_P305345	4.48813	2.16611	Up	5.06127	2.89515	NM_021155	30835	CD209	CD209 molecule		Homo sapiens CD209 molecule (CD209), transcript variant 1, mRNA [NM_021155]	chr19	7805348	7805407	-	AGGGCGGCCCTGTACTTTTTGTGGCTTGGTTTCTCTGGAAATGTCACCTTTTCGGGCGCA			path:hsa04145,path:hsa04625,path:hsa05152,path:hsa05162	Phagosome|C-type lectin receptor signaling pathway|Tuberculosis|Measles	Detected	Not Detected	5.06127	2.89515	2.43936	1.2865	Up	5.3241	4.0376	NM_021155	30835	CD209	CD209 molecule		Homo sapiens CD209 molecule (CD209), transcript variant 1, mRNA [NM_021155]	chr19	7805348	7805407	-	AGGGCGGCCCTGTACTTTTTGTGGCTTGGTTTCTCTGGAAATGTCACCTTTTCGGGCGCA			path:hsa04145,path:hsa04625,path:hsa05152,path:hsa05162	Phagosome|C-type lectin receptor signaling pathway|Tuberculosis|Measles	Detected	Detected	5.3241	4.0376
A_24_P397107	1.52412	0.607978	Up	8.76815	8.16017	NM_001789	993	CDC25A	cell division cycle 25A	ENST00000302506	Homo sapiens cell division cycle 25A (CDC25A), transcript variant 1, mRNA [NM_001789]	chr3	48199124	48199183	-	TGATGAATCATCACCGGTTGTCCCCTTATCTAACTCCATAAAAGTGGGAATTTCAAAAGA			path:hsa04110,path:hsa04218,path:hsa04914,path:hsa05206	Cell cycle|Cellular senescence|Progesterone-mediated oocyte maturation|MicroRNAs in cancer	Detected	Detected	8.76815	8.16017	1.99251	0.994587	Up	8.76384	7.76926	NM_001789	993	CDC25A	cell division cycle 25A	ENST00000302506	Homo sapiens cell division cycle 25A (CDC25A), transcript variant 1, mRNA [NM_001789]	chr3	48199124	48199183	-	TGATGAATCATCACCGGTTGTCCCCTTATCTAACTCCATAAAAGTGGGAATTTCAAAAGA			path:hsa04110,path:hsa04218,path:hsa04914,path:hsa05206	Cell cycle|Cellular senescence|Progesterone-mediated oocyte maturation|MicroRNAs in cancer	Detected	Detected	8.76384	7.76926
A_33_P3377045	1.69899	0.764679	Up	7.90096	7.13628		55664	CDC37L1	cell division cycle 37-like 1	ENST00000381854	cell division cycle 37-like 1 [Source:HGNC Symbol;Acc:HGNC:17179] [ENST00000381854]	chr9	4701968	4702027	+	TCAGAATCATGTTCCCCATTCTGGTGTTGGATCTATAGGTTTATTAGAATCCTTACCACA	GO:0002576,GO:0005576,GO:0005737,GO:0005829,GO:0006457,GO:0031072,GO:0031089,GO:0050821,GO:0051082,GO:0051087	platelet degranulation|extracellular region|cytoplasm|cytosol|protein folding|heat shock protein binding|platelet dense granule lumen|protein stabilization|unfolded protein binding|chaperone binding			Detected	Detected	7.90096	7.13628	1.77717	0.829583	Up	8.22389	7.39431		55664	CDC37L1	cell division cycle 37-like 1	ENST00000381854	cell division cycle 37-like 1 [Source:HGNC Symbol;Acc:HGNC:17179] [ENST00000381854]	chr9	4701968	4702027	+	TCAGAATCATGTTCCCCATTCTGGTGTTGGATCTATAGGTTTATTAGAATCCTTACCACA	GO:0002576,GO:0005576,GO:0005737,GO:0005829,GO:0006457,GO:0031072,GO:0031089,GO:0050821,GO:0051082,GO:0051087	platelet degranulation|extracellular region|cytoplasm|cytosol|protein folding|heat shock protein binding|platelet dense granule lumen|protein stabilization|unfolded protein binding|chaperone binding			Detected	Detected	8.22389	7.39431
A_33_P3218450	2.0523	1.03724	Up	6.8268	5.78956	NM_001254	990	CDC6	cell division cycle 6		Homo sapiens cell division cycle 6 (CDC6), mRNA [NM_001254]	chr17	38459354	38459413	+	TTAGTCCATATGGTTGGTTAATCAAGAGCCTTCTGGGTTTGGTTTGGTGGCATTAAATGG			path:hsa04110	Cell cycle	Detected	Detected	6.8268	5.78956	1.97329	0.980606	Up	7.21884	6.23824	NM_001254	990	CDC6	cell division cycle 6		Homo sapiens cell division cycle 6 (CDC6), mRNA [NM_001254]	chr17	38459354	38459413	+	TTAGTCCATATGGTTGGTTAATCAAGAGCCTTCTGGGTTTGGTTTGGTGGCATTAAATGG			path:hsa04110	Cell cycle	Detected	Detected	7.21884	6.23824
A_33_P3315801	2.29128	1.19615	Up	5.5958	4.39964	NM_016507	51755	CDK12	cyclin-dependent kinase 12	ENST00000584336	Homo sapiens cyclin-dependent kinase 12 (CDK12), transcript variant 1, mRNA [NM_016507]	chr17	37687510	37687569	+	TATCGGGGGCCTACAAGAGTCCCACCAAGAGGGGGAAGAGGGAGAGGAGTTCCTTACTAA	GO:0001650,GO:0002944,GO:0004672,GO:0004693,GO:0005524,GO:0005634,GO:0005654,GO:0005694,GO:0006368,GO:0006397,GO:0008024,GO:0008134,GO:0008353,GO:0008380,GO:0016607,GO:0019901,GO:0019908,GO:0030332,GO:0043405,GO:0043484,GO:0044212,GO:0045944,GO:0046777,GO:0070816,GO:2000737	fibrillar center|cyclin K-CDK12 complex|protein kinase activity|cyclin-dependent protein serine/threonine kinase activity|ATP binding|nucleus|nucleoplasm|chromosome|transcription elongation from RNA polymerase II promoter|mRNA processing|cyclin/CDK positive transcription elongation factor complex|transcription factor binding|RNA polymerase II carboxy-terminal domain kinase activity|RNA splicing|n…			Detected	Not Detected	5.5958	4.39964	1.92498	0.944843	Up	5.81929	4.87445	NM_016507	51755	CDK12	cyclin-dependent kinase 12	ENST00000584336	Homo sapiens cyclin-dependent kinase 12 (CDK12), transcript variant 1, mRNA [NM_016507]	chr17	37687510	37687569	+	TATCGGGGGCCTACAAGAGTCCCACCAAGAGGGGGAAGAGGGAGAGGAGTTCCTTACTAA	GO:0001650,GO:0002944,GO:0004672,GO:0004693,GO:0005524,GO:0005634,GO:0005654,GO:0005694,GO:0006368,GO:0006397,GO:0008024,GO:0008134,GO:0008353,GO:0008380,GO:0016607,GO:0019901,GO:0019908,GO:0030332,GO:0043405,GO:0043484,GO:0044212,GO:0045944,GO:0046777,GO:0070816,GO:2000737	fibrillar center|cyclin K-CDK12 complex|protein kinase activity|cyclin-dependent protein serine/threonine kinase activity|ATP binding|nucleus|nucleoplasm|chromosome|transcription elongation from RNA polymerase II promoter|mRNA processing|cyclin/CDK positive transcription elongation factor complex|transcription factor binding|RNA polymerase II carboxy-terminal domain kinase activity|RNA splicing|n…			Detected	Detected	5.81929	4.87445
A_33_P3341224	1.68358	0.751532	Up	5.9348	5.18327	NM_001170464	5128	CDK17	cyclin-dependent kinase 17	ENST00000261211	Homo sapiens cyclin-dependent kinase 17 (CDK17), transcript variant 2, mRNA [NM_001170464]	chr12	96672165	96672224	-	GAGGTGTTATTGTTTTCTGTTTGTGCCAATCATTTGCTTAGTAATTTCTGCTGGGTTTTT	GO:0004674,GO:0005524,GO:0005634,GO:0005737,GO:0006468	protein serine/threonine kinase activity|ATP binding|nucleus|cytoplasm|protein phosphorylation			Detected	Detected	5.9348	5.18327	2.04043	1.02888	Up	6.45434	5.42546	NM_001170464	5128	CDK17	cyclin-dependent kinase 17	ENST00000261211	Homo sapiens cyclin-dependent kinase 17 (CDK17), transcript variant 2, mRNA [NM_001170464]	chr12	96672165	96672224	-	GAGGTGTTATTGTTTTCTGTTTGTGCCAATCATTTGCTTAGTAATTTCTGCTGGGTTTTT	GO:0004674,GO:0005524,GO:0005634,GO:0005737,GO:0006468	protein serine/threonine kinase activity|ATP binding|nucleus|cytoplasm|protein phosphorylation			Detected	Detected	6.45434	5.42546
A_24_P166663	3.22735	1.69035	Up	11.5954	9.90506	NM_001259	1021	CDK6	cyclin-dependent kinase 6	ENST00000265734	Homo sapiens cyclin-dependent kinase 6 (CDK6), transcript variant 1, mRNA [NM_001259]	chr7	92234443	92234502	-	TTGGTGTTGAAATATCACTGTCCAATGTGTTCACTTATGTGAAAGCTAAATTGAATGAGG			path:hsa04110,path:hsa04115,path:hsa04151,path:hsa04218,path:hsa04934,path:hsa05161,path:hsa05162,path:hsa05163,path:hsa05165,path:hsa05167,path:hsa05169,path:hsa05200,path:hsa05203,path:hsa05206,path:hsa05212,path:hsa05214,path:hsa05218,path:hsa05220,path:hsa05222,path:hsa05223,path:hsa05224,path:hsa05225	Cell cycle|p53 signaling pathway|PI3K-Akt signaling pathway|Cellular senescence|Cushing syndrome|Hepatitis B|Measles|Human cytomegalovirus infection|Human papillomavirus infection|Kaposi sarcoma-associated herpesvirus infection|Epstein-Barr virus infection|Pathways in cancer|Viral carcinogenesis|MicroRNAs in cancer|Pancreatic cancer|Glioma|Melanoma|Chronic myeloid leukemia|Small cell lung cancer|…	Detected	Detected	11.5954	9.90506	2.06953	1.0493	Up	11.5107	10.4614	NM_001259	1021	CDK6	cyclin-dependent kinase 6	ENST00000265734	Homo sapiens cyclin-dependent kinase 6 (CDK6), transcript variant 1, mRNA [NM_001259]	chr7	92234443	92234502	-	TTGGTGTTGAAATATCACTGTCCAATGTGTTCACTTATGTGAAAGCTAAATTGAATGAGG			path:hsa04110,path:hsa04115,path:hsa04151,path:hsa04218,path:hsa04934,path:hsa05161,path:hsa05162,path:hsa05163,path:hsa05165,path:hsa05167,path:hsa05169,path:hsa05200,path:hsa05203,path:hsa05206,path:hsa05212,path:hsa05214,path:hsa05218,path:hsa05220,path:hsa05222,path:hsa05223,path:hsa05224,path:hsa05225	Cell cycle|p53 signaling pathway|PI3K-Akt signaling pathway|Cellular senescence|Cushing syndrome|Hepatitis B|Measles|Human cytomegalovirus infection|Human papillomavirus infection|Kaposi sarcoma-associated herpesvirus infection|Epstein-Barr virus infection|Pathways in cancer|Viral carcinogenesis|MicroRNAs in cancer|Pancreatic cancer|Glioma|Melanoma|Chronic myeloid leukemia|Small cell lung cancer|…	Detected	Detected	11.5107	10.4614
A_33_P3781228	2.26801	1.18143	Up	4.93436	3.75293	NR_125739	101927559	CEBPB-AS1	CEBPB antisense RNA 1		Homo sapiens CEBPB antisense RNA 1 (CEBPB-AS1), long non-coding RNA [NR_125739]	chr20	48801218	48801277	-	CGCTTGAGGTAATGGATATCCTAATTACCCAGATTTGATTATTACACGTTGTATACATGT					Detected	Not Detected	4.93436	3.75293	2.37471	1.24775	Up	5.57742	4.32967	NR_125739	101927559	CEBPB-AS1	CEBPB antisense RNA 1		Homo sapiens CEBPB antisense RNA 1 (CEBPB-AS1), long non-coding RNA [NR_125739]	chr20	48801218	48801277	-	CGCTTGAGGTAATGGATATCCTAATTACCCAGATTTGATTATTACACGTTGTATACATGT					Detected	Detected	5.57742	4.32967
A_33_P3253807	2.14509	1.10104	Up	11.3697	10.2687	NM_001806	1054	CEBPG	CCAAT/enhancer binding protein (C/EBP), gamma	ENST00000284000	Homo sapiens CCAAT/enhancer binding protein (C/EBP), gamma (CEBPG), transcript variant 1, mRNA [NM_001806]	chr19	33873466	33873525	+	GGAAAAAGTACTAACTTGTTCTTTTTGTTCCTGGCTTTCATCAGTTTGTGAGATTTCTCT	GO:0000978,GO:0001077,GO:0001889,GO:0003677,GO:0005634,GO:0005654,GO:0006357,GO:0006955,GO:0008134,GO:0016071,GO:0030183,GO:0042267,GO:0042803,GO:0043353,GO:0043388,GO:0043433,GO:0043565,GO:0045078,GO:0045739,GO:0045944,GO:0046982,GO:0051091	RNA polymerase II proximal promoter sequence-specific DNA binding|transcriptional activator activity, RNA polymerase II proximal promoter sequence-specific DNA binding|liver development|DNA binding|nucleus|nucleoplasm|regulation of transcription from RNA polymerase II promoter|immune response|transcription factor binding|mRNA metabolic process|B cell differentiation|natural killer cell mediated c…	path:hsa05152	Tuberculosis	Detected	Detected	11.3697	10.2687	2.66752	1.4155	Up	12.3967	10.9812	NM_001806	1054	CEBPG	CCAAT/enhancer binding protein (C/EBP), gamma	ENST00000284000	Homo sapiens CCAAT/enhancer binding protein (C/EBP), gamma (CEBPG), transcript variant 1, mRNA [NM_001806]	chr19	33873466	33873525	+	GGAAAAAGTACTAACTTGTTCTTTTTGTTCCTGGCTTTCATCAGTTTGTGAGATTTCTCT	GO:0000978,GO:0001077,GO:0001889,GO:0003677,GO:0005634,GO:0005654,GO:0006357,GO:0006955,GO:0008134,GO:0016071,GO:0030183,GO:0042267,GO:0042803,GO:0043353,GO:0043388,GO:0043433,GO:0043565,GO:0045078,GO:0045739,GO:0045944,GO:0046982,GO:0051091	RNA polymerase II proximal promoter sequence-specific DNA binding|transcriptional activator activity, RNA polymerase II proximal promoter sequence-specific DNA binding|liver development|DNA binding|nucleus|nucleoplasm|regulation of transcription from RNA polymerase II promoter|immune response|transcription factor binding|mRNA metabolic process|B cell differentiation|natural killer cell mediated c…	path:hsa05152	Tuberculosis	Detected	Detected	12.3967	10.9812
A_23_P119964	2.34611	1.23027	Up	9.77665	8.54638	NM_005760	10153	CEBPZ	CCAAT/enhancer binding protein (C/EBP), zeta	ENST00000489306	Homo sapiens CCAAT/enhancer binding protein (C/EBP), zeta (CEBPZ), mRNA [NM_005760]	chr2	37429942	37430001	-	ATCTATTGGATGAAAATATGGGATCCAAGTTTGATAACATTGGCATGAATGCCATGGCTA	GO:0000978,GO:0001077,GO:0003677,GO:0003723,GO:0005634,GO:0006366,GO:0045944	RNA polymerase II proximal promoter sequence-specific DNA binding|transcriptional activator activity, RNA polymerase II proximal promoter sequence-specific DNA binding|DNA binding|RNA binding|nucleus|transcription from RNA polymerase II promoter|positive regulation of transcription from RNA polymerase II promoter			Detected	Detected	9.77665	8.54638	1.59634	0.67477	Up	10.0124	9.33763	NM_005760	10153	CEBPZ	CCAAT/enhancer binding protein (C/EBP), zeta	ENST00000489306	Homo sapiens CCAAT/enhancer binding protein (C/EBP), zeta (CEBPZ), mRNA [NM_005760]	chr2	37429942	37430001	-	ATCTATTGGATGAAAATATGGGATCCAAGTTTGATAACATTGGCATGAATGCCATGGCTA	GO:0000978,GO:0001077,GO:0003677,GO:0003723,GO:0005634,GO:0006366,GO:0045944	RNA polymerase II proximal promoter sequence-specific DNA binding|transcriptional activator activity, RNA polymerase II proximal promoter sequence-specific DNA binding|DNA binding|RNA binding|nucleus|transcription from RNA polymerase II promoter|positive regulation of transcription from RNA polymerase II promoter			Detected	Detected	10.0124	9.33763
A_33_P3349395	1.69015	0.757148	Up	6.42229	5.66514	XM_006724079	27443	CECR2	cat eye syndrome chromosome region, candidate 2		PREDICTED: Homo sapiens cat eye syndrome chromosome region, candidate 2 (CECR2), transcript variant X3, mRNA [XM_006724079]	chr22	18019144	18019203	+	TCTGCAATATCAAAGTAGAAATGGCTCTTTCTGAACATCACACTCCGGGGCCTGTTGTGA	GO:0000910,GO:0005634,GO:0006309,GO:0007010,GO:0016192,GO:0016569,GO:0021915,GO:0043044,GO:0090537,GO:0097194	cytokinesis|nucleus|apoptotic DNA fragmentation|cytoskeleton organization|vesicle-mediated transport|covalent chromatin modification|neural tube development|ATP-dependent chromatin remodeling|CERF complex|execution phase of apoptosis			Detected	Detected	6.42229	5.66514	3.25591	1.70306	Up	6.9702	5.26714	XM_006724079	27443	CECR2	cat eye syndrome chromosome region, candidate 2		PREDICTED: Homo sapiens cat eye syndrome chromosome region, candidate 2 (CECR2), transcript variant X3, mRNA [XM_006724079]	chr22	18019144	18019203	+	TCTGCAATATCAAAGTAGAAATGGCTCTTTCTGAACATCACACTCCGGGGCCTGTTGTGA	GO:0000910,GO:0005634,GO:0006309,GO:0007010,GO:0016192,GO:0016569,GO:0021915,GO:0043044,GO:0090537,GO:0097194	cytokinesis|nucleus|apoptotic DNA fragmentation|cytoskeleton organization|vesicle-mediated transport|covalent chromatin modification|neural tube development|ATP-dependent chromatin remodeling|CERF complex|execution phase of apoptosis			Detected	Detected	6.9702	5.26714
A_22_P00018851	1.50342	0.588244	Up	9.91798	9.32974	NM_001172684	60677	CELF6	CUGBP, Elav-like family member 6	ENST00000379915	Homo sapiens CUGBP, Elav-like family member 6 (CELF6), transcript variant 2, mRNA [NM_001172684]	chr15	72577409	72577468	-	TGAGCTTAGAAGTGGTGTGTGCTCTGTCTGTCTGTCTTTGTCTGTCTGTTGTATACAGTG	GO:0000381,GO:0003723,GO:0005634,GO:0005737,GO:0005829,GO:0006397	regulation of alternative mRNA splicing, via spliceosome|RNA binding|nucleus|cytoplasm|cytosol|mRNA processing			Detected	Detected	9.91798	9.32974	1.56153	0.642964	Up	10.1814	9.53845	NM_001172684	60677	CELF6	CUGBP, Elav-like family member 6	ENST00000379915	Homo sapiens CUGBP, Elav-like family member 6 (CELF6), transcript variant 2, mRNA [NM_001172684]	chr15	72577409	72577468	-	TGAGCTTAGAAGTGGTGTGTGCTCTGTCTGTCTGTCTTTGTCTGTCTGTTGTATACAGTG	GO:0000381,GO:0003723,GO:0005634,GO:0005737,GO:0005829,GO:0006397	regulation of alternative mRNA splicing, via spliceosome|RNA binding|nucleus|cytoplasm|cytosol|mRNA processing			Detected	Detected	10.1814	9.53845
A_23_P92093	2.05844	1.04155	Up	5.44177	4.40022	NM_001407	1951	CELSR3	cadherin, EGF LAG seven-pass G-type receptor 3	ENST00000498057	Homo sapiens cadherin, EGF LAG seven-pass G-type receptor 3 (CELSR3), mRNA [NM_001407]	chr3	48674244	48674303	-	GAGTCCCGTTTAACAGCAGATCCAGAAGACCTTGAGAGTAGGCGTCCTCTAACCACGGGG	GO:0001764,GO:0001932,GO:0004930,GO:0005509,GO:0005886,GO:0007156,GO:0007186,GO:0007413,GO:0016021,GO:0032880,GO:0036514,GO:0036515,GO:0060071,GO:0060271,GO:1904938	neuron migration|regulation of protein phosphorylation|G-protein coupled receptor activity|calcium ion binding|plasma membrane|homophilic cell adhesion via plasma membrane adhesion molecules|G-protein coupled receptor signaling pathway|axonal fasciculation|integral component of membrane|regulation of protein localization|dopaminergic neuron axon guidance|serotonergic neuron axon guidance|Wnt sign…			Detected	Not Detected	5.44177	4.40022	1.6327	0.707263	Up	5.78494	5.07768	NM_001407	1951	CELSR3	cadherin, EGF LAG seven-pass G-type receptor 3	ENST00000498057	Homo sapiens cadherin, EGF LAG seven-pass G-type receptor 3 (CELSR3), mRNA [NM_001407]	chr3	48674244	48674303	-	GAGTCCCGTTTAACAGCAGATCCAGAAGACCTTGAGAGTAGGCGTCCTCTAACCACGGGG	GO:0001764,GO:0001932,GO:0004930,GO:0005509,GO:0005886,GO:0007156,GO:0007186,GO:0007413,GO:0016021,GO:0032880,GO:0036514,GO:0036515,GO:0060071,GO:0060271,GO:1904938	neuron migration|regulation of protein phosphorylation|G-protein coupled receptor activity|calcium ion binding|plasma membrane|homophilic cell adhesion via plasma membrane adhesion molecules|G-protein coupled receptor signaling pathway|axonal fasciculation|integral component of membrane|regulation of protein localization|dopaminergic neuron axon guidance|serotonergic neuron axon guidance|Wnt sign…			Detected	Detected	5.78494	5.07768
A_24_P226210	2.5313	1.33988	Up	6.95589	5.61601	NM_153223	153241	CEP120	centrosomal protein 120kDa	ENST00000508138	Homo sapiens centrosomal protein 120kDa (CEP120), transcript variant 1, mRNA [NM_153223]	chr5	122681166	122681225	-	CCCACCTCCTTTTACTGAGTACTGAAAAAGTTTTAGCAAAGTCACAGATTAGGTTGAATT	GO:0005813,GO:0005814,GO:0007098,GO:0008022,GO:0010825,GO:0021987,GO:0022008,GO:0022027,GO:0030953,GO:0032880,GO:0045724	centrosome|centriole|centrosome cycle|protein C-terminus binding|positive regulation of centrosome duplication|cerebral cortex development|neurogenesis|interkinetic nuclear migration|astral microtubule organization|regulation of protein localization|positive regulation of cilium assembly			Detected	Detected	6.95589	5.61601	1.76525	0.819875	Up	7.78285	6.96298	NM_153223	153241	CEP120	centrosomal protein 120kDa	ENST00000508138	Homo sapiens centrosomal protein 120kDa (CEP120), transcript variant 1, mRNA [NM_153223]	chr5	122681166	122681225	-	CCCACCTCCTTTTACTGAGTACTGAAAAAGTTTTAGCAAAGTCACAGATTAGGTTGAATT	GO:0005813,GO:0005814,GO:0007098,GO:0008022,GO:0010825,GO:0021987,GO:0022008,GO:0022027,GO:0030953,GO:0032880,GO:0045724	centrosome|centriole|centrosome cycle|protein C-terminus binding|positive regulation of centrosome duplication|cerebral cortex development|neurogenesis|interkinetic nuclear migration|astral microtubule organization|regulation of protein localization|positive regulation of cilium assembly			Detected	Detected	7.78285	6.96298
A_23_P212792	2.0979	1.06895	Up	6.76149	5.69254	NM_025009	9662	CEP135	centrosomal protein 135kDa	ENST00000506202	Homo sapiens centrosomal protein 135kDa (CEP135), mRNA [NM_025009]	chr4	56899111	56899170	+	GTGTATTAGGATGTGGGCTGGTTTGCTTTTCTACCACCTTTGTAATTTTATGTATCCCAT	GO:0000086,GO:0005813,GO:0005814,GO:0005829,GO:0007099,GO:0008022,GO:0010389,GO:0010457,GO:0097711,GO:1902857	G2/M transition of mitotic cell cycle|centrosome|centriole|cytosol|centriole replication|protein C-terminus binding|regulation of G2/M transition of mitotic cell cycle|centriole-centriole cohesion|ciliary basal body-plasma membrane docking|positive regulation of non-motile cilium assembly			Detected	Detected	6.76149	5.69254	1.76194	0.817164	Up	7.11051	6.29335	NM_025009	9662	CEP135	centrosomal protein 135kDa	ENST00000506202	Homo sapiens centrosomal protein 135kDa (CEP135), mRNA [NM_025009]	chr4	56899111	56899170	+	GTGTATTAGGATGTGGGCTGGTTTGCTTTTCTACCACCTTTGTAATTTTATGTATCCCAT	GO:0000086,GO:0005813,GO:0005814,GO:0005829,GO:0007099,GO:0008022,GO:0010389,GO:0010457,GO:0097711,GO:1902857	G2/M transition of mitotic cell cycle|centrosome|centriole|cytosol|centriole replication|protein C-terminus binding|regulation of G2/M transition of mitotic cell cycle|centriole-centriole cohesion|ciliary basal body-plasma membrane docking|positive regulation of non-motile cilium assembly			Detected	Detected	7.11051	6.29335
A_23_P162378	1.66813	0.738229	Up	7.36253	6.62431	NM_016122	51134	CEP83	centrosomal protein 83kDa	ENST00000397807	Homo sapiens centrosomal protein 83kDa (CEP83), transcript variant 1, mRNA [NM_016122]	chr12	94702183	94702242	-	CATCTTTGAGATGCTTGGCCATAACAGGGTCCATACACATCTTCTGGTTTACTATATACA	GO:0005794,GO:0005814,GO:0005829,GO:0048278,GO:0060271,GO:0071539,GO:0097539,GO:0097711	Golgi apparatus|centriole|cytosol|vesicle docking|cilium assembly|protein localization to centrosome|ciliary transition fiber|ciliary basal body-plasma membrane docking			Detected	Detected	7.36253	6.62431	1.81708	0.861625	Up	7.62127	6.75964	NM_016122	51134	CEP83	centrosomal protein 83kDa	ENST00000397807	Homo sapiens centrosomal protein 83kDa (CEP83), transcript variant 1, mRNA [NM_016122]	chr12	94702183	94702242	-	CATCTTTGAGATGCTTGGCCATAACAGGGTCCATACACATCTTCTGGTTTACTATATACA	GO:0005794,GO:0005814,GO:0005829,GO:0048278,GO:0060271,GO:0071539,GO:0097539,GO:0097711	Golgi apparatus|centriole|cytosol|vesicle docking|cilium assembly|protein localization to centrosome|ciliary transition fiber|ciliary basal body-plasma membrane docking			Detected	Detected	7.62127	6.75964
A_33_P3223208	1.60249	0.680316	Up	5.4022	4.72189	NM_016122	51134	CEP83	centrosomal protein 83kDa	ENST00000397807	Homo sapiens centrosomal protein 83kDa (CEP83), transcript variant 1, mRNA [NM_016122]	chr12	94763730	94763789	-	CAAACTGGAAATAACAGACATCAAACTGGAGACAGCAAGAGCTAAGAGTGAGCTAGAAAG	GO:0005794,GO:0005814,GO:0005829,GO:0048278,GO:0060271,GO:0071539,GO:0097539,GO:0097711	Golgi apparatus|centriole|cytosol|vesicle docking|cilium assembly|protein localization to centrosome|ciliary transition fiber|ciliary basal body-plasma membrane docking			Detected	Detected	5.4022	4.72189	2.41899	1.2744	Up	5.21066	3.93625	NM_016122	51134	CEP83	centrosomal protein 83kDa	ENST00000397807	Homo sapiens centrosomal protein 83kDa (CEP83), transcript variant 1, mRNA [NM_016122]	chr12	94763730	94763789	-	CAAACTGGAAATAACAGACATCAAACTGGAGACAGCAAGAGCTAAGAGTGAGCTAGAAAG	GO:0005794,GO:0005814,GO:0005829,GO:0048278,GO:0060271,GO:0071539,GO:0097539,GO:0097711	Golgi apparatus|centriole|cytosol|vesicle docking|cilium assembly|protein localization to centrosome|ciliary transition fiber|ciliary basal body-plasma membrane docking			Detected	Not Detected	5.21066	3.93625
A_24_P324814	1.57268	0.653227	Up	7.53299	6.87977	NM_138363	90799	CEP95	centrosomal protein 95kDa	ENST00000582698	Homo sapiens centrosomal protein 95kDa (CEP95), mRNA [NM_138363]	chr17	62529021	62529080	+	TGGCCCAACACTAAGCAAAATGTGGAAACAGCAAATTGCACAGGTTGAACAGCTTAAGAA	GO:0000922,GO:0005737,GO:0005813	spindle pole|cytoplasm|centrosome			Detected	Detected	7.53299	6.87977	1.73654	0.796219	Up	8.14816	7.35194	NM_138363	90799	CEP95	centrosomal protein 95kDa	ENST00000582698	Homo sapiens centrosomal protein 95kDa (CEP95), mRNA [NM_138363]	chr17	62529021	62529080	+	TGGCCCAACACTAAGCAAAATGTGGAAACAGCAAATTGCACAGGTTGAACAGCTTAAGAA	GO:0000922,GO:0005737,GO:0005813	spindle pole|cytoplasm|centrosome			Detected	Detected	8.14816	7.35194
A_23_P307400	1.76966	0.823469	Up	9.45268	8.62922	NM_138363	90799	CEP95	centrosomal protein 95kDa	ENST00000556440	Homo sapiens centrosomal protein 95kDa (CEP95), mRNA [NM_138363]	chr17	62533931	62533990	+	GAGGCCTTTACCAGGACAGAGCTAGAATCGAGCCAGTAAACAGTCTAAGCCAGAAAAATA	GO:0000922,GO:0005737,GO:0005813	spindle pole|cytoplasm|centrosome			Detected	Detected	9.45268	8.62922	1.77095	0.824527	Up	10.1641	9.33959	NM_138363	90799	CEP95	centrosomal protein 95kDa	ENST00000556440	Homo sapiens centrosomal protein 95kDa (CEP95), mRNA [NM_138363]	chr17	62533931	62533990	+	GAGGCCTTTACCAGGACAGAGCTAGAATCGAGCCAGTAAACAGTCTAAGCCAGAAAAATA	GO:0000922,GO:0005737,GO:0005813	spindle pole|cytoplasm|centrosome			Detected	Detected	10.1641	9.33959
A_22_P00015289	3.29509	1.72032	Up	5.44382	3.7235	NR_045786	100861402	CERS6-AS1	CERS6 antisense RNA 1		Homo sapiens CERS6 antisense RNA 1 (CERS6-AS1), transcript variant 1, long non-coding RNA [NR_045786]	chr2	169628479	169628538	-	CTGCAAACCCCATTTTAATTAGCCCCAAAGAACTGTGCCCTAAAATGTAAAATGAAATAA					Detected	Not Detected	5.44382	3.7235	1.93431	0.95182	Up	5.35905	4.40723	NR_045786	100861402	CERS6-AS1	CERS6 antisense RNA 1		Homo sapiens CERS6 antisense RNA 1 (CERS6-AS1), transcript variant 1, long non-coding RNA [NR_045786]	chr2	169628479	169628538	-	CTGCAAACCCCATTTTAATTAGCCCCAAAGAACTGTGCCCTAAAATGTAAAATGAAATAA					Detected	Detected	5.35905	4.40723
A_33_P3233165	1.52358	0.607463	Up	5.25411	4.64664	XM_005264120	112942	CFAP36	cilia and flagella associated protein 36		PREDICTED: Homo sapiens coiled-coil domain containing 104 (CCDC104), transcript variant X2, mRNA [XM_005264120]	chr2	55766620	55766679	+	TTGTCTGGATGTGCCACGGTTTGTTTATTCATTTATCTGCTGAAGAAAATCTTGGTTGCT	GO:0005634,GO:0005737,GO:0035869,GO:0047485,GO:0097546	nucleus|cytoplasm|ciliary transition zone|protein N-terminus binding|ciliary base			Detected	Detected	5.25411	4.64664	2.0919	1.06481	Up	5.69699	4.63218	XM_005264120	112942	CFAP36	cilia and flagella associated protein 36		PREDICTED: Homo sapiens coiled-coil domain containing 104 (CCDC104), transcript variant X2, mRNA [XM_005264120]	chr2	55766620	55766679	+	TTGTCTGGATGTGCCACGGTTTGTTTATTCATTTATCTGCTGAAGAAAATCTTGGTTGCT	GO:0005634,GO:0005737,GO:0035869,GO:0047485,GO:0097546	nucleus|cytoplasm|ciliary transition zone|protein N-terminus binding|ciliary base			Detected	Detected	5.69699	4.63218
A_23_P318581	1.78631	0.836983	Up	10.7952	9.95818	NM_020827	57587	CFAP97	cilia and flagella associated protein 97		Homo sapiens cilia and flagella associated protein 97 (CFAP97), transcript variant 1, mRNA [NM_020827]	chr4	186081403	186081462	-	CCGAGGTCTGGTTATTAGGCCAGATTCTTGTTCAGTTATTTTTTAAACTAATGTTGCCTC					Detected	Detected	10.7952	9.95818	1.54386	0.626544	Up	10.1294	9.50288	NM_020827	57587	CFAP97	cilia and flagella associated protein 97		Homo sapiens cilia and flagella associated protein 97 (CFAP97), transcript variant 1, mRNA [NM_020827]	chr4	186081403	186081462	-	CCGAGGTCTGGTTATTAGGCCAGATTCTTGTTCAGTTATTTTTTAAACTAATGTTGCCTC					Detected	Detected	10.1294	9.50288
A_23_P22444	1.58289	0.662565	Up	4.84515	4.18259	NM_002621	5199	CFP	complement factor properdin	ENST00000247153	Homo sapiens complement factor properdin (CFP), transcript variant 1, mRNA [NM_002621]	chrX	47483683	47483742	-	GTGGTGGAGGAGAAACGACCATGTCTACACGTGCCTGCTTGCAAAGACCCTGAGGAAGAG			path:hsa05168	Herpes simplex infection	Detected	Not Detected	4.84515	4.18259	2.25666	1.17419	Up	5.14255	3.96836	NM_002621	5199	CFP	complement factor properdin	ENST00000247153	Homo sapiens complement factor properdin (CFP), transcript variant 1, mRNA [NM_002621]	chrX	47483683	47483742	-	GTGGTGGAGGAGAAACGACCATGTCTACACGTGCCTGCTTGCAAAGACCCTGAGGAAGAG			path:hsa05168	Herpes simplex infection	Detected	Not Detected	5.14255	3.96836
A_23_P70201	1.62772	0.702855	Up	8.02135	7.3185	NM_001270	1105	CHD1	chromodomain helicase DNA binding protein 1	ENST00000512392	Homo sapiens chromodomain helicase DNA binding protein 1 (CHD1), mRNA [NM_001270]	chr5	98191926	98191985	-	CTTCTATCAGTAGCAGTATTGTTACTTCTTTCCAGGATGCAAGGTCTATTATCCCAACAG	GO:0001650,GO:0003677,GO:0004003,GO:0005524,GO:0005634,GO:0005737,GO:0006338,GO:0006351,GO:0006357,GO:0016569,GO:0035064,GO:0043923	fibrillar center|DNA binding|ATP-dependent DNA helicase activity|ATP binding|nucleus|cytoplasm|chromatin remodeling|transcription, DNA-templated|regulation of transcription from RNA polymerase II promoter|covalent chromatin modification|methylated histone binding|positive regulation by host of viral transcription			Detected	Detected	8.02135	7.3185	1.87518	0.907028	Up	8.37688	7.46985	NM_001270	1105	CHD1	chromodomain helicase DNA binding protein 1	ENST00000512392	Homo sapiens chromodomain helicase DNA binding protein 1 (CHD1), mRNA [NM_001270]	chr5	98191926	98191985	-	CTTCTATCAGTAGCAGTATTGTTACTTCTTTCCAGGATGCAAGGTCTATTATCCCAACAG	GO:0001650,GO:0003677,GO:0004003,GO:0005524,GO:0005634,GO:0005737,GO:0006338,GO:0006351,GO:0006357,GO:0016569,GO:0035064,GO:0043923	fibrillar center|DNA binding|ATP-dependent DNA helicase activity|ATP binding|nucleus|cytoplasm|chromatin remodeling|transcription, DNA-templated|regulation of transcription from RNA polymerase II promoter|covalent chromatin modification|methylated histone binding|positive regulation by host of viral transcription			Detected	Detected	8.37688	7.46985
A_21_P0010469	2.13541	1.09451	Up	4.70664	3.61213	NR_110536	100144603	CHKB-AS1	CHKB antisense RNA 1 (head to head)		Homo sapiens CHKB antisense RNA 1 (head to head) (CHKB-AS1), transcript variant 1, long non-coding RNA [NR_110536]	chr22	51025365	51025741	+	ATTTTATAGCGAAAGAGCCTTAGGATCTGCTGGATTAGAGCCTGTTTCCCAGGTAGGAAC					Detected	Not Detected	4.70664	3.61213	1.51876	0.602892	Up	5.02607	4.42318	NR_110536	100144603	CHKB-AS1	CHKB antisense RNA 1 (head to head)		Homo sapiens CHKB antisense RNA 1 (head to head) (CHKB-AS1), transcript variant 1, long non-coding RNA [NR_110536]	chr22	51025365	51025741	+	ATTTTATAGCGAAAGAGCCTTAGGATCTGCTGGATTAGAGCCTGTTTCCCAGGTAGGAAC					Detected	Detected	5.02607	4.42318
A_33_P3274397	4.02234	2.00804	Up	6.63222	4.62419	NM_001145414	1121	CHM	choroideremia (Rab escort protein 1)	ENST00000615443	Homo sapiens choroideremia (Rab escort protein 1) (CHM), transcript variant 2, mRNA [NM_001145414]	chrX	85224170	85224229	-	CTGCATTGTACTGAACGTTGTTTCCCTTTTTCTGGTATAATATTAAAGCAGGATGAAAAC					Detected	Not Detected	6.63222	4.62419	2.47295	1.30623	Up	6.31652	5.01029	NM_001145414	1121	CHM	choroideremia (Rab escort protein 1)	ENST00000615443	Homo sapiens choroideremia (Rab escort protein 1) (CHM), transcript variant 2, mRNA [NM_001145414]	chrX	85224170	85224229	-	CTGCATTGTACTGAACGTTGTTTCCCTTTTTCTGGTATAATATTAAAGCAGGATGAAAAC					Detected	Detected	6.31652	5.01029
A_23_P138805	1.73391	0.794028	Up	11.5999	10.8059	NM_012124	26973	CHORDC1	cysteine and histidine-rich domain (CHORD) containing 1	ENST00000533724	Homo sapiens cysteine and histidine-rich domain (CHORD) containing 1 (CHORDC1), transcript variant 1, mRNA [NM_012124]	chr11	89935045	89935104	-	TGTGGGATGATTACTTTTTTAAGGAGGATTAATTCTGAGGTAGTATAGTAACTAAAGGGG	GO:0005524,GO:0008270,GO:0010824,GO:0043531,GO:0051879,GO:0061077,GO:1900034,GO:2000299	ATP binding|zinc ion binding|regulation of centrosome duplication|ADP binding|Hsp90 protein binding|chaperone-mediated protein folding|regulation of cellular response to heat|negative regulation of Rho-dependent protein serine/threonine kinase activity			Detected	Detected	11.5999	10.8059	1.62234	0.698079	Up	11.6208	10.9227	NM_012124	26973	CHORDC1	cysteine and histidine-rich domain (CHORD) containing 1	ENST00000533724	Homo sapiens cysteine and histidine-rich domain (CHORD) containing 1 (CHORDC1), transcript variant 1, mRNA [NM_012124]	chr11	89935045	89935104	-	TGTGGGATGATTACTTTTTTAAGGAGGATTAATTCTGAGGTAGTATAGTAACTAAAGGGG	GO:0005524,GO:0008270,GO:0010824,GO:0043531,GO:0051879,GO:0061077,GO:1900034,GO:2000299	ATP binding|zinc ion binding|regulation of centrosome duplication|ADP binding|Hsp90 protein binding|chaperone-mediated protein folding|regulation of cellular response to heat|negative regulation of Rho-dependent protein serine/threonine kinase activity			Detected	Detected	11.6208	10.9227
A_33_P3502037	1.62303	0.698686	Up	8.89664	8.19795	NM_012124	26973	CHORDC1	cysteine and histidine-rich domain (CHORD) containing 1	ENST00000581139	Homo sapiens cysteine and histidine-rich domain (CHORD) containing 1 (CHORDC1), transcript variant 1, mRNA [NM_012124]	chr11	89933582	89933613	-	GGGTGTGATTGATGTAAAGCGAAGTTATTAACTATGACTGCAACAAAGATTGAAATCACT	GO:0005524,GO:0008270,GO:0010824,GO:0043531,GO:0051879,GO:0061077,GO:1900034,GO:2000299	ATP binding|zinc ion binding|regulation of centrosome duplication|ADP binding|Hsp90 protein binding|chaperone-mediated protein folding|regulation of cellular response to heat|negative regulation of Rho-dependent protein serine/threonine kinase activity			Detected	Detected	8.89664	8.19795	2.11151	1.07828	Up	8.76646	7.68818	NM_012124	26973	CHORDC1	cysteine and histidine-rich domain (CHORD) containing 1	ENST00000581139	Homo sapiens cysteine and histidine-rich domain (CHORD) containing 1 (CHORDC1), transcript variant 1, mRNA [NM_012124]	chr11	89933582	89933613	-	GGGTGTGATTGATGTAAAGCGAAGTTATTAACTATGACTGCAACAAAGATTGAAATCACT	GO:0005524,GO:0008270,GO:0010824,GO:0043531,GO:0051879,GO:0061077,GO:1900034,GO:2000299	ATP binding|zinc ion binding|regulation of centrosome duplication|ADP binding|Hsp90 protein binding|chaperone-mediated protein folding|regulation of cellular response to heat|negative regulation of Rho-dependent protein serine/threonine kinase activity			Detected	Detected	8.76646	7.68818
A_24_P269779	1.85901	0.894537	Up	6.06732	5.17278	NM_004273	9469	CHST3	carbohydrate (chondroitin 6) sulfotransferase 3	ENST00000373115	Homo sapiens carbohydrate (chondroitin 6) sulfotransferase 3 (CHST3), mRNA [NM_004273]	chr10	73772610	73772669	+	GTGGAAGCTGCTCTTTACCTCAAAAGCACAAAGCAGAATTGGCAACTTCACATGTCTCGA	GO:0000139,GO:0001517,GO:0005975,GO:0006790,GO:0008146,GO:0008459,GO:0016021,GO:0030206	Golgi membrane|N-acetylglucosamine 6-O-sulfotransferase activity|carbohydrate metabolic process|sulfur compound metabolic process|sulfotransferase activity|chondroitin 6-sulfotransferase activity|integral component of membrane|chondroitin sulfate biosynthetic process	path:hsa00532	Glycosaminoglycan biosynthesis - chondroitin sulfate / dermatan sulfate	Detected	Detected	6.06732	5.17278	2.31471	1.21083	Up	6.23754	5.02671	NM_004273	9469	CHST3	carbohydrate (chondroitin 6) sulfotransferase 3	ENST00000373115	Homo sapiens carbohydrate (chondroitin 6) sulfotransferase 3 (CHST3), mRNA [NM_004273]	chr10	73772610	73772669	+	GTGGAAGCTGCTCTTTACCTCAAAAGCACAAAGCAGAATTGGCAACTTCACATGTCTCGA	GO:0000139,GO:0001517,GO:0005975,GO:0006790,GO:0008146,GO:0008459,GO:0016021,GO:0030206	Golgi membrane|N-acetylglucosamine 6-O-sulfotransferase activity|carbohydrate metabolic process|sulfur compound metabolic process|sulfotransferase activity|chondroitin 6-sulfotransferase activity|integral component of membrane|chondroitin sulfate biosynthetic process	path:hsa00532	Glycosaminoglycan biosynthesis - chondroitin sulfate / dermatan sulfate	Detected	Detected	6.23754	5.02671
A_33_P3258141	1.75075	0.807973	Up	11.2923	10.4843	NM_001278	1147	CHUK	conserved helix-loop-helix ubiquitous kinase	ENST00000590930	Homo sapiens conserved helix-loop-helix ubiquitous kinase (CHUK), mRNA [NM_001278]	chr10	101948192	101948251	-	CAGAGAAAGGACTGTGGACCTCTATCATCTGCTAAGTAATTTAGAAGATATTATTTGTCT			path:hsa01523,path:hsa04010,path:hsa04014,path:hsa04062,path:hsa04064,path:hsa04068,path:hsa04150,path:hsa04151,path:hsa04210,path:hsa04380,path:hsa04620,path:hsa04621,path:hsa04622,path:hsa04623,path:hsa04625,path:hsa04657,path:hsa04658,path:hsa04659,path:hsa04660,path:hsa04662,path:hsa04668,path:hsa04920,path:hsa05120,path:hsa05131,path:hsa05142,path:hsa05145,path:hsa05160,path:hsa05161,path:hs…	Antifolate resistance|MAPK signaling pathway|Ras signaling pathway|Chemokine signaling pathway|NF-kappa B signaling pathway|FoxO signaling pathway|mTOR signaling pathway|PI3K-Akt signaling pathway|Apoptosis|Osteoclast differentiation|Toll-like receptor signaling pathway|NOD-like receptor signaling pathway|RIG-I-like receptor signaling pathway|Cytosolic DNA-sensing pathway|C-type lectin receptor s…	Detected	Detected	11.2923	10.4843	1.69512	0.76139	Up	11.2467	10.4853	NM_001278	1147	CHUK	conserved helix-loop-helix ubiquitous kinase	ENST00000590930	Homo sapiens conserved helix-loop-helix ubiquitous kinase (CHUK), mRNA [NM_001278]	chr10	101948192	101948251	-	CAGAGAAAGGACTGTGGACCTCTATCATCTGCTAAGTAATTTAGAAGATATTATTTGTCT			path:hsa01523,path:hsa04010,path:hsa04014,path:hsa04062,path:hsa04064,path:hsa04068,path:hsa04150,path:hsa04151,path:hsa04210,path:hsa04380,path:hsa04620,path:hsa04621,path:hsa04622,path:hsa04623,path:hsa04625,path:hsa04657,path:hsa04658,path:hsa04659,path:hsa04660,path:hsa04662,path:hsa04668,path:hsa04920,path:hsa05120,path:hsa05131,path:hsa05142,path:hsa05145,path:hsa05160,path:hsa05161,path:hs…	Antifolate resistance|MAPK signaling pathway|Ras signaling pathway|Chemokine signaling pathway|NF-kappa B signaling pathway|FoxO signaling pathway|mTOR signaling pathway|PI3K-Akt signaling pathway|Apoptosis|Osteoclast differentiation|Toll-like receptor signaling pathway|NOD-like receptor signaling pathway|RIG-I-like receptor signaling pathway|Cytosolic DNA-sensing pathway|C-type lectin receptor s…	Detected	Detected	11.2467	10.4853
A_33_P3224250	4.9108	2.29596	Up	5.22463	2.92867	NM_001048210	23155	CLCC1	chloride channel CLIC-like 1		Homo sapiens chloride channel CLIC-like 1 (CLCC1), transcript variant 1, mRNA [NM_001048210]	chr1	109472156	109472215	-	GGGGCTTCTCAGAAATTAATCTTTGTTTTTATATTGTTCTCTTTAGTTCCCAGCCTGATT	GO:0005254,GO:0005634,GO:0005783,GO:0005794,GO:0016020,GO:0034707,GO:0043231	chloride channel activity|nucleus|endoplasmic reticulum|Golgi apparatus|membrane|chloride channel complex|intracellular membrane-bounded organelle			Detected	Not Detected	5.22463	2.92867	1.66669	0.736989	Up	5.73265	4.99566	NM_001048210	23155	CLCC1	chloride channel CLIC-like 1		Homo sapiens chloride channel CLIC-like 1 (CLCC1), transcript variant 1, mRNA [NM_001048210]	chr1	109472156	109472215	-	GGGGCTTCTCAGAAATTAATCTTTGTTTTTATATTGTTCTCTTTAGTTCCCAGCCTGATT	GO:0005254,GO:0005634,GO:0005783,GO:0005794,GO:0016020,GO:0034707,GO:0043231	chloride channel activity|nucleus|endoplasmic reticulum|Golgi apparatus|membrane|chloride channel complex|intracellular membrane-bounded organelle			Detected	Detected	5.73265	4.99566
A_33_P3270228	2.55956	1.35589	Up	4.88526	3.52937		1185	CLCN6	chloride channel, voltage-sensitive 6	ENST00000376497	chloride channel, voltage-sensitive 6 [Source:HGNC Symbol;Acc:HGNC:2024] [ENST00000376497]	chr1	11880499	11880558	+	TAAAACTCCAGAAGGCACAGACTATAAGAAAAAACATCAATGGGGCCGGACACAGTGGCT	GO:0005247,GO:0005524,GO:0005765,GO:0006821,GO:0006884,GO:0007165,GO:0009612,GO:0010008,GO:0015297,GO:0016021,GO:0034220,GO:1902476	voltage-gated chloride channel activity|ATP binding|lysosomal membrane|chloride transport|cell volume homeostasis|signal transduction|response to mechanical stimulus|endosome membrane|antiporter activity|integral component of membrane|ion transmembrane transport|chloride transmembrane transport			Detected	Not Detected	4.88526	3.52937	2.05384	1.03833	Up	4.84333	3.805		1185	CLCN6	chloride channel, voltage-sensitive 6	ENST00000376497	chloride channel, voltage-sensitive 6 [Source:HGNC Symbol;Acc:HGNC:2024] [ENST00000376497]	chr1	11880499	11880558	+	TAAAACTCCAGAAGGCACAGACTATAAGAAAAAACATCAATGGGGCCGGACACAGTGGCT	GO:0005247,GO:0005524,GO:0005765,GO:0006821,GO:0006884,GO:0007165,GO:0009612,GO:0010008,GO:0015297,GO:0016021,GO:0034220,GO:1902476	voltage-gated chloride channel activity|ATP binding|lysosomal membrane|chloride transport|cell volume homeostasis|signal transduction|response to mechanical stimulus|endosome membrane|antiporter activity|integral component of membrane|ion transmembrane transport|chloride transmembrane transport			Detected	Not Detected	4.84333	3.805
A_23_P157268	1.55216	0.634273	Up	9.89104	9.25677	NM_012129	9069	CLDN12	claudin 12	ENST00000287916	Homo sapiens claudin 12 (CLDN12), transcript variant 3, mRNA [NM_012129]	chr7	90044941	90045000	+	AGCCATCCAAGGAAAATAATTATTTACAGTTTTTGAAGTCACTTTTGAGCCCTCATCAAG	GO:0005198,GO:0005886,GO:0005923,GO:0016021,GO:0016328,GO:0016338,GO:0042802	structural molecule activity|plasma membrane|bicellular tight junction|integral component of membrane|lateral plasma membrane|calcium-independent cell-cell adhesion via plasma membrane cell-adhesion molecules|identical protein binding			Detected	Detected	9.89104	9.25677	1.65759	0.729089	Up	9.88293	9.15384	NM_012129	9069	CLDN12	claudin 12	ENST00000287916	Homo sapiens claudin 12 (CLDN12), transcript variant 3, mRNA [NM_012129]	chr7	90044941	90045000	+	AGCCATCCAAGGAAAATAATTATTTACAGTTTTTGAAGTCACTTTTGAGCCCTCATCAAG	GO:0005198,GO:0005886,GO:0005923,GO:0016021,GO:0016328,GO:0016338,GO:0042802	structural molecule activity|plasma membrane|bicellular tight junction|integral component of membrane|lateral plasma membrane|calcium-independent cell-cell adhesion via plasma membrane cell-adhesion molecules|identical protein binding			Detected	Detected	9.88293	9.15384
A_23_P25003	1.92737	0.946635	Up	10.3121	9.3655	NM_002956	6249	CLIP1	CAP-GLY domain containing linker protein 1	ENST00000620786	Homo sapiens CAP-GLY domain containing linker protein 1 (CLIP1), transcript variant 1, mRNA [NM_002956]	chr12	122756102	122756161	-	TGTATTTTCCCCTCAAGATTATCAACTGTGTGTTCGACAGTGAATATTCAATCTGGTACC	GO:0000278,GO:0000776,GO:0001578,GO:0001726,GO:0005635,GO:0005768,GO:0005813,GO:0005829,GO:0005874,GO:0005881,GO:0005882,GO:0007062,GO:0008017,GO:0008270,GO:0015630,GO:0015631,GO:0030659,GO:0031116,GO:0035371,GO:0042802,GO:0042803,GO:0044861,GO:0046872,GO:0051010	mitotic cell cycle|kinetochore|microtubule bundle formation|ruffle|nuclear envelope|endosome|centrosome|cytosol|microtubule|cytoplasmic microtubule|intermediate filament|sister chromatid cohesion|microtubule binding|zinc ion binding|microtubule cytoskeleton|tubulin binding|cytoplasmic vesicle membrane|positive regulation of microtubule polymerization|microtubule plus-end|identical protein binding…	path:hsa04150	mTOR signaling pathway	Detected	Detected	10.3121	9.3655	1.81029	0.856221	Up	10.6669	9.81063	NM_002956	6249	CLIP1	CAP-GLY domain containing linker protein 1	ENST00000620786	Homo sapiens CAP-GLY domain containing linker protein 1 (CLIP1), transcript variant 1, mRNA [NM_002956]	chr12	122756102	122756161	-	TGTATTTTCCCCTCAAGATTATCAACTGTGTGTTCGACAGTGAATATTCAATCTGGTACC	GO:0000278,GO:0000776,GO:0001578,GO:0001726,GO:0005635,GO:0005768,GO:0005813,GO:0005829,GO:0005874,GO:0005881,GO:0005882,GO:0007062,GO:0008017,GO:0008270,GO:0015630,GO:0015631,GO:0030659,GO:0031116,GO:0035371,GO:0042802,GO:0042803,GO:0044861,GO:0046872,GO:0051010	mitotic cell cycle|kinetochore|microtubule bundle formation|ruffle|nuclear envelope|endosome|centrosome|cytosol|microtubule|cytoplasmic microtubule|intermediate filament|sister chromatid cohesion|microtubule binding|zinc ion binding|microtubule cytoskeleton|tubulin binding|cytoplasmic vesicle membrane|positive regulation of microtubule polymerization|microtubule plus-end|identical protein binding…	path:hsa04150	mTOR signaling pathway	Detected	Detected	10.6669	9.81063
A_23_P209232	1.92681	0.946217	Up	9.80197	8.85575	NM_024692	79745	CLIP4	CAP-GLY domain containing linker protein family, member 4	ENST00000320081	Homo sapiens CAP-GLY domain containing linker protein family, member 4 (CLIP4), transcript variant 1, mRNA [NM_024692]	chr2	29406606	29406665	+	GCTTATGAAATGTCATTTAAAGTTCACTTCTTGAGCATCAATAAAAAGGGAAGCTGTGTG	GO:0043231	intracellular membrane-bounded organelle			Detected	Detected	9.80197	8.85575	1.66227	0.733157	Up	10.1267	9.39358	NM_024692	79745	CLIP4	CAP-GLY domain containing linker protein family, member 4	ENST00000320081	Homo sapiens CAP-GLY domain containing linker protein family, member 4 (CLIP4), transcript variant 1, mRNA [NM_024692]	chr2	29406606	29406665	+	GCTTATGAAATGTCATTTAAAGTTCACTTCTTGAGCATCAATAAAAAGGGAAGCTGTGTG	GO:0043231	intracellular membrane-bounded organelle			Detected	Detected	10.1267	9.39358
A_32_P84009	2.04648	1.03315	Up	11.8885	10.8553	NM_181521	146223	CMTM4	CKLF-like MARVEL transmembrane domain containing 4	ENST00000581487	Homo sapiens CKLF-like MARVEL transmembrane domain containing 4 (CMTM4), transcript variant 2, mRNA [NM_181521]	chr16	66648778	66648837	-	GCCCTCAATTTTCCCCCTTTCATTTGAAGGACCAGTTTTTCATGGTACTTGTCTTGATCT	GO:0005125,GO:0005615,GO:0006935,GO:0016021	cytokine activity|extracellular space|chemotaxis|integral component of membrane			Detected	Detected	11.8885	10.8553	1.93152	0.949736	Up	12.1451	11.1954	NM_181521	146223	CMTM4	CKLF-like MARVEL transmembrane domain containing 4	ENST00000581487	Homo sapiens CKLF-like MARVEL transmembrane domain containing 4 (CMTM4), transcript variant 2, mRNA [NM_181521]	chr16	66648778	66648837	-	GCCCTCAATTTTCCCCCTTTCATTTGAAGGACCAGTTTTTCATGGTACTTGTCTTGATCT	GO:0005125,GO:0005615,GO:0006935,GO:0016021	cytokine activity|extracellular space|chemotaxis|integral component of membrane			Detected	Detected	12.1451	11.1954
A_33_P3422728	6.01132	2.58768	Up	4.44246	1.85477	NM_033655	79937	CNTNAP3	contactin associated protein-like 3	ENST00000493965	Homo sapiens contactin associated protein-like 3 (CNTNAP3), mRNA [NM_033655]	chr9	39086716	39086775	-	ATGGCTGATGGGCAACTTCACCAAGTGAAGATTAACAGAGAAGAAGCTGTGGTCATGGTA	GO:0005576,GO:0005886,GO:0007155,GO:0008037,GO:0016021	extracellular region|plasma membrane|cell adhesion|cell recognition|integral component of membrane			Detected	Not Detected	4.44246	1.85477	1.60098	0.678952	Up	4.28094	3.60199	NM_033655	79937	CNTNAP3	contactin associated protein-like 3	ENST00000493965	Homo sapiens contactin associated protein-like 3 (CNTNAP3), mRNA [NM_033655]	chr9	39086716	39086775	-	ATGGCTGATGGGCAACTTCACCAAGTGAAGATTAACAGAGAAGAAGCTGTGGTCATGGTA	GO:0005576,GO:0005886,GO:0007155,GO:0008037,GO:0016021	extracellular region|plasma membrane|cell adhesion|cell recognition|integral component of membrane			Detected	Not Detected	4.28094	3.60199
A_24_P109554	1.66469	0.735249	Up	5.84305	5.1078	NM_007018	11064	CNTRL	centriolin	ENST00000373855	Homo sapiens centriolin (CNTRL), mRNA [NM_007018]	chr9	123858822	123860703	+	AAGGCAACAAGATATCATCGCTCCAAGATATAAGCAAGTTGAAACCGCTTCAAGATTTGA	GO:0000086,GO:0004713,GO:0005813,GO:0005829,GO:0010389,GO:0016020,GO:0051301,GO:0090543,GO:0097711,GO:0120103	G2/M transition of mitotic cell cycle|protein tyrosine kinase activity|centrosome|cytosol|regulation of G2/M transition of mitotic cell cycle|membrane|cell division|Flemming body|ciliary basal body-plasma membrane docking|centriolar subdistal appendage			Detected	Detected	5.84305	5.1078	2.32127	1.21492	Up	6.69882	5.48391	NM_007018	11064	CNTRL	centriolin	ENST00000373855	Homo sapiens centriolin (CNTRL), mRNA [NM_007018]	chr9	123858822	123860703	+	AAGGCAACAAGATATCATCGCTCCAAGATATAAGCAAGTTGAAACCGCTTCAAGATTTGA	GO:0000086,GO:0004713,GO:0005813,GO:0005829,GO:0010389,GO:0016020,GO:0051301,GO:0090543,GO:0097711,GO:0120103	G2/M transition of mitotic cell cycle|protein tyrosine kinase activity|centrosome|cytosol|regulation of G2/M transition of mitotic cell cycle|membrane|cell division|Flemming body|ciliary basal body-plasma membrane docking|centriolar subdistal appendage			Detected	Detected	6.69882	5.48391
A_33_P3238215	1.8673	0.900957	Up	10.2268	9.32585	NM_001278458	22837	COBLL1	cordon-bleu WH2 repeat protein-like 1		Homo sapiens cordon-bleu WH2 repeat protein-like 1 (COBLL1), transcript variant 1, mRNA [NM_001278458]	chr2	165541369	165541428	-	GTTGGTGTTCTGTCCCTACTTTAAGAATTTAATTGCTCACTTATTCTGAAAGCTTTGTTC	GO:0003785,GO:0030041,GO:0045296,GO:0051639,GO:0070062	actin monomer binding|actin filament polymerization|cadherin binding|actin filament network formation|extracellular exosome			Detected	Detected	10.2268	9.32585	1.90174	0.927317	Up	10.2721	9.34473	NM_001278458	22837	COBLL1	cordon-bleu WH2 repeat protein-like 1		Homo sapiens cordon-bleu WH2 repeat protein-like 1 (COBLL1), transcript variant 1, mRNA [NM_001278458]	chr2	165541369	165541428	-	GTTGGTGTTCTGTCCCTACTTTAAGAATTTAATTGCTCACTTATTCTGAAAGCTTTGTTC	GO:0003785,GO:0030041,GO:0045296,GO:0051639,GO:0070062	actin monomer binding|actin filament polymerization|cadherin binding|actin filament network formation|extracellular exosome			Detected	Detected	10.2721	9.34473
A_24_P79712	1.96763	0.976456	Up	8.58304	7.60658	NM_198076	116228	COX20	COX20 cytochrome c oxidase assembly factor	ENST00000411948	Homo sapiens COX20 cytochrome c oxidase assembly factor (COX20), mRNA [NM_198076]	chr1	245007601	245007660	+	GTGTGGTTTACCAAATGCCTTAACTTAGCAGTGAATGACAACTGTCAAACACATGTTGAG	GO:0005739,GO:0005743,GO:0009060,GO:0016021,GO:0033617	mitochondrion|mitochondrial inner membrane|aerobic respiration|integral component of membrane|mitochondrial respiratory chain complex IV assembly	path:hsa04714	Thermogenesis	Detected	Detected	8.58304	7.60658	1.7706	0.824234	Up	8.57915	7.75492	NM_198076	116228	COX20	COX20 cytochrome c oxidase assembly factor	ENST00000411948	Homo sapiens COX20 cytochrome c oxidase assembly factor (COX20), mRNA [NM_198076]	chr1	245007601	245007660	+	GTGTGGTTTACCAAATGCCTTAACTTAGCAGTGAATGACAACTGTCAAACACATGTTGAG	GO:0005739,GO:0005743,GO:0009060,GO:0016021,GO:0033617	mitochondrion|mitochondrial inner membrane|aerobic respiration|integral component of membrane|mitochondrial respiratory chain complex IV assembly	path:hsa04714	Thermogenesis	Detected	Detected	8.57915	7.75492
A_21_P0012264	1.68117	0.749466	Up	6.91397	6.1645	NR_033734	1416	CRYBB2P1	crystallin, beta B2 pseudogene 1	ENST00000382734	Homo sapiens crystallin, beta B2 pseudogene 1 (CRYBB2P1), transcript variant 2, non-coding RNA [NR_033734]	chr22	25844171	25844230	+	AACAGCTCACGTCTATGGCCCTGACTGCTTAGGCGGGAGCTGCGTGCAGCTCAGCTTCTC					Detected	Detected	6.91397	6.1645	1.51655	0.600793	Up	7.393	6.7922	NR_033734	1416	CRYBB2P1	crystallin, beta B2 pseudogene 1	ENST00000382734	Homo sapiens crystallin, beta B2 pseudogene 1 (CRYBB2P1), transcript variant 2, non-coding RNA [NR_033734]	chr22	25844171	25844230	+	AACAGCTCACGTCTATGGCCCTGACTGCTTAGGCGGGAGCTGCGTGCAGCTCAGCTTCTC					Detected	Detected	7.393	6.7922
A_33_P3314525	2.36394	1.24119	Up	5.63	4.3888	NR_026675	400508	CRYM-AS1	CRYM antisense RNA 1	ENST00000444326	Homo sapiens CRYM antisense RNA 1 (CRYM-AS1), long non-coding RNA [NR_026675]	chr16	21329853	21329912	+	TGTGCTATAGGTTTTGCTTCTGGTGTTCTATAAATGCCACCTGGGCAAAGTTGGCTAAGT					Detected	Not Detected	5.63	4.3888	1.79844	0.846742	Up	6.01522	5.16848	NR_026675	400508	CRYM-AS1	CRYM antisense RNA 1	ENST00000444326	Homo sapiens CRYM antisense RNA 1 (CRYM-AS1), long non-coding RNA [NR_026675]	chr16	21329853	21329912	+	TGTGCTATAGGTTTTGCTTCTGGTGTTCTATAAATGCCACCTGGGCAAAGTTGGCTAAGT					Detected	Detected	6.01522	5.16848
A_33_P3405743	1.58391	0.663486	Up	8.99841	8.33492	NM_001130042	1429	CRYZ	crystallin, zeta (quinone reductase)		Homo sapiens crystallin, zeta (quinone reductase) (CRYZ), transcript variant 1, mRNA [NM_001130042]	chr1	75171706	75171765	-	CATAGTAGGAAATAACATGTTAGTTGTCATTTGGCATGAGTGTGCATTCCAGTAATTCTT	GO:0003730,GO:0003960,GO:0005829,GO:0007601,GO:0008270,GO:0042178,GO:0051289,GO:0070062,GO:0070402	mRNA 3'-UTR binding|NADPH:quinone reductase activity|cytosol|visual perception|zinc ion binding|xenobiotic catabolic process|protein homotetramerization|extracellular exosome|NADPH binding			Detected	Detected	8.99841	8.33492	89.3289	6.48105	Up	15.5795	9.09841	NM_001130042	1429	CRYZ	crystallin, zeta (quinone reductase)		Homo sapiens crystallin, zeta (quinone reductase) (CRYZ), transcript variant 1, mRNA [NM_001130042]	chr1	75171706	75171765	-	CATAGTAGGAAATAACATGTTAGTTGTCATTTGGCATGAGTGTGCATTCCAGTAATTCTT	GO:0003730,GO:0003960,GO:0005829,GO:0007601,GO:0008270,GO:0042178,GO:0051289,GO:0070062,GO:0070402	mRNA 3'-UTR binding|NADPH:quinone reductase activity|cytosol|visual perception|zinc ion binding|xenobiotic catabolic process|protein homotetramerization|extracellular exosome|NADPH binding			Compromised	Detected	15.5795	9.09841
A_33_P3354940	3.50673	1.81013	Up	5.28587	3.47575	NM_000757	1435	CSF1	colony stimulating factor 1 (macrophage)	ENST00000329608	Homo sapiens colony stimulating factor 1 (macrophage) (CSF1), transcript variant 1, mRNA [NM_000757]	chr1	110472240	110472299	+	TCCCCTCATGAAGGAAGCCATTGCACTGTGAACACTGTACCTGCCTGCTGAACAGCCTGC	GO:0001954,GO:0002158,GO:0003006,GO:0005125,GO:0005157,GO:0005576,GO:0005615,GO:0005788,GO:0005886,GO:0006954,GO:0007169,GO:0008083,GO:0008283,GO:0008284,GO:0010628,GO:0010743,GO:0010744,GO:0010759,GO:0016020,GO:0016021,GO:0019221,GO:0030097,GO:0030154,GO:0030225,GO:0030278,GO:0030316,GO:0030335,GO:0032270,GO:0032946,GO:0038145,GO:0040018,GO:0042117,GO:0042488,GO:0042802,GO:0042803,GO:0043687,GO:…	positive regulation of cell-matrix adhesion|osteoclast proliferation|developmental process involved in reproduction|cytokine activity|macrophage colony-stimulating factor receptor binding|extracellular region|extracellular space|endoplasmic reticulum lumen|plasma membrane|inflammatory response|transmembrane receptor protein tyrosine kinase signaling pathway|growth factor activity|cell proliferati…	path:hsa04010,path:hsa04014,path:hsa04015,path:hsa04060,path:hsa04151,path:hsa04380,path:hsa04640,path:hsa04668,path:hsa05323	MAPK signaling pathway|Ras signaling pathway|Rap1 signaling pathway|Cytokine-cytokine receptor interaction|PI3K-Akt signaling pathway|Osteoclast differentiation|Hematopoietic cell lineage|TNF signaling pathway|Rheumatoid arthritis	Detected	Not Detected	5.28587	3.47575	1.80342	0.850739	Up	4.70144	3.8507	NM_000757	1435	CSF1	colony stimulating factor 1 (macrophage)	ENST00000329608	Homo sapiens colony stimulating factor 1 (macrophage) (CSF1), transcript variant 1, mRNA [NM_000757]	chr1	110472240	110472299	+	TCCCCTCATGAAGGAAGCCATTGCACTGTGAACACTGTACCTGCCTGCTGAACAGCCTGC	GO:0001954,GO:0002158,GO:0003006,GO:0005125,GO:0005157,GO:0005576,GO:0005615,GO:0005788,GO:0005886,GO:0006954,GO:0007169,GO:0008083,GO:0008283,GO:0008284,GO:0010628,GO:0010743,GO:0010744,GO:0010759,GO:0016020,GO:0016021,GO:0019221,GO:0030097,GO:0030154,GO:0030225,GO:0030278,GO:0030316,GO:0030335,GO:0032270,GO:0032946,GO:0038145,GO:0040018,GO:0042117,GO:0042488,GO:0042802,GO:0042803,GO:0043687,GO:…	positive regulation of cell-matrix adhesion|osteoclast proliferation|developmental process involved in reproduction|cytokine activity|macrophage colony-stimulating factor receptor binding|extracellular region|extracellular space|endoplasmic reticulum lumen|plasma membrane|inflammatory response|transmembrane receptor protein tyrosine kinase signaling pathway|growth factor activity|cell proliferati…	path:hsa04010,path:hsa04014,path:hsa04015,path:hsa04060,path:hsa04151,path:hsa04380,path:hsa04640,path:hsa04668,path:hsa05323	MAPK signaling pathway|Ras signaling pathway|Rap1 signaling pathway|Cytokine-cytokine receptor interaction|PI3K-Akt signaling pathway|Osteoclast differentiation|Hematopoietic cell lineage|TNF signaling pathway|Rheumatoid arthritis	Detected	Not Detected	4.70144	3.8507
A_24_P234792	1.7728	0.82603	Up	8.95631	8.13028	NM_001044723	1456	CSNK1G3	casein kinase 1, gamma 3		Homo sapiens casein kinase 1, gamma 3 (CSNK1G3), transcript variant 4, mRNA [NM_001044723]	chr5	122952072	122952131	+	GGGTTTTTTGGATTGTACAGTGTTTATATGATCTGAACTCCTTATACATAAGAAGGTGTG	GO:0004674,GO:0005524,GO:0005634,GO:0005737,GO:0006897,GO:0008360,GO:0016055,GO:0018105	protein serine/threonine kinase activity|ATP binding|nucleus|cytoplasm|endocytosis|regulation of cell shape|Wnt signaling pathway|peptidyl-serine phosphorylation	path:hsa04340	Hedgehog signaling pathway	Detected	Detected	8.95631	8.13028	1.73302	0.793285	Up	9.50582	8.71253	NM_001044723	1456	CSNK1G3	casein kinase 1, gamma 3		Homo sapiens casein kinase 1, gamma 3 (CSNK1G3), transcript variant 4, mRNA [NM_001044723]	chr5	122952072	122952131	+	GGGTTTTTTGGATTGTACAGTGTTTATATGATCTGAACTCCTTATACATAAGAAGGTGTG	GO:0004674,GO:0005524,GO:0005634,GO:0005737,GO:0006897,GO:0008360,GO:0016055,GO:0018105	protein serine/threonine kinase activity|ATP binding|nucleus|cytoplasm|endocytosis|regulation of cell shape|Wnt signaling pathway|peptidyl-serine phosphorylation	path:hsa04340	Hedgehog signaling pathway	Detected	Detected	9.50582	8.71253
A_23_P71537	3.57061	1.83617	Up	6.50137	4.6652	NM_001291339	79848	CSPP1	centrosome and spindle pole associated protein 1	ENST00000521168	Homo sapiens centrosome and spindle pole associated protein 1 (CSPP1), transcript variant 2, mRNA [NM_001291339]	chr8	68107632	68107691	+	TGGTTGACCCTGATGACATCATGAAACACATAGGGGATGACGGATCAAACTCTGTAGCAA	GO:0000922,GO:0005737,GO:0005813,GO:0005819,GO:0005874,GO:0032467,GO:0051781	spindle pole|cytoplasm|centrosome|spindle|microtubule|positive regulation of cytokinesis|positive regulation of cell division			Detected	Detected	6.50137	4.6652	1.68649	0.75402	Up	6.47892	5.7249	NM_001291339	79848	CSPP1	centrosome and spindle pole associated protein 1	ENST00000521168	Homo sapiens centrosome and spindle pole associated protein 1 (CSPP1), transcript variant 2, mRNA [NM_001291339]	chr8	68107632	68107691	+	TGGTTGACCCTGATGACATCATGAAACACATAGGGGATGACGGATCAAACTCTGTAGCAA	GO:0000922,GO:0005737,GO:0005813,GO:0005819,GO:0005874,GO:0032467,GO:0051781	spindle pole|cytoplasm|centrosome|spindle|microtubule|positive regulation of cytokinesis|positive regulation of cell division			Detected	Detected	6.47892	5.7249
A_24_P332623	1.98405	0.988451	Up	10.1413	9.15289	NR_027466	647288	CTAGE11P	CTAGE family, member 11, pseudogene	ENST00000451540	Homo sapiens CTAGE family, member 11, pseudogene (CTAGE11P), non-coding RNA [NR_027466]	chr13	75812082	75812141	-	TTCATGGTTGATTCTGCCTTTAAAGGAGCCTGCTACTGAACATCCAGAACCACAGCAAGA					Detected	Detected	10.1413	9.15289	1.70154	0.766841	Up	10.1516	9.38481	NR_027466	647288	CTAGE11P	CTAGE family, member 11, pseudogene	ENST00000451540	Homo sapiens CTAGE family, member 11, pseudogene (CTAGE11P), non-coding RNA [NR_027466]	chr13	75812082	75812141	-	TTCATGGTTGATTCTGCCTTTAAAGGAGCCTGCTACTGAACATCCAGAACCACAGCAAGA					Detected	Detected	10.1516	9.38481
A_24_P169773	2.18059	1.12472	Up	10.8302	9.70553	NM_198495	100128553	CTAGE4	CTAGE family, member 4	ENST00000486333	Homo sapiens CTAGE family, member 4 (CTAGE4), mRNA [NM_198495]	chr7	143882966	143883025	+	CTTCAAAGGAGCCTGCTACTGGACATCCAGAACCACAGCAAGAAACCTGACAATATTGTT	GO:0016021	integral component of membrane			Detected	Detected	10.8302	9.70553	1.55831	0.639983	Up	10.6191	9.97913	NM_198495	100128553	CTAGE4	CTAGE family, member 4	ENST00000486333	Homo sapiens CTAGE family, member 4 (CTAGE4), mRNA [NM_198495]	chr7	143882966	143883025	+	CTTCAAAGGAGCCTGCTACTGGACATCCAGAACCACAGCAAGAAACCTGACAATATTGTT	GO:0016021	integral component of membrane			Detected	Detected	10.6191	9.97913
A_33_P3251283	2.48728	1.31457	Up	8.58922	7.27465	NM_198495	100128553	CTAGE4	CTAGE family, member 4		Homo sapiens CTAGE family, member 4 (CTAGE4), mRNA [NM_198495]	chr7	143882559	143882618	+	AGGTCAATGCCTTCAGAAATGGAATCCAGTAGAAATGATGCCAAAGATGATCTTGGTAAT	GO:0016021	integral component of membrane			Detected	Detected	8.58922	7.27465	1.72413	0.785866	Up	8.30312	7.51726	NM_198495	100128553	CTAGE4	CTAGE family, member 4		Homo sapiens CTAGE family, member 4 (CTAGE4), mRNA [NM_198495]	chr7	143882559	143882618	+	AGGTCAATGCCTTCAGAAATGGAATCCAGTAGAAATGATGCCAAAGATGATCTTGGTAAT	GO:0016021	integral component of membrane			Detected	Detected	8.30312	7.51726
A_32_P76060	1.67077	0.740513	Up	8.80335	8.06284	NM_016396	51496	CTDSPL2	CTD (carboxy-terminal domain, RNA polymerase II, polypeptide A) small phosphatase like 2	ENST00000558373	Homo sapiens CTD (carboxy-terminal domain, RNA polymerase II, polypeptide A) small phosphatase like 2 (CTDSPL2), mRNA [NM_016396]	chr15	44819366	44819425	+	TGGGATTTGTTGAAAGCATTGTGTAACTTCTATAAACGGCTATTTTCTTGTAACTGTCAG	GO:0004721,GO:0005654,GO:0030514,GO:0046827	phosphoprotein phosphatase activity|nucleoplasm|negative regulation of BMP signaling pathway|positive regulation of protein export from nucleus			Detected	Detected	8.80335	8.06284	1.61326	0.689978	Up	9.09312	8.40314	NM_016396	51496	CTDSPL2	CTD (carboxy-terminal domain, RNA polymerase II, polypeptide A) small phosphatase like 2	ENST00000558373	Homo sapiens CTD (carboxy-terminal domain, RNA polymerase II, polypeptide A) small phosphatase like 2 (CTDSPL2), mRNA [NM_016396]	chr15	44819366	44819425	+	TGGGATTTGTTGAAAGCATTGTGTAACTTCTATAAACGGCTATTTTCTTGTAACTGTCAG	GO:0004721,GO:0005654,GO:0030514,GO:0046827	phosphoprotein phosphatase activity|nucleoplasm|negative regulation of BMP signaling pathway|positive regulation of protein export from nucleus			Detected	Detected	9.09312	8.40314
A_33_P3283480	2.27935	1.18862	Up	8.12042	6.9318	NM_148170	1075	CTSC	cathepsin C	ENST00000524463	Homo sapiens cathepsin C (CTSC), transcript variant 2, mRNA [NM_148170]	chr11	88054028	88054087	-	GGATCAACTCCATCTTACTAACCATTTGATTCCCTATGTATTACACGATATATGACCAAT	GO:0003964,GO:0006310,GO:0009036,GO:0032197,GO:0032199,GO:0046872,GO:0090305	RNA-directed DNA polymerase activity|DNA recombination|Type II site-specific deoxyribonuclease activity|transposition, RNA-mediated|reverse transcription involved in RNA-mediated transposition|metal ion binding|nucleic acid phosphodiester bond hydrolysis	path:hsa04142,path:hsa04210	Lysosome|Apoptosis	Detected	Detected	8.12042	6.9318	3.89021	1.95985	Up	9.02513	7.06529	NM_148170	1075	CTSC	cathepsin C	ENST00000524463	Homo sapiens cathepsin C (CTSC), transcript variant 2, mRNA [NM_148170]	chr11	88054028	88054087	-	GGATCAACTCCATCTTACTAACCATTTGATTCCCTATGTATTACACGATATATGACCAAT	GO:0003964,GO:0006310,GO:0009036,GO:0032197,GO:0032199,GO:0046872,GO:0090305	RNA-directed DNA polymerase activity|DNA recombination|Type II site-specific deoxyribonuclease activity|transposition, RNA-mediated|reverse transcription involved in RNA-mediated transposition|metal ion binding|nucleic acid phosphodiester bond hydrolysis	path:hsa04142,path:hsa04210	Lysosome|Apoptosis	Detected	Detected	9.02513	7.06529
A_33_P3298785	2.3059	1.20533	Up	4.76201	3.55668	NM_001202543	1523	CUX1	cut-like homeobox 1	ENST00000360264	Homo sapiens cut-like homeobox 1 (CUX1), transcript variant 4, mRNA [NM_001202543]	chr7	101892263	101892322	+	ATCATCCACCGCCTGGAGAAGGCCGCCAGCCGGGAGGAACCTATCGAATGGGAGTTCTGA	GO:0000122,GO:0000139,GO:0000301,GO:0000977,GO:0004713,GO:0005634,GO:0005654,GO:0005794,GO:0005829,GO:0006351,GO:0006357,GO:0007275,GO:0030674,GO:0043565,GO:0048193,GO:0050775	negative regulation of transcription from RNA polymerase II promoter|Golgi membrane|retrograde transport, vesicle recycling within Golgi|RNA polymerase II regulatory region sequence-specific DNA binding|protein tyrosine kinase activity|nucleus|nucleoplasm|Golgi apparatus|cytosol|transcription, DNA-templated|regulation of transcription from RNA polymerase II promoter|multicellular organism develop…			Detected	Not Detected	4.76201	3.55668	1.8019	0.849516	Up	5.22428	4.37476	NM_001202543	1523	CUX1	cut-like homeobox 1	ENST00000360264	Homo sapiens cut-like homeobox 1 (CUX1), transcript variant 4, mRNA [NM_001202543]	chr7	101892263	101892322	+	ATCATCCACCGCCTGGAGAAGGCCGCCAGCCGGGAGGAACCTATCGAATGGGAGTTCTGA	GO:0000122,GO:0000139,GO:0000301,GO:0000977,GO:0004713,GO:0005634,GO:0005654,GO:0005794,GO:0005829,GO:0006351,GO:0006357,GO:0007275,GO:0030674,GO:0043565,GO:0048193,GO:0050775	negative regulation of transcription from RNA polymerase II promoter|Golgi membrane|retrograde transport, vesicle recycling within Golgi|RNA polymerase II regulatory region sequence-specific DNA binding|protein tyrosine kinase activity|nucleus|nucleoplasm|Golgi apparatus|cytosol|transcription, DNA-templated|regulation of transcription from RNA polymerase II promoter|multicellular organism develop…			Detected	Detected	5.22428	4.37476
A_23_P47058	2.85263	1.51229	Up	6.05089	4.5386	NM_022034	50624	CUZD1	CUB and zona pellucida-like domains 1	ENST00000545804	Homo sapiens CUB and zona pellucida-like domains 1 (CUZD1), transcript variant 1, mRNA [NM_022034]	chr10	124591816	124591875	-	GGTGACTGTAGCGACAATCACAGTGAGGCATTTTGTAAATCAACGGGCAGACTACAAATA	GO:0006931,GO:0007049,GO:0008283,GO:0016021,GO:0030658,GO:0032023,GO:0042589,GO:0051301	substrate-dependent cell migration, cell attachment to substrate|cell cycle|cell proliferation|integral component of membrane|transport vesicle membrane|trypsinogen activation|zymogen granule membrane|cell division			Detected	Detected	6.05089	4.5386	1.71486	0.778089	Up	6.01899	5.2409	NM_022034	50624	CUZD1	CUB and zona pellucida-like domains 1	ENST00000545804	Homo sapiens CUB and zona pellucida-like domains 1 (CUZD1), transcript variant 1, mRNA [NM_022034]	chr10	124591816	124591875	-	GGTGACTGTAGCGACAATCACAGTGAGGCATTTTGTAAATCAACGGGCAGACTACAAATA	GO:0006931,GO:0007049,GO:0008283,GO:0016021,GO:0030658,GO:0032023,GO:0042589,GO:0051301	substrate-dependent cell migration, cell attachment to substrate|cell cycle|cell proliferation|integral component of membrane|transport vesicle membrane|trypsinogen activation|zymogen granule membrane|cell division			Detected	Detected	6.01899	5.2409
A_33_P3343175	3.71866	1.89478	Up	5.76633	3.87155	NM_001565	3627	CXCL10	chemokine (C-X-C motif) ligand 10	ENST00000306602	Homo sapiens chemokine (C-X-C motif) ligand 10 (CXCL10), mRNA [NM_001565]	chr4	76943520	76943579	-	GATGTCTGAATCCAGAATCGAAGGCCATCAAGAATTTACTGAAAGCAGTTAGCAAGGAAA			path:hsa04060,path:hsa04062,path:hsa04620,path:hsa04622,path:hsa04623,path:hsa04657,path:hsa04668,path:hsa05164,path:hsa05169	Cytokine-cytokine receptor interaction|Chemokine signaling pathway|Toll-like receptor signaling pathway|RIG-I-like receptor signaling pathway|Cytosolic DNA-sensing pathway|IL-17 signaling pathway|TNF signaling pathway|Influenza A|Epstein-Barr virus infection	Detected	Not Detected	5.76633	3.87155	1.81669	0.861309	Up	5.7716	4.91029	NM_001565	3627	CXCL10	chemokine (C-X-C motif) ligand 10	ENST00000306602	Homo sapiens chemokine (C-X-C motif) ligand 10 (CXCL10), mRNA [NM_001565]	chr4	76943520	76943579	-	GATGTCTGAATCCAGAATCGAAGGCCATCAAGAATTTACTGAAAGCAGTTAGCAAGGAAA			path:hsa04060,path:hsa04062,path:hsa04620,path:hsa04622,path:hsa04623,path:hsa04657,path:hsa04668,path:hsa05164,path:hsa05169	Cytokine-cytokine receptor interaction|Chemokine signaling pathway|Toll-like receptor signaling pathway|RIG-I-like receptor signaling pathway|Cytosolic DNA-sensing pathway|IL-17 signaling pathway|TNF signaling pathway|Influenza A|Epstein-Barr virus infection	Detected	Detected	5.7716	4.91029
A_24_P303091	1.77089	0.824474	Up	6.55472	5.73024	NM_001565	3627	CXCL10	chemokine (C-X-C motif) ligand 10	ENST00000306602	Homo sapiens chemokine (C-X-C motif) ligand 10 (CXCL10), mRNA [NM_001565]	chr4	76942934	76942993	-	GTCAAGCCATAATTGTTCTTAGTTTGCAGTTACACTAAAAGGTGACCAATGATGGTCACC			path:hsa04060,path:hsa04062,path:hsa04620,path:hsa04622,path:hsa04623,path:hsa04657,path:hsa04668,path:hsa05164,path:hsa05169	Cytokine-cytokine receptor interaction|Chemokine signaling pathway|Toll-like receptor signaling pathway|RIG-I-like receptor signaling pathway|Cytosolic DNA-sensing pathway|IL-17 signaling pathway|TNF signaling pathway|Influenza A|Epstein-Barr virus infection	Detected	Detected	6.55472	5.73024	2.17344	1.11998	Up	6.99119	5.87122	NM_001565	3627	CXCL10	chemokine (C-X-C motif) ligand 10	ENST00000306602	Homo sapiens chemokine (C-X-C motif) ligand 10 (CXCL10), mRNA [NM_001565]	chr4	76942934	76942993	-	GTCAAGCCATAATTGTTCTTAGTTTGCAGTTACACTAAAAGGTGACCAATGATGGTCACC			path:hsa04060,path:hsa04062,path:hsa04620,path:hsa04622,path:hsa04623,path:hsa04657,path:hsa04668,path:hsa05164,path:hsa05169	Cytokine-cytokine receptor interaction|Chemokine signaling pathway|Toll-like receptor signaling pathway|RIG-I-like receptor signaling pathway|Cytosolic DNA-sensing pathway|IL-17 signaling pathway|TNF signaling pathway|Influenza A|Epstein-Barr virus infection	Detected	Detected	6.99119	5.87122
A_32_P174083	1.67713	0.745995	Up	9.30565	8.55965	NM_018947	54205	CYCS	cytochrome c, somatic		Homo sapiens cytochrome c, somatic (CYCS), mRNA [NM_018947]	chr7	25158320	25158379	-	AGTTTCAGAAAGGACCACTGGGCTAGTGTAATGCAGAAAATGCTGGGTCTAGGATTAGGA			path:hsa01524,path:hsa04115,path:hsa04210,path:hsa04215,path:hsa04932,path:hsa05010,path:hsa05012,path:hsa05014,path:hsa05016,path:hsa05134,path:hsa05145,path:hsa05152,path:hsa05161,path:hsa05163,path:hsa05164,path:hsa05167,path:hsa05168,path:hsa05169,path:hsa05170,path:hsa05200,path:hsa05210,path:hsa05222,path:hsa05416	Platinum drug resistance|p53 signaling pathway|Apoptosis|Apoptosis - multiple species|Non-alcoholic fatty liver disease (NAFLD)|Alzheimer disease|Parkinson disease|Amyotrophic lateral sclerosis (ALS)|Huntington disease|Legionellosis|Toxoplasmosis|Tuberculosis|Hepatitis B|Human cytomegalovirus infection|Influenza A|Kaposi sarcoma-associated herpesvirus infection|Herpes simplex infection|Epstein-Ba…	Detected	Detected	9.30565	8.55965	2.16187	1.11228	Up	9.2153	8.10302	NM_018947	54205	CYCS	cytochrome c, somatic		Homo sapiens cytochrome c, somatic (CYCS), mRNA [NM_018947]	chr7	25158320	25158379	-	AGTTTCAGAAAGGACCACTGGGCTAGTGTAATGCAGAAAATGCTGGGTCTAGGATTAGGA			path:hsa01524,path:hsa04115,path:hsa04210,path:hsa04215,path:hsa04932,path:hsa05010,path:hsa05012,path:hsa05014,path:hsa05016,path:hsa05134,path:hsa05145,path:hsa05152,path:hsa05161,path:hsa05163,path:hsa05164,path:hsa05167,path:hsa05168,path:hsa05169,path:hsa05170,path:hsa05200,path:hsa05210,path:hsa05222,path:hsa05416	Platinum drug resistance|p53 signaling pathway|Apoptosis|Apoptosis - multiple species|Non-alcoholic fatty liver disease (NAFLD)|Alzheimer disease|Parkinson disease|Amyotrophic lateral sclerosis (ALS)|Huntington disease|Legionellosis|Toxoplasmosis|Tuberculosis|Hepatitis B|Human cytomegalovirus infection|Influenza A|Kaposi sarcoma-associated herpesvirus infection|Herpes simplex infection|Epstein-Ba…	Detected	Detected	9.2153	8.10302
A_24_P376556	1.74531	0.80348	Up	13.8508	13.0473	NM_018947	54205	CYCS	cytochrome c, somatic	ENST00000409764	Homo sapiens cytochrome c, somatic (CYCS), mRNA [NM_018947]	chr7	25158264	25158296	-	ACTCCAATTCAGTAAATGGTATCACTCGTTTACCCCTTTTAAAGATATGATTAGACTTCG			path:hsa01524,path:hsa04115,path:hsa04210,path:hsa04215,path:hsa04932,path:hsa05010,path:hsa05012,path:hsa05014,path:hsa05016,path:hsa05134,path:hsa05145,path:hsa05152,path:hsa05161,path:hsa05163,path:hsa05164,path:hsa05167,path:hsa05168,path:hsa05169,path:hsa05170,path:hsa05200,path:hsa05210,path:hsa05222,path:hsa05416	Platinum drug resistance|p53 signaling pathway|Apoptosis|Apoptosis - multiple species|Non-alcoholic fatty liver disease (NAFLD)|Alzheimer disease|Parkinson disease|Amyotrophic lateral sclerosis (ALS)|Huntington disease|Legionellosis|Toxoplasmosis|Tuberculosis|Hepatitis B|Human cytomegalovirus infection|Influenza A|Kaposi sarcoma-associated herpesvirus infection|Herpes simplex infection|Epstein-Ba…	Detected	Detected	13.8508	13.0473	1.51221	0.596657	Up	13.7943	13.1976	NM_018947	54205	CYCS	cytochrome c, somatic	ENST00000409764	Homo sapiens cytochrome c, somatic (CYCS), mRNA [NM_018947]	chr7	25158264	25158296	-	ACTCCAATTCAGTAAATGGTATCACTCGTTTACCCCTTTTAAAGATATGATTAGACTTCG			path:hsa01524,path:hsa04115,path:hsa04210,path:hsa04215,path:hsa04932,path:hsa05010,path:hsa05012,path:hsa05014,path:hsa05016,path:hsa05134,path:hsa05145,path:hsa05152,path:hsa05161,path:hsa05163,path:hsa05164,path:hsa05167,path:hsa05168,path:hsa05169,path:hsa05170,path:hsa05200,path:hsa05210,path:hsa05222,path:hsa05416	Platinum drug resistance|p53 signaling pathway|Apoptosis|Apoptosis - multiple species|Non-alcoholic fatty liver disease (NAFLD)|Alzheimer disease|Parkinson disease|Amyotrophic lateral sclerosis (ALS)|Huntington disease|Legionellosis|Toxoplasmosis|Tuberculosis|Hepatitis B|Human cytomegalovirus infection|Influenza A|Kaposi sarcoma-associated herpesvirus infection|Herpes simplex infection|Epstein-Ba…	Detected	Detected	13.7943	13.1976
A_33_P3251771	1.83048	0.872218	Up	7.61295	6.74073	NM_015247	1540	CYLD	cylindromatosis (turban tumor syndrome)	ENST00000568744	Homo sapiens cylindromatosis (turban tumor syndrome) (CYLD), transcript variant 1, mRNA [NM_015247]	chr16	50835733	50835792	+	CGCTCTGATTTAGCCTTAATTTTGTTAAATTTTTTAGAGATGAATGAAGTGCTGCTGTGG			path:hsa04217,path:hsa04380,path:hsa04622,path:hsa04625	Necroptosis|Osteoclast differentiation|RIG-I-like receptor signaling pathway|C-type lectin receptor signaling pathway	Detected	Detected	7.61295	6.74073	1.76548	0.82006	Up	7.94842	7.12836	NM_015247	1540	CYLD	cylindromatosis (turban tumor syndrome)	ENST00000568744	Homo sapiens cylindromatosis (turban tumor syndrome) (CYLD), transcript variant 1, mRNA [NM_015247]	chr16	50835733	50835792	+	CGCTCTGATTTAGCCTTAATTTTGTTAAATTTTTTAGAGATGAATGAAGTGCTGCTGTGG			path:hsa04217,path:hsa04380,path:hsa04622,path:hsa04625	Necroptosis|Osteoclast differentiation|RIG-I-like receptor signaling pathway|C-type lectin receptor signaling pathway	Detected	Detected	7.94842	7.12836
A_23_P255444	1.6996	0.765194	Up	8.048	7.2828	NM_014395	27071	DAPP1	dual adaptor of phosphotyrosine and 3-phosphoinositides	ENST00000514301	Homo sapiens dual adaptor of phosphotyrosine and 3-phosphoinositides (DAPP1), mRNA [NM_014395]	chr4	100790454	100790513	+	AGAAGAATGAGATACTGATGTCCACAGTTCATTGGCAGAATCTAACCCCTTCTGTTATCT	GO:0005543,GO:0005547,GO:0005737,GO:0005829,GO:0005886,GO:0006470,GO:0007165,GO:0030165,GO:0043325	phospholipid binding|phosphatidylinositol-3,4,5-trisphosphate binding|cytoplasm|cytosol|plasma membrane|protein dephosphorylation|signal transduction|PDZ domain binding|phosphatidylinositol-3,4-bisphosphate binding	path:hsa04662	B cell receptor signaling pathway	Detected	Detected	8.048	7.2828	2.477	1.30859	Up	8.71694	7.40835	NM_014395	27071	DAPP1	dual adaptor of phosphotyrosine and 3-phosphoinositides	ENST00000514301	Homo sapiens dual adaptor of phosphotyrosine and 3-phosphoinositides (DAPP1), mRNA [NM_014395]	chr4	100790454	100790513	+	AGAAGAATGAGATACTGATGTCCACAGTTCATTGGCAGAATCTAACCCCTTCTGTTATCT	GO:0005543,GO:0005547,GO:0005737,GO:0005829,GO:0005886,GO:0006470,GO:0007165,GO:0030165,GO:0043325	phospholipid binding|phosphatidylinositol-3,4,5-trisphosphate binding|cytoplasm|cytosol|plasma membrane|protein dephosphorylation|signal transduction|PDZ domain binding|phosphatidylinositol-3,4-bisphosphate binding	path:hsa04662	B cell receptor signaling pathway	Detected	Detected	8.71694	7.40835
A_33_P3349546	2.19837	1.13643	Up	9.73322	8.59678	NM_025000	80067	DCAF17	DDB1 and CUL4 associated factor 17	ENST00000375255	Homo sapiens DDB1 and CUL4 associated factor 17 (DCAF17), transcript variant 1, mRNA [NM_025000]	chr2	172341501	172341560	+	TGGGCTCTTTCTGCTTGTTTTTTACTGTTATGAATAAAGCTGCTATGAACATTCTTAGAC	GO:0005654,GO:0005730,GO:0005829,GO:0016021,GO:0016567,GO:0043687,GO:0080008	nucleoplasm|nucleolus|cytosol|integral component of membrane|protein ubiquitination|post-translational protein modification|Cul4-RING E3 ubiquitin ligase complex			Detected	Detected	9.73322	8.59678	2.18013	1.12441	Up	9.9428	8.81838	NM_025000	80067	DCAF17	DDB1 and CUL4 associated factor 17	ENST00000375255	Homo sapiens DDB1 and CUL4 associated factor 17 (DCAF17), transcript variant 1, mRNA [NM_025000]	chr2	172341501	172341560	+	TGGGCTCTTTCTGCTTGTTTTTTACTGTTATGAATAAAGCTGCTATGAACATTCTTAGAC	GO:0005654,GO:0005730,GO:0005829,GO:0016021,GO:0016567,GO:0043687,GO:0080008	nucleoplasm|nucleolus|cytosol|integral component of membrane|protein ubiquitination|post-translational protein modification|Cul4-RING E3 ubiquitin ligase complex			Detected	Detected	9.9428	8.81838
A_33_P3419234	1.67298	0.742422	Up	5.88688	5.14445	NM_015604	26094	DCAF4	DDB1 and CUL4 associated factor 4		Homo sapiens DDB1 and CUL4 associated factor 4 (DCAF4), transcript variant 1, mRNA [NM_015604]	chr14	73425506	73425565	+	ACAGCTAATTCTGCAGGGCACAGCCCAGAGCCATGTGGATTTGACTTACGGGAGTAAAGC	GO:0003723,GO:0005654,GO:0005682,GO:0008380,GO:0016567,GO:0043687,GO:0071011,GO:0071013,GO:0080008	RNA binding|nucleoplasm|U5 snRNP|RNA splicing|protein ubiquitination|post-translational protein modification|precatalytic spliceosome|catalytic step 2 spliceosome|Cul4-RING E3 ubiquitin ligase complex			Detected	Detected	5.88688	5.14445	1.66455	0.735129	Up	6.22223	5.4871	NM_015604	26094	DCAF4	DDB1 and CUL4 associated factor 4		Homo sapiens DDB1 and CUL4 associated factor 4 (DCAF4), transcript variant 1, mRNA [NM_015604]	chr14	73425506	73425565	+	ACAGCTAATTCTGCAGGGCACAGCCCAGAGCCATGTGGATTTGACTTACGGGAGTAAAGC	GO:0003723,GO:0005654,GO:0005682,GO:0008380,GO:0016567,GO:0043687,GO:0071011,GO:0071013,GO:0080008	RNA binding|nucleoplasm|U5 snRNP|RNA splicing|protein ubiquitination|post-translational protein modification|precatalytic spliceosome|catalytic step 2 spliceosome|Cul4-RING E3 ubiquitin ligase complex			Detected	Detected	6.22223	5.4871
A_24_P576174	1.72591	0.78736	Up	8.06396	7.2766	NM_001290205	55802	DCP1A	decapping mRNA 1A		Homo sapiens decapping mRNA 1A (DCP1A), transcript variant 3, mRNA [NM_001290205]	chr3	53317622	53317681	-	TCAGCTCCCTGAAACATGGGGACGAGAAGCTCTGGAATTACAGCAAGATTTTTGTTCCAT	GO:0000184,GO:0000290,GO:0000932,GO:0003729,GO:0005634,GO:0005737,GO:0005829,GO:0008047,GO:0016020,GO:0016787,GO:0019894,GO:0030234,GO:0031087,GO:0036464,GO:0042802,GO:0043488,GO:0043928,GO:1903608	nuclear-transcribed mRNA catabolic process, nonsense-mediated decay|deadenylation-dependent decapping of nuclear-transcribed mRNA|P-body|mRNA binding|nucleus|cytoplasm|cytosol|enzyme activator activity|membrane|hydrolase activity|kinesin binding|enzyme regulator activity|deadenylation-independent decapping of nuclear-transcribed mRNA|cytoplasmic ribonucleoprotein granule|identical protein binding…	path:hsa03018	RNA degradation	Detected	Detected	8.06396	7.2766	1.54623	0.628755	Up	8.22003	7.59127	NM_001290205	55802	DCP1A	decapping mRNA 1A		Homo sapiens decapping mRNA 1A (DCP1A), transcript variant 3, mRNA [NM_001290205]	chr3	53317622	53317681	-	TCAGCTCCCTGAAACATGGGGACGAGAAGCTCTGGAATTACAGCAAGATTTTTGTTCCAT	GO:0000184,GO:0000290,GO:0000932,GO:0003729,GO:0005634,GO:0005737,GO:0005829,GO:0008047,GO:0016020,GO:0016787,GO:0019894,GO:0030234,GO:0031087,GO:0036464,GO:0042802,GO:0043488,GO:0043928,GO:1903608	nuclear-transcribed mRNA catabolic process, nonsense-mediated decay|deadenylation-dependent decapping of nuclear-transcribed mRNA|P-body|mRNA binding|nucleus|cytoplasm|cytosol|enzyme activator activity|membrane|hydrolase activity|kinesin binding|enzyme regulator activity|deadenylation-independent decapping of nuclear-transcribed mRNA|cytoplasmic ribonucleoprotein granule|identical protein binding…	path:hsa03018	RNA degradation	Detected	Detected	8.22003	7.59127
A_24_P886040	2.55821	1.35514	Up	8.83909	7.48395	NM_152624	167227	DCP2	decapping mRNA 2	ENST00000389063	Homo sapiens decapping mRNA 2 (DCP2), transcript variant 1, mRNA [NM_152624]	chr5	112356209	112356268	+	CATTTGGAACAGGTTTCATTCTGTTTCTAGATTTATGTTGTTGTAGTTGAACAGCAACTG	GO:0000184,GO:0000932,GO:0003723,GO:0005634,GO:0006402,GO:0030145,GO:0050072,GO:0071044	nuclear-transcribed mRNA catabolic process, nonsense-mediated decay|P-body|RNA binding|nucleus|mRNA catabolic process|manganese ion binding|m7G(5')pppN diphosphatase activity|histone mRNA catabolic process	path:hsa03018	RNA degradation	Detected	Detected	8.83909	7.48395	1.54547	0.628044	Up	8.87589	8.24784	NM_152624	167227	DCP2	decapping mRNA 2	ENST00000389063	Homo sapiens decapping mRNA 2 (DCP2), transcript variant 1, mRNA [NM_152624]	chr5	112356209	112356268	+	CATTTGGAACAGGTTTCATTCTGTTTCTAGATTTATGTTGTTGTAGTTGAACAGCAACTG	GO:0000184,GO:0000932,GO:0003723,GO:0005634,GO:0006402,GO:0030145,GO:0050072,GO:0071044	nuclear-transcribed mRNA catabolic process, nonsense-mediated decay|P-body|RNA binding|nucleus|mRNA catabolic process|manganese ion binding|m7G(5')pppN diphosphatase activity|histone mRNA catabolic process	path:hsa03018	RNA degradation	Detected	Detected	8.87589	8.24784
A_22_P00004999	2.85716	1.51458	Up	4.49177	2.97719	NM_032299	84259	DCUN1D5	DCN1, defective in cullin neddylation 1, domain containing 5		Homo sapiens DCN1, defective in cullin neddylation 1, domain containing 5 (DCUN1D5), mRNA [NM_032299]	chr11	102921461	102921520	-	GCTTTTATTTCACCAGTACTCAGAACTATCCACAGTATAGAAAAGCACTCAATAAATGGA	GO:0000151,GO:0031624,GO:0032182,GO:0045116,GO:0051443,GO:0097602	ubiquitin ligase complex|ubiquitin conjugating enzyme binding|ubiquitin-like protein binding|protein neddylation|positive regulation of ubiquitin-protein transferase activity|cullin family protein binding			Detected	Not Detected	4.49177	2.97719	2.06287	1.04466	Up	4.80166	3.75701	NM_032299	84259	DCUN1D5	DCN1, defective in cullin neddylation 1, domain containing 5		Homo sapiens DCN1, defective in cullin neddylation 1, domain containing 5 (DCUN1D5), mRNA [NM_032299]	chr11	102921461	102921520	-	GCTTTTATTTCACCAGTACTCAGAACTATCCACAGTATAGAAAAGCACTCAATAAATGGA	GO:0000151,GO:0031624,GO:0032182,GO:0045116,GO:0051443,GO:0097602	ubiquitin ligase complex|ubiquitin conjugating enzyme binding|ubiquitin-like protein binding|protein neddylation|positive regulation of ubiquitin-protein transferase activity|cullin family protein binding			Detected	Not Detected	4.80166	3.75701
A_23_P429491	2.08952	1.06317	Up	10.4118	9.3486	NM_145018	220042	DDIAS	DNA damage-induced apoptosis suppressor	ENST00000329143	Homo sapiens DNA damage-induced apoptosis suppressor (DDIAS), mRNA [NM_145018]	chr11	82645351	82645410	+	GCTTGGTCACCTGAATTGTTTTCATAAAAAGTCACCTGAACCCAATTCCTGAACTTTTAA	GO:0005634,GO:0005737,GO:0006915,GO:0007050,GO:0097752,GO:1902230	nucleus|cytoplasm|apoptotic process|cell cycle arrest|regulation of DNA stability|negative regulation of intrinsic apoptotic signaling pathway in response to DNA damage			Detected	Detected	10.4118	9.3486	1.51116	0.595652	Up	10.4953	9.89961	NM_145018	220042	DDIAS	DNA damage-induced apoptosis suppressor	ENST00000329143	Homo sapiens DNA damage-induced apoptosis suppressor (DDIAS), mRNA [NM_145018]	chr11	82645351	82645410	+	GCTTGGTCACCTGAATTGTTTTCATAAAAAGTCACCTGAACCCAATTCCTGAACTTTTAA	GO:0005634,GO:0005737,GO:0006915,GO:0007050,GO:0097752,GO:1902230	nucleus|cytoplasm|apoptotic process|cell cycle arrest|regulation of DNA stability|negative regulation of intrinsic apoptotic signaling pathway in response to DNA damage			Detected	Detected	10.4953	9.89961
A_33_P3322307	1.52805	0.611691	Up	4.68468	4.07299	NM_001257145	1663	DDX11	DEAD/H (Asp-Glu-Ala-Asp/His) box helicase 11		Homo sapiens DEAD/H (Asp-Glu-Ala-Asp/His) box helicase 11 (DDX11), transcript variant 5, mRNA [NM_001257145]	chr12	31255894	31255953	+	CTTCCCCAACATCAGGTCTGCAGAGCTGCAGGAGAAGATGGCCTACTTGGATCAAACCCT	GO:0003677,GO:0003723,GO:0004003,GO:0005524,GO:0005634,GO:0006139,GO:0007049	DNA binding|RNA binding|ATP-dependent DNA helicase activity|ATP binding|nucleus|nucleobase-containing compound metabolic process|cell cycle			Detected	Not Detected	4.68468	4.07299	1.55066	0.63288	Up	4.84896	4.21608	NM_001257145	1663	DDX11	DEAD/H (Asp-Glu-Ala-Asp/His) box helicase 11		Homo sapiens DEAD/H (Asp-Glu-Ala-Asp/His) box helicase 11 (DDX11), transcript variant 5, mRNA [NM_001257145]	chr12	31255894	31255953	+	CTTCCCCAACATCAGGTCTGCAGAGCTGCAGGAGAAGATGGCCTACTTGGATCAAACCCT	GO:0003677,GO:0003723,GO:0004003,GO:0005524,GO:0005634,GO:0006139,GO:0007049	DNA binding|RNA binding|ATP-dependent DNA helicase activity|ATP binding|nucleus|nucleobase-containing compound metabolic process|cell cycle			Detected	Detected	4.84896	4.21608
A_21_P0011495	1.94365	0.958771	Up	5.73592	4.77715	NR_110561	727856	DDX11L16	DEAD/H (Asp-Glu-Ala-Asp/His) box helicase 11 like 16		Homo sapiens DEAD/H (Asp-Glu-Ala-Asp/His) box helicase 11 like 16 (DDX11L16), non-coding RNA [NR_110561]	chrX	155255497	155255556	-	TTTTAGAGACCCCGTGTCTGTCACTGAAACCTTTTTTGTGGGAGACTATTCCTCCCATCT					Detected	Not Detected	5.73592	4.77715	2.60032	1.37869	Up	4.515	3.13631	NR_110561	727856	DDX11L16	DEAD/H (Asp-Glu-Ala-Asp/His) box helicase 11 like 16		Homo sapiens DEAD/H (Asp-Glu-Ala-Asp/His) box helicase 11 like 16 (DDX11L16), non-coding RNA [NR_110561]	chrX	155255497	155255556	-	TTTTAGAGACCCCGTGTCTGTCACTGAAACCTTTTTTGTGGGAGACTATTCCTCCCATCT					Detected	Not Detected	4.515	3.13631
A_33_P3287815	2.33185	1.22148	Up	12.3953	11.1738	NM_001256910	9188	DDX21	DEAD (Asp-Glu-Ala-Asp) box helicase 21	ENST00000620315	Homo sapiens DEAD (Asp-Glu-Ala-Asp) box helicase 21 (DDX21), transcript variant 2, mRNA [NM_001256910]	chr10	70744186	70744245	+	GGTCTCAGAATTCTCTTGGCTTTTATTCCTTGATCCACTTGCCAGTTTTATCACTTTACC	GO:0001649,GO:0003723,GO:0003725,GO:0004004,GO:0005524,GO:0005634,GO:0005654,GO:0005730,GO:0005737,GO:0006364,GO:0006366,GO:0009615,GO:0010501,GO:0016020,GO:0019843,GO:0030515,GO:0035198,GO:0043330,GO:0045815,GO:0097322	osteoblast differentiation|RNA binding|double-stranded RNA binding|ATP-dependent RNA helicase activity|ATP binding|nucleus|nucleoplasm|nucleolus|cytoplasm|rRNA processing|transcription from RNA polymerase II promoter|response to virus|RNA secondary structure unwinding|membrane|rRNA binding|snoRNA binding|miRNA binding|response to exogenous dsRNA|positive regulation of gene expression, epigenetic|…			Detected	Detected	12.3953	11.1738	1.8862	0.91548	Up	12.7568	11.8413	NM_001256910	9188	DDX21	DEAD (Asp-Glu-Ala-Asp) box helicase 21	ENST00000620315	Homo sapiens DEAD (Asp-Glu-Ala-Asp) box helicase 21 (DDX21), transcript variant 2, mRNA [NM_001256910]	chr10	70744186	70744245	+	GGTCTCAGAATTCTCTTGGCTTTTATTCCTTGATCCACTTGCCAGTTTTATCACTTTACC	GO:0001649,GO:0003723,GO:0003725,GO:0004004,GO:0005524,GO:0005634,GO:0005654,GO:0005730,GO:0005737,GO:0006364,GO:0006366,GO:0009615,GO:0010501,GO:0016020,GO:0019843,GO:0030515,GO:0035198,GO:0043330,GO:0045815,GO:0097322	osteoblast differentiation|RNA binding|double-stranded RNA binding|ATP-dependent RNA helicase activity|ATP binding|nucleus|nucleoplasm|nucleolus|cytoplasm|rRNA processing|transcription from RNA polymerase II promoter|response to virus|RNA secondary structure unwinding|membrane|rRNA binding|snoRNA binding|miRNA binding|response to exogenous dsRNA|positive regulation of gene expression, epigenetic|…			Detected	Detected	12.7568	11.8413
A_33_P3290800	2.63485	1.39772	Up	4.37413	2.97641	NM_182540	203522	DDX26B	DEAD/H (Asp-Glu-Ala-Asp/His) box polypeptide 26B	ENST00000494957	Homo sapiens DEAD/H (Asp-Glu-Ala-Asp/His) box polypeptide 26B (DDX26B), mRNA [NM_182540]	chrX	134715008	134715067	+	TGCAAGGACCTCTGGAGATGAAGAAACAGTTTGTTGAATTTACCATCAAGGAAGCCGCAA					Detected	Not Detected	4.37413	2.97641	2.51525	1.3307	Up	4.31682	2.98612	NM_182540	203522	DDX26B	DEAD/H (Asp-Glu-Ala-Asp/His) box polypeptide 26B	ENST00000494957	Homo sapiens DEAD/H (Asp-Glu-Ala-Asp/His) box polypeptide 26B (DDX26B), mRNA [NM_182540]	chrX	134715008	134715067	+	TGCAAGGACCTCTGGAGATGAAGAAACAGTTTGTTGAATTTACCATCAAGGAAGCCGCAA					Detected	Not Detected	4.31682	2.98612
A_24_P112377	1.79998	0.847979	Up	4.80477	3.95679	NM_138620	64794	DDX31	DEAD (Asp-Glu-Ala-Asp) box polypeptide 31	ENST00000310532	Homo sapiens DEAD (Asp-Glu-Ala-Asp) box polypeptide 31 (DDX31), transcript variant 2, mRNA [NM_138620]	chr9	135517397	135521287	-	CAGGAGGAAAGAACAGCAGTGTTTCAGGAATTTTCACATTCCAGAAGAGGCGTCCTTCTT	GO:0003723,GO:0004004,GO:0005524,GO:0005730,GO:0005737,GO:0005794,GO:0010501,GO:0042254,GO:0043231	RNA binding|ATP-dependent RNA helicase activity|ATP binding|nucleolus|cytoplasm|Golgi apparatus|RNA secondary structure unwinding|ribosome biogenesis|intracellular membrane-bounded organelle			Detected	Not Detected	4.80477	3.95679	2.41257	1.27057	Up	5.02887	3.75831	NM_138620	64794	DDX31	DEAD (Asp-Glu-Ala-Asp) box polypeptide 31	ENST00000310532	Homo sapiens DEAD (Asp-Glu-Ala-Asp) box polypeptide 31 (DDX31), transcript variant 2, mRNA [NM_138620]	chr9	135517397	135521287	-	CAGGAGGAAAGAACAGCAGTGTTTCAGGAATTTTCACATTCCAGAAGAGGCGTCCTTCTT	GO:0003723,GO:0004004,GO:0005524,GO:0005730,GO:0005737,GO:0005794,GO:0010501,GO:0042254,GO:0043231	RNA binding|ATP-dependent RNA helicase activity|ATP binding|nucleolus|cytoplasm|Golgi apparatus|RNA secondary structure unwinding|ribosome biogenesis|intracellular membrane-bounded organelle			Detected	Not Detected	5.02887	3.75831
A_32_P105195	2.96898	1.56997	Up	7.96781	6.39784	NM_014829	9879	DDX46	DEAD (Asp-Glu-Ala-Asp) box polypeptide 46	ENST00000452510	Homo sapiens DEAD (Asp-Glu-Ala-Asp) box polypeptide 46 (DDX46), transcript variant 2, mRNA [NM_014829]	chr5	134166478	134166537	+	ATTTGCTCATCTTTATCACCTAATGGTAGTTTGTTTTCTTTGGTAGAGTATATGGCAGTC	GO:0003723,GO:0004386,GO:0005524,GO:0006397,GO:0008380,GO:0015030,GO:0016020,GO:0016607	RNA binding|helicase activity|ATP binding|mRNA processing|RNA splicing|Cajal body|membrane|nuclear speck	path:hsa03040	Spliceosome	Detected	Detected	7.96781	6.39784	1.66478	0.73533	Up	8.17888	7.44355	NM_014829	9879	DDX46	DEAD (Asp-Glu-Ala-Asp) box polypeptide 46	ENST00000452510	Homo sapiens DEAD (Asp-Glu-Ala-Asp) box polypeptide 46 (DDX46), transcript variant 2, mRNA [NM_014829]	chr5	134166478	134166537	+	ATTTGCTCATCTTTATCACCTAATGGTAGTTTGTTTTCTTTGGTAGAGTATATGGCAGTC	GO:0003723,GO:0004386,GO:0005524,GO:0006397,GO:0008380,GO:0015030,GO:0016020,GO:0016607	RNA binding|helicase activity|ATP binding|mRNA processing|RNA splicing|Cajal body|membrane|nuclear speck	path:hsa03040	Spliceosome	Detected	Detected	8.17888	7.44355
A_33_P3418170	1.641	0.714579	Up	9.67506	8.96048	NM_014314	23586	DDX58	DEAD (Asp-Glu-Ala-Asp) box polypeptide 58	ENST00000379883	Homo sapiens DEAD (Asp-Glu-Ala-Asp) box polypeptide 58 (DDX58), mRNA [NM_014314]	chr9	32455728	32455787	-	GTACATGACACAGTAGTTGCTTGATAATAGTTACTAGTAGTAGTATTCTTACTAAGACCC	GO:0002230,GO:0003690,GO:0003725,GO:0003727,GO:0004386,GO:0005524,GO:0005737,GO:0005829,GO:0005923,GO:0008270,GO:0009597,GO:0009615,GO:0010628,GO:0015629,GO:0016032,GO:0016579,GO:0030334,GO:0031625,GO:0032480,GO:0032587,GO:0032725,GO:0032727,GO:0032728,GO:0032755,GO:0032757,GO:0034344,GO:0035549,GO:0039528,GO:0039529,GO:0042802,GO:0042993,GO:0045087,GO:0045944,GO:0051091,GO:0051607,GO:0060760,GO:…	positive regulation of defense response to virus by host|double-stranded DNA binding|double-stranded RNA binding|single-stranded RNA binding|helicase activity|ATP binding|cytoplasm|cytosol|bicellular tight junction|zinc ion binding|detection of virus|response to virus|positive regulation of gene expression|actin cytoskeleton|viral process|protein deubiquitination|regulation of cell migration|ubiq…	path:hsa04064,path:hsa04622,path:hsa04623,path:hsa05160,path:hsa05161,path:hsa05162,path:hsa05164,path:hsa05168,path:hsa05169	NF-kappa B signaling pathway|RIG-I-like receptor signaling pathway|Cytosolic DNA-sensing pathway|Hepatitis C|Hepatitis B|Measles|Influenza A|Herpes simplex infection|Epstein-Barr virus infection	Detected	Detected	9.67506	8.96048	2.39683	1.26113	Up	9.54372	8.28259	NM_014314	23586	DDX58	DEAD (Asp-Glu-Ala-Asp) box polypeptide 58	ENST00000379883	Homo sapiens DEAD (Asp-Glu-Ala-Asp) box polypeptide 58 (DDX58), mRNA [NM_014314]	chr9	32455728	32455787	-	GTACATGACACAGTAGTTGCTTGATAATAGTTACTAGTAGTAGTATTCTTACTAAGACCC	GO:0002230,GO:0003690,GO:0003725,GO:0003727,GO:0004386,GO:0005524,GO:0005737,GO:0005829,GO:0005923,GO:0008270,GO:0009597,GO:0009615,GO:0010628,GO:0015629,GO:0016032,GO:0016579,GO:0030334,GO:0031625,GO:0032480,GO:0032587,GO:0032725,GO:0032727,GO:0032728,GO:0032755,GO:0032757,GO:0034344,GO:0035549,GO:0039528,GO:0039529,GO:0042802,GO:0042993,GO:0045087,GO:0045944,GO:0051091,GO:0051607,GO:0060760,GO:…	positive regulation of defense response to virus by host|double-stranded DNA binding|double-stranded RNA binding|single-stranded RNA binding|helicase activity|ATP binding|cytoplasm|cytosol|bicellular tight junction|zinc ion binding|detection of virus|response to virus|positive regulation of gene expression|actin cytoskeleton|viral process|protein deubiquitination|regulation of cell migration|ubiq…	path:hsa04064,path:hsa04622,path:hsa04623,path:hsa05160,path:hsa05161,path:hsa05162,path:hsa05164,path:hsa05168,path:hsa05169	NF-kappa B signaling pathway|RIG-I-like receptor signaling pathway|Cytosolic DNA-sensing pathway|Hepatitis C|Hepatitis B|Measles|Influenza A|Herpes simplex infection|Epstein-Barr virus infection	Detected	Detected	9.54372	8.28259
A_23_P320897	3.52597	1.81802	Up	6.65325	4.83523	NM_001195215	163486	DENND1B	DENN/MADD domain containing 1B	ENST00000294737	Homo sapiens DENN/MADD domain containing 1B (DENND1B), transcript variant 3, mRNA [NM_001195215]	chr1	197479328	197479387	-	GGTACTAGTTTGTATGTATGTTTAAAGTATGTATTGACCATGAGATTTCCCAGTGTTTGG	GO:0005829,GO:0015031,GO:0016607,GO:0017112,GO:0030136,GO:0032456,GO:0035745,GO:0043547,GO:0050776,GO:0050852	cytosol|protein transport|nuclear speck|Rab guanyl-nucleotide exchange factor activity|clathrin-coated vesicle|endocytic recycling|T-helper 2 cell cytokine production|positive regulation of GTPase activity|regulation of immune response|T cell receptor signaling pathway			Detected	Detected	6.65325	4.83523	1.78785	0.838222	Up	6.89851	6.06029	NM_001195215	163486	DENND1B	DENN/MADD domain containing 1B	ENST00000294737	Homo sapiens DENN/MADD domain containing 1B (DENND1B), transcript variant 3, mRNA [NM_001195215]	chr1	197479328	197479387	-	GGTACTAGTTTGTATGTATGTTTAAAGTATGTATTGACCATGAGATTTCCCAGTGTTTGG	GO:0005829,GO:0015031,GO:0016607,GO:0017112,GO:0030136,GO:0032456,GO:0035745,GO:0043547,GO:0050776,GO:0050852	cytosol|protein transport|nuclear speck|Rab guanyl-nucleotide exchange factor activity|clathrin-coated vesicle|endocytic recycling|T-helper 2 cell cytokine production|positive regulation of GTPase activity|regulation of immune response|T cell receptor signaling pathway			Detected	Detected	6.89851	6.06029
A_23_P384329	4.11398	2.04053	Up	4.57877	2.53824	NM_001144823	10260	DENND4A	DENN/MADD domain containing 4A		Homo sapiens DENN/MADD domain containing 4A (DENND4A), transcript variant 1, mRNA [NM_001144823]	chr15	65953505	65953564	-	ATTTTAAAATGTCAGTGCTAGTGTCAAGTGTTGTCCTAGGATTGCATGTTAGTACCCCTA	GO:0003677,GO:0005634,GO:0005829,GO:0006351,GO:0006355,GO:0017112	DNA binding|nucleus|cytosol|transcription, DNA-templated|regulation of transcription, DNA-templated|Rab guanyl-nucleotide exchange factor activity			Detected	Not Detected	4.57877	2.53824	1.72814	0.789216	Up	4.89911	4.10989	NM_001144823	10260	DENND4A	DENN/MADD domain containing 4A		Homo sapiens DENN/MADD domain containing 4A (DENND4A), transcript variant 1, mRNA [NM_001144823]	chr15	65953505	65953564	-	ATTTTAAAATGTCAGTGCTAGTGTCAAGTGTTGTCCTAGGATTGCATGTTAGTACCCCTA	GO:0003677,GO:0005634,GO:0005829,GO:0006351,GO:0006355,GO:0017112	DNA binding|nucleus|cytosol|transcription, DNA-templated|regulation of transcription, DNA-templated|Rab guanyl-nucleotide exchange factor activity			Detected	Detected	4.89911	4.10989
A_33_P3307775	1.78363	0.834819	Up	4.90127	4.06645	NM_003677	8562	DENR	density-regulated protein		Homo sapiens density-regulated protein (DENR), mRNA [NM_003677]	chr12	123255668	123255727	+	TTAAAATGTACTAATAGGGCCAAGCTGCTTTGATGCATGGCTATAATCCCAGCCGAGGTG					Detected	Not Detected	4.90127	4.06645	1.64102	0.714592	Up	5.10927	4.39468	NM_003677	8562	DENR	density-regulated protein		Homo sapiens density-regulated protein (DENR), mRNA [NM_003677]	chr12	123255668	123255727	+	TTAAAATGTACTAATAGGGCCAAGCTGCTTTGATGCATGGCTATAATCCCAGCCGAGGTG					Detected	Detected	5.10927	4.39468
A_33_P3411291	3.29267	1.71926	Up	4.37877	2.65951	NM_003647	8526	DGKE	diacylglycerol kinase, epsilon 64kDa	ENST00000284061	Homo sapiens diacylglycerol kinase, epsilon 64kDa (DGKE), mRNA [NM_003647]	chr17	54940864	54940923	+	GAAATAAGATTCAGAGCACTTGGGATTGTAAGTTATAGGTTCTGAGCTGAACTGTTTATC	GO:0003951,GO:0004143,GO:0005524,GO:0005634,GO:0005737,GO:0005829,GO:0005886,GO:0007205,GO:0008654,GO:0016020,GO:0016021,GO:0016301,GO:0030168,GO:0035556,GO:0046834,GO:0046872	NAD+ kinase activity|diacylglycerol kinase activity|ATP binding|nucleus|cytoplasm|cytosol|plasma membrane|protein kinase C-activating G-protein coupled receptor signaling pathway|phospholipid biosynthetic process|membrane|integral component of membrane|kinase activity|platelet activation|intracellular signal transduction|lipid phosphorylation|metal ion binding	path:hsa00561,path:hsa00564,path:hsa04070,path:hsa04072,path:hsa05231	Glycerolipid metabolism|Glycerophospholipid metabolism|Phosphatidylinositol signaling system|Phospholipase D signaling pathway|Choline metabolism in cancer	Detected	Not Detected	4.37877	2.65951	2.52802	1.33801	Up	4.35377	3.01577	NM_003647	8526	DGKE	diacylglycerol kinase, epsilon 64kDa	ENST00000284061	Homo sapiens diacylglycerol kinase, epsilon 64kDa (DGKE), mRNA [NM_003647]	chr17	54940864	54940923	+	GAAATAAGATTCAGAGCACTTGGGATTGTAAGTTATAGGTTCTGAGCTGAACTGTTTATC	GO:0003951,GO:0004143,GO:0005524,GO:0005634,GO:0005737,GO:0005829,GO:0005886,GO:0007205,GO:0008654,GO:0016020,GO:0016021,GO:0016301,GO:0030168,GO:0035556,GO:0046834,GO:0046872	NAD+ kinase activity|diacylglycerol kinase activity|ATP binding|nucleus|cytoplasm|cytosol|plasma membrane|protein kinase C-activating G-protein coupled receptor signaling pathway|phospholipid biosynthetic process|membrane|integral component of membrane|kinase activity|platelet activation|intracellular signal transduction|lipid phosphorylation|metal ion binding	path:hsa00561,path:hsa00564,path:hsa04070,path:hsa04072,path:hsa05231	Glycerolipid metabolism|Glycerophospholipid metabolism|Phosphatidylinositol signaling system|Phospholipase D signaling pathway|Choline metabolism in cancer	Detected	Not Detected	4.35377	3.01577
A_22_P00005093	2.69709	1.43141	Up	4.64634	3.21494		8526	DGKE	diacylglycerol kinase, epsilon 64kDa	ENST00000284061	diacylglycerol kinase, epsilon 64kDa [Source:HGNC Symbol;Acc:HGNC:2852] [ENST00000284061]	chr17	54946830	54946889	+	GCATTAGAGGAAGAATATTCTGTAGTCCTGCTTTATTCTGCCATCTTTACCTGGAAATCC	GO:0003951,GO:0004143,GO:0005524,GO:0005634,GO:0005737,GO:0005829,GO:0005886,GO:0007205,GO:0008654,GO:0016020,GO:0016021,GO:0016301,GO:0030168,GO:0035556,GO:0046834,GO:0046872	NAD+ kinase activity|diacylglycerol kinase activity|ATP binding|nucleus|cytoplasm|cytosol|plasma membrane|protein kinase C-activating G-protein coupled receptor signaling pathway|phospholipid biosynthetic process|membrane|integral component of membrane|kinase activity|platelet activation|intracellular signal transduction|lipid phosphorylation|metal ion binding	path:hsa00561,path:hsa00564,path:hsa04070,path:hsa04072,path:hsa05231	Glycerolipid metabolism|Glycerophospholipid metabolism|Phosphatidylinositol signaling system|Phospholipase D signaling pathway|Choline metabolism in cancer	Detected	Not Detected	4.64634	3.21494	2.17212	1.1191	Up	4.30511	3.18601		8526	DGKE	diacylglycerol kinase, epsilon 64kDa	ENST00000284061	diacylglycerol kinase, epsilon 64kDa [Source:HGNC Symbol;Acc:HGNC:2852] [ENST00000284061]	chr17	54946830	54946889	+	GCATTAGAGGAAGAATATTCTGTAGTCCTGCTTTATTCTGCCATCTTTACCTGGAAATCC	GO:0003951,GO:0004143,GO:0005524,GO:0005634,GO:0005737,GO:0005829,GO:0005886,GO:0007205,GO:0008654,GO:0016020,GO:0016021,GO:0016301,GO:0030168,GO:0035556,GO:0046834,GO:0046872	NAD+ kinase activity|diacylglycerol kinase activity|ATP binding|nucleus|cytoplasm|cytosol|plasma membrane|protein kinase C-activating G-protein coupled receptor signaling pathway|phospholipid biosynthetic process|membrane|integral component of membrane|kinase activity|platelet activation|intracellular signal transduction|lipid phosphorylation|metal ion binding	path:hsa00561,path:hsa00564,path:hsa04070,path:hsa04072,path:hsa05231	Glycerolipid metabolism|Glycerophospholipid metabolism|Phosphatidylinositol signaling system|Phospholipase D signaling pathway|Choline metabolism in cancer	Detected	Not Detected	4.30511	3.18601
A_33_P3383936	3.71178	1.89211	Up	4.35098	2.45887	NM_014966	22907	DHX30	DEAH (Asp-Glu-Ala-His) box helicase 30	ENST00000395745	Homo sapiens DEAH (Asp-Glu-Ala-His) box helicase 30 (DHX30), transcript variant 2, mRNA [NM_014966]	chr3	47884600	47884659	+	TCATGCAGTTCCATACTGTGGGCACCAAGACCAAGCTGTCTACACTCACCCTGCTCTGGC	GO:0003682,GO:0003723,GO:0003725,GO:0004004,GO:0005524,GO:0005739,GO:0005829,GO:0006396,GO:0035770,GO:0042645,GO:1902775	chromatin binding|RNA binding|double-stranded RNA binding|ATP-dependent RNA helicase activity|ATP binding|mitochondrion|cytosol|RNA processing|ribonucleoprotein granule|mitochondrial nucleoid|mitochondrial large ribosomal subunit assembly			Detected	Not Detected	4.35098	2.45887	2.37452	1.24764	Up	4.78627	3.53863	NM_014966	22907	DHX30	DEAH (Asp-Glu-Ala-His) box helicase 30	ENST00000395745	Homo sapiens DEAH (Asp-Glu-Ala-His) box helicase 30 (DHX30), transcript variant 2, mRNA [NM_014966]	chr3	47884600	47884659	+	TCATGCAGTTCCATACTGTGGGCACCAAGACCAAGCTGTCTACACTCACCCTGCTCTGGC	GO:0003682,GO:0003723,GO:0003725,GO:0004004,GO:0005524,GO:0005739,GO:0005829,GO:0006396,GO:0035770,GO:0042645,GO:1902775	chromatin binding|RNA binding|double-stranded RNA binding|ATP-dependent RNA helicase activity|ATP binding|mitochondrion|cytosol|RNA processing|ribonucleoprotein granule|mitochondrial nucleoid|mitochondrial large ribosomal subunit assembly			Detected	Not Detected	4.78627	3.53863
A_33_P3212490	2.08064	1.05702	Up	8.99736	7.94033	NM_001195573	23405	DICER1	dicer 1, ribonuclease type III		Homo sapiens dicer 1, ribonuclease type III (DICER1), transcript variant 3, mRNA [NM_001195573]	chr14	95552615	95552674	-	CATGCTGCAGAAATTTGCAGTCTGCACCTTATGGATCACAATTACCTTTAGTTGTTTTTT			path:hsa05206	MicroRNAs in cancer	Detected	Detected	8.99736	7.94033	1.5163	0.600559	Up	9.12646	8.5259	NM_001195573	23405	DICER1	dicer 1, ribonuclease type III		Homo sapiens dicer 1, ribonuclease type III (DICER1), transcript variant 3, mRNA [NM_001195573]	chr14	95552615	95552674	-	CATGCTGCAGAAATTTGCAGTCTGCACCTTATGGATCACAATTACCTTTAGTTGTTTTTT			path:hsa05206	MicroRNAs in cancer	Detected	Detected	9.12646	8.5259
A_23_P65741	1.92176	0.942427	Up	9.71633	8.7739	NM_133375	115752	DIS3L	DIS3 like exosome 3'-5' exoribonuclease	ENST00000530537	Homo sapiens DIS3 like exosome 3'-5' exoribonuclease (DIS3L), transcript variant 2, mRNA [NM_133375]	chr15	66625579	66625638	+	AGCCTATACACACTTCTAGAGGAGATACGGGACCTAGCTCTCCTGGATGTTTCAAACAAT	GO:0000175,GO:0000177,GO:0003723,GO:0005813,GO:0005829,GO:0005886,GO:0006364,GO:0016075,GO:0019899	3'-5'-exoribonuclease activity|cytoplasmic exosome (RNase complex)|RNA binding|centrosome|cytosol|plasma membrane|rRNA processing|rRNA catabolic process|enzyme binding	path:hsa03018	RNA degradation	Detected	Detected	9.71633	8.7739	1.54576	0.628312	Up	10.2632	9.63488	NM_133375	115752	DIS3L	DIS3 like exosome 3'-5' exoribonuclease	ENST00000530537	Homo sapiens DIS3 like exosome 3'-5' exoribonuclease (DIS3L), transcript variant 2, mRNA [NM_133375]	chr15	66625579	66625638	+	AGCCTATACACACTTCTAGAGGAGATACGGGACCTAGCTCTCCTGGATGTTTCAAACAAT	GO:0000175,GO:0000177,GO:0003723,GO:0005813,GO:0005829,GO:0005886,GO:0006364,GO:0016075,GO:0019899	3'-5'-exoribonuclease activity|cytoplasmic exosome (RNase complex)|RNA binding|centrosome|cytosol|plasma membrane|rRNA processing|rRNA catabolic process|enzyme binding	path:hsa03018	RNA degradation	Detected	Detected	10.2632	9.63488
A_33_P3270192	1.64925	0.721814	Up	7.36355	6.64174		129563	DIS3L2	DIS3 like 3'-5' exoribonuclease 2	ENST00000409401	DIS3 like 3'-5' exoribonuclease 2 [Source:HGNC Symbol;Acc:HGNC:28648] [ENST00000409401]	chr2	232996514	232996573	+	TGAGTACTAACTGTGCTCCAGGCAGCATGCTAAGTGTGGGAGATTAGAATGAATGGAAAG	GO:0000175,GO:0000178,GO:0000278,GO:0000287,GO:0000291,GO:0000932,GO:0004540,GO:0005737,GO:0005844,GO:0006364,GO:0008266,GO:0008285,GO:0010587,GO:0019827,GO:0034427,GO:0051301,GO:0051306,GO:1990074	3'-5'-exoribonuclease activity|exosome (RNase complex)|mitotic cell cycle|magnesium ion binding|nuclear-transcribed mRNA catabolic process, exonucleolytic|P-body|ribonuclease activity|cytoplasm|polysome|rRNA processing|poly(U) RNA binding|negative regulation of cell proliferation|miRNA catabolic process|stem cell population maintenance|nuclear-transcribed mRNA catabolic process, exonucleolytic, 3…			Detected	Detected	7.36355	6.64174	1.60856	0.685772	Up	7.77257	7.0868		129563	DIS3L2	DIS3 like 3'-5' exoribonuclease 2	ENST00000409401	DIS3 like 3'-5' exoribonuclease 2 [Source:HGNC Symbol;Acc:HGNC:28648] [ENST00000409401]	chr2	232996514	232996573	+	TGAGTACTAACTGTGCTCCAGGCAGCATGCTAAGTGTGGGAGATTAGAATGAATGGAAAG	GO:0000175,GO:0000178,GO:0000278,GO:0000287,GO:0000291,GO:0000932,GO:0004540,GO:0005737,GO:0005844,GO:0006364,GO:0008266,GO:0008285,GO:0010587,GO:0019827,GO:0034427,GO:0051301,GO:0051306,GO:1990074	3'-5'-exoribonuclease activity|exosome (RNase complex)|mitotic cell cycle|magnesium ion binding|nuclear-transcribed mRNA catabolic process, exonucleolytic|P-body|ribonuclease activity|cytoplasm|polysome|rRNA processing|poly(U) RNA binding|negative regulation of cell proliferation|miRNA catabolic process|stem cell population maintenance|nuclear-transcribed mRNA catabolic process, exonucleolytic, 3…			Detected	Detected	7.77257	7.0868
A_23_P137143	1.84669	0.884944	Up	13.0508	12.1658	NM_001363	1736	DKC1	dyskeratosis congenita 1, dyskerin		Homo sapiens dyskeratosis congenita 1, dyskerin (DKC1), transcript variant 1, mRNA [NM_001363]	chrX	154005587	154005646	+	TCTCTGAATTCAGTATAACTGAGTTTTGTCCATGCTGGTGTCTGGGTTATAGGCCTGATG			path:hsa03008	Ribosome biogenesis in eukaryotes	Detected	Detected	13.0508	12.1658	1.67298	0.742422	Up	13.6394	12.897	NM_001363	1736	DKC1	dyskeratosis congenita 1, dyskerin		Homo sapiens dyskeratosis congenita 1, dyskerin (DKC1), transcript variant 1, mRNA [NM_001363]	chrX	154005587	154005646	+	TCTCTGAATTCAGTATAACTGAGTTTTGTCCATGCTGGTGTCTGGGTTATAGGCCTGATG			path:hsa03008	Ribosome biogenesis in eukaryotes	Detected	Detected	13.6394	12.897
A_23_P403398	2.10654	1.07487	Up	7.79918	6.7243	NR_002186	222161	DKFZP586I1420	uncharacterized protein DKFZp586I1420	ENST00000496846	Homo sapiens uncharacterized protein DKFZp586I1420 (DKFZP586I1420), non-coding RNA [NR_002186]	chr7	30411448	30411507	+	AGTGTTGGTCAAGGTGCATCTCAAGGACAAGTTTGTCATAGATGTGGACAAAAATATCAG					Detected	Detected	7.79918	6.7243	1.82315	0.866433	Up	7.85458	6.98814	NR_002186	222161	DKFZP586I1420	uncharacterized protein DKFZp586I1420	ENST00000496846	Homo sapiens uncharacterized protein DKFZp586I1420 (DKFZP586I1420), non-coding RNA [NR_002186]	chr7	30411448	30411507	+	AGTGTTGGTCAAGGTGCATCTCAAGGACAAGTTTGTCATAGATGTGGACAAAAATATCAG					Detected	Detected	7.85458	6.98814
A_23_P203030	2.18196	1.12563	Up	9.00465	7.87902	NM_001931	1737	DLAT	dihydrolipoamide S-acetyltransferase	ENST00000280346	Homo sapiens dihydrolipoamide S-acetyltransferase (DLAT), mRNA [NM_001931]	chr11	111934439	111934498	+	TGCCTAAATACTTTTTTCTATTTTGTTAGATTTTGCCTTTCTTTTGGAAGGAAGGAGGCG	GO:0004742,GO:0005739,GO:0005759,GO:0005967,GO:0006006,GO:0006086,GO:0006090,GO:0006099,GO:0010510,GO:0030431,GO:0034641,GO:0042802,GO:0043209,GO:0045254	dihydrolipoyllysine-residue acetyltransferase activity|mitochondrion|mitochondrial matrix|mitochondrial pyruvate dehydrogenase complex|glucose metabolic process|acetyl-CoA biosynthetic process from pyruvate|pyruvate metabolic process|tricarboxylic acid cycle|regulation of acetyl-CoA biosynthetic process from pyruvate|sleep|cellular nitrogen compound metabolic process|identical protein binding|mye…	path:hsa00010,path:hsa00020,path:hsa00620	Glycolysis / Gluconeogenesis|Citrate cycle (TCA cycle)|Pyruvate metabolism	Detected	Detected	9.00465	7.87902	1.79682	0.845445	Up	9.05926	8.21381	NM_001931	1737	DLAT	dihydrolipoamide S-acetyltransferase	ENST00000280346	Homo sapiens dihydrolipoamide S-acetyltransferase (DLAT), mRNA [NM_001931]	chr11	111934439	111934498	+	TGCCTAAATACTTTTTTCTATTTTGTTAGATTTTGCCTTTCTTTTGGAAGGAAGGAGGCG	GO:0004742,GO:0005739,GO:0005759,GO:0005967,GO:0006006,GO:0006086,GO:0006090,GO:0006099,GO:0010510,GO:0030431,GO:0034641,GO:0042802,GO:0043209,GO:0045254	dihydrolipoyllysine-residue acetyltransferase activity|mitochondrion|mitochondrial matrix|mitochondrial pyruvate dehydrogenase complex|glucose metabolic process|acetyl-CoA biosynthetic process from pyruvate|pyruvate metabolic process|tricarboxylic acid cycle|regulation of acetyl-CoA biosynthetic process from pyruvate|sleep|cellular nitrogen compound metabolic process|identical protein binding|mye…	path:hsa00010,path:hsa00020,path:hsa00620	Glycolysis / Gluconeogenesis|Citrate cycle (TCA cycle)|Pyruvate metabolism	Detected	Detected	9.05926	8.21381
A_33_P3381943	1.61751	0.693778	Up	4.81956	4.12578	NR_024549	9988	DMTF1	cyclin D binding myb-like transcription factor 1	ENST00000584619	Homo sapiens cyclin D binding myb-like transcription factor 1 (DMTF1), transcript variant 4, non-coding RNA [NR_024549]	chr7	86811421	86811480	+	AAGTATTGCTGCCCACAACTTCCAAACCAGTCAAATGGGAAGAAGAAGAATGAAGAATAA					Detected	Not Detected	4.81956	4.12578	2.05236	1.03729	Up	5.34699	4.3097	NR_024549	9988	DMTF1	cyclin D binding myb-like transcription factor 1	ENST00000584619	Homo sapiens cyclin D binding myb-like transcription factor 1 (DMTF1), transcript variant 4, non-coding RNA [NR_024549]	chr7	86811421	86811480	+	AAGTATTGCTGCCCACAACTTCCAAACCAGTCAAATGGGAAGAAGAAGAATGAAGAATAA					Detected	Detected	5.34699	4.3097
A_33_P3556532	1.76356	0.818492	Up	4.34976	3.53126		8632	DNAH17	dynein, axonemal, heavy chain 17	ENST00000587177	dynein, axonemal, heavy chain 17 [Source:HGNC Symbol;Acc:HGNC:2946] [ENST00000587177]	chr17	76498284	76498343	-	AATTTACCTGTAATTCCACAACCCAAGCATGACACTGCAGGGCCCTTATGCAACCTGTTA	GO:0003341,GO:0003777,GO:0005524,GO:0005858,GO:0005874,GO:0005930,GO:0008569,GO:0030286,GO:0031514,GO:0045503,GO:0045505,GO:0051959,GO:0060285	cilium movement|microtubule motor activity|ATP binding|axonemal dynein complex|microtubule|axoneme|ATP-dependent microtubule motor activity, minus-end-directed|dynein complex|motile cilium|dynein light chain binding|dynein intermediate chain binding|dynein light intermediate chain binding|cilium-dependent cell motility	path:hsa05016	Huntington disease	Detected	Not Detected	4.34976	3.53126	1.83497	0.875757	Up	4.59793	3.72217		8632	DNAH17	dynein, axonemal, heavy chain 17	ENST00000587177	dynein, axonemal, heavy chain 17 [Source:HGNC Symbol;Acc:HGNC:2946] [ENST00000587177]	chr17	76498284	76498343	-	AATTTACCTGTAATTCCACAACCCAAGCATGACACTGCAGGGCCCTTATGCAACCTGTTA	GO:0003341,GO:0003777,GO:0005524,GO:0005858,GO:0005874,GO:0005930,GO:0008569,GO:0030286,GO:0031514,GO:0045503,GO:0045505,GO:0051959,GO:0060285	cilium movement|microtubule motor activity|ATP binding|axonemal dynein complex|microtubule|axoneme|ATP-dependent microtubule motor activity, minus-end-directed|dynein complex|motile cilium|dynein light chain binding|dynein intermediate chain binding|dynein light intermediate chain binding|cilium-dependent cell motility	path:hsa05016	Huntington disease	Detected	Not Detected	4.59793	3.72217
A_23_P166899	1.70772	0.77207	Up	12.6484	11.8763	NM_016306	51726	DNAJB11	DnaJ (Hsp40) homolog, subfamily B, member 11	ENST00000495390	Homo sapiens DnaJ (Hsp40) homolog, subfamily B, member 11 (DNAJB11), mRNA [NM_016306]	chr3	186302264	186302323	+	TGGAAGAAAGGGGAAGGGCTCCCCAACTTTGACAACAACAATATCAAGGGCTCTTTGATA	GO:0005783,GO:0005788,GO:0006457,GO:0016020,GO:0032781,GO:0036498,GO:0051082	endoplasmic reticulum|endoplasmic reticulum lumen|protein folding|membrane|positive regulation of ATPase activity|IRE1-mediated unfolded protein response|unfolded protein binding	path:hsa04141	Protein processing in endoplasmic reticulum	Detected	Detected	12.6484	11.8763	1.77207	0.825434	Up	12.7636	11.9382	NM_016306	51726	DNAJB11	DnaJ (Hsp40) homolog, subfamily B, member 11	ENST00000495390	Homo sapiens DnaJ (Hsp40) homolog, subfamily B, member 11 (DNAJB11), mRNA [NM_016306]	chr3	186302264	186302323	+	TGGAAGAAAGGGGAAGGGCTCCCCAACTTTGACAACAACAATATCAAGGGCTCTTTGATA	GO:0005783,GO:0005788,GO:0006457,GO:0016020,GO:0032781,GO:0036498,GO:0051082	endoplasmic reticulum|endoplasmic reticulum lumen|protein folding|membrane|positive regulation of ATPase activity|IRE1-mediated unfolded protein response|unfolded protein binding	path:hsa04141	Protein processing in endoplasmic reticulum	Detected	Detected	12.7636	11.9382
A_23_P319133	2.24827	1.16882	Up	10.5948	9.42594	NM_018981	54431	DNAJC10	DnaJ (Hsp40) homolog, subfamily C, member 10		Homo sapiens DnaJ (Hsp40) homolog, subfamily C, member 10 (DNAJC10), transcript variant 1, mRNA [NM_018981]	chr2	183643075	183643134	+	TCTAGGAAAGGGATCTTCTAGTTTCTGTGTTGTTTAGACTCAAAGAATCACAAATTTGTC	GO:0001671,GO:0001933,GO:0005783,GO:0005788,GO:0015035,GO:0015036,GO:0016020,GO:0016671,GO:0030433,GO:0030544,GO:0032781,GO:0034663,GO:0034975,GO:0034976,GO:0045454,GO:0051087,GO:0051117,GO:0051787,GO:0070059	ATPase activator activity|negative regulation of protein phosphorylation|endoplasmic reticulum|endoplasmic reticulum lumen|protein disulfide oxidoreductase activity|disulfide oxidoreductase activity|membrane|oxidoreductase activity, acting on a sulfur group of donors, disulfide as acceptor|ubiquitin-dependent ERAD pathway|Hsp70 protein binding|positive regulation of ATPase activity|endoplasmic re…	path:hsa04141	Protein processing in endoplasmic reticulum	Detected	Detected	10.5948	9.42594	1.7419	0.800663	Up	10.7688	9.96818	NM_018981	54431	DNAJC10	DnaJ (Hsp40) homolog, subfamily C, member 10		Homo sapiens DnaJ (Hsp40) homolog, subfamily C, member 10 (DNAJC10), transcript variant 1, mRNA [NM_018981]	chr2	183643075	183643134	+	TCTAGGAAAGGGATCTTCTAGTTTCTGTGTTGTTTAGACTCAAAGAATCACAAATTTGTC	GO:0001671,GO:0001933,GO:0005783,GO:0005788,GO:0015035,GO:0015036,GO:0016020,GO:0016671,GO:0030433,GO:0030544,GO:0032781,GO:0034663,GO:0034975,GO:0034976,GO:0045454,GO:0051087,GO:0051117,GO:0051787,GO:0070059	ATPase activator activity|negative regulation of protein phosphorylation|endoplasmic reticulum|endoplasmic reticulum lumen|protein disulfide oxidoreductase activity|disulfide oxidoreductase activity|membrane|oxidoreductase activity, acting on a sulfur group of donors, disulfide as acceptor|ubiquitin-dependent ERAD pathway|Hsp70 protein binding|positive regulation of ATPase activity|endoplasmic re…	path:hsa04141	Protein processing in endoplasmic reticulum	Detected	Detected	10.7688	9.96818
A_33_P3361741	3.13676	1.64927	Up	6.4765	4.82723	NM_013238	29103	DNAJC15	DnaJ (Hsp40) homolog, subfamily C, member 15		Homo sapiens DnaJ (Hsp40) homolog, subfamily C, member 15 (DNAJC15), mRNA [NM_013238]	chr13	43683245	43683304	+	CATTGTATCTGTCTTGTTTGGTGTTACATTGGCACCCAATAAATATTTGTTGAGTGAATG	GO:0005743,GO:0015031,GO:0016021	mitochondrial inner membrane|protein transport|integral component of membrane			Detected	Detected	6.4765	4.82723	1.65437	0.726279	Up	6.59122	5.86494	NM_013238	29103	DNAJC15	DnaJ (Hsp40) homolog, subfamily C, member 15		Homo sapiens DnaJ (Hsp40) homolog, subfamily C, member 15 (DNAJC15), mRNA [NM_013238]	chr13	43683245	43683304	+	CATTGTATCTGTCTTGTTTGGTGTTACATTGGCACCCAATAAATATTTGTTGAGTGAATG	GO:0005743,GO:0015031,GO:0016021	mitochondrial inner membrane|protein transport|integral component of membrane			Detected	Detected	6.59122	5.86494
A_23_P254573	3.52519	1.8177	Up	10.8752	9.05754	NM_014377	27000	DNAJC2	DnaJ (Hsp40) homolog, subfamily C, member 2	ENST00000464253	Homo sapiens DnaJ (Hsp40) homolog, subfamily C, member 2 (DNAJC2), transcript variant 1, mRNA [NM_014377]	chr7	102953070	102953432	-	CCTGGCAGGACAAAGAAGGACTGCATGAAACGATACAAGGAACTTGTCGAGATGGTAAAA	GO:0001671,GO:0003677,GO:0003682,GO:0003723,GO:0005634,GO:0005654,GO:0005737,GO:0005829,GO:0006260,GO:0006351,GO:0016569,GO:0030544,GO:0031965,GO:0042393,GO:0045893,GO:0051083,GO:0061649,GO:1900034,GO:2000279	ATPase activator activity|DNA binding|chromatin binding|RNA binding|nucleus|nucleoplasm|cytoplasm|cytosol|DNA replication|transcription, DNA-templated|covalent chromatin modification|Hsp70 protein binding|nuclear membrane|histone binding|positive regulation of transcription, DNA-templated|'de novo' cotranslational protein folding|ubiquitin modification-dependent histone binding|regulation of cell…			Detected	Detected	10.8752	9.05754	1.9279	0.94703	Up	11.0738	10.1267	NM_014377	27000	DNAJC2	DnaJ (Hsp40) homolog, subfamily C, member 2	ENST00000464253	Homo sapiens DnaJ (Hsp40) homolog, subfamily C, member 2 (DNAJC2), transcript variant 1, mRNA [NM_014377]	chr7	102953070	102953432	-	CCTGGCAGGACAAAGAAGGACTGCATGAAACGATACAAGGAACTTGTCGAGATGGTAAAA	GO:0001671,GO:0003677,GO:0003682,GO:0003723,GO:0005634,GO:0005654,GO:0005737,GO:0005829,GO:0006260,GO:0006351,GO:0016569,GO:0030544,GO:0031965,GO:0042393,GO:0045893,GO:0051083,GO:0061649,GO:1900034,GO:2000279	ATPase activator activity|DNA binding|chromatin binding|RNA binding|nucleus|nucleoplasm|cytoplasm|cytosol|DNA replication|transcription, DNA-templated|covalent chromatin modification|Hsp70 protein binding|nuclear membrane|histone binding|positive regulation of transcription, DNA-templated|'de novo' cotranslational protein folding|ubiquitin modification-dependent histone binding|regulation of cell…			Detected	Detected	11.0738	10.1267
A_33_P3462960	2.03353	1.02399	Up	9.11057	8.08658	NM_006260	5611	DNAJC3	DnaJ (Hsp40) homolog, subfamily C, member 3	ENST00000602402	Homo sapiens DnaJ (Hsp40) homolog, subfamily C, member 3 (DNAJC3), mRNA [NM_006260]	chr13	96443238	96443297	+	CCTTCAGCTCAGGCGGACCATTTAGATTTAAATTCCACTTCAATTAAACCAACTGTTTTT			path:hsa04141,path:hsa05164	Protein processing in endoplasmic reticulum|Influenza A	Detected	Detected	9.11057	8.08658	2.11404	1.08	Up	8.93644	7.85644	NM_006260	5611	DNAJC3	DnaJ (Hsp40) homolog, subfamily C, member 3	ENST00000602402	Homo sapiens DnaJ (Hsp40) homolog, subfamily C, member 3 (DNAJC3), mRNA [NM_006260]	chr13	96443238	96443297	+	CCTTCAGCTCAGGCGGACCATTTAGATTTAAATTCCACTTCAATTAAACCAACTGTTTTT			path:hsa04141,path:hsa05164	Protein processing in endoplasmic reticulum|Influenza A	Detected	Detected	8.93644	7.85644
A_33_P3224723	1.73879	0.798084	Up	5.08265	4.28457	NM_194249	373863	DND1	DND microRNA-mediated repression inhibitor 1	ENST00000580842	Homo sapiens DND microRNA-mediated repression inhibitor 1 (DND1), mRNA [NM_194249]	chr5	140051086	140051145	-	AATGAAGCTGGGCAGCTCTGTGTTCCTCACCAAGTGTTTGGGCATAGGACCTGCTGGCTG	GO:0005634,GO:0005737,GO:0007275,GO:0007281,GO:0017091,GO:0060965	nucleus|cytoplasm|multicellular organism development|germ cell development|AU-rich element binding|negative regulation of gene silencing by miRNA			Detected	Not Detected	5.08265	4.28457	1.87934	0.910225	Up	4.62775	3.71753	NM_194249	373863	DND1	DND microRNA-mediated repression inhibitor 1	ENST00000580842	Homo sapiens DND microRNA-mediated repression inhibitor 1 (DND1), mRNA [NM_194249]	chr5	140051086	140051145	-	AATGAAGCTGGGCAGCTCTGTGTTCCTCACCAAGTGTTTGGGCATAGGACCTGCTGGCTG	GO:0005634,GO:0005737,GO:0007275,GO:0007281,GO:0017091,GO:0060965	nucleus|cytoplasm|multicellular organism development|germ cell development|AU-rich element binding|negative regulation of gene silencing by miRNA			Detected	Not Detected	4.62775	3.71753
A_23_P204324	2.27981	1.18891	Up	8.60717	7.41826	NM_012062	10059	DNM1L	dynamin 1-like		Homo sapiens dynamin 1-like (DNM1L), transcript variant 1, mRNA [NM_012062]	chr12	32896876	32896935	+	TGATGTGTTTTTAAGAAAGCTGAATGCACAAGAGGATCTGTGACACTGACATGGCTGTGG	GO:0000139,GO:0000266,GO:0001836,GO:0003374,GO:0003924,GO:0005096,GO:0005525,GO:0005737,GO:0005739,GO:0005741,GO:0005777,GO:0005783,GO:0005789,GO:0005794,GO:0005829,GO:0005874,GO:0005903,GO:0005905,GO:0006897,GO:0007005,GO:0008017,GO:0008289,GO:0010637,GO:0010821,GO:0015630,GO:0016020,GO:0016559,GO:0017137,GO:0030054,GO:0030276,GO:0030672,GO:0030742,GO:0031625,GO:0032403,GO:0032459,GO:0036466,GO:…	Golgi membrane|mitochondrial fission|release of cytochrome c from mitochondria|dynamin family protein polymerization involved in mitochondrial fission|GTPase activity|GTPase activator activity|GTP binding|cytoplasm|mitochondrion|mitochondrial outer membrane|peroxisome|endoplasmic reticulum|endoplasmic reticulum membrane|Golgi apparatus|cytosol|microtubule|brush border|clathrin-coated pit|endocyto…	path:hsa04217,path:hsa04621,path:hsa04668	Necroptosis|NOD-like receptor signaling pathway|TNF signaling pathway	Detected	Detected	8.60717	7.41826	1.65698	0.728557	Up	8.7454	8.01685	NM_012062	10059	DNM1L	dynamin 1-like		Homo sapiens dynamin 1-like (DNM1L), transcript variant 1, mRNA [NM_012062]	chr12	32896876	32896935	+	TGATGTGTTTTTAAGAAAGCTGAATGCACAAGAGGATCTGTGACACTGACATGGCTGTGG	GO:0000139,GO:0000266,GO:0001836,GO:0003374,GO:0003924,GO:0005096,GO:0005525,GO:0005737,GO:0005739,GO:0005741,GO:0005777,GO:0005783,GO:0005789,GO:0005794,GO:0005829,GO:0005874,GO:0005903,GO:0005905,GO:0006897,GO:0007005,GO:0008017,GO:0008289,GO:0010637,GO:0010821,GO:0015630,GO:0016020,GO:0016559,GO:0017137,GO:0030054,GO:0030276,GO:0030672,GO:0030742,GO:0031625,GO:0032403,GO:0032459,GO:0036466,GO:…	Golgi membrane|mitochondrial fission|release of cytochrome c from mitochondria|dynamin family protein polymerization involved in mitochondrial fission|GTPase activity|GTPase activator activity|GTP binding|cytoplasm|mitochondrion|mitochondrial outer membrane|peroxisome|endoplasmic reticulum|endoplasmic reticulum membrane|Golgi apparatus|cytosol|microtubule|brush border|clathrin-coated pit|endocyto…	path:hsa04217,path:hsa04621,path:hsa04668	Necroptosis|NOD-like receptor signaling pathway|TNF signaling pathway	Detected	Detected	8.7454	8.01685
A_33_P3259775	1.6145	0.691084	Up	6.85193	6.16084	NM_024940	80005	DOCK5	dedicator of cytokinesis 5		Homo sapiens dedicator of cytokinesis 5 (DOCK5), mRNA [NM_024940]	chr8	25270542	25270601	+	GAATTAAACCCATTTGGTTTCAAATCCCAGTTATGACATCTGTTAACTTTGCAAACTCAC	GO:0005085,GO:0005737,GO:0005829,GO:0005886,GO:0007264,GO:0010634,GO:1900026,GO:1904694,GO:1904754	guanyl-nucleotide exchange factor activity|cytoplasm|cytosol|plasma membrane|small GTPase mediated signal transduction|positive regulation of epithelial cell migration|positive regulation of substrate adhesion-dependent cell spreading|negative regulation of vascular smooth muscle contraction|positive regulation of vascular associated smooth muscle cell migration			Detected	Detected	6.85193	6.16084	1.7472	0.805047	Up	7.34447	6.53942	NM_024940	80005	DOCK5	dedicator of cytokinesis 5		Homo sapiens dedicator of cytokinesis 5 (DOCK5), mRNA [NM_024940]	chr8	25270542	25270601	+	GAATTAAACCCATTTGGTTTCAAATCCCAGTTATGACATCTGTTAACTTTGCAAACTCAC	GO:0005085,GO:0005737,GO:0005829,GO:0005886,GO:0007264,GO:0010634,GO:1900026,GO:1904694,GO:1904754	guanyl-nucleotide exchange factor activity|cytoplasm|cytosol|plasma membrane|small GTPase mediated signal transduction|positive regulation of epithelial cell migration|positive regulation of substrate adhesion-dependent cell spreading|negative regulation of vascular smooth muscle contraction|positive regulation of vascular associated smooth muscle cell migration			Detected	Detected	7.34447	6.53942
A_33_P3253144	2.04724	1.03368	Up	4.88813	3.85445	NM_024872	79930	DOK3	docking protein 3	ENST00000357198	Homo sapiens docking protein 3 (DOK3), transcript variant 1, mRNA [NM_024872]	chr5	176930753	176930812	-	ATAGTGTGCAGACTCACAGATAATAAAGCTCAGAGCAGCTCCCGGCAGGGGCACTCACGG	GO:0005886,GO:0030667,GO:0043312,GO:0101003	plasma membrane|secretory granule membrane|neutrophil degranulation|ficolin-1-rich granule membrane			Detected	Not Detected	4.88813	3.85445	1.55187	0.634011	Up	4.82706	4.19305	NM_024872	79930	DOK3	docking protein 3	ENST00000357198	Homo sapiens docking protein 3 (DOK3), transcript variant 1, mRNA [NM_024872]	chr5	176930753	176930812	-	ATAGTGTGCAGACTCACAGATAATAAAGCTCAGAGCAGCTCCCGGCAGGGGCACTCACGG	GO:0005886,GO:0030667,GO:0043312,GO:0101003	plasma membrane|secretory granule membrane|neutrophil degranulation|ficolin-1-rich granule membrane			Detected	Detected	4.82706	4.19305
A_33_P3300757	2.94435	1.55795	Up	7.31363	5.75568	NM_001199942	23033	DOPEY1	dopey family member 1	ENST00000237163	Homo sapiens dopey family member 1 (DOPEY1), transcript variant 2, mRNA [NM_001199942]	chr6	83877869	83877928	+	GGGATGATAAAAACTTGAGCACCATTGCTGGTTCCATTTAGCTTACATGTAAATGTAATT	GO:0005768,GO:0005802,GO:0005829,GO:0006895,GO:0015031	endosome|trans-Golgi network|cytosol|Golgi to endosome transport|protein transport			Detected	Detected	7.31363	5.75568	2.15493	1.10764	Up	7.63756	6.52992	NM_001199942	23033	DOPEY1	dopey family member 1	ENST00000237163	Homo sapiens dopey family member 1 (DOPEY1), transcript variant 2, mRNA [NM_001199942]	chr6	83877869	83877928	+	GGGATGATAAAAACTTGAGCACCATTGCTGGTTCCATTTAGCTTACATGTAAATGTAATT	GO:0005768,GO:0005802,GO:0005829,GO:0006895,GO:0015031	endosome|trans-Golgi network|cytosol|Golgi to endosome transport|protein transport			Detected	Detected	7.63756	6.52992
A_24_P225907	2.15752	1.10937	Up	8.08619	6.97682	NM_206831	285381	DPH3	diphthamide biosynthesis 3	ENST00000383775	Homo sapiens diphthamide biosynthesis 3 (DPH3), transcript variant 1, mRNA [NM_206831]	chr3	16299634	16299693	-	GTCCATTCTTCCAAAACTTGATGTTACCACACTTACAAGTTTAAAATATGAAGTCGACTG	GO:0005634,GO:0005654,GO:0005737,GO:0005829,GO:0017183,GO:0046872,GO:0050709,GO:0051099	nucleus|nucleoplasm|cytoplasm|cytosol|peptidyl-diphthamide biosynthetic process from peptidyl-histidine|metal ion binding|negative regulation of protein secretion|positive regulation of binding			Detected	Detected	8.08619	6.97682	1.54966	0.631953	Up	8.00382	7.37186	NM_206831	285381	DPH3	diphthamide biosynthesis 3	ENST00000383775	Homo sapiens diphthamide biosynthesis 3 (DPH3), transcript variant 1, mRNA [NM_206831]	chr3	16299634	16299693	-	GTCCATTCTTCCAAAACTTGATGTTACCACACTTACAAGTTTAAAATATGAAGTCGACTG	GO:0005634,GO:0005654,GO:0005737,GO:0005829,GO:0017183,GO:0046872,GO:0050709,GO:0051099	nucleus|nucleoplasm|cytoplasm|cytosol|peptidyl-diphthamide biosynthetic process from peptidyl-histidine|metal ion binding|negative regulation of protein secretion|positive regulation of binding			Detected	Detected	8.00382	7.37186
A_23_P4494	2.46406	1.30104	Up	6.49781	5.19677	NM_024422	1824	DSC2	desmocollin 2	ENST00000251081	Homo sapiens desmocollin 2 (DSC2), transcript variant Dsc2a, mRNA [NM_024422]	chr18	28650796	28651609	-	CCATCCTTGCAATATTGTTGGGCATAGCATTGCTCTTTTGCATCCTGTTTACGCTGGTCT	GO:0001533,GO:0005509,GO:0005886,GO:0005913,GO:0007155,GO:0007156,GO:0009267,GO:0014704,GO:0016021,GO:0030057,GO:0031410,GO:0031424,GO:0070062,GO:0070268,GO:0086042,GO:0086073,GO:0086083,GO:0086091,GO:0098911	cornified envelope|calcium ion binding|plasma membrane|cell-cell adherens junction|cell adhesion|homophilic cell adhesion via plasma membrane adhesion molecules|cellular response to starvation|intercalated disc|integral component of membrane|desmosome|cytoplasmic vesicle|keratinization|extracellular exosome|cornification|cardiac muscle cell-cardiac muscle cell adhesion|bundle of His cell-Purkinje…	path:hsa05412	Arrhythmogenic right ventricular cardiomyopathy (ARVC)	Detected	Detected	6.49781	5.19677	2.07022	1.04978	Up	5.46721	4.41743	NM_024422	1824	DSC2	desmocollin 2	ENST00000251081	Homo sapiens desmocollin 2 (DSC2), transcript variant Dsc2a, mRNA [NM_024422]	chr18	28650796	28651609	-	CCATCCTTGCAATATTGTTGGGCATAGCATTGCTCTTTTGCATCCTGTTTACGCTGGTCT	GO:0001533,GO:0005509,GO:0005886,GO:0005913,GO:0007155,GO:0007156,GO:0009267,GO:0014704,GO:0016021,GO:0030057,GO:0031410,GO:0031424,GO:0070062,GO:0070268,GO:0086042,GO:0086073,GO:0086083,GO:0086091,GO:0098911	cornified envelope|calcium ion binding|plasma membrane|cell-cell adherens junction|cell adhesion|homophilic cell adhesion via plasma membrane adhesion molecules|cellular response to starvation|intercalated disc|integral component of membrane|desmosome|cytoplasmic vesicle|keratinization|extracellular exosome|cornification|cardiac muscle cell-cardiac muscle cell adhesion|bundle of His cell-Purkinje…	path:hsa05412	Arrhythmogenic right ventricular cardiomyopathy (ARVC)	Detected	Detected	5.46721	4.41743
A_23_P211141	2.34742	1.23107	Up	5.59157	4.36049	NM_001389	1826	DSCAM	Down syndrome cell adhesion molecule	ENST00000617870	Homo sapiens Down syndrome cell adhesion molecule (DSCAM), transcript variant 1, mRNA [NM_001389]	chr21	41384961	41385020	-	GACTCCCGGGGCCATTTGAAAGGAAACAATCCTTACGCAAAATCTTACACCCTGGTATAA	GO:0005576,GO:0005886,GO:0005887,GO:0007155,GO:0007156,GO:0007162,GO:0007399,GO:0007416,GO:0007626,GO:0010842,GO:0016020,GO:0030054,GO:0030424,GO:0030426,GO:0042327,GO:0045202,GO:0048813,GO:0048842,GO:0060060,GO:0060219,GO:0070593	extracellular region|plasma membrane|integral component of plasma membrane|cell adhesion|homophilic cell adhesion via plasma membrane adhesion molecules|negative regulation of cell adhesion|nervous system development|synapse assembly|locomotory behavior|retina layer formation|membrane|cell junction|axon|growth cone|positive regulation of phosphorylation|synapse|dendrite morphogenesis|positive reg…			Detected	Not Detected	5.59157	4.36049	2.16284	1.11293	Up	5.37631	4.26338	NM_001389	1826	DSCAM	Down syndrome cell adhesion molecule	ENST00000617870	Homo sapiens Down syndrome cell adhesion molecule (DSCAM), transcript variant 1, mRNA [NM_001389]	chr21	41384961	41385020	-	GACTCCCGGGGCCATTTGAAAGGAAACAATCCTTACGCAAAATCTTACACCCTGGTATAA	GO:0005576,GO:0005886,GO:0005887,GO:0007155,GO:0007156,GO:0007162,GO:0007399,GO:0007416,GO:0007626,GO:0010842,GO:0016020,GO:0030054,GO:0030424,GO:0030426,GO:0042327,GO:0045202,GO:0048813,GO:0048842,GO:0060060,GO:0060219,GO:0070593	extracellular region|plasma membrane|integral component of plasma membrane|cell adhesion|homophilic cell adhesion via plasma membrane adhesion molecules|negative regulation of cell adhesion|nervous system development|synapse assembly|locomotory behavior|retina layer formation|membrane|cell junction|axon|growth cone|positive regulation of phosphorylation|synapse|dendrite morphogenesis|positive reg…			Detected	Detected	5.37631	4.26338
A_21_P0014003	1.87307	0.905402	Up	5.86262	4.95722		667	DST	dystonin	ENST00000521821	dystonin [Source:HGNC Symbol;Acc:HGNC:1090] [ENST00000521821]	chr6	56535434	56535493	-	TCACTACCTGCTGGAGAGATGGAAAATTATTTAATGCCATCATTCATAAATACAGGTATG	GO:0000226,GO:0003779,GO:0005178,GO:0005509,GO:0005604,GO:0005634,GO:0005635,GO:0005737,GO:0005789,GO:0005829,GO:0005882,GO:0005925,GO:0005938,GO:0007010,GO:0007155,GO:0007229,GO:0008022,GO:0008090,GO:0009611,GO:0009925,GO:0015629,GO:0015630,GO:0016021,GO:0030011,GO:0030018,GO:0030056,GO:0030424,GO:0031252,GO:0031410,GO:0031581,GO:0031673,GO:0035371,GO:0042803,GO:0045104,GO:0045111,GO:0048870,GO:…	microtubule cytoskeleton organization|actin binding|integrin binding|calcium ion binding|basement membrane|nucleus|nuclear envelope|cytoplasm|endoplasmic reticulum membrane|cytosol|intermediate filament|focal adhesion|cell cortex|cytoskeleton organization|cell adhesion|integrin-mediated signaling pathway|protein C-terminus binding|retrograde axonal transport|response to wounding|basal plasma memb…			Detected	Detected	5.86262	4.95722	1.7001	0.765617	Up	6.17788	5.41227		667	DST	dystonin	ENST00000521821	dystonin [Source:HGNC Symbol;Acc:HGNC:1090] [ENST00000521821]	chr6	56535434	56535493	-	TCACTACCTGCTGGAGAGATGGAAAATTATTTAATGCCATCATTCATAAATACAGGTATG	GO:0000226,GO:0003779,GO:0005178,GO:0005509,GO:0005604,GO:0005634,GO:0005635,GO:0005737,GO:0005789,GO:0005829,GO:0005882,GO:0005925,GO:0005938,GO:0007010,GO:0007155,GO:0007229,GO:0008022,GO:0008090,GO:0009611,GO:0009925,GO:0015629,GO:0015630,GO:0016021,GO:0030011,GO:0030018,GO:0030056,GO:0030424,GO:0031252,GO:0031410,GO:0031581,GO:0031673,GO:0035371,GO:0042803,GO:0045104,GO:0045111,GO:0048870,GO:…	microtubule cytoskeleton organization|actin binding|integrin binding|calcium ion binding|basement membrane|nucleus|nuclear envelope|cytoplasm|endoplasmic reticulum membrane|cytosol|intermediate filament|focal adhesion|cell cortex|cytoskeleton organization|cell adhesion|integrin-mediated signaling pathway|protein C-terminus binding|retrograde axonal transport|response to wounding|basal plasma memb…			Detected	Detected	6.17788	5.41227
A_23_P59388	2.01776	1.01275	Up	9.64917	8.63642	NM_001723	667	DST	dystonin	ENST00000370765	Homo sapiens dystonin (DST), transcript variant 1e, mRNA [NM_001723]	chr6	56479979	56480038	-	ATAAACTTGATGAACTCCAAGTTCACAGTGTCATTTCTTCAGAACTCCCCTTCATTGAAT	GO:0000226,GO:0003779,GO:0005178,GO:0005509,GO:0005604,GO:0005634,GO:0005635,GO:0005737,GO:0005789,GO:0005829,GO:0005882,GO:0005925,GO:0005938,GO:0007010,GO:0007155,GO:0007229,GO:0008022,GO:0008090,GO:0009611,GO:0009925,GO:0015629,GO:0015630,GO:0016021,GO:0030011,GO:0030018,GO:0030056,GO:0030424,GO:0031252,GO:0031410,GO:0031581,GO:0031673,GO:0035371,GO:0042803,GO:0045104,GO:0045111,GO:0048870,GO:…	microtubule cytoskeleton organization|actin binding|integrin binding|calcium ion binding|basement membrane|nucleus|nuclear envelope|cytoplasm|endoplasmic reticulum membrane|cytosol|intermediate filament|focal adhesion|cell cortex|cytoskeleton organization|cell adhesion|integrin-mediated signaling pathway|protein C-terminus binding|retrograde axonal transport|response to wounding|basal plasma memb…			Detected	Detected	9.64917	8.63642	5.64927	2.49806	Up	10.9971	8.499	NM_001723	667	DST	dystonin	ENST00000370765	Homo sapiens dystonin (DST), transcript variant 1e, mRNA [NM_001723]	chr6	56479979	56480038	-	ATAAACTTGATGAACTCCAAGTTCACAGTGTCATTTCTTCAGAACTCCCCTTCATTGAAT	GO:0000226,GO:0003779,GO:0005178,GO:0005509,GO:0005604,GO:0005634,GO:0005635,GO:0005737,GO:0005789,GO:0005829,GO:0005882,GO:0005925,GO:0005938,GO:0007010,GO:0007155,GO:0007229,GO:0008022,GO:0008090,GO:0009611,GO:0009925,GO:0015629,GO:0015630,GO:0016021,GO:0030011,GO:0030018,GO:0030056,GO:0030424,GO:0031252,GO:0031410,GO:0031581,GO:0031673,GO:0035371,GO:0042803,GO:0045104,GO:0045111,GO:0048870,GO:…	microtubule cytoskeleton organization|actin binding|integrin binding|calcium ion binding|basement membrane|nucleus|nuclear envelope|cytoplasm|endoplasmic reticulum membrane|cytosol|intermediate filament|focal adhesion|cell cortex|cytoskeleton organization|cell adhesion|integrin-mediated signaling pathway|protein C-terminus binding|retrograde axonal transport|response to wounding|basal plasma memb…			Detected	Detected	10.9971	8.499
A_23_P303718	2.21512	1.14738	Up	6.34658	5.19919	NM_015548	667	DST	dystonin		Homo sapiens dystonin (DST), transcript variant 1eA, mRNA [NM_015548]	chr6	56323535	56323594	-	AGGAAAAGTTTAACATGAACTAACATTTCTGCACTGTAACGTGCCGGGCACACACTAAAC	GO:0000226,GO:0003779,GO:0005178,GO:0005509,GO:0005604,GO:0005634,GO:0005635,GO:0005737,GO:0005789,GO:0005829,GO:0005882,GO:0005925,GO:0005938,GO:0007010,GO:0007155,GO:0007229,GO:0008022,GO:0008090,GO:0009611,GO:0009925,GO:0015629,GO:0015630,GO:0016021,GO:0030011,GO:0030018,GO:0030056,GO:0030424,GO:0031252,GO:0031410,GO:0031581,GO:0031673,GO:0035371,GO:0042803,GO:0045104,GO:0045111,GO:0048870,GO:…	microtubule cytoskeleton organization|actin binding|integrin binding|calcium ion binding|basement membrane|nucleus|nuclear envelope|cytoplasm|endoplasmic reticulum membrane|cytosol|intermediate filament|focal adhesion|cell cortex|cytoskeleton organization|cell adhesion|integrin-mediated signaling pathway|protein C-terminus binding|retrograde axonal transport|response to wounding|basal plasma memb…			Detected	Detected	6.34658	5.19919	1.58241	0.662125	Up	6.28391	5.62179	NM_015548	667	DST	dystonin		Homo sapiens dystonin (DST), transcript variant 1eA, mRNA [NM_015548]	chr6	56323535	56323594	-	AGGAAAAGTTTAACATGAACTAACATTTCTGCACTGTAACGTGCCGGGCACACACTAAAC	GO:0000226,GO:0003779,GO:0005178,GO:0005509,GO:0005604,GO:0005634,GO:0005635,GO:0005737,GO:0005789,GO:0005829,GO:0005882,GO:0005925,GO:0005938,GO:0007010,GO:0007155,GO:0007229,GO:0008022,GO:0008090,GO:0009611,GO:0009925,GO:0015629,GO:0015630,GO:0016021,GO:0030011,GO:0030018,GO:0030056,GO:0030424,GO:0031252,GO:0031410,GO:0031581,GO:0031673,GO:0035371,GO:0042803,GO:0045104,GO:0045111,GO:0048870,GO:…	microtubule cytoskeleton organization|actin binding|integrin binding|calcium ion binding|basement membrane|nucleus|nuclear envelope|cytoplasm|endoplasmic reticulum membrane|cytosol|intermediate filament|focal adhesion|cell cortex|cytoskeleton organization|cell adhesion|integrin-mediated signaling pathway|protein C-terminus binding|retrograde axonal transport|response to wounding|basal plasma memb…			Detected	Detected	6.28391	5.62179
A_33_P3339650	2.44021	1.28701	Up	8.33202	7.04501	NM_001723	667	DST	dystonin	ENST00000370765	Homo sapiens dystonin (DST), transcript variant 1e, mRNA [NM_001723]	chr6	56480315	56480374	-	CTGTTAGAAGTATCTGAGCCCCTGATGACAGGAATTTCTAGCCTCTACTATTCTTCCTAA	GO:0000226,GO:0003779,GO:0005178,GO:0005509,GO:0005604,GO:0005634,GO:0005635,GO:0005737,GO:0005789,GO:0005829,GO:0005882,GO:0005925,GO:0005938,GO:0007010,GO:0007155,GO:0007229,GO:0008022,GO:0008090,GO:0009611,GO:0009925,GO:0015629,GO:0015630,GO:0016021,GO:0030011,GO:0030018,GO:0030056,GO:0030424,GO:0031252,GO:0031410,GO:0031581,GO:0031673,GO:0035371,GO:0042803,GO:0045104,GO:0045111,GO:0048870,GO:…	microtubule cytoskeleton organization|actin binding|integrin binding|calcium ion binding|basement membrane|nucleus|nuclear envelope|cytoplasm|endoplasmic reticulum membrane|cytosol|intermediate filament|focal adhesion|cell cortex|cytoskeleton organization|cell adhesion|integrin-mediated signaling pathway|protein C-terminus binding|retrograde axonal transport|response to wounding|basal plasma memb…			Detected	Detected	8.33202	7.04501	5.78188	2.53154	Up	9.65417	7.12263	NM_001723	667	DST	dystonin	ENST00000370765	Homo sapiens dystonin (DST), transcript variant 1e, mRNA [NM_001723]	chr6	56480315	56480374	-	CTGTTAGAAGTATCTGAGCCCCTGATGACAGGAATTTCTAGCCTCTACTATTCTTCCTAA	GO:0000226,GO:0003779,GO:0005178,GO:0005509,GO:0005604,GO:0005634,GO:0005635,GO:0005737,GO:0005789,GO:0005829,GO:0005882,GO:0005925,GO:0005938,GO:0007010,GO:0007155,GO:0007229,GO:0008022,GO:0008090,GO:0009611,GO:0009925,GO:0015629,GO:0015630,GO:0016021,GO:0030011,GO:0030018,GO:0030056,GO:0030424,GO:0031252,GO:0031410,GO:0031581,GO:0031673,GO:0035371,GO:0042803,GO:0045104,GO:0045111,GO:0048870,GO:…	microtubule cytoskeleton organization|actin binding|integrin binding|calcium ion binding|basement membrane|nucleus|nuclear envelope|cytoplasm|endoplasmic reticulum membrane|cytosol|intermediate filament|focal adhesion|cell cortex|cytoskeleton organization|cell adhesion|integrin-mediated signaling pathway|protein C-terminus binding|retrograde axonal transport|response to wounding|basal plasma memb…			Detected	Detected	9.65417	7.12263
A_23_P51508	1.50357	0.588395	Up	12.0021	11.4137	NM_007240	11266	DUSP12	dual specificity phosphatase 12	ENST00000367943	Homo sapiens dual specificity phosphatase 12 (DUSP12), mRNA [NM_007240]	chr1	161726752	161726811	+	AGCTTGGGAAGAAACTTGCAGATGATATGTGCTGCCTTTGCTTCTTATCATTCATGGCAG	GO:0003676,GO:0004725,GO:0005634,GO:0005737,GO:0005829,GO:0006464,GO:0008138,GO:0008270,GO:0016311,GO:0016791,GO:0019900,GO:0033133	nucleic acid binding|protein tyrosine phosphatase activity|nucleus|cytoplasm|cytosol|cellular protein modification process|protein tyrosine/serine/threonine phosphatase activity|zinc ion binding|dephosphorylation|phosphatase activity|kinase binding|positive regulation of glucokinase activity			Detected	Detected	12.0021	11.4137	1.61815	0.694343	Up	12.307	11.6127	NM_007240	11266	DUSP12	dual specificity phosphatase 12	ENST00000367943	Homo sapiens dual specificity phosphatase 12 (DUSP12), mRNA [NM_007240]	chr1	161726752	161726811	+	AGCTTGGGAAGAAACTTGCAGATGATATGTGCTGCCTTTGCTTCTTATCATTCATGGCAG	GO:0003676,GO:0004725,GO:0005634,GO:0005737,GO:0005829,GO:0006464,GO:0008138,GO:0008270,GO:0016311,GO:0016791,GO:0019900,GO:0033133	nucleic acid binding|protein tyrosine phosphatase activity|nucleus|cytoplasm|cytosol|cellular protein modification process|protein tyrosine/serine/threonine phosphatase activity|zinc ion binding|dephosphorylation|phosphatase activity|kinase binding|positive regulation of glucokinase activity			Detected	Detected	12.307	11.6127
A_21_P0011276	1.60375	0.681453	Up	5.12478	4.44333		503639	DUXAP10	double homeobox A pseudogene 10	ENST00000619210	double homeobox A pseudogene 10 [Source:EntrezGene;Acc:503639] [ENST00000619210]	chr14	19894467	19894526	-	ACAGGGTCACTGAGAGGGAGTCTCTGAGGTCACAGAGTTTATTAGTTCATTTTCACACTC					Detected	Not Detected	5.12478	4.44333	1.92992	0.948542	Up	4.70822	3.75968		503639	DUXAP10	double homeobox A pseudogene 10	ENST00000619210	double homeobox A pseudogene 10 [Source:EntrezGene;Acc:503639] [ENST00000619210]	chr14	19894467	19894526	-	ACAGGGTCACTGAGAGGGAGTCTCTGAGGTCACAGAGTTTATTAGTTCATTTTCACACTC					Detected	Not Detected	4.70822	3.75968
A_23_P147397	2.5663	1.35969	Up	7.44423	6.08454	NM_001080463	79659	DYNC2H1	dynein, cytoplasmic 2, heavy chain 1	ENST00000398093	Homo sapiens dynein, cytoplasmic 2, heavy chain 1 (DYNC2H1), transcript variant 2, mRNA [NM_001080463]	chr11	103349837	103349896	+	ATATTCTCCGGATGAGTGCATCTCTTTGCCTGTTTACACAAGTGCTGAAAGGGATCGTGT	GO:0003774,GO:0003777,GO:0005524,GO:0005794,GO:0005868,GO:0005874,GO:0005886,GO:0005929,GO:0005930,GO:0007030,GO:0007275,GO:0016887,GO:0031514,GO:0035721,GO:0035735,GO:0045503,GO:0045505,GO:0051959,GO:0060271,GO:0070062,GO:0097542	motor activity|microtubule motor activity|ATP binding|Golgi apparatus|cytoplasmic dynein complex|microtubule|plasma membrane|cilium|axoneme|Golgi organization|multicellular organism development|ATPase activity|motile cilium|intraciliary retrograde transport|intraciliary transport involved in cilium assembly|dynein light chain binding|dynein intermediate chain binding|dynein light intermediate cha…	path:hsa04145,path:hsa04962,path:hsa05132	Phagosome|Vasopressin-regulated water reabsorption|Salmonella infection	Detected	Detected	7.44423	6.08454	1.96936	0.977725	Up	8.08773	7.11001	NM_001080463	79659	DYNC2H1	dynein, cytoplasmic 2, heavy chain 1	ENST00000398093	Homo sapiens dynein, cytoplasmic 2, heavy chain 1 (DYNC2H1), transcript variant 2, mRNA [NM_001080463]	chr11	103349837	103349896	+	ATATTCTCCGGATGAGTGCATCTCTTTGCCTGTTTACACAAGTGCTGAAAGGGATCGTGT	GO:0003774,GO:0003777,GO:0005524,GO:0005794,GO:0005868,GO:0005874,GO:0005886,GO:0005929,GO:0005930,GO:0007030,GO:0007275,GO:0016887,GO:0031514,GO:0035721,GO:0035735,GO:0045503,GO:0045505,GO:0051959,GO:0060271,GO:0070062,GO:0097542	motor activity|microtubule motor activity|ATP binding|Golgi apparatus|cytoplasmic dynein complex|microtubule|plasma membrane|cilium|axoneme|Golgi organization|multicellular organism development|ATPase activity|motile cilium|intraciliary retrograde transport|intraciliary transport involved in cilium assembly|dynein light chain binding|dynein intermediate chain binding|dynein light intermediate cha…	path:hsa04145,path:hsa04962,path:hsa05132	Phagosome|Vasopressin-regulated water reabsorption|Salmonella infection	Detected	Detected	8.08773	7.11001
A_33_P3406998	1.78782	0.838205	Up	6.13286	5.29465	NM_130438	1859	DYRK1A	dual-specificity tyrosine-(Y)-phosphorylation regulated kinase 1A		Homo sapiens dual-specificity tyrosine-(Y)-phosphorylation regulated kinase 1A (DYRK1A), transcript variant 5, mRNA [NM_130438]	chr21	38852987	38853046	+	CGATTCTAGTCATAAGAAGGAACGGAAGGTTTACAATGATGGTTATGATGATGATAACTA					Detected	Detected	6.13286	5.29465	1.65862	0.729981	Up	6.23824	5.50826	NM_130438	1859	DYRK1A	dual-specificity tyrosine-(Y)-phosphorylation regulated kinase 1A		Homo sapiens dual-specificity tyrosine-(Y)-phosphorylation regulated kinase 1A (DYRK1A), transcript variant 5, mRNA [NM_130438]	chr21	38852987	38853046	+	CGATTCTAGTCATAAGAAGGAACGGAAGGTTTACAATGATGGTTATGATGATGATAACTA					Detected	Detected	6.23824	5.50826
A_23_P385034	2.20522	1.14093	Up	10.088	8.94711	NM_001949	1871	E2F3	E2F transcription factor 3	ENST00000535432	Homo sapiens E2F transcription factor 3 (E2F3), transcript variant 1, mRNA [NM_001949]	chr6	20493845	20493904	+	GGTGACCTGTTCTCTAGCTGTGATCTTACCACTTCAAATGGGTGTAATTTGAATAAATTT			path:hsa01522,path:hsa04110,path:hsa04218,path:hsa04934,path:hsa05161,path:hsa05163,path:hsa05166,path:hsa05167,path:hsa05169,path:hsa05200,path:hsa05206,path:hsa05212,path:hsa05214,path:hsa05215,path:hsa05218,path:hsa05219,path:hsa05220,path:hsa05222,path:hsa05223,path:hsa05224,path:hsa05225,path:hsa05226	Endocrine resistance|Cell cycle|Cellular senescence|Cushing syndrome|Hepatitis B|Human cytomegalovirus infection|Human T-cell leukemia virus 1 infection|Kaposi sarcoma-associated herpesvirus infection|Epstein-Barr virus infection|Pathways in cancer|MicroRNAs in cancer|Pancreatic cancer|Glioma|Prostate cancer|Melanoma|Bladder cancer|Chronic myeloid leukemia|Small cell lung cancer|Non-small cell lu…	Detected	Detected	10.088	8.94711	2.46874	1.30377	Up	9.93589	8.63211	NM_001949	1871	E2F3	E2F transcription factor 3	ENST00000535432	Homo sapiens E2F transcription factor 3 (E2F3), transcript variant 1, mRNA [NM_001949]	chr6	20493845	20493904	+	GGTGACCTGTTCTCTAGCTGTGATCTTACCACTTCAAATGGGTGTAATTTGAATAAATTT			path:hsa01522,path:hsa04110,path:hsa04218,path:hsa04934,path:hsa05161,path:hsa05163,path:hsa05166,path:hsa05167,path:hsa05169,path:hsa05200,path:hsa05206,path:hsa05212,path:hsa05214,path:hsa05215,path:hsa05218,path:hsa05219,path:hsa05220,path:hsa05222,path:hsa05223,path:hsa05224,path:hsa05225,path:hsa05226	Endocrine resistance|Cell cycle|Cellular senescence|Cushing syndrome|Hepatitis B|Human cytomegalovirus infection|Human T-cell leukemia virus 1 infection|Kaposi sarcoma-associated herpesvirus infection|Epstein-Barr virus infection|Pathways in cancer|MicroRNAs in cancer|Pancreatic cancer|Glioma|Prostate cancer|Melanoma|Bladder cancer|Chronic myeloid leukemia|Small cell lung cancer|Non-small cell lu…	Detected	Detected	9.93589	8.63211
A_33_P3418516	10.0914	3.33505	Up	5.33114	1.99609	NM_001949	1871	E2F3	E2F transcription factor 3	ENST00000535432	Homo sapiens E2F transcription factor 3 (E2F3), transcript variant 1, mRNA [NM_001949]	chr6	20490602	20490661	+	CTCTTCGATGCTTACGATTTGGAAAAGCTCCCACTGGTGGAAGACTTCATGTGTAGTTGA			path:hsa01522,path:hsa04110,path:hsa04218,path:hsa04934,path:hsa05161,path:hsa05163,path:hsa05166,path:hsa05167,path:hsa05169,path:hsa05200,path:hsa05206,path:hsa05212,path:hsa05214,path:hsa05215,path:hsa05218,path:hsa05219,path:hsa05220,path:hsa05222,path:hsa05223,path:hsa05224,path:hsa05225,path:hsa05226	Endocrine resistance|Cell cycle|Cellular senescence|Cushing syndrome|Hepatitis B|Human cytomegalovirus infection|Human T-cell leukemia virus 1 infection|Kaposi sarcoma-associated herpesvirus infection|Epstein-Barr virus infection|Pathways in cancer|MicroRNAs in cancer|Pancreatic cancer|Glioma|Prostate cancer|Melanoma|Bladder cancer|Chronic myeloid leukemia|Small cell lung cancer|Non-small cell lu…	Detected	Not Detected	5.33114	1.99609	2.41521	1.27215	Up	4.9695	3.69735	NM_001949	1871	E2F3	E2F transcription factor 3	ENST00000535432	Homo sapiens E2F transcription factor 3 (E2F3), transcript variant 1, mRNA [NM_001949]	chr6	20490602	20490661	+	CTCTTCGATGCTTACGATTTGGAAAAGCTCCCACTGGTGGAAGACTTCATGTGTAGTTGA			path:hsa01522,path:hsa04110,path:hsa04218,path:hsa04934,path:hsa05161,path:hsa05163,path:hsa05166,path:hsa05167,path:hsa05169,path:hsa05200,path:hsa05206,path:hsa05212,path:hsa05214,path:hsa05215,path:hsa05218,path:hsa05219,path:hsa05220,path:hsa05222,path:hsa05223,path:hsa05224,path:hsa05225,path:hsa05226	Endocrine resistance|Cell cycle|Cellular senescence|Cushing syndrome|Hepatitis B|Human cytomegalovirus infection|Human T-cell leukemia virus 1 infection|Kaposi sarcoma-associated herpesvirus infection|Epstein-Barr virus infection|Pathways in cancer|MicroRNAs in cancer|Pancreatic cancer|Glioma|Prostate cancer|Melanoma|Bladder cancer|Chronic myeloid leukemia|Small cell lung cancer|Non-small cell lu…	Detected	Not Detected	4.9695	3.69735
A_33_P3318661	1.75181	0.808844	Up	6.92327	6.11442	NM_203394	144455	E2F7	E2F transcription factor 7	ENST00000416496	Homo sapiens E2F transcription factor 7 (E2F7), mRNA [NM_203394]	chr12	77417576	77417635	-	AAGTAATTAATTGTGCATTTAATACCAGTTAGAGTTCCGACTCTGCATGGTGTCACAGTG	GO:0000122,GO:0000977,GO:0001047,GO:0001227,GO:0001890,GO:0002040,GO:0003700,GO:0003714,GO:0005654,GO:0005667,GO:0006351,GO:0006977,GO:0008285,GO:0016607,GO:0030330,GO:0032466,GO:0032877,GO:0042802,GO:0045944,GO:0060707,GO:0060718,GO:0070365,GO:0071930,GO:2000134	negative regulation of transcription from RNA polymerase II promoter|RNA polymerase II regulatory region sequence-specific DNA binding|core promoter binding|transcriptional repressor activity, RNA polymerase II transcription regulatory region sequence-specific DNA binding|placenta development|sprouting angiogenesis|DNA binding transcription factor activity|transcription corepressor activity|nucle…			Detected	Detected	6.92327	6.11442	2.49602	1.31963	Up	7.55344	6.23381	NM_203394	144455	E2F7	E2F transcription factor 7	ENST00000416496	Homo sapiens E2F transcription factor 7 (E2F7), mRNA [NM_203394]	chr12	77417576	77417635	-	AAGTAATTAATTGTGCATTTAATACCAGTTAGAGTTCCGACTCTGCATGGTGTCACAGTG	GO:0000122,GO:0000977,GO:0001047,GO:0001227,GO:0001890,GO:0002040,GO:0003700,GO:0003714,GO:0005654,GO:0005667,GO:0006351,GO:0006977,GO:0008285,GO:0016607,GO:0030330,GO:0032466,GO:0032877,GO:0042802,GO:0045944,GO:0060707,GO:0060718,GO:0070365,GO:0071930,GO:2000134	negative regulation of transcription from RNA polymerase II promoter|RNA polymerase II regulatory region sequence-specific DNA binding|core promoter binding|transcriptional repressor activity, RNA polymerase II transcription regulatory region sequence-specific DNA binding|placenta development|sprouting angiogenesis|DNA binding transcription factor activity|transcription corepressor activity|nucle…			Detected	Detected	7.55344	6.23381
A_33_P3258392	1.70214	0.767353	Up	6.42432	5.65696	NM_001955	1906	EDN1	endothelin 1	ENST00000379375	Homo sapiens endothelin 1 (EDN1), transcript variant 1, mRNA [NM_001955]	chr6	12296218	12296277	+	TCAAATCATCTTTTCATGATCCCAAGCTGAAAGGCAAGCCCTCCAGAGAGCGTTATGTGA			path:hsa04066,path:hsa04270,path:hsa04668,path:hsa04916,path:hsa04926,path:hsa04933,path:hsa05410,path:hsa05418	HIF-1 signaling pathway|Vascular smooth muscle contraction|TNF signaling pathway|Melanogenesis|Relaxin signaling pathway|AGE-RAGE signaling pathway in diabetic complications|Hypertrophic cardiomyopathy (HCM)|Fluid shear stress and atherosclerosis	Detected	Detected	6.42432	5.65696	3.02687	1.59783	Up	8.82328	7.22545	NM_001955	1906	EDN1	endothelin 1	ENST00000379375	Homo sapiens endothelin 1 (EDN1), transcript variant 1, mRNA [NM_001955]	chr6	12296218	12296277	+	TCAAATCATCTTTTCATGATCCCAAGCTGAAAGGCAAGCCCTCCAGAGAGCGTTATGTGA			path:hsa04066,path:hsa04270,path:hsa04668,path:hsa04916,path:hsa04926,path:hsa04933,path:hsa05410,path:hsa05418	HIF-1 signaling pathway|Vascular smooth muscle contraction|TNF signaling pathway|Melanogenesis|Relaxin signaling pathway|AGE-RAGE signaling pathway in diabetic complications|Hypertrophic cardiomyopathy (HCM)|Fluid shear stress and atherosclerosis	Detected	Detected	8.82328	7.22545
A_23_P149476	1.87428	0.906338	Up	6.12347	5.21713	NM_032328	84288	EFCAB2	EF-hand calcium binding domain 2	ENST00000447569	Homo sapiens EF-hand calcium binding domain 2 (EFCAB2), transcript variant 1, mRNA [NM_032328]	chr1	245246774	245246970	+	TCGAGCTTTTGAGGTTTTAGATTCAGCTAAACGTGGGTTTCTTACTAAGGACGAGCTGAT	GO:0005509	calcium ion binding			Detected	Detected	6.12347	5.21713	2.58057	1.36769	Up	5.39163	4.02394	NM_032328	84288	EFCAB2	EF-hand calcium binding domain 2	ENST00000447569	Homo sapiens EF-hand calcium binding domain 2 (EFCAB2), transcript variant 1, mRNA [NM_032328]	chr1	245246774	245246970	+	TCGAGCTTTTGAGGTTTTAGATTCAGCTAAACGTGGGTTTCTTACTAAGGACGAGCTGAT	GO:0005509	calcium ion binding			Detected	Not Detected	5.39163	4.02394
A_24_P355944	1.52469	0.608517	Up	10.1765	9.56799	NM_004093	1948	EFNB2	ephrin-B2	ENST00000245323	Homo sapiens ephrin-B2 (EFNB2), mRNA [NM_004093]	chr13	107142736	107142795	-	TGCGTCTGTTTTGTGTCTGGTGCAGAATATGACAATCTACCAACTGTCCCTTTGTTTGAA	GO:0001618,GO:0001945,GO:0002042,GO:0005886,GO:0005887,GO:0005925,GO:0007155,GO:0007267,GO:0007411,GO:0008284,GO:0009653,GO:0009887,GO:0010839,GO:0010977,GO:0031295,GO:0046875,GO:0048013,GO:0048845,GO:0050920,GO:0072178,GO:1901216,GO:1903849,GO:2000727	virus receptor activity|lymph vessel development|cell migration involved in sprouting angiogenesis|plasma membrane|integral component of plasma membrane|focal adhesion|cell adhesion|cell-cell signaling|axon guidance|positive regulation of cell proliferation|anatomical structure morphogenesis|animal organ morphogenesis|negative regulation of keratinocyte proliferation|negative regulation of neuron…	path:hsa04360	Axon guidance	Detected	Detected	10.1765	9.56799	1.56951	0.650314	Up	10.6486	9.99826	NM_004093	1948	EFNB2	ephrin-B2	ENST00000245323	Homo sapiens ephrin-B2 (EFNB2), mRNA [NM_004093]	chr13	107142736	107142795	-	TGCGTCTGTTTTGTGTCTGGTGCAGAATATGACAATCTACCAACTGTCCCTTTGTTTGAA	GO:0001618,GO:0001945,GO:0002042,GO:0005886,GO:0005887,GO:0005925,GO:0007155,GO:0007267,GO:0007411,GO:0008284,GO:0009653,GO:0009887,GO:0010839,GO:0010977,GO:0031295,GO:0046875,GO:0048013,GO:0048845,GO:0050920,GO:0072178,GO:1901216,GO:1903849,GO:2000727	virus receptor activity|lymph vessel development|cell migration involved in sprouting angiogenesis|plasma membrane|integral component of plasma membrane|focal adhesion|cell adhesion|cell-cell signaling|axon guidance|positive regulation of cell proliferation|anatomical structure morphogenesis|animal organ morphogenesis|negative regulation of keratinocyte proliferation|negative regulation of neuron…	path:hsa04360	Axon guidance	Detected	Detected	10.6486	9.99826
A_23_P65068	1.67617	0.745165	Up	6.34096	5.5958	NM_001008394	493861	EID3	EP300 interacting inhibitor of differentiation 3	ENST00000527879	Homo sapiens EP300 interacting inhibitor of differentiation 3 (EID3), mRNA [NM_001008394]	chr12	104698595	104698654	+	AATGATTCCAGTTGCCATGGCAGGAAACAGGGAGTTATATCTTTGACTTTACAGGAGTGG	GO:0000781,GO:0005634,GO:0005737,GO:0006281,GO:0006310,GO:0006351,GO:0006355,GO:0030915	chromosome, telomeric region|nucleus|cytoplasm|DNA repair|DNA recombination|transcription, DNA-templated|regulation of transcription, DNA-templated|Smc5-Smc6 complex			Detected	Detected	6.34096	5.5958	3.75735	1.90971	Up	8.34436	6.43464	NM_001008394	493861	EID3	EP300 interacting inhibitor of differentiation 3	ENST00000527879	Homo sapiens EP300 interacting inhibitor of differentiation 3 (EID3), mRNA [NM_001008394]	chr12	104698595	104698654	+	AATGATTCCAGTTGCCATGGCAGGAAACAGGGAGTTATATCTTTGACTTTACAGGAGTGG	GO:0000781,GO:0005634,GO:0005737,GO:0006281,GO:0006310,GO:0006351,GO:0006355,GO:0030915	chromosome, telomeric region|nucleus|cytoplasm|DNA repair|DNA recombination|transcription, DNA-templated|regulation of transcription, DNA-templated|Smc5-Smc6 complex			Detected	Detected	8.34436	6.43464
A_33_P3222105	3.08163	1.62369	Up	12.7388	11.1151	NM_001412	1964	EIF1AX	eukaryotic translation initiation factor 1A, X-linked	ENST00000379607	Homo sapiens eukaryotic translation initiation factor 1A, X-linked (EIF1AX), mRNA [NM_001412]	chrX	20146174	20146233	-	AGCCCACTTTGTTCTTTTAATGTAATGGAGCTTATGGGTAGAAGACCATGTCTACTAATT	GO:0003723,GO:0003743,GO:0005829,GO:0006413,GO:0008135	RNA binding|translation initiation factor activity|cytosol|translational initiation|translation factor activity, RNA binding	path:hsa03013	RNA transport	Detected	Detected	12.7388	11.1151	1.6144	0.690998	Up	12.6706	11.9796	NM_001412	1964	EIF1AX	eukaryotic translation initiation factor 1A, X-linked	ENST00000379607	Homo sapiens eukaryotic translation initiation factor 1A, X-linked (EIF1AX), mRNA [NM_001412]	chrX	20146174	20146233	-	AGCCCACTTTGTTCTTTTAATGTAATGGAGCTTATGGGTAGAAGACCATGTCTACTAATT	GO:0003723,GO:0003743,GO:0005829,GO:0006413,GO:0008135	RNA binding|translation initiation factor activity|cytosol|translational initiation|translation factor activity, RNA binding	path:hsa03013	RNA transport	Detected	Detected	12.6706	11.9796
A_33_P3361393	2.82393	1.4977	Up	12.2555	10.7578	NM_001412	1964	EIF1AX	eukaryotic translation initiation factor 1A, X-linked	ENST00000379593	Homo sapiens eukaryotic translation initiation factor 1A, X-linked (EIF1AX), mRNA [NM_001412]	chrX	20146196	20146255	-	AATTATCTTAAGTGAGATGTTAAGCCCACTTTGTTCTTTTAATGTAATGGAGCTTATGGG	GO:0003723,GO:0003743,GO:0005829,GO:0006413,GO:0008135	RNA binding|translation initiation factor activity|cytosol|translational initiation|translation factor activity, RNA binding	path:hsa03013	RNA transport	Detected	Detected	12.2555	10.7578	1.81556	0.860417	Up	12.1156	11.2552	NM_001412	1964	EIF1AX	eukaryotic translation initiation factor 1A, X-linked	ENST00000379593	Homo sapiens eukaryotic translation initiation factor 1A, X-linked (EIF1AX), mRNA [NM_001412]	chrX	20146196	20146255	-	AATTATCTTAAGTGAGATGTTAAGCCCACTTTGTTCTTTTAATGTAATGGAGCTTATGGG	GO:0003723,GO:0003743,GO:0005829,GO:0006413,GO:0008135	RNA binding|translation initiation factor activity|cytosol|translational initiation|translation factor activity, RNA binding	path:hsa03013	RNA transport	Detected	Detected	12.1156	11.2552
A_23_P58506	1.74228	0.800975	Up	10.6076	9.80658	NM_012081	22936	ELL2	elongation factor, RNA polymerase II, 2	ENST00000237853	Homo sapiens elongation factor, RNA polymerase II, 2 (ELL2), mRNA [NM_012081]	chr5	95220825	95220884	-	TTTTCAGTTGTTACAGAGCTCAGCAGCTGTGGTTGCCCCTGTTCTACACCAATTTCAGTT	GO:0005654,GO:0006355,GO:0006368,GO:0008023,GO:0042795	nucleoplasm|regulation of transcription, DNA-templated|transcription elongation from RNA polymerase II promoter|transcription elongation factor complex|snRNA transcription from RNA polymerase II promoter			Detected	Detected	10.6076	9.80658	2.67852	1.42144	Up	10.9126	9.49115	NM_012081	22936	ELL2	elongation factor, RNA polymerase II, 2	ENST00000237853	Homo sapiens elongation factor, RNA polymerase II, 2 (ELL2), mRNA [NM_012081]	chr5	95220825	95220884	-	TTTTCAGTTGTTACAGAGCTCAGCAGCTGTGGTTGCCCCTGTTCTACACCAATTTCAGTT	GO:0005654,GO:0006355,GO:0006368,GO:0008023,GO:0042795	nucleoplasm|regulation of transcription, DNA-templated|transcription elongation from RNA polymerase II promoter|transcription elongation factor complex|snRNA transcription from RNA polymerase II promoter			Detected	Detected	10.9126	9.49115
A_32_P80597	2.76819	1.46895	Up	4.70427	3.23532		79071	ELOVL6	ELOVL fatty acid elongase 6	ENST00000394607	ELOVL fatty acid elongase 6 [Source:HGNC Symbol;Acc:HGNC:15829] [ENST00000394607]	chr4	110967426	110967485	-	ACCTCTTCTGAAGTAACTGGTTAAATTAATAACTGGTCCCATAAGTCAGGGTCAAGCCAC	GO:0005783,GO:0005789,GO:0009922,GO:0019367,GO:0030148,GO:0030176,GO:0034625,GO:0034626,GO:0035338,GO:0042759,GO:0042761,GO:0045540,GO:0102336,GO:0102337,GO:0102338,GO:0102756	endoplasmic reticulum|endoplasmic reticulum membrane|fatty acid elongase activity|fatty acid elongation, saturated fatty acid|sphingolipid biosynthetic process|integral component of endoplasmic reticulum membrane|fatty acid elongation, monounsaturated fatty acid|fatty acid elongation, polyunsaturated fatty acid|long-chain fatty-acyl-CoA biosynthetic process|long-chain fatty acid biosynthetic proc…	path:hsa00062,path:hsa01040	Fatty acid elongation|Biosynthesis of unsaturated fatty acids	Detected	Not Detected	4.70427	3.23532	2.13392	1.09351	Up	4.6046	3.5111		79071	ELOVL6	ELOVL fatty acid elongase 6	ENST00000394607	ELOVL fatty acid elongase 6 [Source:HGNC Symbol;Acc:HGNC:15829] [ENST00000394607]	chr4	110967426	110967485	-	ACCTCTTCTGAAGTAACTGGTTAAATTAATAACTGGTCCCATAAGTCAGGGTCAAGCCAC	GO:0005783,GO:0005789,GO:0009922,GO:0019367,GO:0030148,GO:0030176,GO:0034625,GO:0034626,GO:0035338,GO:0042759,GO:0042761,GO:0045540,GO:0102336,GO:0102337,GO:0102338,GO:0102756	endoplasmic reticulum|endoplasmic reticulum membrane|fatty acid elongase activity|fatty acid elongation, saturated fatty acid|sphingolipid biosynthetic process|integral component of endoplasmic reticulum membrane|fatty acid elongation, monounsaturated fatty acid|fatty acid elongation, polyunsaturated fatty acid|long-chain fatty-acyl-CoA biosynthetic process|long-chain fatty acid biosynthetic proc…	path:hsa00062,path:hsa01040	Fatty acid elongation|Biosynthesis of unsaturated fatty acids	Detected	Not Detected	4.6046	3.5111
A_23_P7361	1.65453	0.726421	Up	7.67281	6.94639	NM_024090	79071	ELOVL6	ELOVL fatty acid elongase 6		Homo sapiens ELOVL fatty acid elongase 6 (ELOVL6), transcript variant 1, mRNA [NM_024090]	chr4	110971171	110971230	-	TGACAACAAAGGGCCCCCATACACTTATCCCTCAAATTTTAAGTGATATGAAATACTTGT	GO:0005783,GO:0005789,GO:0009922,GO:0019367,GO:0030148,GO:0030176,GO:0034625,GO:0034626,GO:0035338,GO:0042759,GO:0042761,GO:0045540,GO:0102336,GO:0102337,GO:0102338,GO:0102756	endoplasmic reticulum|endoplasmic reticulum membrane|fatty acid elongase activity|fatty acid elongation, saturated fatty acid|sphingolipid biosynthetic process|integral component of endoplasmic reticulum membrane|fatty acid elongation, monounsaturated fatty acid|fatty acid elongation, polyunsaturated fatty acid|long-chain fatty-acyl-CoA biosynthetic process|long-chain fatty acid biosynthetic proc…	path:hsa00062,path:hsa01040	Fatty acid elongation|Biosynthesis of unsaturated fatty acids	Detected	Detected	7.67281	6.94639	1.53089	0.614372	Up	7.81908	7.20471	NM_024090	79071	ELOVL6	ELOVL fatty acid elongase 6		Homo sapiens ELOVL fatty acid elongase 6 (ELOVL6), transcript variant 1, mRNA [NM_024090]	chr4	110971171	110971230	-	TGACAACAAAGGGCCCCCATACACTTATCCCTCAAATTTTAAGTGATATGAAATACTTGT	GO:0005783,GO:0005789,GO:0009922,GO:0019367,GO:0030148,GO:0030176,GO:0034625,GO:0034626,GO:0035338,GO:0042759,GO:0042761,GO:0045540,GO:0102336,GO:0102337,GO:0102338,GO:0102756	endoplasmic reticulum|endoplasmic reticulum membrane|fatty acid elongase activity|fatty acid elongation, saturated fatty acid|sphingolipid biosynthetic process|integral component of endoplasmic reticulum membrane|fatty acid elongation, monounsaturated fatty acid|fatty acid elongation, polyunsaturated fatty acid|long-chain fatty-acyl-CoA biosynthetic process|long-chain fatty acid biosynthetic proc…	path:hsa00062,path:hsa01040	Fatty acid elongation|Biosynthesis of unsaturated fatty acids	Detected	Detected	7.81908	7.20471
A_23_P366125	2.0939	1.06619	Up	5.83298	4.76679		197342	EME2	essential meiotic structure-specific endonuclease subunit 2	ENST00000570069	essential meiotic structure-specific endonuclease subunit 2 [Source:HGNC Symbol;Acc:HGNC:27289] [ENST00000570069]	chr16	1830550	1830609	+	CCCTGAGCAAGTGCAGAAATTTTTACCTTCAAGGATCAGGGTTTTTCTGTTTGTTTGTTT	GO:0000712,GO:0000790,GO:0003677,GO:0004519,GO:0006302,GO:0031297,GO:0031573,GO:0048476	resolution of meiotic recombination intermediates|nuclear chromatin|DNA binding|endonuclease activity|double-strand break repair|replication fork processing|intra-S DNA damage checkpoint|Holliday junction resolvase complex	path:hsa03460	Fanconi anemia pathway	Detected	Detected	5.83298	4.76679	1.53309	0.616438	Up	5.97761	5.36117		197342	EME2	essential meiotic structure-specific endonuclease subunit 2	ENST00000570069	essential meiotic structure-specific endonuclease subunit 2 [Source:HGNC Symbol;Acc:HGNC:27289] [ENST00000570069]	chr16	1830550	1830609	+	CCCTGAGCAAGTGCAGAAATTTTTACCTTCAAGGATCAGGGTTTTTCTGTTTGTTTGTTT	GO:0000712,GO:0000790,GO:0003677,GO:0004519,GO:0006302,GO:0031297,GO:0031573,GO:0048476	resolution of meiotic recombination intermediates|nuclear chromatin|DNA binding|endonuclease activity|double-strand break repair|replication fork processing|intra-S DNA damage checkpoint|Holliday junction resolvase complex	path:hsa03460	Fanconi anemia pathway	Detected	Detected	5.97761	5.36117
A_23_P51397	1.55715	0.638911	Up	11.9531	11.3142	NM_001008493	55740	ENAH	enabled homolog (Drosophila)	ENST00000358675	Homo sapiens enabled homolog (Drosophila) (ENAH), transcript variant 1, mRNA [NM_001008493]	chr1	225683296	225683355	-	CTTTTGATTTTGTTGGGTAAGTTAAATAGTCTGTAGTAGGTAGAGTACTGGGTACAAGTG	GO:0001725,GO:0001843,GO:0003779,GO:0005522,GO:0005829,GO:0005886,GO:0005925,GO:0006928,GO:0007015,GO:0007411,GO:0008154,GO:0015629,GO:0017124,GO:0030027,GO:0030036,GO:0030054,GO:0030175,GO:0045202,GO:0050699,GO:1990830	stress fiber|neural tube closure|actin binding|profilin binding|cytosol|plasma membrane|focal adhesion|movement of cell or subcellular component|actin filament organization|axon guidance|actin polymerization or depolymerization|actin cytoskeleton|SH3 domain binding|lamellipodium|actin cytoskeleton organization|cell junction|filopodium|synapse|WW domain binding|cellular response to leukemia inhibi…	path:hsa04360,path:hsa04810	Axon guidance|Regulation of actin cytoskeleton	Detected	Detected	11.9531	11.3142	1.72684	0.788134	Up	12.3328	11.5447	NM_001008493	55740	ENAH	enabled homolog (Drosophila)	ENST00000358675	Homo sapiens enabled homolog (Drosophila) (ENAH), transcript variant 1, mRNA [NM_001008493]	chr1	225683296	225683355	-	CTTTTGATTTTGTTGGGTAAGTTAAATAGTCTGTAGTAGGTAGAGTACTGGGTACAAGTG	GO:0001725,GO:0001843,GO:0003779,GO:0005522,GO:0005829,GO:0005886,GO:0005925,GO:0006928,GO:0007015,GO:0007411,GO:0008154,GO:0015629,GO:0017124,GO:0030027,GO:0030036,GO:0030054,GO:0030175,GO:0045202,GO:0050699,GO:1990830	stress fiber|neural tube closure|actin binding|profilin binding|cytosol|plasma membrane|focal adhesion|movement of cell or subcellular component|actin filament organization|axon guidance|actin polymerization or depolymerization|actin cytoskeleton|SH3 domain binding|lamellipodium|actin cytoskeleton organization|cell junction|filopodium|synapse|WW domain binding|cellular response to leukemia inhibi…	path:hsa04360,path:hsa04810	Axon guidance|Regulation of actin cytoskeleton	Detected	Detected	12.3328	11.5447
A_24_P69095	4.15701	2.05555	Up	6.12625	4.07071	NM_003633	8507	ENC1	ectodermal-neural cortex 1 (with BTB domain)		Homo sapiens ectodermal-neural cortex 1 (with BTB domain) (ENC1), transcript variant 1, mRNA [NM_003633]	chr5	73924255	73924314	-	TTGTTTACTAAGCATGTGCCGTCGTAGGTATTAGTGCTAGTCTCAAATAGGTGCTTCCCC					Detected	Not Detected	6.12625	4.07071	1.8417	0.881036	Up	7.04107	6.16003	NM_003633	8507	ENC1	ectodermal-neural cortex 1 (with BTB domain)		Homo sapiens ectodermal-neural cortex 1 (with BTB domain) (ENC1), transcript variant 1, mRNA [NM_003633]	chr5	73924255	73924314	-	TTGTTTACTAAGCATGTGCCGTCGTAGGTATTAGTGCTAGTCTCAAATAGGTGCTTCCCC					Detected	Detected	7.04107	6.16003
A_23_P46725	2.08755	1.06181	Up	6.63476	5.57295	NM_025209	80314	EPC1	enhancer of polycomb homolog 1 (Drosophila)		Homo sapiens enhancer of polycomb homolog 1 (Drosophila) (EPC1), transcript variant 1, mRNA [NM_025209]	chr10	32557909	32557968	-	CCTGGGGACTTGATTAGGTGCTATGCATCAGTAGCATTTTGAATGCAAGGGATGATGGAA	GO:0000122,GO:0005634,GO:0005654,GO:0006351,GO:0031965,GO:0032777,GO:0035267,GO:0035886,GO:0040008,GO:0043967,GO:0043968,GO:0045814,GO:0045892,GO:0045893,GO:0045944,GO:0070317	negative regulation of transcription from RNA polymerase II promoter|nucleus|nucleoplasm|transcription, DNA-templated|nuclear membrane|Piccolo NuA4 histone acetyltransferase complex|NuA4 histone acetyltransferase complex|vascular smooth muscle cell differentiation|regulation of growth|histone H4 acetylation|histone H2A acetylation|negative regulation of gene expression, epigenetic|negative regula…			Detected	Detected	6.63476	5.57295	1.87516	0.907015	Up	6.63148	5.72446	NM_025209	80314	EPC1	enhancer of polycomb homolog 1 (Drosophila)		Homo sapiens enhancer of polycomb homolog 1 (Drosophila) (EPC1), transcript variant 1, mRNA [NM_025209]	chr10	32557909	32557968	-	CCTGGGGACTTGATTAGGTGCTATGCATCAGTAGCATTTTGAATGCAAGGGATGATGGAA	GO:0000122,GO:0005634,GO:0005654,GO:0006351,GO:0031965,GO:0032777,GO:0035267,GO:0035886,GO:0040008,GO:0043967,GO:0043968,GO:0045814,GO:0045892,GO:0045893,GO:0045944,GO:0070317	negative regulation of transcription from RNA polymerase II promoter|nucleus|nucleoplasm|transcription, DNA-templated|nuclear membrane|Piccolo NuA4 histone acetyltransferase complex|NuA4 histone acetyltransferase complex|vascular smooth muscle cell differentiation|regulation of growth|histone H4 acetylation|histone H2A acetylation|negative regulation of gene expression, epigenetic|negative regula…			Detected	Detected	6.63148	5.72446
A_33_P3429864	2.47246	1.30595	Up	4.39481	3.08886	NM_014964	22905	EPN2	epsin 2	ENST00000395618	Homo sapiens epsin 2 (EPN2), transcript variant 2, mRNA [NM_014964]	chr17	19237459	19237518	+	TTCCTCTCTGACACCACTGGGCCCTGCAATGATGAACATGGTGGGCAGTGTGGGTATACC	GO:0005829,GO:0006897,GO:0008289,GO:0030128,GO:0043231,GO:0045296,GO:0061024	cytosol|endocytosis|lipid binding|clathrin coat of endocytic vesicle|intracellular membrane-bounded organelle|cadherin binding|membrane organization	path:hsa04144	Endocytosis	Detected	Not Detected	4.39481	3.08886	1.65177	0.724014	Up	4.74427	4.02026	NM_014964	22905	EPN2	epsin 2	ENST00000395618	Homo sapiens epsin 2 (EPN2), transcript variant 2, mRNA [NM_014964]	chr17	19237459	19237518	+	TTCCTCTCTGACACCACTGGGCCCTGCAATGATGAACATGGTGGGCAGTGTGGGTATACC	GO:0005829,GO:0006897,GO:0008289,GO:0030128,GO:0043231,GO:0045296,GO:0061024	cytosol|endocytosis|lipid binding|clathrin coat of endocytic vesicle|intracellular membrane-bounded organelle|cadherin binding|membrane organization	path:hsa04144	Endocytosis	Detected	Detected	4.74427	4.02026
A_33_P3371752	1.71765	0.780439	Up	7.88467	7.10423		2060	EPS15	epidermal growth factor receptor pathway substrate 15	ENST00000371727	epidermal growth factor receptor pathway substrate 15 [Source:HGNC Symbol;Acc:HGNC:3419] [ENST00000371727]	chr1	51923208	51923267	-	TGAATTTCATGTTTAGACTTGGGTCCCATCCCCAAGATAGGATAATATTCCAGAATCTGG			path:hsa04144	Endocytosis	Detected	Detected	7.88467	7.10423	1.9366	0.953523	Up	8.28107	7.32755		2060	EPS15	epidermal growth factor receptor pathway substrate 15	ENST00000371727	epidermal growth factor receptor pathway substrate 15 [Source:HGNC Symbol;Acc:HGNC:3419] [ENST00000371727]	chr1	51923208	51923267	-	TGAATTTCATGTTTAGACTTGGGTCCCATCCCCAAGATAGGATAATATTCCAGAATCTGG			path:hsa04144	Endocytosis	Detected	Detected	8.28107	7.32755
A_19_P00316375	2.68409	1.42443	Up	5.26	3.83557		90459	ERI1	exoribonuclease 1	ENST00000520332	exoribonuclease 1 [Source:HGNC Symbol;Acc:HGNC:23994] [ENST00000520332]	chr8	8957444	8957503	+	ATGTCAGCTCGTTGTAGAACCACATCGATGAAGACCAAGATGGTAAAGATGAAAAATTGT	GO:0000175,GO:0005634,GO:0005654,GO:0005730,GO:0005737,GO:0006259,GO:0006364,GO:0008408,GO:0019843,GO:0031047,GO:0031125,GO:0043022,GO:0046872,GO:0071204,GO:0071207	3'-5'-exoribonuclease activity|nucleus|nucleoplasm|nucleolus|cytoplasm|DNA metabolic process|rRNA processing|3'-5' exonuclease activity|rRNA binding|gene silencing by RNA|rRNA 3'-end processing|ribosome binding|metal ion binding|histone pre-mRNA 3'end processing complex|histone pre-mRNA stem-loop binding			Detected	Not Detected	5.26	3.83557	2.25099	1.17056	Up	4.90964	3.73908		90459	ERI1	exoribonuclease 1	ENST00000520332	exoribonuclease 1 [Source:HGNC Symbol;Acc:HGNC:23994] [ENST00000520332]	chr8	8957444	8957503	+	ATGTCAGCTCGTTGTAGAACCACATCGATGAAGACCAAGATGGTAAAGATGAAAAATTGT	GO:0000175,GO:0005634,GO:0005654,GO:0005730,GO:0005737,GO:0006259,GO:0006364,GO:0008408,GO:0019843,GO:0031047,GO:0031125,GO:0043022,GO:0046872,GO:0071204,GO:0071207	3'-5'-exoribonuclease activity|nucleus|nucleoplasm|nucleolus|cytoplasm|DNA metabolic process|rRNA processing|3'-5' exonuclease activity|rRNA binding|gene silencing by RNA|rRNA 3'-end processing|ribosome binding|metal ion binding|histone pre-mRNA 3'end processing complex|histone pre-mRNA stem-loop binding			Detected	Not Detected	4.90964	3.73908
A_33_P3277437	2.23286	1.1589	Up	5.58486	4.42596	NM_001142725	112479	ERI2	ERI1 exoribonuclease family member 2	ENST00000563117	Homo sapiens ERI1 exoribonuclease family member 2 (ERI2), transcript variant 1, mRNA [NM_001142725]	chr16	20809049	20809108	-	GACAGAAATTTAAGTATTTCCACCAAAAATTCTTTGAGACTCAGGCCTTCAATGAGGAAT	GO:0003676,GO:0004527,GO:0006259,GO:0008270	nucleic acid binding|exonuclease activity|DNA metabolic process|zinc ion binding			Detected	Not Detected	5.58486	4.42596	2.23326	1.15915	Up	5.71994	4.56079	NM_001142725	112479	ERI2	ERI1 exoribonuclease family member 2	ENST00000563117	Homo sapiens ERI1 exoribonuclease family member 2 (ERI2), transcript variant 1, mRNA [NM_001142725]	chr16	20809049	20809108	-	GACAGAAATTTAAGTATTTCCACCAAAAATTCTTTGAGACTCAGGCCTTCAATGAGGAAT	GO:0003676,GO:0004527,GO:0006259,GO:0008270	nucleic acid binding|exonuclease activity|DNA metabolic process|zinc ion binding			Detected	Detected	5.71994	4.56079
A_23_P170088	3.6254	1.85814	Up	5.3768	3.51866	NR_104599	54932	EXD3	exonuclease 3'-5' domain containing 3		Homo sapiens exonuclease 3'-5' domain containing 3 (EXD3), transcript variant 4, non-coding RNA [NR_104599]	chr9	140287035	140287094	-	ATCCTTTCTGTGCTGCTTTAGGCATCTGCCCTTACGTGGTTCGTGTCCAGCTCTGTCAAC	GO:0003676,GO:0005634,GO:0005737,GO:0008408,GO:0046872	nucleic acid binding|nucleus|cytoplasm|3'-5' exonuclease activity|metal ion binding			Detected	Not Detected	5.3768	3.51866	1.74376	0.802199	Up	5.01963	4.21743	NR_104599	54932	EXD3	exonuclease 3'-5' domain containing 3		Homo sapiens exonuclease 3'-5' domain containing 3 (EXD3), transcript variant 4, non-coding RNA [NR_104599]	chr9	140287035	140287094	-	ATCCTTTCTGTGCTGCTTTAGGCATCTGCCCTTACGTGGTTCGTGTCCAGCTCTGTCAAC	GO:0003676,GO:0005634,GO:0005737,GO:0008408,GO:0046872	nucleic acid binding|nucleus|cytoplasm|3'-5' exonuclease activity|metal ion binding			Detected	Detected	5.01963	4.21743
A_23_P403335	2.71135	1.43901	Up	7.56584	6.12683	NM_015065	23086	EXPH5	exophilin 5	ENST00000525344	Homo sapiens exophilin 5 (EXPH5), mRNA [NM_015065]	chr11	108379800	108379859	-	TGCTTCTTCCGGTCCACACCCTATACTCATGACATTAAATAAAAGGTAGGGATGATAACA	GO:0003334,GO:0005768,GO:0006886,GO:0017137,GO:0045921,GO:0050714,GO:0071985	keratinocyte development|endosome|intracellular protein transport|Rab GTPase binding|positive regulation of exocytosis|positive regulation of protein secretion|multivesicular body sorting pathway			Detected	Detected	7.56584	6.12683	1.84203	0.881298	Up	8.12655	7.24526	NM_015065	23086	EXPH5	exophilin 5	ENST00000525344	Homo sapiens exophilin 5 (EXPH5), mRNA [NM_015065]	chr11	108379800	108379859	-	TGCTTCTTCCGGTCCACACCCTATACTCATGACATTAAATAAAAGGTAGGGATGATAACA	GO:0003334,GO:0005768,GO:0006886,GO:0017137,GO:0045921,GO:0050714,GO:0071985	keratinocyte development|endosome|intracellular protein transport|Rab GTPase binding|positive regulation of exocytosis|positive regulation of protein secretion|multivesicular body sorting pathway			Detected	Detected	8.12655	7.24526
A_33_P3252281	2.24988	1.16984	Up	5.74566	4.57582	NM_004100	2070	EYA4	EYA transcriptional coactivator and phosphatase 4		Homo sapiens EYA transcriptional coactivator and phosphatase 4 (EYA4), transcript variant 1, mRNA [NM_004100]	chr6	133852598	133852657	+	GTGCCTTATTGTAAACCAGTTTGAAAAATGTTCTGTAACTAAAGTGGGTTTTCGGCTATT	GO:0004725,GO:0005634,GO:0005737,GO:0006281,GO:0006351,GO:0006355,GO:0007275,GO:0007601,GO:0007605,GO:0009653,GO:0016576,GO:0030154,GO:0045739,GO:0046872,GO:2001240	protein tyrosine phosphatase activity|nucleus|cytoplasm|DNA repair|transcription, DNA-templated|regulation of transcription, DNA-templated|multicellular organism development|visual perception|sensory perception of sound|anatomical structure morphogenesis|histone dephosphorylation|cell differentiation|positive regulation of DNA repair|metal ion binding|negative regulation of extrinsic apoptotic si…			Detected	Not Detected	5.74566	4.57582	1.97371	0.980909	Up	6.46095	5.48004	NM_004100	2070	EYA4	EYA transcriptional coactivator and phosphatase 4		Homo sapiens EYA transcriptional coactivator and phosphatase 4 (EYA4), transcript variant 1, mRNA [NM_004100]	chr6	133852598	133852657	+	GTGCCTTATTGTAAACCAGTTTGAAAAATGTTCTGTAACTAAAGTGGGTTTTCGGCTATT	GO:0004725,GO:0005634,GO:0005737,GO:0006281,GO:0006351,GO:0006355,GO:0007275,GO:0007601,GO:0007605,GO:0009653,GO:0016576,GO:0030154,GO:0045739,GO:0046872,GO:2001240	protein tyrosine phosphatase activity|nucleus|cytoplasm|DNA repair|transcription, DNA-templated|regulation of transcription, DNA-templated|multicellular organism development|visual perception|sensory perception of sound|anatomical structure morphogenesis|histone dephosphorylation|cell differentiation|positive regulation of DNA repair|metal ion binding|negative regulation of extrinsic apoptotic si…			Detected	Detected	6.46095	5.48004
A_33_P3232955	2.06333	1.04497	Up	4.56625	3.52128	NM_003950	9002	F2RL3	coagulation factor II (thrombin) receptor-like 3	ENST00000248076	Homo sapiens coagulation factor II (thrombin) receptor-like 3 (F2RL3), mRNA [NM_003950]	chr19	17002771	17002830	+	ACCTTGACCCTGGACTTCTGGCCTGCAGAACTGTGAGACAATAAACTCTCATTGTTTTAA			path:hsa04015,path:hsa04080,path:hsa04610,path:hsa04611,path:hsa05200	Rap1 signaling pathway|Neuroactive ligand-receptor interaction|Complement and coagulation cascades|Platelet activation|Pathways in cancer	Detected	Not Detected	4.56625	3.52128	1.6973	0.763241	Up	4.64487	3.88163	NM_003950	9002	F2RL3	coagulation factor II (thrombin) receptor-like 3	ENST00000248076	Homo sapiens coagulation factor II (thrombin) receptor-like 3 (F2RL3), mRNA [NM_003950]	chr19	17002771	17002830	+	ACCTTGACCCTGGACTTCTGGCCTGCAGAACTGTGAGACAATAAACTCTCATTGTTTTAA			path:hsa04015,path:hsa04080,path:hsa04610,path:hsa04611,path:hsa05200	Rap1 signaling pathway|Neuroactive ligand-receptor interaction|Complement and coagulation cascades|Platelet activation|Pathways in cancer	Detected	Not Detected	4.64487	3.88163
A_33_P3226832	1.70832	0.772582	Up	14.6412	13.8686	NM_001993	2152	F3	coagulation factor III (thromboplastin, tissue factor)	ENST00000370207	Homo sapiens coagulation factor III (thromboplastin, tissue factor) (F3), transcript variant 1, mRNA [NM_001993]	chr1	94995080	94995139	-	CCTAATATGCTTTACAATCTGCACTTTAACTGACTTAAGTGGCATTAAACATTTGAGAGC			path:hsa04610,path:hsa04933	Complement and coagulation cascades|AGE-RAGE signaling pathway in diabetic complications	Detected	Detected	14.6412	13.8686	1.62031	0.696267	Up	15.3022	14.6059	NM_001993	2152	F3	coagulation factor III (thromboplastin, tissue factor)	ENST00000370207	Homo sapiens coagulation factor III (thromboplastin, tissue factor) (F3), transcript variant 1, mRNA [NM_001993]	chr1	94995080	94995139	-	CCTAATATGCTTTACAATCTGCACTTTAACTGACTTAAGTGGCATTAAACATTTGAGAGC			path:hsa04610,path:hsa04933	Complement and coagulation cascades|AGE-RAGE signaling pathway in diabetic complications	Detected	Detected	15.3022	14.6059
A_23_P334864	2.75773	1.46348	Up	7.03163	5.56815	NM_173822	285172	FAM126B	family with sequence similarity 126, member B	ENST00000286181	Homo sapiens family with sequence similarity 126, member B (FAM126B), mRNA [NM_173822]	chr2	201844482	201844541	-	TAACTTTTCTGGGTCTCAGGCTCTGATGTTTGAAAAAGAAGGGAATATATTGGGTTTTAA	GO:0005622,GO:0005829,GO:0005886	intracellular|cytosol|plasma membrane			Detected	Detected	7.03163	5.56815	1.83612	0.876661	Up	6.91902	6.04236	NM_173822	285172	FAM126B	family with sequence similarity 126, member B	ENST00000286181	Homo sapiens family with sequence similarity 126, member B (FAM126B), mRNA [NM_173822]	chr2	201844482	201844541	-	TAACTTTTCTGGGTCTCAGGCTCTGATGTTTGAAAAAGAAGGGAATATATTGGGTTTTAA	GO:0005622,GO:0005829,GO:0005886	intracellular|cytosol|plasma membrane			Detected	Detected	6.91902	6.04236
A_32_P233938	2.37613	1.24861	Up	5.81661	4.568	NM_001040057	257415	FAM133B	family with sequence similarity 133, member B		Homo sapiens family with sequence similarity 133, member B (FAM133B), transcript variant 2, mRNA [NM_001040057]	chr7	92191430	92191489	-	TTAGAATTATTCCTGGACTATTCAGTAGCCACTCAGATGCCACTGTGTGAAAGGGCCATA	GO:0003723	RNA binding			Detected	Not Detected	5.81661	4.568	1.74004	0.799121	Up	6.04489	5.24577	NM_001040057	257415	FAM133B	family with sequence similarity 133, member B		Homo sapiens family with sequence similarity 133, member B (FAM133B), transcript variant 2, mRNA [NM_001040057]	chr7	92191430	92191489	-	TTAGAATTATTCCTGGACTATTCAGTAGCCACTCAGATGCCACTGTGTGAAAGGGCCATA	GO:0003723	RNA binding			Detected	Detected	6.04489	5.24577
A_23_P136460	1.59199	0.670828	Up	7.1985	6.52768	NM_016603	51306	FAM13B	family with sequence similarity 13, member B	ENST00000033079	Homo sapiens family with sequence similarity 13, member B (FAM13B), transcript variant 1, mRNA [NM_016603]	chr5	137274240	137274299	-	ATAAAGAAAAGCACTAAATCCTGCCCTTTTTGTGTGGTTTCCTTTTGATACAACTAGGTT	GO:0005096,GO:0005829,GO:0007165,GO:0051056	GTPase activator activity|cytosol|signal transduction|regulation of small GTPase mediated signal transduction			Detected	Detected	7.1985	6.52768	1.62258	0.698287	Up	7.45581	6.75752	NM_016603	51306	FAM13B	family with sequence similarity 13, member B	ENST00000033079	Homo sapiens family with sequence similarity 13, member B (FAM13B), transcript variant 1, mRNA [NM_016603]	chr5	137274240	137274299	-	ATAAAGAAAAGCACTAAATCCTGCCCTTTTTGTGTGGTTTCCTTTTGATACAACTAGGTT	GO:0005096,GO:0005829,GO:0007165,GO:0051056	GTPase activator activity|cytosol|signal transduction|regulation of small GTPase mediated signal transduction			Detected	Detected	7.45581	6.75752
A_33_P3299766	1.63163	0.706315	Up	6.52922	5.82291		57700	FAM160B1	family with sequence similarity 160, member B1	ENST00000369246	family with sequence similarity 160, member B1 [Source:HGNC Symbol;Acc:HGNC:29320] [ENST00000369246]	chr10	116593165	116593224	+	AGTTCCTGATCCACACCATGTTCTTGGGCATTAGTACATGCATTAATGTCTTACGAATAA					Detected	Detected	6.52922	5.82291	1.50112	0.586037	Up	6.78458	6.19854		57700	FAM160B1	family with sequence similarity 160, member B1	ENST00000369246	family with sequence similarity 160, member B1 [Source:HGNC Symbol;Acc:HGNC:29320] [ENST00000369246]	chr10	116593165	116593224	+	AGTTCCTGATCCACACCATGTTCTTGGGCATTAGTACATGCATTAATGTCTTACGAATAA					Detected	Detected	6.78458	6.19854
A_33_P3397147	1.53914	0.622126	Up	6.02684	5.40472	NM_001009993	130074	FAM168B	family with sequence similarity 168, member B	ENST00000389915	Homo sapiens family with sequence similarity 168, member B (FAM168B), mRNA [NM_001009993]	chr2	131829429	131829488	-	GCAGCAGCTCCTGCCTATTCTCCTAACATGTATCCTGGAGCGAATCCTACCTTCCAAACA	GO:0005886,GO:0016021,GO:0030424,GO:0048471,GO:0070062	plasma membrane|integral component of membrane|axon|perinuclear region of cytoplasm|extracellular exosome			Detected	Detected	6.02684	5.40472	1.79801	0.846399	Up	6.47722	5.63082	NM_001009993	130074	FAM168B	family with sequence similarity 168, member B	ENST00000389915	Homo sapiens family with sequence similarity 168, member B (FAM168B), mRNA [NM_001009993]	chr2	131829429	131829488	-	GCAGCAGCTCCTGCCTATTCTCCTAACATGTATCCTGGAGCGAATCCTACCTTCCAAACA	GO:0005886,GO:0016021,GO:0030424,GO:0048471,GO:0070062	plasma membrane|integral component of membrane|axon|perinuclear region of cytoplasm|extracellular exosome			Detected	Detected	6.47722	5.63082
A_23_P423074	1.5356	0.618806	Up	8.42277	7.80396	NM_015566	26049	FAM169A	family with sequence similarity 169, member A	ENST00000510609	Homo sapiens family with sequence similarity 169, member A (FAM169A), transcript variant 1, mRNA [NM_015566]	chr5	74076015	74076074	-	AAGGGCTTCAATCATATTGGAGGCTTCAATCATCCTTTGATTTGTACTGAGTACTGGTTG	GO:0005637	nuclear inner membrane			Detected	Detected	8.42277	7.80396	1.53526	0.618486	Up	8.32392	7.70543	NM_015566	26049	FAM169A	family with sequence similarity 169, member A	ENST00000510609	Homo sapiens family with sequence similarity 169, member A (FAM169A), transcript variant 1, mRNA [NM_015566]	chr5	74076015	74076074	-	AAGGGCTTCAATCATATTGGAGGCTTCAATCATCCTTTGATTTGTACTGAGTACTGGTTG	GO:0005637	nuclear inner membrane			Detected	Detected	8.32392	7.70543
A_32_P84242	1.5385	0.621522	Up	7.54333	6.92181	NM_015566	26049	FAM169A	family with sequence similarity 169, member A	ENST00000510609	Homo sapiens family with sequence similarity 169, member A (FAM169A), transcript variant 1, mRNA [NM_015566]	chr5	74073752	74073811	-	AGAAAGGCTTACCTTCTGTCATCAAGTGATTGTATCATCCTGGATCGTCATTTCCAAGGA	GO:0005637	nuclear inner membrane			Detected	Detected	7.54333	6.92181	2.03422	1.02448	Up	7.79947	6.77499	NM_015566	26049	FAM169A	family with sequence similarity 169, member A	ENST00000510609	Homo sapiens family with sequence similarity 169, member A (FAM169A), transcript variant 1, mRNA [NM_015566]	chr5	74073752	74073811	-	AGAAAGGCTTACCTTCTGTCATCAAGTGATTGTATCATCCTGGATCGTCATTTCCAAGGA	GO:0005637	nuclear inner membrane			Detected	Detected	7.79947	6.77499
A_33_P3234138	1.92984	0.948478	Up	4.51639	3.56791	NR_036433	131909	FAM172BP	family with sequence similarity 172, member B pseudogene		Homo sapiens family with sequence similarity 172, member B, pseudogene (FAM172BP), non-coding RNA [NR_036433]	chr3	101242655	101242714	+	CTTTGTGTGTTTATGTTTTTTGTTAAAATTTGTTGTACTCCCTGTTCACCAGGTCTGAAG					Detected	Not Detected	4.51639	3.56791	2.85821	1.51511	Up	4.68468	3.16957	NR_036433	131909	FAM172BP	family with sequence similarity 172, member B pseudogene		Homo sapiens family with sequence similarity 172, member B, pseudogene (FAM172BP), non-coding RNA [NR_036433]	chr3	101242655	101242714	+	CTTTGTGTGTTTATGTTTTTTGTTAAAATTTGTTGTACTCCCTGTTCACCAGGTCTGAAG					Detected	Not Detected	4.68468	3.16957
A_33_P3226202	1.96914	0.977569	Up	7.53551	6.55794	NM_015091	23116	FAM179B	family with sequence similarity 179, member B	ENST00000361577	Homo sapiens family with sequence similarity 179, member B (FAM179B), mRNA [NM_015091]	chr14	45543533	45543592	+	CAGGTCTTCTATAGCTTTTTTCAGAATTCATGGGCTTACAAGTACTGTATGCATCTTTAA	GO:0005737,GO:0005929,GO:0031116,GO:0035082,GO:0036064,GO:1905515	cytoplasm|cilium|positive regulation of microtubule polymerization|axoneme assembly|ciliary basal body|non-motile cilium assembly			Detected	Detected	7.53551	6.55794	1.64307	0.71639	Up	7.95827	7.24189	NM_015091	23116	FAM179B	family with sequence similarity 179, member B	ENST00000361577	Homo sapiens family with sequence similarity 179, member B (FAM179B), mRNA [NM_015091]	chr14	45543533	45543592	+	CAGGTCTTCTATAGCTTTTTTCAGAATTCATGGGCTTACAAGTACTGTATGCATCTTTAA	GO:0005737,GO:0005929,GO:0031116,GO:0035082,GO:0036064,GO:1905515	cytoplasm|cilium|positive regulation of microtubule polymerization|axoneme assembly|ciliary basal body|non-motile cilium assembly			Detected	Detected	7.95827	7.24189
A_33_P3321432	1.60257	0.680385	Up	8.15204	7.47166	NM_016613	51313	FAM198B	family with sequence similarity 198, member B	ENST00000393807	Homo sapiens family with sequence similarity 198, member B (FAM198B), transcript variant 2, mRNA [NM_016613]	chr4	159046156	159046215	-	GCATTTCAAATGCACTCCGATTATGCTGTGGTTTTATTCACATAAGCACAATATGTGTTT	GO:0000139,GO:0005794,GO:0016021	Golgi membrane|Golgi apparatus|integral component of membrane			Detected	Detected	8.15204	7.47166	1.7831	0.834386	Up	7.79527	6.96088	NM_016613	51313	FAM198B	family with sequence similarity 198, member B	ENST00000393807	Homo sapiens family with sequence similarity 198, member B (FAM198B), transcript variant 2, mRNA [NM_016613]	chr4	159046156	159046215	-	GCATTTCAAATGCACTCCGATTATGCTGTGGTTTTATTCACATAAGCACAATATGTGTTT	GO:0000139,GO:0005794,GO:0016021	Golgi membrane|Golgi apparatus|integral component of membrane			Detected	Detected	7.79527	6.96088
A_23_P6651	1.76696	0.821273	Up	4.58267	3.7614	NM_015224	23272	FAM208A	family with sequence similarity 208, member A	ENST00000431842	Homo sapiens family with sequence similarity 208, member A (FAM208A), transcript variant 2, mRNA [NM_015224]	chr3	56654591	56654650	-	GGGACAATTTTCTAGTTCTGTAGAGGGAAAAACATCTGAGTCAACATTTTCAAATGCAGA	GO:0003723,GO:0005654,GO:0005694,GO:0006351,GO:0006355	RNA binding|nucleoplasm|chromosome|transcription, DNA-templated|regulation of transcription, DNA-templated			Detected	Not Detected	4.58267	3.7614	2.45192	1.29391	Up	4.84418	3.55026	NM_015224	23272	FAM208A	family with sequence similarity 208, member A	ENST00000431842	Homo sapiens family with sequence similarity 208, member A (FAM208A), transcript variant 2, mRNA [NM_015224]	chr3	56654591	56654650	-	GGGACAATTTTCTAGTTCTGTAGAGGGAAAAACATCTGAGTCAACATTTTCAAATGCAGA	GO:0003723,GO:0005654,GO:0005694,GO:0006351,GO:0006355	RNA binding|nucleoplasm|chromosome|transcription, DNA-templated|regulation of transcription, DNA-templated			Detected	Not Detected	4.84418	3.55026
A_21_P0000195	2.00327	1.00236	Up	9.42305	8.42069	NM_017782	54906	FAM208B	family with sequence similarity 208, member B	ENST00000328090	Homo sapiens family with sequence similarity 208, member B (FAM208B), mRNA [NM_017782]	chr10	5805605	5805664	+	CCAAGCAAAAAACATTTGTAAGATACACGGTATCTATTTGGAGCAACGGTTTTTGTAACT	GO:0005634,GO:0005654,GO:0005829	nucleus|nucleoplasm|cytosol			Detected	Detected	9.42305	8.42069	1.65064	0.72303	Up	9.80197	9.07894	NM_017782	54906	FAM208B	family with sequence similarity 208, member B	ENST00000328090	Homo sapiens family with sequence similarity 208, member B (FAM208B), mRNA [NM_017782]	chr10	5805605	5805664	+	CCAAGCAAAAAACATTTGTAAGATACACGGTATCTATTTGGAGCAACGGTTTTTGTAACT	GO:0005634,GO:0005654,GO:0005829	nucleus|nucleoplasm|cytosol			Detected	Detected	9.80197	9.07894
A_24_P898945	1.6249	0.700352	Up	8.12405	7.4237	NM_001098801	125228	FAM210A	family with sequence similarity 210, member A	ENST00000402563	Homo sapiens family with sequence similarity 210, member A (FAM210A), transcript variant 1, mRNA [NM_001098801]	chr18	13663515	13663574	-	GCTAAGCAAATTGATATTTGAAATGAAAGATGGATTAGGTGAGAGACTTAGTTTATTCAG	GO:0005739,GO:0016021	mitochondrion|integral component of membrane			Detected	Detected	8.12405	7.4237	1.78775	0.838148	Up	8.35849	7.52034	NM_001098801	125228	FAM210A	family with sequence similarity 210, member A	ENST00000402563	Homo sapiens family with sequence similarity 210, member A (FAM210A), transcript variant 1, mRNA [NM_001098801]	chr18	13663515	13663574	-	GCTAAGCAAATTGATATTTGAAATGAAAGATGGATTAGGTGAGAGACTTAGTTTATTCAG	GO:0005739,GO:0016021	mitochondrion|integral component of membrane			Detected	Detected	8.35849	7.52034
A_23_P127279	1.81764	0.862066	Up	8.329	7.46694	NM_019054	54537	FAM35A	family with sequence similarity 35, member A	ENST00000298784	Homo sapiens family with sequence similarity 35, member A (FAM35A), mRNA [NM_019054]	chr10	88950741	88950800	+	TGCTACATTCCAGGCATTGTACTAAGTATGGGGAACCACAGAGAAGACATTCCCTCAGAA					Detected	Detected	8.329	7.46694	1.68428	0.752131	Up	8.06178	7.30965	NM_019054	54537	FAM35A	family with sequence similarity 35, member A	ENST00000298784	Homo sapiens family with sequence similarity 35, member A (FAM35A), mRNA [NM_019054]	chr10	88950741	88950800	+	TGCTACATTCCAGGCATTGTACTAAGTATGGGGAACCACAGAGAAGACATTCCCTCAGAA					Detected	Detected	8.06178	7.30965
A_22_P00006292	1.56423	0.645454	Up	9.02592	8.38047	NM_001010872	222584	FAM83B	family with sequence similarity 83, member B		Homo sapiens family with sequence similarity 83, member B (FAM83B), mRNA [NM_001010872]	chr6	54809539	54809598	+	GGGATGCAAAGTAGAATTGCTTTACATTGACTATATATGTGACATGTACGTTGCTGTTTT	GO:0005154,GO:0005737,GO:0007173,GO:0008283,GO:0016020,GO:0019901,GO:0036312,GO:0036313	epidermal growth factor receptor binding|cytoplasm|epidermal growth factor receptor signaling pathway|cell proliferation|membrane|protein kinase binding|phosphatidylinositol 3-kinase regulatory subunit binding|phosphatidylinositol 3-kinase catalytic subunit binding			Detected	Detected	9.02592	8.38047	1.74373	0.802176	Up	9.31862	8.51644	NM_001010872	222584	FAM83B	family with sequence similarity 83, member B		Homo sapiens family with sequence similarity 83, member B (FAM83B), mRNA [NM_001010872]	chr6	54809539	54809598	+	GGGATGCAAAGTAGAATTGCTTTACATTGACTATATATGTGACATGTACGTTGCTGTTTT	GO:0005154,GO:0005737,GO:0007173,GO:0008283,GO:0016020,GO:0019901,GO:0036312,GO:0036313	epidermal growth factor receptor binding|cytoplasm|epidermal growth factor receptor signaling pathway|cell proliferation|membrane|protein kinase binding|phosphatidylinositol 3-kinase regulatory subunit binding|phosphatidylinositol 3-kinase catalytic subunit binding			Detected	Detected	9.31862	8.51644
A_33_P3378772	2.87095	1.52153	Up	5.52667	4.00514	NM_173611	283742	FAM98B	family with sequence similarity 98, member B	ENST00000397609	Homo sapiens family with sequence similarity 98, member B (FAM98B), mRNA [NM_173611]	chr15	38773570	38773629	+	ACATCTACTTGCTGCTCGTGAAGATCTATCCAAGATCATTAGGACAAGTAGTGGCACCAG	GO:0003723,GO:0005634,GO:0005654,GO:0005737,GO:0006388,GO:0006479,GO:0008276,GO:0008284,GO:0010628,GO:0042802,GO:0043231,GO:0072669	RNA binding|nucleus|nucleoplasm|cytoplasm|tRNA splicing, via endonucleolytic cleavage and ligation|protein methylation|protein methyltransferase activity|positive regulation of cell proliferation|positive regulation of gene expression|identical protein binding|intracellular membrane-bounded organelle|tRNA-splicing ligase complex			Detected	Not Detected	5.52667	4.00514	3.92732	1.97355	Up	5.07978	3.10623	NM_173611	283742	FAM98B	family with sequence similarity 98, member B	ENST00000397609	Homo sapiens family with sequence similarity 98, member B (FAM98B), mRNA [NM_173611]	chr15	38773570	38773629	+	ACATCTACTTGCTGCTCGTGAAGATCTATCCAAGATCATTAGGACAAGTAGTGGCACCAG	GO:0003723,GO:0005634,GO:0005654,GO:0005737,GO:0006388,GO:0006479,GO:0008276,GO:0008284,GO:0010628,GO:0042802,GO:0043231,GO:0072669	RNA binding|nucleus|nucleoplasm|cytoplasm|tRNA splicing, via endonucleolytic cleavage and ligation|protein methylation|protein methyltransferase activity|positive regulation of cell proliferation|positive regulation of gene expression|identical protein binding|intracellular membrane-bounded organelle|tRNA-splicing ligase complex			Detected	Not Detected	5.07978	3.10623
A_24_P278460	2.08374	1.05918	Up	8.398	7.33882	NM_032228	84188	FAR1	fatty acyl CoA reductase 1	ENST00000354817	Homo sapiens fatty acyl CoA reductase 1 (FAR1), mRNA [NM_032228]	chr11	13753079	13753138	+	ACCCATGGAACAATATGCTTAGGATTACAGGAAGCAGTCCTTACTTACACTTCTTGTCTG	GO:0005777,GO:0005778,GO:0005779,GO:0005782,GO:0008611,GO:0010025,GO:0016491,GO:0035336,GO:0046474,GO:0080019,GO:0102965	peroxisome|peroxisomal membrane|integral component of peroxisomal membrane|peroxisomal matrix|ether lipid biosynthetic process|wax biosynthetic process|oxidoreductase activity|long-chain fatty-acyl-CoA metabolic process|glycerophospholipid biosynthetic process|fatty-acyl-CoA reductase (alcohol-forming) activity|alcohol-forming fatty acyl-CoA reductase activity	path:hsa04146	Peroxisome	Detected	Detected	8.398	7.33882	1.78932	0.839409	Up	8.52244	7.68304	NM_032228	84188	FAR1	fatty acyl CoA reductase 1	ENST00000354817	Homo sapiens fatty acyl CoA reductase 1 (FAR1), mRNA [NM_032228]	chr11	13753079	13753138	+	ACCCATGGAACAATATGCTTAGGATTACAGGAAGCAGTCCTTACTTACACTTCTTGTCTG	GO:0005777,GO:0005778,GO:0005779,GO:0005782,GO:0008611,GO:0010025,GO:0016491,GO:0035336,GO:0046474,GO:0080019,GO:0102965	peroxisome|peroxisomal membrane|integral component of peroxisomal membrane|peroxisomal matrix|ether lipid biosynthetic process|wax biosynthetic process|oxidoreductase activity|long-chain fatty-acyl-CoA metabolic process|glycerophospholipid biosynthetic process|fatty-acyl-CoA reductase (alcohol-forming) activity|alcohol-forming fatty acyl-CoA reductase activity	path:hsa04146	Peroxisome	Detected	Detected	8.52244	7.68304
A_33_P3841368	2.7554	1.46226	Up	7.33933	5.87707		26260	FBXO25	F-box protein 25	ENST00000382824	F-box protein 25 [Source:HGNC Symbol;Acc:HGNC:13596] [ENST00000382824]	chr8	427881	427940	+	CCCAATTTTGGCCTGTATTTCACTTGCCAACCCGATTTATACTTTTGTATCTATTTGACA	GO:0003779,GO:0005634,GO:0016567,GO:0019005	actin binding|nucleus|protein ubiquitination|SCF ubiquitin ligase complex	path:hsa04068	FoxO signaling pathway	Detected	Detected	7.33933	5.87707	1.67064	0.740398	Up	8.29951	7.55911		26260	FBXO25	F-box protein 25	ENST00000382824	F-box protein 25 [Source:HGNC Symbol;Acc:HGNC:13596] [ENST00000382824]	chr8	427881	427940	+	CCCAATTTTGGCCTGTATTTCACTTGCCAACCCGATTTATACTTTTGTATCTATTTGACA	GO:0003779,GO:0005634,GO:0016567,GO:0019005	actin binding|nucleus|protein ubiquitination|SCF ubiquitin ligase complex	path:hsa04068	FoxO signaling pathway	Detected	Detected	8.29951	7.55911
A_33_P3383871	2.574	1.36401	Up	8.03181	6.6678	NM_020177	56929	FEM1C	fem-1 homolog c (C. elegans)	ENST00000274457	Homo sapiens fem-1 homolog c (C. elegans) (FEM1C), mRNA [NM_020177]	chr5	114856629	114856688	-	GCCAGCTAATAAATTGTCACACAATGGAAAATCATATGCCACAACATTCATTGTAAGGTT	GO:0005654,GO:0005829,GO:0016567,GO:0043687	nucleoplasm|cytosol|protein ubiquitination|post-translational protein modification			Detected	Detected	8.03181	6.6678	1.90107	0.926809	Up	7.94728	7.02047	NM_020177	56929	FEM1C	fem-1 homolog c (C. elegans)	ENST00000274457	Homo sapiens fem-1 homolog c (C. elegans) (FEM1C), mRNA [NM_020177]	chr5	114856629	114856688	-	GCCAGCTAATAAATTGTCACACAATGGAAAATCATATGCCACAACATTCATTGTAAGGTT	GO:0005654,GO:0005829,GO:0016567,GO:0043687	nucleoplasm|cytosol|protein ubiquitination|post-translational protein modification			Detected	Detected	7.94728	7.02047
A_23_P124570	3.93572	1.97663	Up	5.91322	3.93659	NM_005246	2241	FER	fer (fps/fes related) tyrosine kinase	ENST00000618353	Homo sapiens fer (fps/fes related) tyrosine kinase (FER), mRNA [NM_005246]	chr5	108436176	108516462	+	TGCTGCTGGTATGTTGTATCTCGAGAGTAAAAACTGTATACACAGGGACCTTGCTGCAAG	GO:0000226,GO:0000278,GO:0001932,GO:0004713,GO:0004715,GO:0005154,GO:0005524,GO:0005634,GO:0005737,GO:0005829,GO:0005856,GO:0005938,GO:0006468,GO:0006935,GO:0007155,GO:0007260,GO:0008157,GO:0008283,GO:0008284,GO:0008289,GO:0010591,GO:0010762,GO:0018108,GO:0019221,GO:0030054,GO:0030154,GO:0030335,GO:0030838,GO:0031234,GO:0031532,GO:0032496,GO:0032869,GO:0033007,GO:0034446,GO:0034614,GO:0035426,GO:…	microtubule cytoskeleton organization|mitotic cell cycle|regulation of protein phosphorylation|protein tyrosine kinase activity|non-membrane spanning protein tyrosine kinase activity|epidermal growth factor receptor binding|ATP binding|nucleus|cytoplasm|cytosol|cytoskeleton|cell cortex|protein phosphorylation|chemotaxis|cell adhesion|tyrosine phosphorylation of STAT protein|protein phosphatase 1 …	path:hsa04520	Adherens junction	Detected	Not Detected	5.91322	3.93659	2.33258	1.22193	Up	6.43046	5.20853	NM_005246	2241	FER	fer (fps/fes related) tyrosine kinase	ENST00000618353	Homo sapiens fer (fps/fes related) tyrosine kinase (FER), mRNA [NM_005246]	chr5	108436176	108516462	+	TGCTGCTGGTATGTTGTATCTCGAGAGTAAAAACTGTATACACAGGGACCTTGCTGCAAG	GO:0000226,GO:0000278,GO:0001932,GO:0004713,GO:0004715,GO:0005154,GO:0005524,GO:0005634,GO:0005737,GO:0005829,GO:0005856,GO:0005938,GO:0006468,GO:0006935,GO:0007155,GO:0007260,GO:0008157,GO:0008283,GO:0008284,GO:0008289,GO:0010591,GO:0010762,GO:0018108,GO:0019221,GO:0030054,GO:0030154,GO:0030335,GO:0030838,GO:0031234,GO:0031532,GO:0032496,GO:0032869,GO:0033007,GO:0034446,GO:0034614,GO:0035426,GO:…	microtubule cytoskeleton organization|mitotic cell cycle|regulation of protein phosphorylation|protein tyrosine kinase activity|non-membrane spanning protein tyrosine kinase activity|epidermal growth factor receptor binding|ATP binding|nucleus|cytoplasm|cytosol|cytoskeleton|cell cortex|protein phosphorylation|chemotaxis|cell adhesion|tyrosine phosphorylation of STAT protein|protein phosphatase 1 …	path:hsa04520	Adherens junction	Detected	Detected	6.43046	5.20853
A_33_P3404588	1.56441	0.645621	Up	5.79628	5.15066	NM_139241	121512	FGD4	FYVE, RhoGEF and PH domain containing 4	ENST00000395740	Homo sapiens FYVE, RhoGEF and PH domain containing 4 (FGD4), mRNA [NM_139241]	chr12	32764149	32764208	+	ATAAAAGAAGGACAGATCCTCAAACTAGCTGCTCGGAACACTTCAGCACAAGAACGCTAC	GO:0001726,GO:0003779,GO:0005085,GO:0005089,GO:0005737,GO:0005794,GO:0005829,GO:0005856,GO:0007010,GO:0007186,GO:0008360,GO:0030027,GO:0030036,GO:0030175,GO:0031267,GO:0035023,GO:0043065,GO:0043087,GO:0046847,GO:0046872,GO:0051056	ruffle|actin binding|guanyl-nucleotide exchange factor activity|Rho guanyl-nucleotide exchange factor activity|cytoplasm|Golgi apparatus|cytosol|cytoskeleton|cytoskeleton organization|G-protein coupled receptor signaling pathway|regulation of cell shape|lamellipodium|actin cytoskeleton organization|filopodium|small GTPase binding|regulation of Rho protein signal transduction|positive regulation o…			Detected	Detected	5.79628	5.15066	1.55139	0.633562	Up	5.89251	5.25895	NM_139241	121512	FGD4	FYVE, RhoGEF and PH domain containing 4	ENST00000395740	Homo sapiens FYVE, RhoGEF and PH domain containing 4 (FGD4), mRNA [NM_139241]	chr12	32764149	32764208	+	ATAAAAGAAGGACAGATCCTCAAACTAGCTGCTCGGAACACTTCAGCACAAGAACGCTAC	GO:0001726,GO:0003779,GO:0005085,GO:0005089,GO:0005737,GO:0005794,GO:0005829,GO:0005856,GO:0007010,GO:0007186,GO:0008360,GO:0030027,GO:0030036,GO:0030175,GO:0031267,GO:0035023,GO:0043065,GO:0043087,GO:0046847,GO:0046872,GO:0051056	ruffle|actin binding|guanyl-nucleotide exchange factor activity|Rho guanyl-nucleotide exchange factor activity|cytoplasm|Golgi apparatus|cytosol|cytoskeleton|cytoskeleton organization|G-protein coupled receptor signaling pathway|regulation of cell shape|lamellipodium|actin cytoskeleton organization|filopodium|small GTPase binding|regulation of Rho protein signal transduction|positive regulation o…			Detected	Detected	5.89251	5.25895
A_32_P104478	3.05877	1.61295	Up	7.77537	6.16242	NM_018351	55785	FGD6	FYVE, RhoGEF and PH domain containing 6	ENST00000343958	Homo sapiens FYVE, RhoGEF and PH domain containing 6 (FGD6), mRNA [NM_018351]	chr12	95470682	95470741	-	CAACTTGCTCTTTCATATGAGTTGGTCATAGCATGTAAGAACCAATCTTGAAATATCGTT	GO:0001726,GO:0005085,GO:0005089,GO:0005737,GO:0005794,GO:0005856,GO:0007010,GO:0008360,GO:0030027,GO:0030036,GO:0031267,GO:0035023,GO:0043087,GO:0046847,GO:0046872	ruffle|guanyl-nucleotide exchange factor activity|Rho guanyl-nucleotide exchange factor activity|cytoplasm|Golgi apparatus|cytoskeleton|cytoskeleton organization|regulation of cell shape|lamellipodium|actin cytoskeleton organization|small GTPase binding|regulation of Rho protein signal transduction|regulation of GTPase activity|filopodium assembly|metal ion binding			Detected	Detected	7.77537	6.16242	1.88646	0.915681	Up	8.13589	7.22021	NM_018351	55785	FGD6	FYVE, RhoGEF and PH domain containing 6	ENST00000343958	Homo sapiens FYVE, RhoGEF and PH domain containing 6 (FGD6), mRNA [NM_018351]	chr12	95470682	95470741	-	CAACTTGCTCTTTCATATGAGTTGGTCATAGCATGTAAGAACCAATCTTGAAATATCGTT	GO:0001726,GO:0005085,GO:0005089,GO:0005737,GO:0005794,GO:0005856,GO:0007010,GO:0008360,GO:0030027,GO:0030036,GO:0031267,GO:0035023,GO:0043087,GO:0046847,GO:0046872	ruffle|guanyl-nucleotide exchange factor activity|Rho guanyl-nucleotide exchange factor activity|cytoplasm|Golgi apparatus|cytoskeleton|cytoskeleton organization|regulation of cell shape|lamellipodium|actin cytoskeleton organization|small GTPase binding|regulation of Rho protein signal transduction|regulation of GTPase activity|filopodium assembly|metal ion binding			Detected	Detected	8.13589	7.22021
A_33_P3379886	13.9901	3.80633	Up	5.68163	1.8753	NM_002006	2247	FGF2	fibroblast growth factor 2 (basic)	ENST00000614010	Homo sapiens fibroblast growth factor 2 (basic) (FGF2), mRNA [NM_002006]	chr4	123819317	123819376	+	TTTTATGTAAAAATGTAATTGCTTTTCATGAGTAGTATGAATAAAATTGATTAGTTTGTG			path:hsa01521,path:hsa04010,path:hsa04014,path:hsa04015,path:hsa04151,path:hsa04550,path:hsa04810,path:hsa05167,path:hsa05200,path:hsa05205,path:hsa05218,path:hsa05224,path:hsa05226	EGFR tyrosine kinase inhibitor resistance|MAPK signaling pathway|Ras signaling pathway|Rap1 signaling pathway|PI3K-Akt signaling pathway|Signaling pathways regulating pluripotency of stem cells|Regulation of actin cytoskeleton|Kaposi sarcoma-associated herpesvirus infection|Pathways in cancer|Proteoglycans in cancer|Melanoma|Breast cancer|Gastric cancer	Detected	Not Detected	5.68163	1.8753	5.87664	2.55499	Up	4.83438	2.27938	NM_002006	2247	FGF2	fibroblast growth factor 2 (basic)	ENST00000614010	Homo sapiens fibroblast growth factor 2 (basic) (FGF2), mRNA [NM_002006]	chr4	123819317	123819376	+	TTTTATGTAAAAATGTAATTGCTTTTCATGAGTAGTATGAATAAAATTGATTAGTTTGTG			path:hsa01521,path:hsa04010,path:hsa04014,path:hsa04015,path:hsa04151,path:hsa04550,path:hsa04810,path:hsa05167,path:hsa05200,path:hsa05205,path:hsa05218,path:hsa05224,path:hsa05226	EGFR tyrosine kinase inhibitor resistance|MAPK signaling pathway|Ras signaling pathway|Rap1 signaling pathway|PI3K-Akt signaling pathway|Signaling pathways regulating pluripotency of stem cells|Regulation of actin cytoskeleton|Kaposi sarcoma-associated herpesvirus infection|Pathways in cancer|Proteoglycans in cancer|Melanoma|Breast cancer|Gastric cancer	Detected	Not Detected	4.83438	2.27938
A_33_P3419696	3.39642	1.76401	Up	7.77287	6.00886	NM_002006	2247	FGF2	fibroblast growth factor 2 (basic)	ENST00000614010	Homo sapiens fibroblast growth factor 2 (basic) (FGF2), mRNA [NM_002006]	chr4	123819331	123819390	+	GTAATTGCTTTTCATGAGTAGTATGAATAAAATTGATTAGTTTGTGTTTTCTTGTCTCCC			path:hsa01521,path:hsa04010,path:hsa04014,path:hsa04015,path:hsa04151,path:hsa04550,path:hsa04810,path:hsa05167,path:hsa05200,path:hsa05205,path:hsa05218,path:hsa05224,path:hsa05226	EGFR tyrosine kinase inhibitor resistance|MAPK signaling pathway|Ras signaling pathway|Rap1 signaling pathway|PI3K-Akt signaling pathway|Signaling pathways regulating pluripotency of stem cells|Regulation of actin cytoskeleton|Kaposi sarcoma-associated herpesvirus infection|Pathways in cancer|Proteoglycans in cancer|Melanoma|Breast cancer|Gastric cancer	Detected	Detected	7.77287	6.00886	4.64304	2.21507	Up	7.72671	5.51164	NM_002006	2247	FGF2	fibroblast growth factor 2 (basic)	ENST00000614010	Homo sapiens fibroblast growth factor 2 (basic) (FGF2), mRNA [NM_002006]	chr4	123819331	123819390	+	GTAATTGCTTTTCATGAGTAGTATGAATAAAATTGATTAGTTTGTGTTTTCTTGTCTCCC			path:hsa01521,path:hsa04010,path:hsa04014,path:hsa04015,path:hsa04151,path:hsa04550,path:hsa04810,path:hsa05167,path:hsa05200,path:hsa05205,path:hsa05218,path:hsa05224,path:hsa05226	EGFR tyrosine kinase inhibitor resistance|MAPK signaling pathway|Ras signaling pathway|Rap1 signaling pathway|PI3K-Akt signaling pathway|Signaling pathways regulating pluripotency of stem cells|Regulation of actin cytoskeleton|Kaposi sarcoma-associated herpesvirus infection|Pathways in cancer|Proteoglycans in cancer|Melanoma|Breast cancer|Gastric cancer	Detected	Detected	7.72671	5.51164
A_23_P20484	6.61074	2.72481	Up	5.21793	2.49312	NM_201553	2267	FGL1	fibrinogen-like 1		Homo sapiens fibrinogen-like 1 (FGL1), transcript variant 4, mRNA [NM_201553]	chr8	17722055	17722114	-	CAAATGTAATTTAATTGCTGCTGTTGGGCTTTCGTTTCTGCAATTCAGCTTTGTTTAAAG					Detected	Not Detected	5.21793	2.49312	1.60247	0.680296	Up	5.80508	5.12478	NM_201553	2267	FGL1	fibrinogen-like 1		Homo sapiens fibrinogen-like 1 (FGL1), transcript variant 4, mRNA [NM_201553]	chr8	17722055	17722114	-	CAAATGTAATTTAATTGCTGCTGTTGGGCTTTCGTTTCTGCAATTCAGCTTTGTTTAAAG					Detected	Detected	5.80508	5.12478
A_23_P252052	3.95728	1.98451	Up	5.99582	4.01131	NM_182909	11259	FILIP1L	filamin A interacting protein 1-like		Homo sapiens filamin A interacting protein 1-like (FILIP1L), transcript variant 1, mRNA [NM_182909]	chr3	99567351	99567410	-	ACCGGCAGTCATCATGGCAGTTTCAGCGTTCAAACAGCAATAGCTCAAGTGTGATAACTA	GO:0005634,GO:0005737,GO:0016020	nucleus|cytoplasm|membrane			Detected	Not Detected	5.99582	4.01131	2.19052	1.13128	Up	6.85246	5.72119	NM_182909	11259	FILIP1L	filamin A interacting protein 1-like		Homo sapiens filamin A interacting protein 1-like (FILIP1L), transcript variant 1, mRNA [NM_182909]	chr3	99567351	99567410	-	ACCGGCAGTCATCATGGCAGTTTCAGCGTTCAAACAGCAATAGCTCAAGTGTGATAACTA	GO:0005634,GO:0005737,GO:0016020	nucleus|cytoplasm|membrane			Detected	Detected	6.85246	5.72119
A_23_P150693	1.67246	0.741971	Up	13.6995	12.9575	NM_014344	24147	FJX1	four jointed box 1 (Drosophila)	ENST00000317811	Homo sapiens four jointed box 1 (Drosophila) (FJX1), mRNA [NM_014344]	chr11	35642109	35642168	+	ACTCATTCCTGACCTCTTGTCATTTTGGCCTGAAGGCTACAAATTCAGGGTCAGCTGTAT	GO:0005615,GO:0007267,GO:0010842	extracellular space|cell-cell signaling|retina layer formation			Detected	Detected	13.6995	12.9575	1.56708	0.64808	Up	14.1268	13.4787	NM_014344	24147	FJX1	four jointed box 1 (Drosophila)	ENST00000317811	Homo sapiens four jointed box 1 (Drosophila) (FJX1), mRNA [NM_014344]	chr11	35642109	35642168	+	ACTCATTCCTGACCTCTTGTCATTTTGGCCTGAAGGCTACAAATTCAGGGTCAGCTGTAT	GO:0005615,GO:0007267,GO:0010842	extracellular space|cell-cell signaling|retina layer formation			Detected	Detected	14.1268	13.4787
A_23_P215341	1.71219	0.775842	Up	10.203	9.4272	NM_017946	55033	FKBP14	FK506 binding protein 14, 22 kDa	ENST00000222803	Homo sapiens FK506 binding protein 14, 22 kDa (FKBP14), transcript variant 1, mRNA [NM_017946]	chr7	30053821	30053880	-	TCTGCTTGAGGACCAGAGGAAAATGGTTGTTGGACCTGACTTGTTAATGGCTACTGCTTT	GO:0003755,GO:0005509,GO:0005528,GO:0005737,GO:0005788,GO:0036498,GO:0061077	peptidyl-prolyl cis-trans isomerase activity|calcium ion binding|FK506 binding|cytoplasm|endoplasmic reticulum lumen|IRE1-mediated unfolded protein response|chaperone-mediated protein folding			Detected	Detected	10.203	9.4272	1.50073	0.585665	Up	10.463	9.87731	NM_017946	55033	FKBP14	FK506 binding protein 14, 22 kDa	ENST00000222803	Homo sapiens FK506 binding protein 14, 22 kDa (FKBP14), transcript variant 1, mRNA [NM_017946]	chr7	30053821	30053880	-	TCTGCTTGAGGACCAGAGGAAAATGGTTGTTGGACCTGACTTGTTAATGGCTACTGCTTT	GO:0003755,GO:0005509,GO:0005528,GO:0005737,GO:0005788,GO:0036498,GO:0061077	peptidyl-prolyl cis-trans isomerase activity|calcium ion binding|FK506 binding|cytoplasm|endoplasmic reticulum lumen|IRE1-mediated unfolded protein response|chaperone-mediated protein folding			Detected	Detected	10.463	9.87731
A_33_P3335740	5.89692	2.55996	Up	5.17089	2.61093	NR_026891	55056	FLJ10038	uncharacterized protein FLJ10038	ENST00000615671	Homo sapiens uncharacterized protein FLJ10038 (FLJ10038), long non-coding RNA [NR_026891]	chr15	50641264	50641323	-	GGGTAAGGTTTACCACAAGATGAGTTATTTTGGGTTTCAGAAGTTTTTTGGATTTTTGGA					Detected	Not Detected	5.17089	2.61093	2.23486	1.16018	Up	5.4712	4.31102	NR_026891	55056	FLJ10038	uncharacterized protein FLJ10038	ENST00000615671	Homo sapiens uncharacterized protein FLJ10038 (FLJ10038), long non-coding RNA [NR_026891]	chr15	50641264	50641323	-	GGGTAAGGTTTACCACAAGATGAGTTATTTTGGGTTTCAGAAGTTTTTTGGATTTTTGGA					Detected	Detected	5.4712	4.31102
A_33_P3777165	1.55467	0.636608	Up	4.60113	3.96452		152048	FLJ31715	uncharacterized FLJ31715		Homo sapiens cDNA clone IMAGE:3831619. [BC022164]	chr3	37283712	37283771	-	ACCTGGGCTAAGTCCTCTTATATCTCGTAGTGAACACCTTATGTATGTAAGGTGTCCCCA					Detected	Not Detected	4.60113	3.96452	2.35608	1.23639	Up	5.30709	4.07071		152048	FLJ31715	uncharacterized FLJ31715		Homo sapiens cDNA clone IMAGE:3831619. [BC022164]	chr3	37283712	37283771	-	ACCTGGGCTAAGTCCTCTTATATCTCGTAGTGAACACCTTATGTATGTAAGGTGTCCCCA					Detected	Detected	5.30709	4.07071
A_33_P3354796	9.45807	3.24155	Up	5.27134	2.0298	NR_024492	645644	FLJ42627	uncharacterized LOC645644		Homo sapiens uncharacterized LOC645644 (FLJ42627), long non-coding RNA [NR_024492]	chr16	2604061	2604120	-	CACTTTTAAGCATCAATTGTGAAATAAAAAGCCCGAGCAAAAGCCCTCTTTGAGCGTGAA					Detected	Not Detected	5.27134	2.0298	1.74971	0.807113	Up	5.0265	4.21939	NR_024492	645644	FLJ42627	uncharacterized LOC645644		Homo sapiens uncharacterized LOC645644 (FLJ42627), long non-coding RNA [NR_024492]	chr16	2604061	2604120	-	CACTTTTAAGCATCAATTGTGAAATAAAAAGCCCGAGCAAAAGCCCTCTTTGAGCGTGAA					Detected	Detected	5.0265	4.21939
A_33_P3363188	2.33366	1.22259	Up	6.59409	5.3715	NR_033856	644316	FLJ43315	asparagine synthetase pseudogene		Homo sapiens asparagine synthetase pseudogene (FLJ43315), non-coding RNA [NR_033856]	chrUn_gl000211	91828	91887	+	TTCTGCTAACAAGAAACTGTTCCTGGGCAGAGATACATAAGGAGTCAGACCTTTGTTTAA					Detected	Detected	6.59409	5.3715	2.57555	1.36488	Up	8.07485	6.70997	NR_033856	644316	FLJ43315	asparagine synthetase pseudogene		Homo sapiens asparagine synthetase pseudogene (FLJ43315), non-coding RNA [NR_033856]	chrUn_gl000211	91828	91887	+	TTCTGCTAACAAGAAACTGTTCCTGGGCAGAGATACATAAGGAGTCAGACCTTTGTTTAA					Detected	Detected	8.07485	6.70997
A_21_P0010773	2.30507	1.20481	Up	5.6042	4.39939	NR_033856	644316	FLJ43315	asparagine synthetase pseudogene	ENST00000623201	Homo sapiens asparagine synthetase pseudogene (FLJ43315), non-coding RNA [NR_033856]	chrUn_gl000211	86145	86204	+	TCCTGTTTTGAGAATGTTAATGGATACACCAGCTGCTGCTTTAGATTTCACCCATTGGCG					Detected	Not Detected	5.6042	4.39939	2.01978	1.01419	Up	6.54114	5.52694	NR_033856	644316	FLJ43315	asparagine synthetase pseudogene	ENST00000623201	Homo sapiens asparagine synthetase pseudogene (FLJ43315), non-coding RNA [NR_033856]	chrUn_gl000211	86145	86204	+	TCCTGTTTTGAGAATGTTAATGGATACACCAGCTGCTGCTTTAGATTTCACCCATTGGCG					Detected	Detected	6.54114	5.52694
A_33_P3805085	1.89022	0.91855	Up	7.67854	6.75999	NM_133372	96459	FNIP1	folliculin interacting protein 1	ENST00000615660	Homo sapiens folliculin interacting protein 1 (FNIP1), transcript variant 1, mRNA [NM_133372]	chr5	130979066	130979125	-	CTTATCTGGTCTAAGAGACTTTTAATGCTAGTAGTAAAGTTGGTTTCTGCTTTCATTGAC			path:hsa04150	mTOR signaling pathway	Detected	Detected	7.67854	6.75999	1.73695	0.796557	Up	7.90096	7.10441	NM_133372	96459	FNIP1	folliculin interacting protein 1	ENST00000615660	Homo sapiens folliculin interacting protein 1 (FNIP1), transcript variant 1, mRNA [NM_133372]	chr5	130979066	130979125	-	CTTATCTGGTCTAAGAGACTTTTAATGCTAGTAGTAAAGTTGGTTTCTGCTTTCATTGAC			path:hsa04150	mTOR signaling pathway	Detected	Detected	7.90096	7.10441
A_32_P119248	2.03389	1.02424	Up	5.50528	4.48103	NM_207305	2298	FOXD4	forkhead box D4		Homo sapiens forkhead box D4 (FOXD4), mRNA [NM_207305]	chr9	116490	116549	-	GTACTATGAACGTGAGTGGGGTATTTTGTTCTGGCATTAAAAGAAAAACAAGCAAGCAAA	GO:0000981,GO:0003700,GO:0005634,GO:0006351,GO:0008301,GO:0009653,GO:0030154,GO:0043565	RNA polymerase II transcription factor activity, sequence-specific DNA binding|DNA binding transcription factor activity|nucleus|transcription, DNA-templated|DNA binding, bending|anatomical structure morphogenesis|cell differentiation|sequence-specific DNA binding			Detected	Not Detected	5.50528	4.48103	2.06646	1.04716	Up	6.07548	5.02833	NM_207305	2298	FOXD4	forkhead box D4		Homo sapiens forkhead box D4 (FOXD4), mRNA [NM_207305]	chr9	116490	116549	-	GTACTATGAACGTGAGTGGGGTATTTTGTTCTGGCATTAAAAGAAAAACAAGCAAGCAAA	GO:0000981,GO:0003700,GO:0005634,GO:0006351,GO:0008301,GO:0009653,GO:0030154,GO:0043565	RNA polymerase II transcription factor activity, sequence-specific DNA binding|DNA binding transcription factor activity|nucleus|transcription, DNA-templated|DNA binding, bending|anatomical structure morphogenesis|cell differentiation|sequence-specific DNA binding			Detected	Detected	6.07548	5.02833
A_33_P3278475	1.75625	0.8125	Up	9.18963	8.37713	NM_002158	3344	FOXN2	forkhead box N2	ENST00000340553	Homo sapiens forkhead box N2 (FOXN2), mRNA [NM_002158]	chr2	48606257	48606316	+	GTCACAAGTGAACCACTTCTCAGTTGCCAATCTTTGCTCATATTAAAAACAACTTACAAA	GO:0003700,GO:0005634,GO:0006351,GO:0030154,GO:0035914,GO:0043231,GO:0043565,GO:0045893	DNA binding transcription factor activity|nucleus|transcription, DNA-templated|cell differentiation|skeletal muscle cell differentiation|intracellular membrane-bounded organelle|sequence-specific DNA binding|positive regulation of transcription, DNA-templated			Detected	Detected	9.18963	8.37713	1.51358	0.59796	Up	9.27638	8.67842	NM_002158	3344	FOXN2	forkhead box N2	ENST00000340553	Homo sapiens forkhead box N2 (FOXN2), mRNA [NM_002158]	chr2	48606257	48606316	+	GTCACAAGTGAACCACTTCTCAGTTGCCAATCTTTGCTCATATTAAAAACAACTTACAAA	GO:0003700,GO:0005634,GO:0006351,GO:0030154,GO:0035914,GO:0043231,GO:0043565,GO:0045893	DNA binding transcription factor activity|nucleus|transcription, DNA-templated|cell differentiation|skeletal muscle cell differentiation|intracellular membrane-bounded organelle|sequence-specific DNA binding|positive regulation of transcription, DNA-templated			Detected	Detected	9.27638	8.67842
A_23_P155257	1.70045	0.765919	Up	10.7561	9.99018	NM_032682	27086	FOXP1	forkhead box P1		Homo sapiens forkhead box P1 (FOXP1), transcript variant 1, mRNA [NM_032682]	chr3	71008408	71008467	-	CAACCACAGTCCAGATTTTGACCATGACAGAGATTACGAAGATGAACCAGTAAACGAGGA	GO:0000122,GO:0000978,GO:0001078,GO:0001701,GO:0002053,GO:0002329,GO:0002639,GO:0002903,GO:0003677,GO:0003682,GO:0003700,GO:0003705,GO:0005634,GO:0005654,GO:0005737,GO:0006351,GO:0007507,GO:0007519,GO:0008045,GO:0008134,GO:0010595,GO:0021517,GO:0021756,GO:0030316,GO:0030324,GO:0032496,GO:0032680,GO:0033152,GO:0033574,GO:0035926,GO:0036035,GO:0042116,GO:0042117,GO:0042118,GO:0042803,GO:0043621,GO:…	negative regulation of transcription from RNA polymerase II promoter|RNA polymerase II proximal promoter sequence-specific DNA binding|transcriptional repressor activity, RNA polymerase II proximal promoter sequence-specific DNA binding|in utero embryonic development|positive regulation of mesenchymal cell proliferation|pre-B cell differentiation|positive regulation of immunoglobulin production|n…	path:hsa05206	MicroRNAs in cancer	Detected	Detected	10.7561	9.99018	1.73337	0.793579	Up	11.1902	10.3966	NM_032682	27086	FOXP1	forkhead box P1		Homo sapiens forkhead box P1 (FOXP1), transcript variant 1, mRNA [NM_032682]	chr3	71008408	71008467	-	CAACCACAGTCCAGATTTTGACCATGACAGAGATTACGAAGATGAACCAGTAAACGAGGA	GO:0000122,GO:0000978,GO:0001078,GO:0001701,GO:0002053,GO:0002329,GO:0002639,GO:0002903,GO:0003677,GO:0003682,GO:0003700,GO:0003705,GO:0005634,GO:0005654,GO:0005737,GO:0006351,GO:0007507,GO:0007519,GO:0008045,GO:0008134,GO:0010595,GO:0021517,GO:0021756,GO:0030316,GO:0030324,GO:0032496,GO:0032680,GO:0033152,GO:0033574,GO:0035926,GO:0036035,GO:0042116,GO:0042117,GO:0042118,GO:0042803,GO:0043621,GO:…	negative regulation of transcription from RNA polymerase II promoter|RNA polymerase II proximal promoter sequence-specific DNA binding|transcriptional repressor activity, RNA polymerase II proximal promoter sequence-specific DNA binding|in utero embryonic development|positive regulation of mesenchymal cell proliferation|pre-B cell differentiation|positive regulation of immunoglobulin production|n…	path:hsa05206	MicroRNAs in cancer	Detected	Detected	11.1902	10.3966
A_23_P133665	1.78216	0.833627	Up	7.15015	6.31652	NM_002031	2444	FRK	fyn-related Src family tyrosine kinase		Homo sapiens fyn-related Src family tyrosine kinase (FRK), mRNA [NM_002031]	chr6	116263186	116263245	-	TACTCAGTGACTGTTGTAGCATTTTCCTGTTTACTGATTAGAGTGGTTATTCATTATTCC	GO:0000122,GO:0004713,GO:0004715,GO:0005102,GO:0005524,GO:0005576,GO:0005622,GO:0005634,GO:0005829,GO:0006468,GO:0007169,GO:0008285,GO:0016477,GO:0030154,GO:0031234,GO:0035578,GO:0035580,GO:0038083,GO:0043312,GO:0045087,GO:0070062	negative regulation of transcription from RNA polymerase II promoter|protein tyrosine kinase activity|non-membrane spanning protein tyrosine kinase activity|receptor binding|ATP binding|extracellular region|intracellular|nucleus|cytosol|protein phosphorylation|transmembrane receptor protein tyrosine kinase signaling pathway|negative regulation of cell proliferation|cell migration|cell differentia…			Detected	Detected	7.15015	6.31652	1.52154	0.605535	Up	6.71129	6.10575	NM_002031	2444	FRK	fyn-related Src family tyrosine kinase		Homo sapiens fyn-related Src family tyrosine kinase (FRK), mRNA [NM_002031]	chr6	116263186	116263245	-	TACTCAGTGACTGTTGTAGCATTTTCCTGTTTACTGATTAGAGTGGTTATTCATTATTCC	GO:0000122,GO:0004713,GO:0004715,GO:0005102,GO:0005524,GO:0005576,GO:0005622,GO:0005634,GO:0005829,GO:0006468,GO:0007169,GO:0008285,GO:0016477,GO:0030154,GO:0031234,GO:0035578,GO:0035580,GO:0038083,GO:0043312,GO:0045087,GO:0070062	negative regulation of transcription from RNA polymerase II promoter|protein tyrosine kinase activity|non-membrane spanning protein tyrosine kinase activity|receptor binding|ATP binding|extracellular region|intracellular|nucleus|cytosol|protein phosphorylation|transmembrane receptor protein tyrosine kinase signaling pathway|negative regulation of cell proliferation|cell migration|cell differentia…			Detected	Detected	6.71129	6.10575
A_33_P3238815	1.7263	0.787684	Up	7.51968	6.732	NM_001286491	84978	FRMD5	FERM domain containing 5		Homo sapiens FERM domain containing 5 (FRMD5), transcript variant 4, mRNA [NM_001286491]	chr15	44163050	44163109	-	GTTGTTAACCTTCTGTGTGCCAAAAACTCTTAAGTTACATTTTCCTTCAAAGCAATGTAC	GO:0005178,GO:0005200,GO:0005856,GO:0005912,GO:0008092,GO:0016021,GO:0019901,GO:0030334,GO:0031032,GO:0045785,GO:2000146	integrin binding|structural constituent of cytoskeleton|cytoskeleton|adherens junction|cytoskeletal protein binding|integral component of membrane|protein kinase binding|regulation of cell migration|actomyosin structure organization|positive regulation of cell adhesion|negative regulation of cell motility			Detected	Detected	7.51968	6.732	1.6921	0.758818	Up	7.85022	7.09141	NM_001286491	84978	FRMD5	FERM domain containing 5		Homo sapiens FERM domain containing 5 (FRMD5), transcript variant 4, mRNA [NM_001286491]	chr15	44163050	44163109	-	GTTGTTAACCTTCTGTGTGCCAAAAACTCTTAAGTTACATTTTCCTTCAAAGCAATGTAC	GO:0005178,GO:0005200,GO:0005856,GO:0005912,GO:0008092,GO:0016021,GO:0019901,GO:0030334,GO:0031032,GO:0045785,GO:2000146	integrin binding|structural constituent of cytoskeleton|cytoskeleton|adherens junction|cytoskeletal protein binding|integral component of membrane|protein kinase binding|regulation of cell migration|actomyosin structure organization|positive regulation of cell adhesion|negative regulation of cell motility			Detected	Detected	7.85022	7.09141
A_23_P110531	2.54264	1.34632	Up	10.9035	9.55714	NM_013409	10468	FST	follistatin		Homo sapiens follistatin (FST), transcript variant FST344, mRNA [NM_013409]	chr5	52780837	52780896	+	CTGTGAAGATATCCAGTGCACTGGTGGGAAAAAATGTTTATGGGATTTCAAGGTTGGGAG			path:hsa04350	TGF-beta signaling pathway	Detected	Detected	10.9035	9.55714	1.80195	0.849562	Up	11.6234	10.7738	NM_013409	10468	FST	follistatin		Homo sapiens follistatin (FST), transcript variant FST344, mRNA [NM_013409]	chr5	52780837	52780896	+	CTGTGAAGATATCCAGTGCACTGGTGGGAAAAAATGTTTATGGGATTTCAAGGTTGGGAG			path:hsa04350	TGF-beta signaling pathway	Detected	Detected	11.6234	10.7738
A_23_P435833	1.68883	0.75602	Up	5.3487	4.59268	NM_003934	8939	FUBP3	far upstream element (FUSE) binding protein 3	ENST00000487406	Homo sapiens far upstream element (FUSE) binding protein 3 (FUBP3), mRNA [NM_003934]	chr9	133507006	133507376	+	ACCTCATCAAAATACCTTTCCTCCAAGGAGCTCCGGGTGCTTCCCAAACATGGCTGCCAA	GO:0000978,GO:0001077,GO:0003723,GO:0005634,GO:0005737,GO:0006351,GO:0010628,GO:0016020,GO:0045893,GO:0045944	RNA polymerase II proximal promoter sequence-specific DNA binding|transcriptional activator activity, RNA polymerase II proximal promoter sequence-specific DNA binding|RNA binding|nucleus|cytoplasm|transcription, DNA-templated|positive regulation of gene expression|membrane|positive regulation of transcription, DNA-templated|positive regulation of transcription from RNA polymerase II promoter			Detected	Detected	5.3487	4.59268	1.9495	0.963103	Up	5.11249	4.14938	NM_003934	8939	FUBP3	far upstream element (FUSE) binding protein 3	ENST00000487406	Homo sapiens far upstream element (FUSE) binding protein 3 (FUBP3), mRNA [NM_003934]	chr9	133507006	133507376	+	ACCTCATCAAAATACCTTTCCTCCAAGGAGCTCCGGGTGCTTCCCAAACATGGCTGCCAA	GO:0000978,GO:0001077,GO:0003723,GO:0005634,GO:0005737,GO:0006351,GO:0010628,GO:0016020,GO:0045893,GO:0045944	RNA polymerase II proximal promoter sequence-specific DNA binding|transcriptional activator activity, RNA polymerase II proximal promoter sequence-specific DNA binding|RNA binding|nucleus|cytoplasm|transcription, DNA-templated|positive regulation of gene expression|membrane|positive regulation of transcription, DNA-templated|positive regulation of transcription from RNA polymerase II promoter			Detected	Detected	5.11249	4.14938
A_33_P3331237	1.5931	0.671833	Up	6.61191	5.94007		10146	G3BP1	GTPase activating protein (SH3 domain) binding protein 1	ENST00000394123	GTPase activating protein (SH3 domain) binding protein 1 [Source:HGNC Symbol;Acc:HGNC:30292] [ENST00000394123]	chr5	151192282	151192341	+	CCCTTCCTCCAGTGACTGTGCATTTATTTTGTAATAAACTCATTTTGGAATGTTTTAGCA	GO:0003677,GO:0003729,GO:0004386,GO:0004519,GO:0005524,GO:0005634,GO:0005829,GO:0005886,GO:0010494,GO:0090090	DNA binding|mRNA binding|helicase activity|endonuclease activity|ATP binding|nucleus|cytosol|plasma membrane|cytoplasmic stress granule|negative regulation of canonical Wnt signaling pathway			Detected	Detected	6.61191	5.94007	1.79888	0.847096	Up	7.30628	6.45918		10146	G3BP1	GTPase activating protein (SH3 domain) binding protein 1	ENST00000394123	GTPase activating protein (SH3 domain) binding protein 1 [Source:HGNC Symbol;Acc:HGNC:30292] [ENST00000394123]	chr5	151192282	151192341	+	CCCTTCCTCCAGTGACTGTGCATTTATTTTGTAATAAACTCATTTTGGAATGTTTTAGCA	GO:0003677,GO:0003729,GO:0004386,GO:0004519,GO:0005524,GO:0005634,GO:0005829,GO:0005886,GO:0010494,GO:0090090	DNA binding|mRNA binding|helicase activity|endonuclease activity|ATP binding|nucleus|cytosol|plasma membrane|cytoplasmic stress granule|negative regulation of canonical Wnt signaling pathway			Detected	Detected	7.30628	6.45918
A_24_P176255	1.61641	0.692795	Up	8.25154	7.55875	NM_005254	2553	GABPB1	GA binding protein transcription factor, beta subunit 1	ENST00000220429	Homo sapiens GA binding protein transcription factor, beta subunit 1 (GABPB1), transcript variant beta-1, mRNA [NM_005254]	chr15	50569729	50569788	-	TACAGTGATGCAATAGACATGTCTAATGTAACTTCTACTTTTCCTTTTGAAAGCTCAGTG	GO:0003700,GO:0005634,GO:0005654,GO:0006351,GO:0006357,GO:0007005,GO:0036464,GO:0044212,GO:0045944,GO:0046982	DNA binding transcription factor activity|nucleus|nucleoplasm|transcription, DNA-templated|regulation of transcription from RNA polymerase II promoter|mitochondrion organization|cytoplasmic ribonucleoprotein granule|transcription regulatory region DNA binding|positive regulation of transcription from RNA polymerase II promoter|protein heterodimerization activity			Detected	Detected	8.25154	7.55875	1.77349	0.826591	Up	8.76494	7.93835	NM_005254	2553	GABPB1	GA binding protein transcription factor, beta subunit 1	ENST00000220429	Homo sapiens GA binding protein transcription factor, beta subunit 1 (GABPB1), transcript variant beta-1, mRNA [NM_005254]	chr15	50569729	50569788	-	TACAGTGATGCAATAGACATGTCTAATGTAACTTCTACTTTTCCTTTTGAAAGCTCAGTG	GO:0003700,GO:0005634,GO:0005654,GO:0006351,GO:0006357,GO:0007005,GO:0036464,GO:0044212,GO:0045944,GO:0046982	DNA binding transcription factor activity|nucleus|nucleoplasm|transcription, DNA-templated|regulation of transcription from RNA polymerase II promoter|mitochondrion organization|cytoplasmic ribonucleoprotein granule|transcription regulatory region DNA binding|positive regulation of transcription from RNA polymerase II promoter|protein heterodimerization activity			Detected	Detected	8.76494	7.93835
A_23_P88873	1.73646	0.796153	Up	6.09586	5.29971	NM_022041	8139	GAN	gigaxonin		Homo sapiens gigaxonin (GAN), mRNA [NM_022041]	chr16	81413400	81413459	+	TTTTTTCCAGTCTACACCAGGCCTCTCCAAGGAGACAGTTCATTATTTAGGAGTGAATGT					Detected	Detected	6.09586	5.29971	1.8932	0.920825	Up	6.62087	5.70005	NM_022041	8139	GAN	gigaxonin		Homo sapiens gigaxonin (GAN), mRNA [NM_022041]	chr16	81413400	81413459	+	TTTTTTCCAGTCTACACCAGGCCTCTCCAAGGAGACAGTTCATTATTTAGGAGTGAATGT					Detected	Detected	6.62087	5.70005
A_22_P00020986	5.5691	2.47744	Up	4.81921	2.34177	NR_125398	101927167	GATA2-AS1	GATA2 antisense RNA 1		Homo sapiens GATA2 antisense RNA 1 (GATA2-AS1), long non-coding RNA [NR_125398]	chr3	128221098	128221157	+	GACATGCTCTTGGATGGGGAAACTTAATATCAGAAAAATGTCAATTTTCCCATTTTTTCC					Detected	Not Detected	4.81921	2.34177	1.61525	0.691754	Up	4.66816	3.97641	NR_125398	101927167	GATA2-AS1	GATA2 antisense RNA 1		Homo sapiens GATA2 antisense RNA 1 (GATA2-AS1), long non-coding RNA [NR_125398]	chr3	128221098	128221157	+	GACATGCTCTTGGATGGGGAAACTTAATATCAGAAAAATGTCAATTTTCCCATTTTTTCC					Detected	Detected	4.66816	3.97641
A_23_P120062	2.19163	1.13201	Up	8.93241	7.80041	NM_003203	6936	GCFC2	GC-rich sequence DNA-binding factor 2	ENST00000541687	Homo sapiens GC-rich sequence DNA-binding factor 2 (GCFC2), transcript variant 1, mRNA [NM_003203]	chr2	75891547	75891606	-	TCTGTGGTGTTCTAAGGAATTAAATGCACTGGAGCTTTAAGAGCTCAACGTGTTTCCCTT	GO:0000122,GO:0000245,GO:0000398,GO:0000978,GO:0001078,GO:0005634,GO:0005654,GO:0005730,GO:0005829,GO:0006351,GO:0006355,GO:0045892,GO:0071008	negative regulation of transcription from RNA polymerase II promoter|spliceosomal complex assembly|mRNA splicing, via spliceosome|RNA polymerase II proximal promoter sequence-specific DNA binding|transcriptional repressor activity, RNA polymerase II proximal promoter sequence-specific DNA binding|nucleus|nucleoplasm|nucleolus|cytosol|transcription, DNA-templated|regulation of transcription, DNA-t…			Detected	Detected	8.93241	7.80041	1.60915	0.686299	Up	9.07956	8.39326	NM_003203	6936	GCFC2	GC-rich sequence DNA-binding factor 2	ENST00000541687	Homo sapiens GC-rich sequence DNA-binding factor 2 (GCFC2), transcript variant 1, mRNA [NM_003203]	chr2	75891547	75891606	-	TCTGTGGTGTTCTAAGGAATTAAATGCACTGGAGCTTTAAGAGCTCAACGTGTTTCCCTT	GO:0000122,GO:0000245,GO:0000398,GO:0000978,GO:0001078,GO:0005634,GO:0005654,GO:0005730,GO:0005829,GO:0006351,GO:0006355,GO:0045892,GO:0071008	negative regulation of transcription from RNA polymerase II promoter|spliceosomal complex assembly|mRNA splicing, via spliceosome|RNA polymerase II proximal promoter sequence-specific DNA binding|transcriptional repressor activity, RNA polymerase II proximal promoter sequence-specific DNA binding|nucleus|nucleoplasm|nucleolus|cytosol|transcription, DNA-templated|regulation of transcription, DNA-t…			Detected	Detected	9.07956	8.39326
A_23_P145114	2.15344	1.10664	Up	9.96371	8.85707	NM_001498	2729	GCLC	glutamate-cysteine ligase, catalytic subunit	ENST00000616923	Homo sapiens glutamate-cysteine ligase, catalytic subunit (GCLC), transcript variant 1, mRNA [NM_001498]	chr6	53362197	53362256	-	AGAATGCCTGGTTTTCGTTTGCAATTTGCTTGTGTAAATCAGGTTGTAAAAAGGCAGATA			path:hsa00270,path:hsa00480,path:hsa04216	Cysteine and methionine metabolism|Glutathione metabolism|Ferroptosis	Detected	Detected	9.96371	8.85707	1.83102	0.87265	Up	10.2748	9.40219	NM_001498	2729	GCLC	glutamate-cysteine ligase, catalytic subunit	ENST00000616923	Homo sapiens glutamate-cysteine ligase, catalytic subunit (GCLC), transcript variant 1, mRNA [NM_001498]	chr6	53362197	53362256	-	AGAATGCCTGGTTTTCGTTTGCAATTTGCTTGTGTAAATCAGGTTGTAAAAAGGCAGATA			path:hsa00270,path:hsa00480,path:hsa04216	Cysteine and methionine metabolism|Glutathione metabolism|Ferroptosis	Detected	Detected	10.2748	9.40219
A_33_P3422659	2.59527	1.37588	Up	5.09155	3.71566	NM_018972	54332	GDAP1	ganglioside induced differentiation associated protein 1		Homo sapiens ganglioside induced differentiation associated protein 1 (GDAP1), transcript variant 1, mRNA [NM_018972]	chr8	75279274	75279333	+	CTTCATTTAAATATGCACGGTTAAAATGAATAGCGGCCTAAAGAATAACACTGATCTCTC					Detected	Not Detected	5.09155	3.71566	2.09826	1.06919	Up	4.84444	3.77525	NM_018972	54332	GDAP1	ganglioside induced differentiation associated protein 1		Homo sapiens ganglioside induced differentiation associated protein 1 (GDAP1), transcript variant 1, mRNA [NM_018972]	chr8	75279274	75279333	+	CTTCATTTAAATATGCACGGTTAAAATGAATAGCGGCCTAAAGAATAACACTGATCTCTC					Detected	Not Detected	4.84444	3.77525
A_23_P155288	1.68164	0.749866	Up	11.8104	11.0606	NM_024996	85476	GFM1	G elongation factor, mitochondrial 1	ENST00000478254	Homo sapiens G elongation factor, mitochondrial 1 (GFM1), mRNA [NM_024996]	chr3	158409282	158409341	+	TCTAATTGAATCTGCGTGGTTTTGATACTTTGATGGATTCCAGTGGAATAAATTCAGGCT	GO:0003723,GO:0003746,GO:0003924,GO:0005525,GO:0005739,GO:0005759,GO:0070125	RNA binding|translation elongation factor activity|GTPase activity|GTP binding|mitochondrion|mitochondrial matrix|mitochondrial translational elongation			Detected	Detected	11.8104	11.0606	1.526	0.609757	Up	11.6488	11.0391	NM_024996	85476	GFM1	G elongation factor, mitochondrial 1	ENST00000478254	Homo sapiens G elongation factor, mitochondrial 1 (GFM1), mRNA [NM_024996]	chr3	158409282	158409341	+	TCTAATTGAATCTGCGTGGTTTTGATACTTTGATGGATTCCAGTGGAATAAATTCAGGCT	GO:0003723,GO:0003746,GO:0003924,GO:0005525,GO:0005739,GO:0005759,GO:0070125	RNA binding|translation elongation factor activity|GTPase activity|GTP binding|mitochondrion|mitochondrial matrix|mitochondrial translational elongation			Detected	Detected	11.6488	11.0391
A_23_P122662	1.95986	0.970751	Up	11.1728	10.2021	NM_018988	54438	GFOD1	glucose-fructose oxidoreductase domain containing 1	ENST00000612338	Homo sapiens glucose-fructose oxidoreductase domain containing 1 (GFOD1), transcript variant 1, mRNA [NM_018988]	chr6	13363819	13363878	-	CATCCAGCTTTGTGGATTTAGAAAGGAAGCCTTCAGTTCCAATCAGAATCCTCTTTCCTT	GO:0005576,GO:0016491	extracellular region|oxidoreductase activity			Detected	Detected	11.1728	10.2021	1.53838	0.62141	Up	11.3643	10.7428	NM_018988	54438	GFOD1	glucose-fructose oxidoreductase domain containing 1	ENST00000612338	Homo sapiens glucose-fructose oxidoreductase domain containing 1 (GFOD1), transcript variant 1, mRNA [NM_018988]	chr6	13363819	13363878	-	CATCCAGCTTTGTGGATTTAGAAAGGAAGCCTTCAGTTCCAATCAGAATCCTCTTTCCTT	GO:0005576,GO:0016491	extracellular region|oxidoreductase activity			Detected	Detected	11.3643	10.7428
A_23_P345887	3.0983	1.63148	Up	6.71905	5.08757	NM_001244710	2673	GFPT1	glutamine--fructose-6-phosphate transaminase 1	ENST00000361060	Homo sapiens glutamine--fructose-6-phosphate transaminase 1 (GFPT1), transcript variant 1, mRNA [NM_001244710]	chr2	69547447	69547506	-	GAATTCCCAAACCATGTAACACTCATTGAGAATTCCAGATCCATTATATCTAAAGGGCAA	GO:0004360,GO:0005829,GO:0006002,GO:0006047,GO:0006048,GO:0006112,GO:0006487,GO:0006541,GO:0032922,GO:0036498,GO:0070062,GO:0097367	glutamine-fructose-6-phosphate transaminase (isomerizing) activity|cytosol|fructose 6-phosphate metabolic process|UDP-N-acetylglucosamine metabolic process|UDP-N-acetylglucosamine biosynthetic process|energy reserve metabolic process|protein N-linked glycosylation|glutamine metabolic process|circadian regulation of gene expression|IRE1-mediated unfolded protein response|extracellular exosome|carb…	path:hsa00250,path:hsa00520,path:hsa04931	Alanine, aspartate and glutamate metabolism|Amino sugar and nucleotide sugar metabolism|Insulin resistance	Detected	Detected	6.71905	5.08757	1.8828	0.912877	Up	6.61757	5.70469	NM_001244710	2673	GFPT1	glutamine--fructose-6-phosphate transaminase 1	ENST00000361060	Homo sapiens glutamine--fructose-6-phosphate transaminase 1 (GFPT1), transcript variant 1, mRNA [NM_001244710]	chr2	69547447	69547506	-	GAATTCCCAAACCATGTAACACTCATTGAGAATTCCAGATCCATTATATCTAAAGGGCAA	GO:0004360,GO:0005829,GO:0006002,GO:0006047,GO:0006048,GO:0006112,GO:0006487,GO:0006541,GO:0032922,GO:0036498,GO:0070062,GO:0097367	glutamine-fructose-6-phosphate transaminase (isomerizing) activity|cytosol|fructose 6-phosphate metabolic process|UDP-N-acetylglucosamine metabolic process|UDP-N-acetylglucosamine biosynthetic process|energy reserve metabolic process|protein N-linked glycosylation|glutamine metabolic process|circadian regulation of gene expression|IRE1-mediated unfolded protein response|extracellular exosome|carb…	path:hsa00250,path:hsa00520,path:hsa04931	Alanine, aspartate and glutamate metabolism|Amino sugar and nucleotide sugar metabolism|Insulin resistance	Detected	Detected	6.61757	5.70469
A_23_P38408	1.73832	0.797697	Up	9.90296	9.10526	NM_024835	79893	GGNBP2	gametogenetin binding protein 2	ENST00000620927	Homo sapiens gametogenetin binding protein 2 (GGNBP2), mRNA [NM_024835]	chr17	34945927	34945986	+	TATGGCAAAATTTTATCTTAAATCAATGTGATTCTTTCTTGTTTTGGGAGACGGTGGAGG	GO:0005634,GO:0005737,GO:0007283,GO:0008285,GO:0010629,GO:0030154,GO:0031410,GO:0033140,GO:0042532,GO:0060716,GO:0061099	nucleus|cytoplasm|spermatogenesis|negative regulation of cell proliferation|negative regulation of gene expression|cell differentiation|cytoplasmic vesicle|negative regulation of peptidyl-serine phosphorylation of STAT protein|negative regulation of tyrosine phosphorylation of STAT protein|labyrinthine layer blood vessel development|negative regulation of protein tyrosine kinase activity			Detected	Detected	9.90296	9.10526	1.6802	0.748632	Up	10.3465	9.59787	NM_024835	79893	GGNBP2	gametogenetin binding protein 2	ENST00000620927	Homo sapiens gametogenetin binding protein 2 (GGNBP2), mRNA [NM_024835]	chr17	34945927	34945986	+	TATGGCAAAATTTTATCTTAAATCAATGTGATTCTTTCTTGTTTTGGGAGACGGTGGAGG	GO:0005634,GO:0005737,GO:0007283,GO:0008285,GO:0010629,GO:0030154,GO:0031410,GO:0033140,GO:0042532,GO:0060716,GO:0061099	nucleus|cytoplasm|spermatogenesis|negative regulation of cell proliferation|negative regulation of gene expression|cell differentiation|cytoplasmic vesicle|negative regulation of peptidyl-serine phosphorylation of STAT protein|negative regulation of tyrosine phosphorylation of STAT protein|labyrinthine layer blood vessel development|negative regulation of protein tyrosine kinase activity			Detected	Detected	10.3465	9.59787
A_24_P375322	1.69621	0.762317	Up	7.58026	6.81795	NR_003503	645367	GGT8P	gamma-glutamyltransferase 8 pseudogene		Homo sapiens gamma-glutamyltransferase 8 pseudogene (GGT8P), non-coding RNA [NR_003503]	chr2	91969703	91969762	+	ATTAGCGTGTCAACCTTTACCACTGAGGCTGGAAATTGGCATGCCAATACCCTGTCTGTC					Detected	Detected	7.58026	6.81795	1.57905	0.65906	Up	7.54237	6.88331	NR_003503	645367	GGT8P	gamma-glutamyltransferase 8 pseudogene		Homo sapiens gamma-glutamyltransferase 8 pseudogene (GGT8P), non-coding RNA [NR_003503]	chr2	91969703	91969762	+	ATTAGCGTGTCAACCTTTACCACTGAGGCTGGAAATTGGCATGCCAATACCCTGTCTGTC					Detected	Detected	7.54237	6.88331
A_23_P123596	1.56516	0.646308	Up	5.19677	4.55046	NM_000170	2731	GLDC	glycine dehydrogenase (decarboxylating)	ENST00000321612	Homo sapiens glycine dehydrogenase (decarboxylating) (GLDC), mRNA [NM_000170]	chr9	6532749	6532808	-	CTTCCACATGTGCCAGTTGCCTGGATTGGGAGCCATTTTGTGTTTTGCGTAGAAAGTTTT	GO:0004375,GO:0005634,GO:0005739,GO:0005759,GO:0005886,GO:0005960,GO:0006546,GO:0009055,GO:0016594,GO:0016829,GO:0019464,GO:0019899,GO:0030170,GO:0036255,GO:0042803,GO:0070280,GO:1903442,GO:1990830	glycine dehydrogenase (decarboxylating) activity|nucleus|mitochondrion|mitochondrial matrix|plasma membrane|glycine cleavage complex|glycine catabolic process|electron transfer activity|glycine binding|lyase activity|glycine decarboxylation via glycine cleavage system|enzyme binding|pyridoxal phosphate binding|response to methylamine|protein homodimerization activity|pyridoxal binding|response to…	path:hsa00260,path:hsa00630	Glycine, serine and threonine metabolism|Glyoxylate and dicarboxylate metabolism	Detected	Not Detected	5.19677	4.55046	1.57374	0.654201	Up	4.91746	4.26326	NM_000170	2731	GLDC	glycine dehydrogenase (decarboxylating)	ENST00000321612	Homo sapiens glycine dehydrogenase (decarboxylating) (GLDC), mRNA [NM_000170]	chr9	6532749	6532808	-	CTTCCACATGTGCCAGTTGCCTGGATTGGGAGCCATTTTGTGTTTTGCGTAGAAAGTTTT	GO:0004375,GO:0005634,GO:0005739,GO:0005759,GO:0005886,GO:0005960,GO:0006546,GO:0009055,GO:0016594,GO:0016829,GO:0019464,GO:0019899,GO:0030170,GO:0036255,GO:0042803,GO:0070280,GO:1903442,GO:1990830	glycine dehydrogenase (decarboxylating) activity|nucleus|mitochondrion|mitochondrial matrix|plasma membrane|glycine cleavage complex|glycine catabolic process|electron transfer activity|glycine binding|lyase activity|glycine decarboxylation via glycine cleavage system|enzyme binding|pyridoxal phosphate binding|response to methylamine|protein homodimerization activity|pyridoxal binding|response to…	path:hsa00260,path:hsa00630	Glycine, serine and threonine metabolism|Glyoxylate and dicarboxylate metabolism	Detected	Detected	4.91746	4.26326
A_23_P122976	1.60062	0.678633	Up	7.78796	7.10932	NM_002069	2770	GNAI1	guanine nucleotide binding protein (G protein), alpha inhibiting activity polypeptide 1	ENST00000351004	Homo sapiens guanine nucleotide binding protein (G protein), alpha inhibiting activity polypeptide 1 (GNAI1), transcript variant 1, mRNA [NM_002069]	chr7	79848271	79848330	+	AGGTTAGTCTTTCAGTACACGTTACTGGTAAGTAGTTTCCAAGTTACGTGTTGTCACTGG	GO:0000287,GO:0001664,GO:0003924,GO:0004871,GO:0005525,GO:0005634,GO:0005730,GO:0005737,GO:0005765,GO:0005813,GO:0005834,GO:0005886,GO:0006457,GO:0007049,GO:0007186,GO:0007188,GO:0007193,GO:0019003,GO:0030496,GO:0031683,GO:0031821,GO:0032794,GO:0043434,GO:0043949,GO:0045121,GO:0050805,GO:0051301,GO:0060236,GO:0070062,GO:0099738,GO:1904322,GO:1904778	magnesium ion binding|G-protein coupled receptor binding|GTPase activity|signal transducer activity|GTP binding|nucleus|nucleolus|cytoplasm|lysosomal membrane|centrosome|heterotrimeric G-protein complex|plasma membrane|protein folding|cell cycle|G-protein coupled receptor signaling pathway|adenylate cyclase-modulating G-protein coupled receptor signaling pathway|adenylate cyclase-inhibiting G-pro…	path:hsa04015,path:hsa04022,path:hsa04024,path:hsa04062,path:hsa04071,path:hsa04261,path:hsa04360,path:hsa04371,path:hsa04540,path:hsa04611,path:hsa04670,path:hsa04713,path:hsa04723,path:hsa04724,path:hsa04725,path:hsa04726,path:hsa04727,path:hsa04728,path:hsa04730,path:hsa04914,path:hsa04915,path:hsa04916,path:hsa04921,path:hsa04923,path:hsa04924,path:hsa04926,path:hsa04928,path:hsa04934,path:hs…	Rap1 signaling pathway|cGMP-PKG signaling pathway|cAMP signaling pathway|Chemokine signaling pathway|Sphingolipid signaling pathway|Adrenergic signaling in cardiomyocytes|Axon guidance|Apelin signaling pathway|Gap junction|Platelet activation|Leukocyte transendothelial migration|Circadian entrainment|Retrograde endocannabinoid signaling|Glutamatergic synapse|Cholinergic synapse|Serotonergic synap…	Detected	Detected	7.78796	7.10932	1.73725	0.796809	Up	8.55141	7.7546	NM_002069	2770	GNAI1	guanine nucleotide binding protein (G protein), alpha inhibiting activity polypeptide 1	ENST00000351004	Homo sapiens guanine nucleotide binding protein (G protein), alpha inhibiting activity polypeptide 1 (GNAI1), transcript variant 1, mRNA [NM_002069]	chr7	79848271	79848330	+	AGGTTAGTCTTTCAGTACACGTTACTGGTAAGTAGTTTCCAAGTTACGTGTTGTCACTGG	GO:0000287,GO:0001664,GO:0003924,GO:0004871,GO:0005525,GO:0005634,GO:0005730,GO:0005737,GO:0005765,GO:0005813,GO:0005834,GO:0005886,GO:0006457,GO:0007049,GO:0007186,GO:0007188,GO:0007193,GO:0019003,GO:0030496,GO:0031683,GO:0031821,GO:0032794,GO:0043434,GO:0043949,GO:0045121,GO:0050805,GO:0051301,GO:0060236,GO:0070062,GO:0099738,GO:1904322,GO:1904778	magnesium ion binding|G-protein coupled receptor binding|GTPase activity|signal transducer activity|GTP binding|nucleus|nucleolus|cytoplasm|lysosomal membrane|centrosome|heterotrimeric G-protein complex|plasma membrane|protein folding|cell cycle|G-protein coupled receptor signaling pathway|adenylate cyclase-modulating G-protein coupled receptor signaling pathway|adenylate cyclase-inhibiting G-pro…	path:hsa04015,path:hsa04022,path:hsa04024,path:hsa04062,path:hsa04071,path:hsa04261,path:hsa04360,path:hsa04371,path:hsa04540,path:hsa04611,path:hsa04670,path:hsa04713,path:hsa04723,path:hsa04724,path:hsa04725,path:hsa04726,path:hsa04727,path:hsa04728,path:hsa04730,path:hsa04914,path:hsa04915,path:hsa04916,path:hsa04921,path:hsa04923,path:hsa04924,path:hsa04926,path:hsa04928,path:hsa04934,path:hs…	Rap1 signaling pathway|cGMP-PKG signaling pathway|cAMP signaling pathway|Chemokine signaling pathway|Sphingolipid signaling pathway|Adrenergic signaling in cardiomyocytes|Axon guidance|Apelin signaling pathway|Gap junction|Platelet activation|Leukocyte transendothelial migration|Circadian entrainment|Retrograde endocannabinoid signaling|Glutamatergic synapse|Cholinergic synapse|Serotonergic synap…	Detected	Detected	8.55141	7.7546
A_22_P00018804	2.40925	1.26858	Up	4.92917	3.66059		2773	GNAI3	guanine nucleotide binding protein (G protein), alpha inhibiting activity polypeptide 3	ENST00000369851	guanine nucleotide binding protein (G protein), alpha inhibiting activity polypeptide 3 [Source:HGNC Symbol;Acc:HGNC:4387] [ENST00000369851]	chr1	110140221	110140280	+	CCAAGAAAATTATTGAAAACTGTTGGGTCACATAACATTCCTACACTTTGGATACAGAGT	GO:0001664,GO:0003924,GO:0004871,GO:0005525,GO:0005634,GO:0005730,GO:0005737,GO:0005765,GO:0005794,GO:0005813,GO:0005834,GO:0005886,GO:0006457,GO:0006810,GO:0006906,GO:0007049,GO:0007186,GO:0007193,GO:0007194,GO:0007212,GO:0016020,GO:0016239,GO:0019003,GO:0019904,GO:0030496,GO:0031683,GO:0031821,GO:0032794,GO:0042588,GO:0045121,GO:0046039,GO:0046872,GO:0051301,GO:0070062	G-protein coupled receptor binding|GTPase activity|signal transducer activity|GTP binding|nucleus|nucleolus|cytoplasm|lysosomal membrane|Golgi apparatus|centrosome|heterotrimeric G-protein complex|plasma membrane|protein folding|transport|vesicle fusion|cell cycle|G-protein coupled receptor signaling pathway|adenylate cyclase-inhibiting G-protein coupled receptor signaling pathway|negative regula…	path:hsa04015,path:hsa04022,path:hsa04024,path:hsa04062,path:hsa04071,path:hsa04261,path:hsa04360,path:hsa04371,path:hsa04540,path:hsa04611,path:hsa04670,path:hsa04713,path:hsa04723,path:hsa04724,path:hsa04725,path:hsa04726,path:hsa04727,path:hsa04728,path:hsa04730,path:hsa04914,path:hsa04915,path:hsa04916,path:hsa04921,path:hsa04923,path:hsa04924,path:hsa04926,path:hsa04928,path:hsa04934,path:hs…	Rap1 signaling pathway|cGMP-PKG signaling pathway|cAMP signaling pathway|Chemokine signaling pathway|Sphingolipid signaling pathway|Adrenergic signaling in cardiomyocytes|Axon guidance|Apelin signaling pathway|Gap junction|Platelet activation|Leukocyte transendothelial migration|Circadian entrainment|Retrograde endocannabinoid signaling|Glutamatergic synapse|Cholinergic synapse|Serotonergic synap…	Detected	Not Detected	4.92917	3.66059	1.89899	0.925232	Up	4.65276	3.72753		2773	GNAI3	guanine nucleotide binding protein (G protein), alpha inhibiting activity polypeptide 3	ENST00000369851	guanine nucleotide binding protein (G protein), alpha inhibiting activity polypeptide 3 [Source:HGNC Symbol;Acc:HGNC:4387] [ENST00000369851]	chr1	110140221	110140280	+	CCAAGAAAATTATTGAAAACTGTTGGGTCACATAACATTCCTACACTTTGGATACAGAGT	GO:0001664,GO:0003924,GO:0004871,GO:0005525,GO:0005634,GO:0005730,GO:0005737,GO:0005765,GO:0005794,GO:0005813,GO:0005834,GO:0005886,GO:0006457,GO:0006810,GO:0006906,GO:0007049,GO:0007186,GO:0007193,GO:0007194,GO:0007212,GO:0016020,GO:0016239,GO:0019003,GO:0019904,GO:0030496,GO:0031683,GO:0031821,GO:0032794,GO:0042588,GO:0045121,GO:0046039,GO:0046872,GO:0051301,GO:0070062	G-protein coupled receptor binding|GTPase activity|signal transducer activity|GTP binding|nucleus|nucleolus|cytoplasm|lysosomal membrane|Golgi apparatus|centrosome|heterotrimeric G-protein complex|plasma membrane|protein folding|transport|vesicle fusion|cell cycle|G-protein coupled receptor signaling pathway|adenylate cyclase-inhibiting G-protein coupled receptor signaling pathway|negative regula…	path:hsa04015,path:hsa04022,path:hsa04024,path:hsa04062,path:hsa04071,path:hsa04261,path:hsa04360,path:hsa04371,path:hsa04540,path:hsa04611,path:hsa04670,path:hsa04713,path:hsa04723,path:hsa04724,path:hsa04725,path:hsa04726,path:hsa04727,path:hsa04728,path:hsa04730,path:hsa04914,path:hsa04915,path:hsa04916,path:hsa04921,path:hsa04923,path:hsa04924,path:hsa04926,path:hsa04928,path:hsa04934,path:hs…	Rap1 signaling pathway|cGMP-PKG signaling pathway|cAMP signaling pathway|Chemokine signaling pathway|Sphingolipid signaling pathway|Adrenergic signaling in cardiomyocytes|Axon guidance|Apelin signaling pathway|Gap junction|Platelet activation|Leukocyte transendothelial migration|Circadian entrainment|Retrograde endocannabinoid signaling|Glutamatergic synapse|Cholinergic synapse|Serotonergic synap…	Detected	Not Detected	4.65276	3.72753
A_33_P3243878	1.63846	0.712336	Up	10.9949	10.2825	NM_001267536	643707	GOLGA6L4	golgin A6 family-like 4		Homo sapiens golgin A6 family-like 4 (GOLGA6L4), mRNA [NM_001267536]	chr15	84911302	84911361	+	TCGGGCTGCCGAGAACAGGGAGCTAAACATCACCATCATCTAAGAGCGGGTCAAGGAATT	GO:0005794	Golgi apparatus			Detected	Detected	10.9949	10.2825	1.79163	0.841273	Up	11.6784	10.8371	NM_001267536	643707	GOLGA6L4	golgin A6 family-like 4		Homo sapiens golgin A6 family-like 4 (GOLGA6L4), mRNA [NM_001267536]	chr15	84911302	84911361	+	TCGGGCTGCCGAGAACAGGGAGCTAAACATCACCATCATCTAAGAGCGGGTCAAGGAATT	GO:0005794	Golgi apparatus			Detected	Detected	11.6784	10.8371
A_33_P3239101	1.78198	0.833478	Up	6.2889	5.45542	NM_198181	440295	GOLGA6L9	golgin A6 family-like 9		Homo sapiens golgin A6 family-like 9 (GOLGA6L9), transcript variant 1, mRNA [NM_198181]	chr15	83102883	83102942	+	CAATCAGATGTTGAGTCTCCTGAACAGGAGACAGGAGGAGAGGCTACGTGAACAGGAGGA	GO:0005794	Golgi apparatus			Detected	Detected	6.2889	5.45542	2.93018	1.55099	Up	7.25515	5.70416	NM_198181	440295	GOLGA6L9	golgin A6 family-like 9		Homo sapiens golgin A6 family-like 9 (GOLGA6L9), transcript variant 1, mRNA [NM_198181]	chr15	83102883	83102942	+	CAATCAGATGTTGAGTCTCCTGAACAGGAGACAGGAGGAGAGGCTACGTGAACAGGAGGA	GO:0005794	Golgi apparatus			Detected	Detected	7.25515	5.70416
A_32_P2392	2.12041	1.08434	Up	5.2409	4.15656	NM_181077	23015	GOLGA8A	golgin A8 family, member A		Homo sapiens golgin A8 family, member A (GOLGA8A), transcript variant 1, mRNA [NM_181077]	chr15	34673334	34673393	-	TTCTTTTTTAATTTCATAATTGTAGGTCATTAGCGTGCATATCGAGTTTGCCCTTACGTG	GO:0005794,GO:0005829,GO:0032580	Golgi apparatus|cytosol|Golgi cisterna membrane			Detected	Not Detected	5.2409	4.15656	4.69206	2.23022	Up	7.06135	4.83113	NM_181077	23015	GOLGA8A	golgin A8 family, member A		Homo sapiens golgin A8 family, member A (GOLGA8A), transcript variant 1, mRNA [NM_181077]	chr15	34673334	34673393	-	TTCTTTTTTAATTTCATAATTGTAGGTCATTAGCGTGCATATCGAGTTTGCCCTTACGTG	GO:0005794,GO:0005829,GO:0032580	Golgi apparatus|cytosol|Golgi cisterna membrane			Detected	Detected	7.06135	4.83113
A_23_P37623	3.58115	1.84042	Up	4.9168	3.07638	NM_181077	23015	GOLGA8A	golgin A8 family, member A		Homo sapiens golgin A8 family, member A (GOLGA8A), transcript variant 1, mRNA [NM_181077]	chr15	34672165	34672224	-	ACTGTGGTGCAATCTACTGTTTGTGAATGTCTGTATTATCAGGAAACATGTCTATACGAT	GO:0005794,GO:0005829,GO:0032580	Golgi apparatus|cytosol|Golgi cisterna membrane			Detected	Not Detected	4.9168	3.07638	2.42803	1.27979	Up	6.75161	5.47183	NM_181077	23015	GOLGA8A	golgin A8 family, member A		Homo sapiens golgin A8 family, member A (GOLGA8A), transcript variant 1, mRNA [NM_181077]	chr15	34672165	34672224	-	ACTGTGGTGCAATCTACTGTTTGTGAATGTCTGTATTATCAGGAAACATGTCTATACGAT	GO:0005794,GO:0005829,GO:0032580	Golgi apparatus|cytosol|Golgi cisterna membrane			Detected	Detected	6.75161	5.47183
A_33_P3276153	2.37622	1.24867	Up	5.33221	4.08355	NM_001282472	653073	GOLGA8J	golgin A8 family, member J	ENST00000611771	Homo sapiens golgin A8 family, member J (GOLGA8J), mRNA [NM_001282472]	chr15	30386156	30386215	+	TTCATTAGCTCAATATGTGGTTTGCCCCCAAGTGTGCACTTTTTATTACTTTGTAATATG	GO:0005794	Golgi apparatus			Detected	Not Detected	5.33221	4.08355	2.49518	1.31914	Up	5.68794	4.3688	NM_001282472	653073	GOLGA8J	golgin A8 family, member J	ENST00000611771	Homo sapiens golgin A8 family, member J (GOLGA8J), mRNA [NM_001282472]	chr15	30386156	30386215	+	TTCATTAGCTCAATATGTGGTTTGCCCCCAAGTGTGCACTTTTTATTACTTTGTAATATG	GO:0005794	Golgi apparatus			Detected	Detected	5.68794	4.3688
A_23_P368145	1.78074	0.832477	Up	6.4093	5.57682	NM_152281	92344	GORAB	golgin, RAB6-interacting	ENST00000498166	Homo sapiens golgin, RAB6-interacting (GORAB), transcript variant 1, mRNA [NM_152281]	chr1	170522136	170522195	+	CTGGAATTTATGTGAAGAACCAAACAACTTAAACCAGCATCACTTTTGTCTTCAATTTGC	GO:0005634,GO:0005654,GO:0005730,GO:0005737,GO:0005794,GO:0005829,GO:0031069,GO:1901622,GO:1905515	nucleus|nucleoplasm|nucleolus|cytoplasm|Golgi apparatus|cytosol|hair follicle morphogenesis|positive regulation of smoothened signaling pathway involved in dorsal/ventral neural tube patterning|non-motile cilium assembly	path:hsa04115	p53 signaling pathway	Detected	Detected	6.4093	5.57682	1.70955	0.773613	Up	6.83205	6.05843	NM_152281	92344	GORAB	golgin, RAB6-interacting	ENST00000498166	Homo sapiens golgin, RAB6-interacting (GORAB), transcript variant 1, mRNA [NM_152281]	chr1	170522136	170522195	+	CTGGAATTTATGTGAAGAACCAAACAACTTAAACCAGCATCACTTTTGTCTTCAATTTGC	GO:0005634,GO:0005654,GO:0005730,GO:0005737,GO:0005794,GO:0005829,GO:0031069,GO:1901622,GO:1905515	nucleus|nucleoplasm|nucleolus|cytoplasm|Golgi apparatus|cytosol|hair follicle morphogenesis|positive regulation of smoothened signaling pathway involved in dorsal/ventral neural tube patterning|non-motile cilium assembly	path:hsa04115	p53 signaling pathway	Detected	Detected	6.83205	6.05843
A_23_P97265	2.31891	1.21344	Up	12.0561	10.8427	NM_182679	54865	GPATCH4	G patch domain containing 4	ENST00000368232	Homo sapiens G patch domain containing 4 (GPATCH4), transcript variant 2, mRNA [NM_182679]	chr1	156564323	156564382	-	CATAAATTTAGGTCTATGGGCTAGATTTAGCCCACAGTTGCCAGTTTCTAGCGCTACCAA	GO:0003723	RNA binding			Detected	Detected	12.0561	10.8427	1.66788	0.738017	Up	11.995	11.257	NM_182679	54865	GPATCH4	G patch domain containing 4	ENST00000368232	Homo sapiens G patch domain containing 4 (GPATCH4), transcript variant 2, mRNA [NM_182679]	chr1	156564323	156564382	-	CATAAATTTAGGTCTATGGGCTAGATTTAGCCCACAGTTGCCAGTTTCTAGCGCTACCAA	GO:0003723	RNA binding			Detected	Detected	11.995	11.257
A_23_P91350	1.67846	0.747134	Up	7.59602	6.84889	NM_019593	56261	GPCPD1	glycerophosphocholine phosphodiesterase GDE1 homolog (S. cerevisiae)	ENST00000379019	Homo sapiens glycerophosphocholine phosphodiesterase GDE1 homolog (S. cerevisiae) (GPCPD1), mRNA [NM_019593]	chr20	5525161	5525220	-	AGCTTCTTATGTGCCTGTTATATTCTCCAGTAAGATTGTAAGCCCCTTAAGGGCAGGGAC	GO:0005829,GO:0007519,GO:0008889,GO:0030643,GO:0046475,GO:0047389,GO:2001070	cytosol|skeletal muscle tissue development|glycerophosphodiester phosphodiesterase activity|cellular phosphate ion homeostasis|glycerophospholipid catabolic process|glycerophosphocholine phosphodiesterase activity|starch binding	path:hsa00564,path:hsa05231	Glycerophospholipid metabolism|Choline metabolism in cancer	Detected	Detected	7.59602	6.84889	2.34596	1.23018	Up	9.86169	8.63152	NM_019593	56261	GPCPD1	glycerophosphocholine phosphodiesterase GDE1 homolog (S. cerevisiae)	ENST00000379019	Homo sapiens glycerophosphocholine phosphodiesterase GDE1 homolog (S. cerevisiae) (GPCPD1), mRNA [NM_019593]	chr20	5525161	5525220	-	AGCTTCTTATGTGCCTGTTATATTCTCCAGTAAGATTGTAAGCCCCTTAAGGGCAGGGAC	GO:0005829,GO:0007519,GO:0008889,GO:0030643,GO:0046475,GO:0047389,GO:2001070	cytosol|skeletal muscle tissue development|glycerophosphodiester phosphodiesterase activity|cellular phosphate ion homeostasis|glycerophospholipid catabolic process|glycerophosphocholine phosphodiesterase activity|starch binding	path:hsa00564,path:hsa05231	Glycerophospholipid metabolism|Choline metabolism in cancer	Detected	Detected	9.86169	8.63152
A_33_P3666797	1.75376	0.810448	Up	6.14286	5.33241	NM_180989	160897	GPR180	G protein-coupled receptor 180	ENST00000376958	Homo sapiens G protein-coupled receptor 180 (GPR180), mRNA [NM_180989]	chr13	95285260	95285319	+	GGGATCCTCTTACACCTTGCTCTATGTATGTCTTCTTTTGGCTGTTCTGATTTGTATCCT	GO:0007186,GO:0016021,GO:0019236,GO:0070062	G-protein coupled receptor signaling pathway|integral component of membrane|response to pheromone|extracellular exosome			Detected	Detected	6.14286	5.33241	1.58262	0.662318	Up	6.74966	6.08734	NM_180989	160897	GPR180	G protein-coupled receptor 180	ENST00000376958	Homo sapiens G protein-coupled receptor 180 (GPR180), mRNA [NM_180989]	chr13	95285260	95285319	+	GGGATCCTCTTACACCTTGCTCTATGTATGTCTTCTTTTGGCTGTTCTGATTTGTATCCT	GO:0007186,GO:0016021,GO:0019236,GO:0070062	G-protein coupled receptor signaling pathway|integral component of membrane|response to pheromone|extracellular exosome			Detected	Detected	6.74966	6.08734
A_23_P96590	5.31924	2.41122	Up	4.50678	2.09556	NM_014710	9737	GPRASP1	G protein-coupled receptor associated sorting protein 1		Homo sapiens G protein-coupled receptor associated sorting protein 1 (GPRASP1), transcript variant 1, mRNA [NM_014710]	chrX	101913205	101913264	+	GAGCTGAAAACACATTTGTTGATATTTGTCTTGTCCACATTGTGATGTTCAGTATTTGAG	GO:0005829,GO:0008333,GO:1990172	cytosol|endosome to lysosome transport|G-protein coupled receptor catabolic process			Detected	Not Detected	4.50678	2.09556	1.60687	0.684253	Up	4.38117	3.69692	NM_014710	9737	GPRASP1	G protein-coupled receptor associated sorting protein 1		Homo sapiens G protein-coupled receptor associated sorting protein 1 (GPRASP1), transcript variant 1, mRNA [NM_014710]	chrX	101913205	101913264	+	GAGCTGAAAACACATTTGTTGATATTTGTCTTGTCCACATTGTGATGTTCAGTATTTGAG	GO:0005829,GO:0008333,GO:1990172	cytosol|endosome to lysosome transport|G-protein coupled receptor catabolic process			Detected	Not Detected	4.38117	3.69692
A_23_P404091	1.93849	0.95493	Up	9.43028	8.47535	NM_152407	134266	GRPEL2	GrpE-like 2, mitochondrial (E. coli)	ENST00000507562	Homo sapiens GrpE-like 2, mitochondrial (E. coli) (GRPEL2), mRNA [NM_152407]	chr5	148733595	148733654	+	GCACATTGTTTTTCCTGCCTTTTTATGGCTGTCTAAAGTCTAGGGAAAAGGGAAGACTGG	GO:0000774,GO:0001405,GO:0005739,GO:0005759,GO:0006457,GO:0030150,GO:0042803,GO:0051082,GO:0051087	adenyl-nucleotide exchange factor activity|presequence translocase-associated import motor|mitochondrion|mitochondrial matrix|protein folding|protein import into mitochondrial matrix|protein homodimerization activity|unfolded protein binding|chaperone binding			Detected	Detected	9.43028	8.47535	1.74887	0.806426	Up	10.2712	9.4648	NM_152407	134266	GRPEL2	GrpE-like 2, mitochondrial (E. coli)	ENST00000507562	Homo sapiens GrpE-like 2, mitochondrial (E. coli) (GRPEL2), mRNA [NM_152407]	chr5	148733595	148733654	+	GCACATTGTTTTTCCTGCCTTTTTATGGCTGTCTAAAGTCTAGGGAAAAGGGAAGACTGG	GO:0000774,GO:0001405,GO:0005739,GO:0005759,GO:0006457,GO:0030150,GO:0042803,GO:0051082,GO:0051087	adenyl-nucleotide exchange factor activity|presequence translocase-associated import motor|mitochondrion|mitochondrial matrix|protein folding|protein import into mitochondrial matrix|protein homodimerization activity|unfolded protein binding|chaperone binding			Detected	Detected	10.2712	9.4648
A_33_P3467126	1.85069	0.888067	Up	5.99408	5.10601	NM_033107	85865	GTPBP10	GTP-binding protein 10 (putative)	ENST00000257659	Homo sapiens GTP-binding protein 10 (putative) (GTPBP10), transcript variant 2, mRNA [NM_033107]	chr7	90014818	90014877	+	CCAAAAAAGCACATAAGGTAATGCACGTTAATTAGCTATATTGAGCCATTCCACAATGTA	GO:0003723,GO:0005525,GO:0005694,GO:0005730,GO:0005739,GO:0042254	RNA binding|GTP binding|chromosome|nucleolus|mitochondrion|ribosome biogenesis			Detected	Detected	5.99408	5.10601	2.20945	1.14369	Up	6.79983	5.65614	NM_033107	85865	GTPBP10	GTP-binding protein 10 (putative)	ENST00000257659	Homo sapiens GTP-binding protein 10 (putative) (GTPBP10), transcript variant 2, mRNA [NM_033107]	chr7	90014818	90014877	+	CCAAAAAAGCACATAAGGTAATGCACGTTAATTAGCTATATTGAGCCATTCCACAATGTA	GO:0003723,GO:0005525,GO:0005694,GO:0005730,GO:0005739,GO:0042254	RNA binding|GTP binding|chromosome|nucleolus|mitochondrion|ribosome biogenesis			Detected	Detected	6.79983	5.65614
A_23_P135465	17.1228	4.09785	Up	12.3611	8.26321	NM_173811	283254	HARBI1	harbinger transposase derived 1	ENST00000326737	Homo sapiens harbinger transposase derived 1 (HARBI1), mRNA [NM_173811]	chr11	46624991	46625050	-	CAGGAGTTGTGACAGACTTTCCTCCTCATCACCTTTTACACAGTTCCATCATCTAGCATG	GO:0004518,GO:0005634,GO:0005815,GO:0005829,GO:0005886,GO:0046872	nuclease activity|nucleus|microtubule organizing center|cytosol|plasma membrane|metal ion binding			Compromised	Detected	12.3611	8.26321	1.77006	0.823795	Up	8.6603	7.8365	NM_173811	283254	HARBI1	harbinger transposase derived 1	ENST00000326737	Homo sapiens harbinger transposase derived 1 (HARBI1), mRNA [NM_173811]	chr11	46624991	46625050	-	CAGGAGTTGTGACAGACTTTCCTCCTCATCACCTTTTACACAGTTCCATCATCTAGCATG	GO:0004518,GO:0005634,GO:0005815,GO:0005829,GO:0005886,GO:0046872	nuclease activity|nucleus|microtubule organizing center|cytosol|plasma membrane|metal ion binding			Detected	Detected	8.6603	7.8365
A_33_P3832852	1.57065	0.651359	Up	9.79266	9.14131	NM_018097	55142	HAUS2	HAUS augmin-like complex, subunit 2	ENST00000391623	Homo sapiens HAUS augmin-like complex, subunit 2 (HAUS2), transcript variant 1, mRNA [NM_018097]	chr15	42860987	42861046	+	AACAACAGATATGTGTGACTCCACTGTTAGAGGACTCTGGAAGCTTATACCTGGTTTCCC	GO:0005737,GO:0005813,GO:0005819,GO:0005874,GO:0007098,GO:0051225,GO:0051301,GO:0070652	cytoplasm|centrosome|spindle|microtubule|centrosome cycle|spindle assembly|cell division|HAUS complex			Detected	Detected	9.79266	9.14131	1.52953	0.613087	Up	10.1842	9.57113	NM_018097	55142	HAUS2	HAUS augmin-like complex, subunit 2	ENST00000391623	Homo sapiens HAUS augmin-like complex, subunit 2 (HAUS2), transcript variant 1, mRNA [NM_018097]	chr15	42860987	42861046	+	AACAACAGATATGTGTGACTCCACTGTTAGAGGACTCTGGAAGCTTATACCTGGTTTCCC	GO:0005737,GO:0005813,GO:0005819,GO:0005874,GO:0007098,GO:0051225,GO:0051301,GO:0070652	cytoplasm|centrosome|spindle|microtubule|centrosome cycle|spindle assembly|cell division|HAUS complex			Detected	Detected	10.1842	9.57113
A_33_P3385062	9.79161	3.29155	Up	6.0631	2.77155		79441	HAUS3	HAUS augmin-like complex, subunit 3	ENST00000243706	HAUS augmin-like complex, subunit 3 [Source:HGNC Symbol;Acc:HGNC:28719] [ENST00000243706]	chr4	2230410	2230469	-	GACAATATGTGTATTGTGCTGCTATAGAAATGTAAACTCTTAGGTGGCAAGGATTATTGG	GO:0000086,GO:0005654,GO:0005739,GO:0005813,GO:0005819,GO:0005829,GO:0005874,GO:0007098,GO:0010389,GO:0015630,GO:0045171,GO:0051225,GO:0051301,GO:0070652,GO:0072686,GO:0097711	G2/M transition of mitotic cell cycle|nucleoplasm|mitochondrion|centrosome|spindle|cytosol|microtubule|centrosome cycle|regulation of G2/M transition of mitotic cell cycle|microtubule cytoskeleton|intercellular bridge|spindle assembly|cell division|HAUS complex|mitotic spindle|ciliary basal body-plasma membrane docking			Detected	Not Detected	6.0631	2.77155	1.88022	0.910899	Up	5.95807	5.04718		79441	HAUS3	HAUS augmin-like complex, subunit 3	ENST00000243706	HAUS augmin-like complex, subunit 3 [Source:HGNC Symbol;Acc:HGNC:28719] [ENST00000243706]	chr4	2230410	2230469	-	GACAATATGTGTATTGTGCTGCTATAGAAATGTAAACTCTTAGGTGGCAAGGATTATTGG	GO:0000086,GO:0005654,GO:0005739,GO:0005813,GO:0005819,GO:0005829,GO:0005874,GO:0007098,GO:0010389,GO:0015630,GO:0045171,GO:0051225,GO:0051301,GO:0070652,GO:0072686,GO:0097711	G2/M transition of mitotic cell cycle|nucleoplasm|mitochondrion|centrosome|spindle|cytosol|microtubule|centrosome cycle|regulation of G2/M transition of mitotic cell cycle|microtubule cytoskeleton|intercellular bridge|spindle assembly|cell division|HAUS complex|mitotic spindle|ciliary basal body-plasma membrane docking			Detected	Detected	5.95807	5.04718
A_24_P941148	1.9247	0.94463	Up	10.0207	9.07604	NM_017645	54801	HAUS6	HAUS augmin-like complex, subunit 6	ENST00000380502	Homo sapiens HAUS augmin-like complex, subunit 6 (HAUS6), transcript variant 1, mRNA [NM_017645]	chr9	19053236	19053295	-	TATGTTGCAGATACATAGTTGCTCTAGAGATCACCTTTTTCTTTATGCATTGTGAATAGC	GO:0000086,GO:0005813,GO:0005815,GO:0005819,GO:0005829,GO:0005874,GO:0007098,GO:0010389,GO:0016607,GO:0051225,GO:0051301,GO:0070652,GO:0097711	G2/M transition of mitotic cell cycle|centrosome|microtubule organizing center|spindle|cytosol|microtubule|centrosome cycle|regulation of G2/M transition of mitotic cell cycle|nuclear speck|spindle assembly|cell division|HAUS complex|ciliary basal body-plasma membrane docking			Detected	Detected	10.0207	9.07604	1.84847	0.886328	Up	10.3015	9.41514	NM_017645	54801	HAUS6	HAUS augmin-like complex, subunit 6	ENST00000380502	Homo sapiens HAUS augmin-like complex, subunit 6 (HAUS6), transcript variant 1, mRNA [NM_017645]	chr9	19053236	19053295	-	TATGTTGCAGATACATAGTTGCTCTAGAGATCACCTTTTTCTTTATGCATTGTGAATAGC	GO:0000086,GO:0005813,GO:0005815,GO:0005819,GO:0005829,GO:0005874,GO:0007098,GO:0010389,GO:0016607,GO:0051225,GO:0051301,GO:0070652,GO:0097711	G2/M transition of mitotic cell cycle|centrosome|microtubule organizing center|spindle|cytosol|microtubule|centrosome cycle|regulation of G2/M transition of mitotic cell cycle|nuclear speck|spindle assembly|cell division|HAUS complex|ciliary basal body-plasma membrane docking			Detected	Detected	10.3015	9.41514
A_23_P429092	3.15451	1.65742	Up	5.49723	3.83982	NM_001145207	10767	HBS1L	HBS1-like translational GTPase	ENST00000367822	Homo sapiens HBS1-like translational GTPase (HBS1L), transcript variant 3, mRNA [NM_001145207]	chr6	135357462	135357521	-	TCAGTGATAACTGGCTTTATTTAAGTTGGTAACCTATACTGAGTATATGTTTACAAAGTG	GO:0003746,GO:0003924,GO:0005525,GO:0005622,GO:0005829,GO:0006412,GO:0007165,GO:0016020,GO:0043928,GO:0070062	translation elongation factor activity|GTPase activity|GTP binding|intracellular|cytosol|translation|signal transduction|membrane|exonucleolytic nuclear-transcribed mRNA catabolic process involved in deadenylation-dependent decay|extracellular exosome	path:hsa03015,path:hsa05134	mRNA surveillance pathway|Legionellosis	Detected	Not Detected	5.49723	3.83982	1.76778	0.82194	Up	6.16913	5.34719	NM_001145207	10767	HBS1L	HBS1-like translational GTPase	ENST00000367822	Homo sapiens HBS1-like translational GTPase (HBS1L), transcript variant 3, mRNA [NM_001145207]	chr6	135357462	135357521	-	TCAGTGATAACTGGCTTTATTTAAGTTGGTAACCTATACTGAGTATATGTTTACAAAGTG	GO:0003746,GO:0003924,GO:0005525,GO:0005622,GO:0005829,GO:0006412,GO:0007165,GO:0016020,GO:0043928,GO:0070062	translation elongation factor activity|GTPase activity|GTP binding|intracellular|cytosol|translation|signal transduction|membrane|exonucleolytic nuclear-transcribed mRNA catabolic process involved in deadenylation-dependent decay|extracellular exosome	path:hsa03015,path:hsa05134	mRNA surveillance pathway|Legionellosis	Detected	Detected	6.16913	5.34719
A_21_P0010485	1.83616	0.876695	Up	5.21488	4.33819	NR_028032	10255	HCG9	HLA complex group 9 (non-protein coding)	ENST00000376800	Homo sapiens HLA complex group 9 (non-protein coding) (HCG9), long non-coding RNA [NR_028032]	chr6	29945449	29946008	+	GCAGAGAACATGAGCTTCTACCTCCAGATGTGCCAGGGTGCATCTCAATAAACTTGGATT					Detected	Not Detected	5.21488	4.33819	5.21163	2.38174	Up	5.15329	2.77155	NR_028032	10255	HCG9	HLA complex group 9 (non-protein coding)	ENST00000376800	Homo sapiens HLA complex group 9 (non-protein coding) (HCG9), long non-coding RNA [NR_028032]	chr6	29945449	29946008	+	GCAGAGAACATGAGCTTCTACCTCCAGATGTGCCAGGGTGCATCTCAATAAACTTGGATT					Detected	Not Detected	5.15329	2.77155
A_22_P00007581	2.46479	1.30146	Up	7.99125	6.68978		9734	HDAC9	histone deacetylase 9	ENST00000406451	histone deacetylase 9 [Source:HGNC Symbol;Acc:HGNC:14065] [ENST00000406451]	chr7	19041894	19041953	+	CAATGGTGTGTTCCAAATTATTGTTGGTGTTGTTAATGTCATGACTCTCCTTTGAATAGA	GO:0000118,GO:0000122,GO:0001975,GO:0003714,GO:0004407,GO:0005080,GO:0005634,GO:0005654,GO:0005667,GO:0005737,GO:0006351,GO:0006954,GO:0007507,GO:0008134,GO:0016575,GO:0030182,GO:0030183,GO:0032041,GO:0032869,GO:0033558,GO:0034983,GO:0035097,GO:0042113,GO:0042826,GO:0045892,GO:0046872,GO:0048742,GO:0051153,GO:0070491,GO:0070932,GO:0070933,GO:0090050	histone deacetylase complex|negative regulation of transcription from RNA polymerase II promoter|response to amphetamine|transcription corepressor activity|histone deacetylase activity|protein kinase C binding|nucleus|nucleoplasm|transcription factor complex|cytoplasm|transcription, DNA-templated|inflammatory response|heart development|transcription factor binding|histone deacetylation|neuron dif…	path:hsa05034,path:hsa05165,path:hsa05203	Alcoholism|Human papillomavirus infection|Viral carcinogenesis	Detected	Detected	7.99125	6.68978	1.70744	0.771837	Up	7.97404	7.2022		9734	HDAC9	histone deacetylase 9	ENST00000406451	histone deacetylase 9 [Source:HGNC Symbol;Acc:HGNC:14065] [ENST00000406451]	chr7	19041894	19041953	+	CAATGGTGTGTTCCAAATTATTGTTGGTGTTGTTAATGTCATGACTCTCCTTTGAATAGA	GO:0000118,GO:0000122,GO:0001975,GO:0003714,GO:0004407,GO:0005080,GO:0005634,GO:0005654,GO:0005667,GO:0005737,GO:0006351,GO:0006954,GO:0007507,GO:0008134,GO:0016575,GO:0030182,GO:0030183,GO:0032041,GO:0032869,GO:0033558,GO:0034983,GO:0035097,GO:0042113,GO:0042826,GO:0045892,GO:0046872,GO:0048742,GO:0051153,GO:0070491,GO:0070932,GO:0070933,GO:0090050	histone deacetylase complex|negative regulation of transcription from RNA polymerase II promoter|response to amphetamine|transcription corepressor activity|histone deacetylase activity|protein kinase C binding|nucleus|nucleoplasm|transcription factor complex|cytoplasm|transcription, DNA-templated|inflammatory response|heart development|transcription factor binding|histone deacetylation|neuron dif…	path:hsa05034,path:hsa05165,path:hsa05203	Alcoholism|Human papillomavirus infection|Viral carcinogenesis	Detected	Detected	7.97404	7.2022
A_23_P54006	1.78062	0.83238	Up	11.4872	10.6548	NM_015382	25831	HECTD1	HECT domain containing E3 ubiquitin protein ligase 1	ENST00000399332	Homo sapiens HECT domain containing E3 ubiquitin protein ligase 1 (HECTD1), mRNA [NM_015382]	chr14	31569441	31569500	-	ATAAAGATGTATTAAGGGGGGAAAACCTGGTCTAAGTGCAAGGCACACTTACAGCGAGTT	GO:0005737,GO:0046872,GO:0061630	cytoplasm|metal ion binding|ubiquitin protein ligase activity			Detected	Detected	11.4872	10.6548	1.64631	0.719232	Up	11.6136	10.8943	NM_015382	25831	HECTD1	HECT domain containing E3 ubiquitin protein ligase 1	ENST00000399332	Homo sapiens HECT domain containing E3 ubiquitin protein ligase 1 (HECTD1), mRNA [NM_015382]	chr14	31569441	31569500	-	ATAAAGATGTATTAAGGGGGGAAAACCTGGTCTAAGTGCAAGGCACACTTACAGCGAGTT	GO:0005737,GO:0046872,GO:0061630	cytoplasm|metal ion binding|ubiquitin protein ligase activity			Detected	Detected	11.6136	10.8943
A_23_P54846	2.03762	1.02689	Up	12.6283	11.6015	NM_014685	9709	HERPUD1	homocysteine-inducible, endoplasmic reticulum stress-inducible, ubiquitin-like domain member 1	ENST00000564678	Homo sapiens homocysteine-inducible, endoplasmic reticulum stress-inducible, ubiquitin-like domain member 1 (HERPUD1), transcript variant 1, mRNA [NM_014685]	chr16	56977700	56977759	+	TGCAGTGCTTTACTTTAAACTAAGGGGAACTTTGCGGAGGTGAAAACCTTTGCTGGGTTT	GO:0005783,GO:0005789,GO:0006511,GO:0006986,GO:0016020,GO:0030970,GO:0031396,GO:0032092,GO:0032469,GO:0034704,GO:0034976,GO:0036499,GO:0043154,GO:0044325,GO:1902236,GO:1903071,GO:1990037,GO:2001243	endoplasmic reticulum|endoplasmic reticulum membrane|ubiquitin-dependent protein catabolic process|response to unfolded protein|membrane|retrograde protein transport, ER to cytosol|regulation of protein ubiquitination|positive regulation of protein binding|endoplasmic reticulum calcium ion homeostasis|calcium channel complex|response to endoplasmic reticulum stress|PERK-mediated unfolded protein …	path:hsa04141	Protein processing in endoplasmic reticulum	Detected	Detected	12.6283	11.6015	1.51518	0.599488	Up	13.1401	12.5406	NM_014685	9709	HERPUD1	homocysteine-inducible, endoplasmic reticulum stress-inducible, ubiquitin-like domain member 1	ENST00000564678	Homo sapiens homocysteine-inducible, endoplasmic reticulum stress-inducible, ubiquitin-like domain member 1 (HERPUD1), transcript variant 1, mRNA [NM_014685]	chr16	56977700	56977759	+	TGCAGTGCTTTACTTTAAACTAAGGGGAACTTTGCGGAGGTGAAAACCTTTGCTGGGTTT	GO:0005783,GO:0005789,GO:0006511,GO:0006986,GO:0016020,GO:0030970,GO:0031396,GO:0032092,GO:0032469,GO:0034704,GO:0034976,GO:0036499,GO:0043154,GO:0044325,GO:1902236,GO:1903071,GO:1990037,GO:2001243	endoplasmic reticulum|endoplasmic reticulum membrane|ubiquitin-dependent protein catabolic process|response to unfolded protein|membrane|retrograde protein transport, ER to cytosol|regulation of protein ubiquitination|positive regulation of protein binding|endoplasmic reticulum calcium ion homeostasis|calcium channel complex|response to endoplasmic reticulum stress|PERK-mediated unfolded protein …	path:hsa04141	Protein processing in endoplasmic reticulum	Detected	Detected	13.1401	12.5406
A_33_P3223116	1.95837	0.969651	Up	4.8971	3.92745		28996	HIPK2	homeodomain interacting protein kinase 2	ENST00000342645	homeodomain interacting protein kinase 2 [Source:HGNC Symbol;Acc:HGNC:14402] [ENST00000342645]	chr7	139268471	139268530	-	TCCCTGGAGAGTGGTTTTCCTGCTTTTCTGCTGCTAGAAATGTTGCTGTATGGGAGCTAG			path:hsa04218	Cellular senescence	Detected	Not Detected	4.8971	3.92745	1.88706	0.916141	Up	6.58837	5.67223		28996	HIPK2	homeodomain interacting protein kinase 2	ENST00000342645	homeodomain interacting protein kinase 2 [Source:HGNC Symbol;Acc:HGNC:14402] [ENST00000342645]	chr7	139268471	139268530	-	TCCCTGGAGAGTGGTTTTCCTGCTTTTCTGCTGCTAGAAATGTTGCTGTATGGGAGCTAG			path:hsa04218	Cellular senescence	Detected	Detected	6.58837	5.67223
A_23_P214766	2.19562	1.13463	Up	9.75202	8.61739	NM_006734	3097	HIVEP2	human immunodeficiency virus type I enhancer binding protein 2	ENST00000012134	Homo sapiens human immunodeficiency virus type I enhancer binding protein 2 (HIVEP2), mRNA [NM_006734]	chr6	143072851	143072910	-	GGAATGGGGAAAAGAATCTTTCAAGGGCAAAGAACTCGTGGGAGGATGTCTGTTGTATGT	GO:0003677,GO:0003700,GO:0005634,GO:0005654,GO:0006355,GO:0006366,GO:0007165,GO:0007275,GO:0043565,GO:0044212,GO:0046872	DNA binding|DNA binding transcription factor activity|nucleus|nucleoplasm|regulation of transcription, DNA-templated|transcription from RNA polymerase II promoter|signal transduction|multicellular organism development|sequence-specific DNA binding|transcription regulatory region DNA binding|metal ion binding			Detected	Detected	9.75202	8.61739	1.73393	0.794047	Up	9.94995	9.1559	NM_006734	3097	HIVEP2	human immunodeficiency virus type I enhancer binding protein 2	ENST00000012134	Homo sapiens human immunodeficiency virus type I enhancer binding protein 2 (HIVEP2), mRNA [NM_006734]	chr6	143072851	143072910	-	GGAATGGGGAAAAGAATCTTTCAAGGGCAAAGAACTCGTGGGAGGATGTCTGTTGTATGT	GO:0003677,GO:0003700,GO:0005634,GO:0005654,GO:0006355,GO:0006366,GO:0007165,GO:0007275,GO:0043565,GO:0044212,GO:0046872	DNA binding|DNA binding transcription factor activity|nucleus|nucleoplasm|regulation of transcription, DNA-templated|transcription from RNA polymerase II promoter|signal transduction|multicellular organism development|sequence-specific DNA binding|transcription regulatory region DNA binding|metal ion binding			Detected	Detected	9.94995	9.1559
A_23_P70007	1.5834	0.663025	Up	11.3051	10.642	NM_012484	3161	HMMR	hyaluronan-mediated motility receptor (RHAMM)		Homo sapiens hyaluronan-mediated motility receptor (RHAMM) (HMMR), transcript variant 2, mRNA [NM_012484]	chr5	162918837	162918896	+	ACTATTTCTTCAGAGTTTGTCATATACTGCTTGTCATCTGCATGTCTACTCAGCATTTGA	GO:0005540,GO:0005813,GO:0005829,GO:0005886,GO:0009986,GO:0010389,GO:0015630,GO:0016020,GO:0030214	hyaluronic acid binding|centrosome|cytosol|plasma membrane|cell surface|regulation of G2/M transition of mitotic cell cycle|microtubule cytoskeleton|membrane|hyaluronan catabolic process	path:hsa04512	ECM-receptor interaction	Detected	Detected	11.3051	10.642	1.53005	0.613576	Up	11.5834	10.9698	NM_012484	3161	HMMR	hyaluronan-mediated motility receptor (RHAMM)		Homo sapiens hyaluronan-mediated motility receptor (RHAMM) (HMMR), transcript variant 2, mRNA [NM_012484]	chr5	162918837	162918896	+	ACTATTTCTTCAGAGTTTGTCATATACTGCTTGTCATCTGCATGTCTACTCAGCATTTGA	GO:0005540,GO:0005813,GO:0005829,GO:0005886,GO:0009986,GO:0010389,GO:0015630,GO:0016020,GO:0030214	hyaluronic acid binding|centrosome|cytosol|plasma membrane|cell surface|regulation of G2/M transition of mitotic cell cycle|microtubule cytoskeleton|membrane|hyaluronan catabolic process	path:hsa04512	ECM-receptor interaction	Detected	Detected	11.5834	10.9698
A_23_P86660	1.51543	0.599726	Up	9.87527	9.27554	NM_194247	220988	HNRNPA3	heterogeneous nuclear ribonucleoprotein A3	ENST00000411529	Homo sapiens heterogeneous nuclear ribonucleoprotein A3 (HNRNPA3), mRNA [NM_194247]	chr2	178085706	178085765	+	CAATAAAAAGGGGAATGGCGCATGCTAGTGTTTGAATATGCTCTCTTGTTGCTCTAATTC	GO:0000398,GO:0003723,GO:0005634,GO:0005654,GO:0016070,GO:0030529,GO:0071013	mRNA splicing, via spliceosome|RNA binding|nucleus|nucleoplasm|RNA metabolic process|intracellular ribonucleoprotein complex|catalytic step 2 spliceosome	path:hsa03040	Spliceosome	Detected	Detected	9.87527	9.27554	1.91046	0.933919	Up	10.5156	9.58164	NM_194247	220988	HNRNPA3	heterogeneous nuclear ribonucleoprotein A3	ENST00000411529	Homo sapiens heterogeneous nuclear ribonucleoprotein A3 (HNRNPA3), mRNA [NM_194247]	chr2	178085706	178085765	+	CAATAAAAAGGGGAATGGCGCATGCTAGTGTTTGAATATGCTCTCTTGTTGCTCTAATTC	GO:0000398,GO:0003723,GO:0005634,GO:0005654,GO:0016070,GO:0030529,GO:0071013	mRNA splicing, via spliceosome|RNA binding|nucleus|nucleoplasm|RNA metabolic process|intracellular ribonucleoprotein complex|catalytic step 2 spliceosome	path:hsa03040	Spliceosome	Detected	Detected	10.5156	9.58164
A_23_P115824	1.88529	0.914786	Up	11.1738	10.2591	NM_012207	3189	HNRNPH3	heterogeneous nuclear ribonucleoprotein H3 (2H9)	ENST00000265866	Homo sapiens heterogeneous nuclear ribonucleoprotein H3 (2H9) (HNRNPH3), transcript variant 2H9, mRNA [NM_012207]	chr10	70102702	70102761	+	TGTCATAGTCAATAAAAACAATCCTGCAGTTGGGTTTTGTATCTGATCCCTGCTTGGAGT	GO:0000398,GO:0003723,GO:0005634,GO:0005654,GO:0005681,GO:0006396,GO:0008380,GO:0030855	mRNA splicing, via spliceosome|RNA binding|nucleus|nucleoplasm|spliceosomal complex|RNA processing|RNA splicing|epithelial cell differentiation			Detected	Detected	11.1738	10.2591	1.72547	0.786987	Up	11.4574	10.6704	NM_012207	3189	HNRNPH3	heterogeneous nuclear ribonucleoprotein H3 (2H9)	ENST00000265866	Homo sapiens heterogeneous nuclear ribonucleoprotein H3 (2H9) (HNRNPH3), transcript variant 2H9, mRNA [NM_012207]	chr10	70102702	70102761	+	TGTCATAGTCAATAAAAACAATCCTGCAGTTGGGTTTTGTATCTGATCCCTGCTTGGAGT	GO:0000398,GO:0003723,GO:0005634,GO:0005654,GO:0005681,GO:0006396,GO:0008380,GO:0030855	mRNA splicing, via spliceosome|RNA binding|nucleus|nucleoplasm|spliceosomal complex|RNA processing|RNA splicing|epithelial cell differentiation			Detected	Detected	11.4574	10.6704
A_32_P51894	2.20094	1.13812	Up	8.8677	7.72958	NM_031844	3192	HNRNPU	heterogeneous nuclear ribonucleoprotein U (scaffold attachment factor A)	ENST00000444376	Homo sapiens heterogeneous nuclear ribonucleoprotein U (scaffold attachment factor A) (HNRNPU), transcript variant 1, mRNA [NM_031844]	chr1	245014618	245014677	-	GGACCATGTGAATAATGGGTTCCATTGCACAAATACAAATATTTTAATAGCTTCTTAGGC	GO:0000122,GO:0000228,GO:0000381,GO:0000398,GO:0000776,GO:0000777,GO:0000922,GO:0000993,GO:0001047,GO:0001097,GO:0001649,GO:0003677,GO:0003682,GO:0003690,GO:0003697,GO:0003714,GO:0003723,GO:0003725,GO:0003727,GO:0003730,GO:0003779,GO:0005524,GO:0005634,GO:0005654,GO:0005813,GO:0006351,GO:0006396,GO:0007049,GO:0007346,GO:0008143,GO:0009048,GO:0009986,GO:0016020,GO:0016070,GO:0016363,GO:0016569,GO:…	negative regulation of transcription from RNA polymerase II promoter|nuclear chromosome|regulation of alternative mRNA splicing, via spliceosome|mRNA splicing, via spliceosome|kinetochore|condensed chromosome kinetochore|spindle pole|RNA polymerase II core binding|core promoter binding|TFIIH-class transcription factor binding|osteoblast differentiation|DNA binding|chromatin binding|double-strande…	path:hsa03040	Spliceosome	Detected	Detected	8.8677	7.72958	1.51483	0.599153	Up	9.1139	8.51475	NM_031844	3192	HNRNPU	heterogeneous nuclear ribonucleoprotein U (scaffold attachment factor A)	ENST00000444376	Homo sapiens heterogeneous nuclear ribonucleoprotein U (scaffold attachment factor A) (HNRNPU), transcript variant 1, mRNA [NM_031844]	chr1	245014618	245014677	-	GGACCATGTGAATAATGGGTTCCATTGCACAAATACAAATATTTTAATAGCTTCTTAGGC	GO:0000122,GO:0000228,GO:0000381,GO:0000398,GO:0000776,GO:0000777,GO:0000922,GO:0000993,GO:0001047,GO:0001097,GO:0001649,GO:0003677,GO:0003682,GO:0003690,GO:0003697,GO:0003714,GO:0003723,GO:0003725,GO:0003727,GO:0003730,GO:0003779,GO:0005524,GO:0005634,GO:0005654,GO:0005813,GO:0006351,GO:0006396,GO:0007049,GO:0007346,GO:0008143,GO:0009048,GO:0009986,GO:0016020,GO:0016070,GO:0016363,GO:0016569,GO:…	negative regulation of transcription from RNA polymerase II promoter|nuclear chromosome|regulation of alternative mRNA splicing, via spliceosome|mRNA splicing, via spliceosome|kinetochore|condensed chromosome kinetochore|spindle pole|RNA polymerase II core binding|core promoter binding|TFIIH-class transcription factor binding|osteoblast differentiation|DNA binding|chromatin binding|double-strande…	path:hsa03040	Spliceosome	Detected	Detected	9.1139	8.51475
A_23_P500998	1.67889	0.747508	Up	7.94501	7.19751	NM_152739	3205	HOXA9	homeobox A9	ENST00000497089	Homo sapiens homeobox A9 (HOXA9), mRNA [NM_152739]	chr7	27202588	27202647	-	AAACAGTTGCATAGAGTATAGCTCTGTAGTGGAATATGTCTTCTGTATAACTAGGCTGTT			path:hsa05202	Transcriptional misregulation in cancer	Detected	Detected	7.94501	7.19751	2.06495	1.0461	Up	7.55845	6.51235	NM_152739	3205	HOXA9	homeobox A9	ENST00000497089	Homo sapiens homeobox A9 (HOXA9), mRNA [NM_152739]	chr7	27202588	27202647	-	AAACAGTTGCATAGAGTATAGCTCTGTAGTGGAATATGTCTTCTGTATAACTAGGCTGTT			path:hsa05202	Transcriptional misregulation in cancer	Detected	Detected	7.55845	6.51235
A_22_P00007805	1.57419	0.654607	Up	5.3048	4.65019	NM_152739	3205	HOXA9	homeobox A9	ENST00000489695	Homo sapiens homeobox A9 (HOXA9), mRNA [NM_152739]	chr7	27203345	27203404	-	TATACAAAACACCAGACCCTGGAACTGGAGAAAGAGTTTCTGTTCAACATGTACCTCACC			path:hsa05202	Transcriptional misregulation in cancer	Detected	Not Detected	5.3048	4.65019	1.96375	0.973608	Up	4.8358	3.8622	NM_152739	3205	HOXA9	homeobox A9	ENST00000489695	Homo sapiens homeobox A9 (HOXA9), mRNA [NM_152739]	chr7	27203345	27203404	-	TATACAAAACACCAGACCCTGGAACTGGAGAAAGAGTTTCTGTTCAACATGTACCTCACC			path:hsa05202	Transcriptional misregulation in cancer	Detected	Not Detected	4.8358	3.8622
A_22_P00023586	1.68261	0.750702	Up	6.9771	6.22639	NM_152739	3205	HOXA9	homeobox A9	ENST00000497089	Homo sapiens homeobox A9 (HOXA9), mRNA [NM_152739]	chr7	27202258	27202317	-	CTACCTAGGGTTTATGCTTAATTTTAATTGGAGGAAATGAATGCTGATTGTAACGGAGTT			path:hsa05202	Transcriptional misregulation in cancer	Detected	Detected	6.9771	6.22639	2.40891	1.26838	Up	6.81476	5.54638	NM_152739	3205	HOXA9	homeobox A9	ENST00000497089	Homo sapiens homeobox A9 (HOXA9), mRNA [NM_152739]	chr7	27202258	27202317	-	CTACCTAGGGTTTATGCTTAATTTTAATTGGAGGAAATGAATGCTGATTGTAACGGAGTT			path:hsa05202	Transcriptional misregulation in cancer	Detected	Detected	6.81476	5.54638
[truncated: 830 more rows]
