# Supplementary material for: Nuclear miR-451a activates KDM7A and leads to cetuximab resistance in head and neck squamous cell carcinoma
Source: Cell Mol Life Sci. 2024 Jun 28;81(1):282. doi: 10.1007/s00018-024-05324-x (PMC11335205; doi:10.1007/s00018-024-05324-x)
Supplement: Supplementary file 5 — Supplementary file5 (XLSX 17145 KB) [file 18_2024_5324_MOESM5_ESM.xlsx]

## Sheet: CAL27_peakanno_enhancer
chr	start	end	width	abs_summit	pileup	#NAME?	fold_enrichment	#NAME?	geneId	annotation	geneStart	geneEnd	geneLength	geneStrand	transcriptId	distanceToTSS	description	GO_id	GO_term	pathway	pathway_description	Enhancer_chr	Enhancer_start	Enhancer_end	NUM_LOCI	CONSTITUENT_SIZE	IP.uniq.redup.bam	Input.uniq.redup.bam	enhancerRank	isSuper	OVERLAP_GENES	PROXIMAL_GENES	CLOSEST_GENE
10	50861647	50861773	127	50861663	6	2.19193	2.2311	0	A1CF	Intron (NM_001198818.2/A1CF, intron 3 of 13)	50799409	50885627	86219	2	NM_001198818.2	23854	APOBEC1 complementation factor	GO:0003723,GO:0003725,GO:0003727,GO:0003729,GO:0005515,GO:0005634,GO:0005654,GO:0005737,GO:0005783,GO:0006397,GO:0016554,GO:0016556,GO:0030895,GO:0050821	RNA binding|double-stranded RNA binding|single-stranded RNA binding|mRNA binding|protein binding|nucleus|nucleoplasm|cytoplasm|endoplasmic reticulum|mRNA processing|cytidine to uridine editing|mRNA modification|apolipoprotein B mRNA editing enzyme complex|protein stabilization			10	50861645	50861773	1	129	29.824	23.0272	44389	0	A1CF	A1CF	A1CF
10	50902207	50902330	124	50902252	7	3.30546	2.89319	0.00254	A1CF	Distal Intergenic	50799413	50885666	86254	2	XM_024447966.1	-16541	APOBEC1 complementation factor	GO:0003723,GO:0003725,GO:0003727,GO:0003729,GO:0005515,GO:0005634,GO:0005654,GO:0005737,GO:0005783,GO:0006397,GO:0016554,GO:0016556,GO:0030895,GO:0050821	RNA binding|double-stranded RNA binding|single-stranded RNA binding|mRNA binding|protein binding|nucleus|nucleoplasm|cytoplasm|endoplasmic reticulum|mRNA processing|cytidine to uridine editing|mRNA modification|apolipoprotein B mRNA editing enzyme complex|protein stabilization			10	50902205	50902330	1	126	44.9	16.0125	24729	0		A1CF	A1CF
10	50815985	50816183	199	50816113	8	4.33681	3.45742	0.11856	A1CF	Exon (NM_001198818.2/A1CF, exon 10 of 14)	50799409	50885627	86219	2	NM_001198818.2	69444	APOBEC1 complementation factor	GO:0003723,GO:0003725,GO:0003727,GO:0003729,GO:0005515,GO:0005634,GO:0005654,GO:0005737,GO:0005783,GO:0006397,GO:0016554,GO:0016556,GO:0030895,GO:0050821	RNA binding|double-stranded RNA binding|single-stranded RNA binding|mRNA binding|protein binding|nucleus|nucleoplasm|cytoplasm|endoplasmic reticulum|mRNA processing|cytidine to uridine editing|mRNA modification|apolipoprotein B mRNA editing enzyme complex|protein stabilization			10	50815983	50816183	1	201	73.86	24.56	14612	0	A1CF		A1CF
12	9113649	9113767	119	9113708	7	3.82764	3.23765	0.11856	A2M	Promoter (2-3kb)	9067708	9115919	48212	2	NM_000014.6	2152	alpha-2-macroglobulin	GO:0001869,GO:0002020,GO:0002576,GO:0004866,GO:0004867,GO:0005102,GO:0005515,GO:0005576,GO:0005615,GO:0005829,GO:0007597,GO:0010951,GO:0019838,GO:0019899,GO:0019959,GO:0019966,GO:0022617,GO:0031093,GO:0043120,GO:0048306,GO:0048863,GO:0051056,GO:0062023,GO:0070062,GO:0072562	negative regulation of complement activation, lectin pathway|protease binding|platelet degranulation|endopeptidase inhibitor activity|serine-type endopeptidase inhibitor activity|signaling receptor binding|protein binding|extracellular region|extracellular space|cytosol|blood coagulation, intrinsic pathway|negative regulation of endopeptidase activity|growth factor binding|enzyme binding|interleu…	hsa04610	Complement and coagulation cascades	12	9113647	9113767	1	121	36.3	19.152	39108	0	A2M	A2M-AS1,A2M,LINC00612	A2M
12	9067254	9067384	131	9067279	6	3.42168	3.06205	0.00254	A2M-AS1	Promoter (2-3kb)	9065177	9068055	2879	1	NR_137425.1	2077	NA	NA	NA	NA	NA
12	9069437	9069634	198	9069502	7	3.97796	3.33697	0.11856	A2M-AS1	Intron (XM_017018683.1/KLRG1, intron 6 of 6)	9065177	9068055	2879	1	NR_137425.1	4260	NA	NA	NA	NA	NA	12	9069435	9069634	1	200	67.7595	23.4422	15825	0	A2M	A2M-AS1,A2M,LINC00612	A2M-AS1
12	8850101	8850264	164	8850135	7	4.13789	3.44258	0.11856	A2ML1	Exon (XM_011520567.2/A2ML1, exon 18 of 36)	8845004	8876787	31784	1	NM_001282424.3	5097	alpha-2-macroglobulin like 1	GO:0002020,GO:0004866,GO:0004867,GO:0005615,GO:0010951,GO:0030414,GO:0052548,GO:0070062	protease binding|endopeptidase inhibitor activity|serine-type endopeptidase inhibitor activity|extracellular space|negative regulation of endopeptidase activity|peptidase inhibitor activity|regulation of endopeptidase activity|extracellular exosome			12	8850099	8850264	1	166	54.5985	14.718	17293	0	A2ML1		A2ML1
12	8797406	8797572	167	8797459	8	5.07601	3.93693	0.26998	A2ML1	Distal Intergenic	8822554	8875929	53376	1	XM_011520567.2	-24982	alpha-2-macroglobulin like 1	GO:0002020,GO:0004866,GO:0004867,GO:0005615,GO:0010951,GO:0030414,GO:0052548,GO:0070062	protease binding|endopeptidase inhibitor activity|serine-type endopeptidase inhibitor activity|extracellular space|negative regulation of endopeptidase activity|peptidase inhibitor activity|regulation of endopeptidase activity|extracellular exosome			12	8797404	8797572	1	169	60.6984	1.68	13186	0		A2ML1	A2ML1
1	33313906	33314023	118	33313951	9	2.748	2.37745	0	A3GALT2	Intron (NM_001080438.1/A3GALT2, intron 1 of 4)	33306766	33321098	14333	2	NM_001080438.1	7075	alpha 1,3-galactosyltransferase 2	GO:0001962,GO:0005794,GO:0005975,GO:0006688,GO:0016021,GO:0016757,GO:0030259,GO:0031982,GO:0032580,GO:0046872,GO:0047276,GO:0071287	alpha-1,3-galactosyltransferase activity|Golgi apparatus|carbohydrate metabolic process|glycosphingolipid biosynthetic process|integral component of membrane|transferase activity, transferring glycosyl groups|lipid glycosylation|vesicle|Golgi cisterna membrane|metal ion binding|N-acetyllactosaminide 3-alpha-galactosyltransferase activity|cellular response to manganese ion	hsa00603	Glycosphingolipid biosynthesis - globo and isoglobo series	1	33305158	33314023	2	235	940.577	962.739	46241	0	A3GALT2	ZNF362,MIR3605,LOC101929464,PHC2	A3GALT2
1	33305160	33305272	113	33305244	5	2.67464	2.62462	0	A3GALT2	Downstream (1-2kb)	33306766	33321098	14333	2	NM_001080438.1	15826	alpha 1,3-galactosyltransferase 2	GO:0001962,GO:0005794,GO:0005975,GO:0006688,GO:0016021,GO:0016757,GO:0030259,GO:0031982,GO:0032580,GO:0046872,GO:0047276,GO:0071287	alpha-1,3-galactosyltransferase activity|Golgi apparatus|carbohydrate metabolic process|glycosphingolipid biosynthetic process|integral component of membrane|transferase activity, transferring glycosyl groups|lipid glycosylation|vesicle|Golgi cisterna membrane|metal ion binding|N-acetyllactosaminide 3-alpha-galactosyltransferase activity|cellular response to manganese ion	hsa00603	Glycosphingolipid biosynthesis - globo and isoglobo series
22	42700329	42700442	114	42700385	5	2.29096	2.35805	0	A4GALT	Intron (XM_006724265.3/A4GALT, intron 1 of 2)	42692115	42695484	3370	2	XM_017028831.1	-4845	alpha 1,4-galactosyltransferase (P blood group)	GO:0001576,GO:0006688,GO:0007009,GO:0008378,GO:0015643,GO:0016020,GO:0016758,GO:0030173,GO:0050512	globoside biosynthetic process|glycosphingolipid biosynthetic process|plasma membrane organization|galactosyltransferase activity|toxic substance binding|membrane|transferase activity, transferring hexosyl groups|integral component of Golgi membrane|lactosylceramide 4-alpha-galactosyltransferase activity	hsa00601,hsa00603	Glycosphingolipid biosynthesis - lacto and neolacto series|Glycosphingolipid biosynthesis - globo and isoglobo series	22	42700327	42700442	1	116	28.1865	14.605	42196	0	A4GALT	A4GALT	A4GALT
22	42730688	42730787	100	42730695	6	3.08209	2.83294	0.00254	A4GALT	Distal Intergenic	42692121	42721301	29181	2	NM_001318038.3	-9387	alpha 1,4-galactosyltransferase (P blood group)	GO:0001576,GO:0006688,GO:0007009,GO:0008378,GO:0015643,GO:0016020,GO:0016758,GO:0030173,GO:0050512	globoside biosynthetic process|glycosphingolipid biosynthetic process|plasma membrane organization|galactosyltransferase activity|toxic substance binding|membrane|transferase activity, transferring hexosyl groups|integral component of Golgi membrane|lactosylceramide 4-alpha-galactosyltransferase activity	hsa00601,hsa00603	Glycosphingolipid biosynthesis - lacto and neolacto series|Glycosphingolipid biosynthesis - globo and isoglobo series
22	42682620	42682738	119	42682652	6	2.86954	2.68911	0	A4GALT	Distal Intergenic	42692115	42694984	2870	2	XM_011530233.2	12246	alpha 1,4-galactosyltransferase (P blood group)	GO:0001576,GO:0006688,GO:0007009,GO:0008378,GO:0015643,GO:0016020,GO:0016758,GO:0030173,GO:0050512	globoside biosynthetic process|glycosphingolipid biosynthetic process|plasma membrane organization|galactosyltransferase activity|toxic substance binding|membrane|transferase activity, transferring hexosyl groups|integral component of Golgi membrane|lactosylceramide 4-alpha-galactosyltransferase activity	hsa00601,hsa00603	Glycosphingolipid biosynthesis - lacto and neolacto series|Glycosphingolipid biosynthesis - globo and isoglobo series	22	42682618	42682738	1	121	33.084	16.404	39603	0		A4GALT,CYB5R3,ATP5MGL	CYB5R3
22	42734752	42734898	147	42734845	6	3.08209	2.83294	0.00254	A4GALT	Distal Intergenic	42692121	42721301	29181	2	NM_001318038.3	-13451	alpha 1,4-galactosyltransferase (P blood group)	GO:0001576,GO:0006688,GO:0007009,GO:0008378,GO:0015643,GO:0016020,GO:0016758,GO:0030173,GO:0050512	globoside biosynthetic process|glycosphingolipid biosynthetic process|plasma membrane organization|galactosyltransferase activity|toxic substance binding|membrane|transferase activity, transferring hexosyl groups|integral component of Golgi membrane|lactosylceramide 4-alpha-galactosyltransferase activity	hsa00601,hsa00603	Glycosphingolipid biosynthesis - lacto and neolacto series|Glycosphingolipid biosynthesis - globo and isoglobo series	22	42730686	42734898	2	251	612.425	503.334	9655	0		A4GALT	A4GALT
3	138144115	138144242	128	138144164	7	3.07225	2.74013	0.00254	A4GNT	Distal Intergenic	138124070	138133310	9241	2	XM_017006544.1	-10805	alpha-1,4-N-acetylglucosaminyltransferase	GO:0000139,GO:0005975,GO:0006493,GO:0008375,GO:0009101,GO:0016020,GO:0016021,GO:0016266,GO:0016758,GO:0050680	Golgi membrane|carbohydrate metabolic process|protein O-linked glycosylation|acetylglucosaminyltransferase activity|glycoprotein biosynthetic process|membrane|integral component of membrane|O-glycan processing|transferase activity, transferring hexosyl groups|negative regulation of epithelial cell proliferation
3	138132983	138133128	146	138133030	8	2.74845	2.4511	0	A4GNT	Promoter (<=1kb)	138124070	138132957	8888	2	XM_017006543.2	-26	alpha-1,4-N-acetylglucosaminyltransferase	GO:0000139,GO:0005975,GO:0006493,GO:0008375,GO:0009101,GO:0016020,GO:0016021,GO:0016266,GO:0016758,GO:0050680	Golgi membrane|carbohydrate metabolic process|protein O-linked glycosylation|acetylglucosaminyltransferase activity|glycoprotein biosynthetic process|membrane|integral component of membrane|O-glycan processing|transferase activity, transferring hexosyl groups|negative regulation of epithelial cell proliferation
17	33419679	33419802	124	33419709	6	3.10719	2.84991	0.00254	AA06	Intron (NM_001094.5/ASIC2, intron 1 of 9)	33529787	33533760	3974	2	NR_037584.2	113958	NA	NA	NA	NA	NA
17	33429076	33429200	125	33429144	6	2.73897	2.60071	0	AA06	Intron (NM_001094.5/ASIC2, intron 1 of 9)	33529787	33533760	3974	2	NR_037584.2	104560	NA	NA	NA	NA	NA	17	33419677	33429200	2	253	1449.4	1548.44	46405	0	ASIC2		AA06
17	33492298	33492407	110	33492362	5	2.35058	2.39966	0	AA06	Intron (NM_001094.5/ASIC2, intron 1 of 9)	33529787	33533760	3974	2	NR_037584.2	41353	NA	NA	NA	NA	NA
17	33498525	33498653	129	33498602	5	2.15988	2.26634	0	AA06	Intron (NM_001094.5/ASIC2, intron 1 of 9)	33529787	33533760	3974	2	NR_037584.2	35107	NA	NA	NA	NA	NA	17	33492296	33498653	2	243	928.122	1012.03	45592	0	ASIC2	AA06	AA06
12	53314308	53314411	104	53314346	5	2.52087	2.51818	0	AAAS	Exon (XM_011538778.2/AAAS, exon 7 of 16)	53307456	53321585	14130	2	XM_011538778.2	7174	aladin WD repeat nucleoporin	GO:0000922,GO:0001578,GO:0003674,GO:0005515,GO:0005634,GO:0005635,GO:0005643,GO:0005654,GO:0005813,GO:0005829,GO:0006110,GO:0006406,GO:0006409,GO:0006913,GO:0007612,GO:0009566,GO:0016020,GO:0016032,GO:0016925,GO:0019083,GO:0031965,GO:0043657,GO:0046822,GO:0060964,GO:0072686,GO:0075733,GO:0090307,GO:1900034	spindle pole|microtubule bundle formation|molecular_function|protein binding|nucleus|nuclear envelope|nuclear pore|nucleoplasm|centrosome|cytosol|regulation of glycolytic process|mRNA export from nucleus|tRNA export from nucleus|nucleocytoplasmic transport|learning|fertilization|membrane|viral process|protein sumoylation|viral transcription|nuclear membrane|host cell|regulation of nucleocytoplasm…	hsa03013	RNA transport	12	53305921	53314411	2	283	1014.55	1068.89	46140	0	C12orf10,AAAS	SP7,ESPL1,AAAS,PFDN5	C12orf10
12	125067123	125067404	282	125067314	6	3.2374	2.93787	0.00254	AACS	Promoter (1-2kb)	125065435	125143327	77893	1	XR_001748854.2	1688	acetoacetyl-CoA synthetase	GO:0001889,GO:0005515,GO:0005524,GO:0005829,GO:0006631,GO:0007584,GO:0014074,GO:0030729,GO:0032024,GO:0034201,GO:0042493,GO:0042594,GO:0045471,GO:0046951,GO:0047760,GO:0050872,GO:0060612,GO:0071333,GO:0071394,GO:0071397	liver development|protein binding|ATP binding|cytosol|fatty acid metabolic process|response to nutrient|response to purine-containing compound|acetoacetate-CoA ligase activity|positive regulation of insulin secretion|response to oleic acid|response to drug|response to starvation|response to ethanol|ketone body biosynthetic process|butyrate-CoA ligase activity|white fat cell differentiation|adipos…	hsa00280,hsa00650	Valine, leucine and isoleucine degradation|Butanoate metabolism
12	125053741	125053848	108	125053760	6	2.86954	2.68911	0	AACS	Distal Intergenic	125065435	125143316	77882	1	NM_001319839.2	-11587	acetoacetyl-CoA synthetase	GO:0001889,GO:0005515,GO:0005524,GO:0005829,GO:0006631,GO:0007584,GO:0014074,GO:0030729,GO:0032024,GO:0034201,GO:0042493,GO:0042594,GO:0045471,GO:0046951,GO:0047760,GO:0050872,GO:0060612,GO:0071333,GO:0071394,GO:0071397	liver development|protein binding|ATP binding|cytosol|fatty acid metabolic process|response to nutrient|response to purine-containing compound|acetoacetate-CoA ligase activity|positive regulation of insulin secretion|response to oleic acid|response to drug|response to starvation|response to ethanol|ketone body biosynthetic process|butyrate-CoA ligase activity|white fat cell differentiation|adipos…	hsa00280,hsa00650	Valine, leucine and isoleucine degradation|Butanoate metabolism	12	125053739	125053848	1	110	32.6455	8.6219	30408	0		AACS,THRIL	AACS
5	178812456	178812565	110	178812536	8	4.33681	3.45742	0.11856	AACSP1	Intron (NR_024035.2/AACSP1, intron 2 of 10)	178764861	178818435	53575	2	NR_024035.2	5870	NA	NA	NA	NA	NA	5	178812454	178812565	1	112	33.8439	13.3755	35141	0	AACSP1	ZNF354B,AACSP1	AACSP1
3	151810652	151810760	109	151810682	7	2.7806	2.54983	0	AADAC	Intron (NR_110202.1/AADACL2-AS1, intron 1 of 3)	151814008	151828488	14481	1	XM_005247104.4	-3248	arylacetamide deacetylase	GO:0003824,GO:0004806,GO:0005515,GO:0005789,GO:0006805,GO:0010898,GO:0016021,GO:0016298,GO:0016787,GO:0017171,GO:0019213	catalytic activity|triglyceride lipase activity|protein binding|endoplasmic reticulum membrane|xenobiotic metabolic process|positive regulation of triglyceride catabolic process|integral component of membrane|lipase activity|hydrolase activity|serine hydrolase activity|deacetylase activity			3	151810650	151810760	1	111	24.101	10.714	42317	0	AADACL2-AS1	AADAC,AADACP1	AADAC
3	151813819	151813927	109	151813895	9	2.748	2.37745	0	AADAC	Promoter (<=1kb)	151814008	151828488	14481	1	XM_005247104.4	-81	arylacetamide deacetylase	GO:0003824,GO:0004806,GO:0005515,GO:0005789,GO:0006805,GO:0010898,GO:0016021,GO:0016298,GO:0016787,GO:0017171,GO:0019213	catalytic activity|triglyceride lipase activity|protein binding|endoplasmic reticulum membrane|xenobiotic metabolic process|positive regulation of triglyceride catabolic process|integral component of membrane|lipase activity|hydrolase activity|serine hydrolase activity|deacetylase activity
3	151752493	151752603	111	151752564	8	3.38155	2.84606	0.00254	AADACL2	Intron (NM_207365.4/AADACL2, intron 4 of 4)	151735725	151758016	22292	1	XM_011512753.1	16768	arylacetamide deacetylase like 2	GO:0005576,GO:0016021,GO:0016787,GO:0052689	extracellular region|integral component of membrane|hydrolase activity|carboxylic ester hydrolase activity			3	151752491	151752603	1	113	43.2544	23.2512	35733	0	AADACL2-AS1,AADACL2	AADACP1	AADACP1
3	151710121	151710335	215	151710310	7	2.69618	2.49501	0	AADACL2	Distal Intergenic	151733927	151761339	27413	1	NM_207365.4	-23592	arylacetamide deacetylase like 2	GO:0005576,GO:0016021,GO:0016787,GO:0052689	extracellular region|integral component of membrane|hydrolase activity|carboxylic ester hydrolase activity
3	151689047	151689181	135	151689133	8	3.72988	3.0672	0.11856	AADACL2	Distal Intergenic	151733927	151761339	27413	1	NM_207365.4	-44746	arylacetamide deacetylase like 2	GO:0005576,GO:0016021,GO:0016787,GO:0052689	extracellular region|integral component of membrane|hydrolase activity|carboxylic ester hydrolase activity			3	151689045	151689181	1	137	43.9008	16.5104	26335	0			AADACP1
3	151718668	151718786	119	151718722	8	3.14218	2.69559	0.00254	AADACL2	Distal Intergenic	151733927	151761339	27413	1	NM_207365.4	-15141	arylacetamide deacetylase like 2	GO:0005576,GO:0016021,GO:0016787,GO:0052689	extracellular region|integral component of membrane|hydrolase activity|carboxylic ester hydrolase activity			3	151710119	151718786	2	338	1750.73	1495.06	4175	0			AADACP1
3	151939922	151940052	131	151940047	13	3.27869	2.3915	0.00254	AADACL2-AS1	Intron (XR_001740567.1/LOC107986047, intron 1 of 2)	151751179	151928175	176997	2	NR_110203.1	-11747	NA	NA	NA	NA	NA	3	151939920	151940052	1	133	84.7968	51.9288	21162	0		AADACL2-AS1	AADACL2-AS1
1	12719121	12719246	126	12719170	6	2.96106	2.75106	0.00254	AADACL3	Intron (NM_001103170.3/AADACL3, intron 1 of 3)	12716110	12728760	12651	1	NR_111984.2	3011	arylacetamide deacetylase like 3	GO:0016021,GO:0016787,GO:0052689	integral component of membrane|hydrolase activity|carboxylic ester hydrolase activity			1	12719119	12719246	1	128	39.7383	15.1765	29698	0	AADACL3	C1orf158,AADACL3	AADACL3
1	12631617	12631814	198	12631788	7	3.57875	3.07326	0.03451	AADACL4	Distal Intergenic	12644085	12667076	22992	1	NM_001013630.2	-12271	arylacetamide deacetylase like 4	GO:0016021,GO:0016787,GO:0052689	integral component of membrane|hydrolase activity|carboxylic ester hydrolase activity			1	12631615	12631814	1	200	54.526	13.4723	16855	0		DHRS3,AADACL4	AADACL4
1	12655169	12655284	116	12655237	7	3.57875	3.07326	0.03451	AADACL4	Intron (NM_001013630.2/AADACL4, intron 2 of 3)	12650343	12667076	16734	1	XM_017001152.1	4826	arylacetamide deacetylase like 4	GO:0016021,GO:0016787,GO:0052689	integral component of membrane|hydrolase activity|carboxylic ester hydrolase activity			1	12654975	12655284	2	229	103.453	39.8301	12733	0	AADACL4	DHRS3	AADACL4
1	12680580	12680703	124	12680659	7	3.82764	3.23765	0.11856	AADACL4	Distal Intergenic	12664590	12667076	2487	1	XM_017001153.1	15990	arylacetamide deacetylase like 4	GO:0016021,GO:0016787,GO:0052689	integral component of membrane|hydrolase activity|carboxylic ester hydrolase activity
1	12684096	12684247	152	12684105	6	2.19193	2.2311	0	AADACL4	Distal Intergenic	12664590	12667076	2487	1	XM_017001153.1	19506	arylacetamide deacetylase like 4	GO:0016021,GO:0016787,GO:0052689	integral component of membrane|hydrolase activity|carboxylic ester hydrolase activity			1	12680578	12684247	2	280	399.921	432.942	45047	0		AADACL4,AADACL3	AADACL3
1	12654977	12655085	109	12655067	6	3.3336	3.00275	0.00254	AADACL4	Intron (NM_001013630.2/AADACL4, intron 2 of 3)	12650343	12667076	16734	1	XM_017001152.1	4634	arylacetamide deacetylase like 4	GO:0016021,GO:0016787,GO:0052689	integral component of membrane|hydrolase activity|carboxylic ester hydrolase activity
3	151778216	151778331	116	151778304	8	3.76627	3.09044	0.11856	AADACP1	Intron (NR_026915.1/AADACP1, intron 2 of 2)	151770456	151784894	14439	1	NR_026915.1	7760	NA	NA	NA	NA	NA	3	151778214	151778331	1	118	47.6541	18.018	23967	0	AADACL2-AS1,AADACP1	AADAC	AADACP1
4	170141590	170141749	160	170141675	6	3.42168	3.06205	0.00254	AADAT	Distal Intergenic	170060222	170091699	31478	2	XM_006714231.2	-49891	aminoadipate aminotransferase	GO:0005759,GO:0006103,GO:0006536,GO:0006554,GO:0006569,GO:0008483,GO:0009058,GO:0016212,GO:0030170,GO:0033512,GO:0042803,GO:0047536,GO:0070189,GO:0097052,GO:1901605	mitochondrial matrix|2-oxoglutarate metabolic process|glutamate metabolic process|lysine catabolic process|tryptophan catabolic process|transaminase activity|biosynthetic process|kynurenine-oxoglutarate transaminase activity|pyridoxal phosphate binding|L-lysine catabolic process to acetyl-CoA via saccharopine|protein homodimerization activity|2-aminoadipate transaminase activity|kynurenine metabo…	hsa00310,hsa00380	Lysine degradation|Tryptophan metabolism	4	170137397	170141749	2	290	660.198	463.053	5776	0		AADAT	AADAT
4	170137399	170137524	126	170137416	6	3.42168	3.06205	0.00254	AADAT	Distal Intergenic	170060222	170091699	31478	2	XM_006714231.2	-45700	aminoadipate aminotransferase	GO:0005759,GO:0006103,GO:0006536,GO:0006554,GO:0006569,GO:0008483,GO:0009058,GO:0016212,GO:0030170,GO:0033512,GO:0042803,GO:0047536,GO:0070189,GO:0097052,GO:1901605	mitochondrial matrix|2-oxoglutarate metabolic process|glutamate metabolic process|lysine catabolic process|tryptophan catabolic process|transaminase activity|biosynthetic process|kynurenine-oxoglutarate transaminase activity|pyridoxal phosphate binding|L-lysine catabolic process to acetyl-CoA via saccharopine|protein homodimerization activity|2-aminoadipate transaminase activity|kynurenine metabo…	hsa00310,hsa00380	Lysine degradation|Tryptophan metabolism
4	170100106	170100229	124	170100173	6	2.84689	2.67377	0	AADAT	Distal Intergenic	170060222	170091699	31478	2	XM_006714231.2	-8407	aminoadipate aminotransferase	GO:0005759,GO:0006103,GO:0006536,GO:0006554,GO:0006569,GO:0008483,GO:0009058,GO:0016212,GO:0030170,GO:0033512,GO:0042803,GO:0047536,GO:0070189,GO:0097052,GO:1901605	mitochondrial matrix|2-oxoglutarate metabolic process|glutamate metabolic process|lysine catabolic process|tryptophan catabolic process|transaminase activity|biosynthetic process|kynurenine-oxoglutarate transaminase activity|pyridoxal phosphate binding|L-lysine catabolic process to acetyl-CoA via saccharopine|protein homodimerization activity|2-aminoadipate transaminase activity|kynurenine metabo…	hsa00310,hsa00380	Lysine degradation|Tryptophan metabolism	4	170100104	170100229	1	126	39.3625	10.4375	24685	0		AADAT	AADAT
15	67341038	67341159	122	67341113	7	2.7806	2.54983	0	AAGAB	Intron (NM_001284349.2/IQCH, intron 2 of 6)	67200667	67255198	54532	2	NM_001271885.2	-85840	alpha and gamma adaptin binding protein	GO:0005515,GO:0005737,GO:0005829,GO:0015031,GO:0016607	protein binding|cytoplasm|cytosol|protein transport|nuclear speck			15	67341036	67341159	1	124	38.5851	22.878	40521	0	IQCH		AAGAB
15	67288208	67288360	153	67288232	6	2.86954	2.68911	0	AAGAB	Intron (NM_022784.3/IQCH, intron 4 of 5)	67200667	67255198	54532	2	NM_001271885.2	-33010	alpha and gamma adaptin binding protein	GO:0005515,GO:0005737,GO:0005829,GO:0015031,GO:0016607	protein binding|cytoplasm|cytosol|protein transport|nuclear speck			15	67288206	67288360	1	155	49.819	18.9882	22841	0	IQCH	AAGAB	AAGAB
15	67360533	67360653	121	67360608	7	3.57875	3.07326	0.03451	AAGAB	Intron (NM_001284349.2/IQCH, intron 5 of 6)	67200667	67255198	54532	2	NM_001271885.2	-105335	alpha and gamma adaptin binding protein	GO:0005515,GO:0005737,GO:0005829,GO:0015031,GO:0016607	protein binding|cytoplasm|cytosol|protein transport|nuclear speck			15	67360531	67360653	1	123	33.8062	15.2622	37476	0	IQCH		AAGAB
15	67254422	67254548	127	67254478	6	3.1583	2.88445	0.00254	AAGAB	Promoter (<=1kb)	67201028	67254651	53624	2	XM_011522020.1	103	alpha and gamma adaptin binding protein	GO:0005515,GO:0005737,GO:0005829,GO:0015031,GO:0016607	protein binding|cytoplasm|cytosol|protein transport|nuclear speck
15	67232896	67233031	136	67232970	6	3.2781	2.96533	0.00254	AAGAB	Intron (NM_001271886.2/AAGAB, intron 4 of 9)	67201028	67254651	53624	2	XM_011522020.1	21620	alpha and gamma adaptin binding protein	GO:0005515,GO:0005737,GO:0005829,GO:0015031,GO:0016607	protein binding|cytoplasm|cytosol|protein transport|nuclear speck			15	67232894	67233031	1	138	39.1546	13.4397	28312	0	AAGAB	AAGAB,IQCH	AAGAB
11	77851646	77851770	125	77851722	8	3.42386	2.87278	0.00254	AAMDC	Intron (NM_001316960.2/AAMDC, intron 3 of 4)	77841151	77872352	31202	1	NM_001363564.2	10495	adipogenesis associated Mth938 domain containing	GO:0005515,GO:0005737,GO:0045600	protein binding|cytoplasm|positive regulation of fat cell differentiation			11	77851644	77851770	1	127	56.6748	20.3616	18930	0	AAMDC	AAMDC,RSF1	AAMDC
20	36259178	36259302	125	36259277	7	3.82764	3.23765	0.11856	AAR2	Distal Intergenic	36236483	36256934	20452	1	XM_011528762.2	22695	AAR2 splicing factor	GO:0000244,GO:0005681,GO:0005682	spliceosomal tri-snRNP complex assembly|spliceosomal complex|U5 snRNP			20	36259176	36259302	1	127	38.7954	17.1612	33602	0		AAR2,DLGAP4	AAR2
8	116907152	116907255	104	116907206	6	2.63677	2.53154	0	AARD	Distal Intergenic	116938207	116944487	6281	1	NM_001025357.3	-30952	alanine and arginine rich domain containing protein	GO:0005515,GO:0030324	protein binding|lung development			8	116894166	116907255	3	403	1458.11	1445.03	42507	0		AARD,SLC30A8,RAD21,MIR3610,RAD21-AS1	RAD21
16	70278061	70278163	103	70278084	6	3.42168	3.06205	0.00254	AARS1	Intron (XR_933220.3/AARS1, intron 2 of 19)	70252298	70289506	37209	2	NM_001605.3	11343	alanyl-tRNA synthetase 1	GO:0000049,GO:0002161,GO:0002196,GO:0004813,GO:0005524,GO:0005737,GO:0005739,GO:0005829,GO:0006400,GO:0006418,GO:0006419,GO:0008033,GO:0008270,GO:0016020,GO:0016597,GO:0070062,GO:0106074	tRNA binding|aminoacyl-tRNA editing activity|Ser-tRNA(Ala) hydrolase activity|alanine-tRNA ligase activity|ATP binding|cytoplasm|mitochondrion|cytosol|tRNA modification|tRNA aminoacylation for protein translation|alanyl-tRNA aminoacylation|tRNA processing|zinc ion binding|membrane|amino acid binding|extracellular exosome|aminoacyl-tRNA metabolism involved in translational fidelity	hsa00970	Aminoacyl-tRNA biosynthesis	16	70278059	70278163	1	105	25.1992	5.6264	36268	0	AARS	DDX19B,EXOSC6	AARS
7	122020601	122020795	195	122020709	7	4.22416	3.49949	0.11856	AASS	Intron (NM_001206838.2/PTPRZ1, intron 13 of 29)	122073549	122144249	70701	2	NM_005763.4	123454	aminoadipate-semialdehyde synthase	GO:0000122,GO:0003714,GO:0004753,GO:0004754,GO:0005634,GO:0005737,GO:0005739,GO:0005759,GO:0005829,GO:0006554,GO:0019878,GO:0031061,GO:0033512,GO:0042393,GO:0043231,GO:0047130,GO:0047131,GO:0055114	negative regulation of transcription by RNA polymerase II|transcription corepressor activity|saccharopine dehydrogenase activity|saccharopine dehydrogenase (NAD+, L-lysine-forming) activity|nucleus|cytoplasm|mitochondrion|mitochondrial matrix|cytosol|lysine catabolic process|lysine biosynthetic process via aminoadipic acid|negative regulation of histone methylation|L-lysine catabolic process to a…	hsa00310	Lysine degradation	7	122020599	122020795	1	197	71.54	18.7964	13983	0	PTPRZ1		AASS
7	122150763	122150865	103	122150806	7	4.22416	3.49949	0.11856	AASS	Distal Intergenic	122073544	122144269	70726	2	XR_927326.2	-6494	aminoadipate-semialdehyde synthase	GO:0000122,GO:0003714,GO:0004753,GO:0004754,GO:0005634,GO:0005737,GO:0005739,GO:0005759,GO:0005829,GO:0006554,GO:0019878,GO:0031061,GO:0033512,GO:0042393,GO:0043231,GO:0047130,GO:0047131,GO:0055114	negative regulation of transcription by RNA polymerase II|transcription corepressor activity|saccharopine dehydrogenase activity|saccharopine dehydrogenase (NAD+, L-lysine-forming) activity|nucleus|cytoplasm|mitochondrion|mitochondrial matrix|cytosol|lysine catabolic process|lysine biosynthetic process via aminoadipic acid|negative regulation of histone methylation|L-lysine catabolic process to a…	hsa00310	Lysine degradation	7	122150761	122150865	1	105	31.9176	3.744	25456	0		AASS	AASS
7	122123102	122123233	132	122123175	6	2.9847	2.76705	0.00254	AASS	Intron (XM_011515725.2/AASS, intron 4 of 22)	122073549	122144249	70701	2	NM_005763.4	21016	aminoadipate-semialdehyde synthase	GO:0000122,GO:0003714,GO:0004753,GO:0004754,GO:0005634,GO:0005737,GO:0005739,GO:0005759,GO:0005829,GO:0006554,GO:0019878,GO:0031061,GO:0033512,GO:0042393,GO:0043231,GO:0047130,GO:0047131,GO:0055114	negative regulation of transcription by RNA polymerase II|transcription corepressor activity|saccharopine dehydrogenase activity|saccharopine dehydrogenase (NAD+, L-lysine-forming) activity|nucleus|cytoplasm|mitochondrion|mitochondrial matrix|cytosol|lysine catabolic process|lysine biosynthetic process via aminoadipic acid|negative regulation of histone methylation|L-lysine catabolic process to a…	hsa00310	Lysine degradation	7	122119415	122123233	2	315	573.082	484.122	10852	0	AASS		AASS
7	122119417	122119595	179	122119513	7	3.97796	3.33697	0.11856	AASS	Intron (XM_011515725.2/AASS, intron 4 of 22)	122073549	122144249	70701	2	NM_005763.4	24654	aminoadipate-semialdehyde synthase	GO:0000122,GO:0003714,GO:0004753,GO:0004754,GO:0005634,GO:0005737,GO:0005739,GO:0005759,GO:0005829,GO:0006554,GO:0019878,GO:0031061,GO:0033512,GO:0042393,GO:0043231,GO:0047130,GO:0047131,GO:0055114	negative regulation of transcription by RNA polymerase II|transcription corepressor activity|saccharopine dehydrogenase activity|saccharopine dehydrogenase (NAD+, L-lysine-forming) activity|nucleus|cytoplasm|mitochondrion|mitochondrial matrix|cytosol|lysine catabolic process|lysine biosynthetic process via aminoadipic acid|negative regulation of histone methylation|L-lysine catabolic process to a…	hsa00310	Lysine degradation
7	122097269	122097371	103	122097320	6	3.42168	3.06205	0.00254	AASS	Intron (XM_011515725.2/AASS, intron 15 of 22)	122073549	122144249	70701	2	NM_005763.4	46878	aminoadipate-semialdehyde synthase	GO:0000122,GO:0003714,GO:0004753,GO:0004754,GO:0005634,GO:0005737,GO:0005739,GO:0005759,GO:0005829,GO:0006554,GO:0019878,GO:0031061,GO:0033512,GO:0042393,GO:0043231,GO:0047130,GO:0047131,GO:0055114	negative regulation of transcription by RNA polymerase II|transcription corepressor activity|saccharopine dehydrogenase activity|saccharopine dehydrogenase (NAD+, L-lysine-forming) activity|nucleus|cytoplasm|mitochondrion|mitochondrial matrix|cytosol|lysine catabolic process|lysine biosynthetic process via aminoadipic acid|negative regulation of histone methylation|L-lysine catabolic process to a…	hsa00310	Lysine degradation	7	122097267	122097371	1	105	29.016	3.432	28460	0	AASS		AASS
7	122062467	122062594	128	122062552	6	2.44769	2.40367	0	AASS	Distal Intergenic	122073549	122144249	70701	2	NM_005763.4	81655	aminoadipate-semialdehyde synthase	GO:0000122,GO:0003714,GO:0004753,GO:0004754,GO:0005634,GO:0005737,GO:0005739,GO:0005759,GO:0005829,GO:0006554,GO:0019878,GO:0031061,GO:0033512,GO:0042393,GO:0043231,GO:0047130,GO:0047131,GO:0055114	negative regulation of transcription by RNA polymerase II|transcription corepressor activity|saccharopine dehydrogenase activity|saccharopine dehydrogenase (NAD+, L-lysine-forming) activity|nucleus|cytoplasm|mitochondrion|mitochondrial matrix|cytosol|lysine catabolic process|lysine biosynthetic process via aminoadipic acid|negative regulation of histone methylation|L-lysine catabolic process to a…	hsa00310	Lysine degradation	7	122062465	122062594	1	130	41.9379	19.6338	32764	0			AASS
17	36957485	36957597	113	36957496	6	2.96106	2.75106	0.00254	AATF	Intron (NM_012138.4/AATF, intron 4 of 11)	36948954	37056871	107918	1	XR_934439.3	8531	apoptosis antagonizing transcription factor	GO:0003723,GO:0005515,GO:0005634,GO:0005654,GO:0005667,GO:0005730,GO:0005737,GO:0005794,GO:0006357,GO:0006974,GO:0007155,GO:0007346,GO:0019901,GO:0032929,GO:0040016,GO:0042254,GO:0042985,GO:0043066,GO:0043522,GO:0045944,GO:0048156,GO:2000378,GO:2001234	RNA binding|protein binding|nucleus|nucleoplasm|transcription regulator complex|nucleolus|cytoplasm|Golgi apparatus|regulation of transcription by RNA polymerase II|cellular response to DNA damage stimulus|cell adhesion|regulation of mitotic cell cycle|protein kinase binding|negative regulation of superoxide anion generation|embryonic cleavage|ribosome biogenesis|negative regulation of amyloid pr…			17	36957483	36957597	1	115	29.2752	14.0676	40954	0	AATF	LHX1,LHX1-DT	AATF
17	81175314	81175434	121	81175395	5	2.21502	2.30495	0	AATK	Intron (NM_001354639.2/PVALEF, intron 2 of 6)	81117295	81166221	48927	2	NM_001080395.3	-9093	apoptosis associated tyrosine kinase	GO:0004672,GO:0004713,GO:0005515,GO:0005524,GO:0005575,GO:0006468,GO:0007420,GO:0008150,GO:0016021,GO:0038083,GO:0048471,GO:0106310,GO:0106311	protein kinase activity|protein tyrosine kinase activity|protein binding|ATP binding|cellular_component|protein phosphorylation|brain development|biological_process|integral component of membrane|peptidyl-tyrosine autophosphorylation|perinuclear region of cytoplasm|protein serine kinase activity|protein threonine kinase activity			17	81175312	81175434	1	123	38.0518	20.1544	38232	0	PVALEF	MIR3065,AATK,MIR1250,MIR338,CEP131,MIR657	AATK
16	8667925	8668065	141	8668018	7	3.57875	3.07326	0.03451	ABAT	Intron (XM_017023661.2/METTL22, intron 11 of 11)	8674617	8784570	109954	1	NM_001386602.1	-6552	4-aminobutyrate aminotransferase	GO:0003867,GO:0005739,GO:0005759,GO:0009448,GO:0009450,GO:0030170,GO:0032144,GO:0032145,GO:0034386,GO:0042135,GO:0042802,GO:0046872,GO:0047298,GO:0048148,GO:0051536	4-aminobutyrate transaminase activity|mitochondrion|mitochondrial matrix|gamma-aminobutyric acid metabolic process|gamma-aminobutyric acid catabolic process|pyridoxal phosphate binding|4-aminobutyrate transaminase complex|succinate-semialdehyde dehydrogenase binding|4-aminobutyrate:2-oxoglutarate transaminase activity|neurotransmitter catabolic process|identical protein binding|metal ion binding|…	hsa00250,hsa00280,hsa00410,hsa00640,hsa00650,hsa04727	Alanine, aspartate and glutamate metabolism|Valine, leucine and isoleucine degradation|beta-Alanine metabolism|Propanoate metabolism|Butanoate metabolism|GABAergic synapse	16	8667923	8668065	1	143	47.5416	28.3574	36728	0		ABAT,METTL22	ABAT
16	8710785	8710896	112	8710844	5	2.16889	2.27265	0	ABAT	Promoter (1-2kb)	8712837	8784570	71734	1	NM_001386603.1	-1941	4-aminobutyrate aminotransferase	GO:0003867,GO:0005739,GO:0005759,GO:0009448,GO:0009450,GO:0030170,GO:0032144,GO:0032145,GO:0034386,GO:0042135,GO:0042802,GO:0046872,GO:0047298,GO:0048148,GO:0051536	4-aminobutyrate transaminase activity|mitochondrion|mitochondrial matrix|gamma-aminobutyric acid metabolic process|gamma-aminobutyric acid catabolic process|pyridoxal phosphate binding|4-aminobutyrate transaminase complex|succinate-semialdehyde dehydrogenase binding|4-aminobutyrate:2-oxoglutarate transaminase activity|neurotransmitter catabolic process|identical protein binding|metal ion binding|…	hsa00250,hsa00280,hsa00410,hsa00640,hsa00650,hsa04727	Alanine, aspartate and glutamate metabolism|Valine, leucine and isoleucine degradation|beta-Alanine metabolism|Propanoate metabolism|Butanoate metabolism|GABAergic synapse
16	8723600	8723751	152	8723631	7	2.7806	2.54983	0	ABAT	Promoter (2-3kb)	8720713	8784570	63858	1	NM_001386616.1	2887	4-aminobutyrate aminotransferase	GO:0003867,GO:0005739,GO:0005759,GO:0009448,GO:0009450,GO:0030170,GO:0032144,GO:0032145,GO:0034386,GO:0042135,GO:0042802,GO:0046872,GO:0047298,GO:0048148,GO:0051536	4-aminobutyrate transaminase activity|mitochondrion|mitochondrial matrix|gamma-aminobutyric acid metabolic process|gamma-aminobutyric acid catabolic process|pyridoxal phosphate binding|4-aminobutyrate transaminase complex|succinate-semialdehyde dehydrogenase binding|4-aminobutyrate:2-oxoglutarate transaminase activity|neurotransmitter catabolic process|identical protein binding|metal ion binding|…	hsa00250,hsa00280,hsa00410,hsa00640,hsa00650,hsa04727	Alanine, aspartate and glutamate metabolism|Valine, leucine and isoleucine degradation|beta-Alanine metabolism|Propanoate metabolism|Butanoate metabolism|GABAergic synapse	16	8723598	8723751	1	154	52.6473	20.1348	21445	0	ABAT		ABAT
9	104879680	104879778	99	104879694	8	3.58927	2.97764	0.04422	ABCA1	Intron (NM_005502.4/ABCA1, intron 5 of 49)	104781007	104890289	109283	2	XM_017014382.2	10511	ATP binding cassette subfamily A member 1	GO:0005102,GO:0005319,GO:0005515,GO:0005524,GO:0005548,GO:0005768,GO:0005789,GO:0005886,GO:0005887,GO:0006869,GO:0007040,GO:0007186,GO:0007189,GO:0008203,GO:0008320,GO:0009306,GO:0010745,GO:0010875,GO:0010887,GO:0015485,GO:0016197,GO:0016887,GO:0019216,GO:0019905,GO:0023061,GO:0030139,GO:0031210,GO:0031267,GO:0032367,GO:0032489,GO:0033344,GO:0033700,GO:0034185,GO:0034186,GO:0034188,GO:0034380,GO:…	signaling receptor binding|lipid transporter activity|protein binding|ATP binding|phospholipid transporter activity|endosome|endoplasmic reticulum membrane|plasma membrane|integral component of plasma membrane|lipid transport|lysosome organization|G protein-coupled receptor signaling pathway|adenylate cyclase-activating G protein-coupled receptor signaling pathway|cholesterol metabolic process|pr…	hsa02010,hsa04975,hsa04979	ABC transporters|Fat digestion and absorption|Cholesterol metabolism
9	104883425	104883567	143	104883459	8	2.74845	2.4511	0	ABCA1	Intron (NM_005502.4/ABCA1, intron 4 of 49)	104781007	104890289	109283	2	XM_017014382.2	6722	ATP binding cassette subfamily A member 1	GO:0005102,GO:0005319,GO:0005515,GO:0005524,GO:0005548,GO:0005768,GO:0005789,GO:0005886,GO:0005887,GO:0006869,GO:0007040,GO:0007186,GO:0007189,GO:0008203,GO:0008320,GO:0009306,GO:0010745,GO:0010875,GO:0010887,GO:0015485,GO:0016197,GO:0016887,GO:0019216,GO:0019905,GO:0023061,GO:0030139,GO:0031210,GO:0031267,GO:0032367,GO:0032489,GO:0033344,GO:0033700,GO:0034185,GO:0034186,GO:0034188,GO:0034380,GO:…	signaling receptor binding|lipid transporter activity|protein binding|ATP binding|phospholipid transporter activity|endosome|endoplasmic reticulum membrane|plasma membrane|integral component of plasma membrane|lipid transport|lysosome organization|G protein-coupled receptor signaling pathway|adenylate cyclase-activating G protein-coupled receptor signaling pathway|cholesterol metabolic process|pr…	hsa02010,hsa04975,hsa04979	ABC transporters|Fat digestion and absorption|Cholesterol metabolism	9	104879678	104883567	2	246	600.073	769.244	45095	0	ABCA1		ABCA1
9	104866803	104866940	138	104866907	8	3.53291	2.94185	0.03451	ABCA1	Intron (NM_005502.4/ABCA1, intron 5 of 49)	104781007	104890289	109283	2	XM_017014382.2	23349	ATP binding cassette subfamily A member 1	GO:0005102,GO:0005319,GO:0005515,GO:0005524,GO:0005548,GO:0005768,GO:0005789,GO:0005886,GO:0005887,GO:0006869,GO:0007040,GO:0007186,GO:0007189,GO:0008203,GO:0008320,GO:0009306,GO:0010745,GO:0010875,GO:0010887,GO:0015485,GO:0016197,GO:0016887,GO:0019216,GO:0019905,GO:0023061,GO:0030139,GO:0031210,GO:0031267,GO:0032367,GO:0032489,GO:0033344,GO:0033700,GO:0034185,GO:0034186,GO:0034188,GO:0034380,GO:…	signaling receptor binding|lipid transporter activity|protein binding|ATP binding|phospholipid transporter activity|endosome|endoplasmic reticulum membrane|plasma membrane|integral component of plasma membrane|lipid transport|lysosome organization|G protein-coupled receptor signaling pathway|adenylate cyclase-activating G protein-coupled receptor signaling pathway|cholesterol metabolic process|pr…	hsa02010,hsa04975,hsa04979	ABC transporters|Fat digestion and absorption|Cholesterol metabolism	9	104866801	104866940	1	140	45.2862	23.3381	33209	0	ABCA1		ABCA1
9	104909155	104909327	173	104909276	8	2.74845	2.4511	0	ABCA1	Promoter (2-3kb)	104781007	104906729	125723	2	XM_017014380.2	-2426	ATP binding cassette subfamily A member 1	GO:0005102,GO:0005319,GO:0005515,GO:0005524,GO:0005548,GO:0005768,GO:0005789,GO:0005886,GO:0005887,GO:0006869,GO:0007040,GO:0007186,GO:0007189,GO:0008203,GO:0008320,GO:0009306,GO:0010745,GO:0010875,GO:0010887,GO:0015485,GO:0016197,GO:0016887,GO:0019216,GO:0019905,GO:0023061,GO:0030139,GO:0031210,GO:0031267,GO:0032367,GO:0032489,GO:0033344,GO:0033700,GO:0034185,GO:0034186,GO:0034188,GO:0034380,GO:…	signaling receptor binding|lipid transporter activity|protein binding|ATP binding|phospholipid transporter activity|endosome|endoplasmic reticulum membrane|plasma membrane|integral component of plasma membrane|lipid transport|lysosome organization|G protein-coupled receptor signaling pathway|adenylate cyclase-activating G protein-coupled receptor signaling pathway|cholesterol metabolic process|pr…	hsa02010,hsa04975,hsa04979	ABC transporters|Fat digestion and absorption|Cholesterol metabolism	9	104909153	104909327	1	175	74.6982	29.9454	15669	0	ABCA1		ABCA1
17	69208639	69208819	181	69208695	9	5.97233	4.37436	0.6077	ABCA10	Intron (NM_001377321.1/ABCA10, intron 9 of 38)	69148007	69228824	80818	2	NM_001377321.1	20005	ATP binding cassette subfamily A member 10	GO:0005319,GO:0005524,GO:0006869,GO:0016021,GO:0016887,GO:0042626,GO:0043231,GO:0055085	lipid transporter activity|ATP binding|lipid transport|integral component of membrane|ATPase activity|ATPase-coupled transmembrane transporter activity|intracellular membrane-bounded organelle|transmembrane transport	hsa02010	ABC transporters	17	69197366	69208819	2	294	1587.39	1272.43	3014	0	ABCA10	PRO1804	PRO1804
17	69246782	69246904	123	69246861	6	3.42168	3.06205	0.00254	ABCA10	Promoter (1-2kb)	69148007	69244848	96842	2	NM_080282.4	-1934	ATP binding cassette subfamily A member 10	GO:0005319,GO:0005524,GO:0006869,GO:0016021,GO:0016887,GO:0042626,GO:0043231,GO:0055085	lipid transporter activity|ATP binding|lipid transport|integral component of membrane|ATPase activity|ATPase-coupled transmembrane transporter activity|intracellular membrane-bounded organelle|transmembrane transport	hsa02010	ABC transporters
17	69197368	69197476	109	69197410	5	2.67464	2.62462	0	ABCA10	Intron (NM_001377321.1/ABCA10, intron 10 of 38)	69148007	69228824	80818	2	NM_001377321.1	31348	ATP binding cassette subfamily A member 10	GO:0005319,GO:0005524,GO:0006869,GO:0016021,GO:0016887,GO:0042626,GO:0043231,GO:0055085	lipid transporter activity|ATP binding|lipid transport|integral component of membrane|ATPase activity|ATPase-coupled transmembrane transporter activity|intracellular membrane-bounded organelle|transmembrane transport	hsa02010	ABC transporters
17	69222574	69222704	131	69222659	8	5.07601	3.93693	0.26998	ABCA10	Exon (NM_001377321.1/ABCA10, exon 4 of 39)	69148007	69228824	80818	2	NM_001377321.1	6120	ATP binding cassette subfamily A member 10	GO:0005319,GO:0005524,GO:0006869,GO:0016021,GO:0016887,GO:0042626,GO:0043231,GO:0055085	lipid transporter activity|ATP binding|lipid transport|integral component of membrane|ATPase activity|ATPase-coupled transmembrane transporter activity|intracellular membrane-bounded organelle|transmembrane transport	hsa02010	ABC transporters	17	69222572	69222704	1	133	42.24	13.7016	25075	0	ABCA10	PRO1804	PRO1804
2	215056747	215056884	138	215056818	6	2.86954	2.68911	0	ABCA12	Intron (XM_011510951.2/ABCA12, intron 3 of 52)	214931542	215032086	100545	2	NM_015657.4	-24661	ATP binding cassette subfamily A member 12	GO:0005102,GO:0005319,GO:0005515,GO:0005524,GO:0005737,GO:0005829,GO:0005886,GO:0006869,GO:0010875,GO:0016021,GO:0016887,GO:0019725,GO:0031424,GO:0032940,GO:0033700,GO:0034040,GO:0034191,GO:0035627,GO:0042626,GO:0043129,GO:0043231,GO:0045055,GO:0048286,GO:0055085,GO:0055088,GO:0061436,GO:0072659,GO:0097209,GO:0098656,GO:2000010	signaling receptor binding|lipid transporter activity|protein binding|ATP binding|cytoplasm|cytosol|plasma membrane|lipid transport|positive regulation of cholesterol efflux|integral component of membrane|ATPase activity|cellular homeostasis|keratinization|secretion by cell|phospholipid efflux|ATPase-coupled lipid transmembrane transporter activity|apolipoprotein A-I receptor binding|ceramide tra…	hsa02010	ABC transporters	2	215056745	215056884	1	140	42.7981	12.6212	23450	0	ABCA12	ABCA12	ABCA12
2	214952048	214952159	112	214952089	7	3.55219	3.05574	0.03451	ABCA12	Intron (NR_110292.1/SNHG31, intron 3 of 3)	214931542	215032086	100545	2	NM_015657.4	79927	ATP binding cassette subfamily A member 12	GO:0005102,GO:0005319,GO:0005515,GO:0005524,GO:0005737,GO:0005829,GO:0005886,GO:0006869,GO:0010875,GO:0016021,GO:0016887,GO:0019725,GO:0031424,GO:0032940,GO:0033700,GO:0034040,GO:0034191,GO:0035627,GO:0042626,GO:0043129,GO:0043231,GO:0045055,GO:0048286,GO:0055085,GO:0055088,GO:0061436,GO:0072659,GO:0097209,GO:0098656,GO:2000010	signaling receptor binding|lipid transporter activity|protein binding|ATP binding|cytoplasm|cytosol|plasma membrane|lipid transport|positive regulation of cholesterol efflux|integral component of membrane|ATPase activity|cellular homeostasis|keratinization|secretion by cell|phospholipid efflux|ATPase-coupled lipid transmembrane transporter activity|apolipoprotein A-I receptor binding|ceramide tra…	hsa02010	ABC transporters	2	214952046	214952159	1	114	32.0581	9.9666	33031	0	LOC101928103,ABCA12		ABCA12
2	215216056	215216221	166	215216174	6	3.42168	3.06205	0.00254	ABCA12	Distal Intergenic	214931542	215138626	207085	2	NR_103740.2	-77430	ATP binding cassette subfamily A member 12	GO:0005102,GO:0005319,GO:0005515,GO:0005524,GO:0005737,GO:0005829,GO:0005886,GO:0006869,GO:0010875,GO:0016021,GO:0016887,GO:0019725,GO:0031424,GO:0032940,GO:0033700,GO:0034040,GO:0034191,GO:0035627,GO:0042626,GO:0043129,GO:0043231,GO:0045055,GO:0048286,GO:0055085,GO:0055088,GO:0061436,GO:0072659,GO:0097209,GO:0098656,GO:2000010	signaling receptor binding|lipid transporter activity|protein binding|ATP binding|cytoplasm|cytosol|plasma membrane|lipid transport|positive regulation of cholesterol efflux|integral component of membrane|ATPase activity|cellular homeostasis|keratinization|secretion by cell|phospholipid efflux|ATPase-coupled lipid transmembrane transporter activity|apolipoprotein A-I receptor binding|ceramide tra…	hsa02010	ABC transporters	2	215216054	215216221	1	168	50.8348	3.3567	14990	0			ABCA12
2	215137691	215137792	102	215137758	7	4.15445	3.45351	0.11856	ABCA12	Promoter (<=1kb)	214931542	215138591	207050	2	XM_011510951.2	799	ATP binding cassette subfamily A member 12	GO:0005102,GO:0005319,GO:0005515,GO:0005524,GO:0005737,GO:0005829,GO:0005886,GO:0006869,GO:0010875,GO:0016021,GO:0016887,GO:0019725,GO:0031424,GO:0032940,GO:0033700,GO:0034040,GO:0034191,GO:0035627,GO:0042626,GO:0043129,GO:0043231,GO:0045055,GO:0048286,GO:0055085,GO:0055088,GO:0061436,GO:0072659,GO:0097209,GO:0098656,GO:2000010	signaling receptor binding|lipid transporter activity|protein binding|ATP binding|cytoplasm|cytosol|plasma membrane|lipid transport|positive regulation of cholesterol efflux|integral component of membrane|ATPase activity|cellular homeostasis|keratinization|secretion by cell|phospholipid efflux|ATPase-coupled lipid transmembrane transporter activity|apolipoprotein A-I receptor binding|ceramide tra…	hsa02010	ABC transporters
2	215072496	215072627	132	215072575	7	3.71366	3.16234	0.11856	ABCA12	Intron (XM_011510951.2/ABCA12, intron 2 of 52)	214931542	215032086	100545	2	NM_015657.4	-40410	ATP binding cassette subfamily A member 12	GO:0005102,GO:0005319,GO:0005515,GO:0005524,GO:0005737,GO:0005829,GO:0005886,GO:0006869,GO:0010875,GO:0016021,GO:0016887,GO:0019725,GO:0031424,GO:0032940,GO:0033700,GO:0034040,GO:0034191,GO:0035627,GO:0042626,GO:0043129,GO:0043231,GO:0045055,GO:0048286,GO:0055085,GO:0055088,GO:0061436,GO:0072659,GO:0097209,GO:0098656,GO:2000010	signaling receptor binding|lipid transporter activity|protein binding|ATP binding|cytoplasm|cytosol|plasma membrane|lipid transport|positive regulation of cholesterol efflux|integral component of membrane|ATPase activity|cellular homeostasis|keratinization|secretion by cell|phospholipid efflux|ATPase-coupled lipid transmembrane transporter activity|apolipoprotein A-I receptor binding|ceramide tra…	hsa02010	ABC transporters
2	215176118	215176222	105	215176143	5	2.19624	2.2918	0	ABCA12	Distal Intergenic	214931542	215138626	207085	2	NR_103740.2	-37492	ATP binding cassette subfamily A member 12	GO:0005102,GO:0005319,GO:0005515,GO:0005524,GO:0005737,GO:0005829,GO:0005886,GO:0006869,GO:0010875,GO:0016021,GO:0016887,GO:0019725,GO:0031424,GO:0032940,GO:0033700,GO:0034040,GO:0034191,GO:0035627,GO:0042626,GO:0043129,GO:0043231,GO:0045055,GO:0048286,GO:0055085,GO:0055088,GO:0061436,GO:0072659,GO:0097209,GO:0098656,GO:2000010	signaling receptor binding|lipid transporter activity|protein binding|ATP binding|cytoplasm|cytosol|plasma membrane|lipid transport|positive regulation of cholesterol efflux|integral component of membrane|ATPase activity|cellular homeostasis|keratinization|secretion by cell|phospholipid efflux|ATPase-coupled lipid transmembrane transporter activity|apolipoprotein A-I receptor binding|ceramide tra…	hsa02010	ABC transporters	2	215176116	215176222	1	107	30.9838	17.543	42285	0		ABCA12	ABCA12
2	215081071	215081174	104	215081129	6	3.42168	3.06205	0.00254	ABCA12	Intron (XM_011510951.2/ABCA12, intron 2 of 52)	214931542	215032086	100545	2	NM_015657.4	-48985	ATP binding cassette subfamily A member 12	GO:0005102,GO:0005319,GO:0005515,GO:0005524,GO:0005737,GO:0005829,GO:0005886,GO:0006869,GO:0010875,GO:0016021,GO:0016887,GO:0019725,GO:0031424,GO:0032940,GO:0033700,GO:0034040,GO:0034191,GO:0035627,GO:0042626,GO:0043129,GO:0043231,GO:0045055,GO:0048286,GO:0055085,GO:0055088,GO:0061436,GO:0072659,GO:0097209,GO:0098656,GO:2000010	signaling receptor binding|lipid transporter activity|protein binding|ATP binding|cytoplasm|cytosol|plasma membrane|lipid transport|positive regulation of cholesterol efflux|integral component of membrane|ATPase activity|cellular homeostasis|keratinization|secretion by cell|phospholipid efflux|ATPase-coupled lipid transmembrane transporter activity|apolipoprotein A-I receptor binding|ceramide tra…	hsa02010	ABC transporters	2	215072494	215081174	2	240	1126.66	1080.66	15338	0	ABCA12	ABCA12	ABCA12
2	215116227	215116330	104	215116259	6	3.42168	3.06205	0.00254	ABCA12	Intron (XM_011510951.2/ABCA12, intron 1 of 52)	214931542	215138591	207050	2	XM_011510951.2	22261	ATP binding cassette subfamily A member 12	GO:0005102,GO:0005319,GO:0005515,GO:0005524,GO:0005737,GO:0005829,GO:0005886,GO:0006869,GO:0010875,GO:0016021,GO:0016887,GO:0019725,GO:0031424,GO:0032940,GO:0033700,GO:0034040,GO:0034191,GO:0035627,GO:0042626,GO:0043129,GO:0043231,GO:0045055,GO:0048286,GO:0055085,GO:0055088,GO:0061436,GO:0072659,GO:0097209,GO:0098656,GO:2000010	signaling receptor binding|lipid transporter activity|protein binding|ATP binding|cytoplasm|cytosol|plasma membrane|lipid transport|positive regulation of cholesterol efflux|integral component of membrane|ATPase activity|cellular homeostasis|keratinization|secretion by cell|phospholipid efflux|ATPase-coupled lipid transmembrane transporter activity|apolipoprotein A-I receptor binding|ceramide tra…	hsa02010	ABC transporters	2	215116225	215116330	1	106	31.7625	13.566	37882	0	ABCA12		ABCA12
2	215148890	215149043	154	215148992	7	2.7806	2.54983	0	ABCA12	Distal Intergenic	214931542	215138626	207085	2	NR_103740.2	-10264	ATP binding cassette subfamily A member 12	GO:0005102,GO:0005319,GO:0005515,GO:0005524,GO:0005737,GO:0005829,GO:0005886,GO:0006869,GO:0010875,GO:0016021,GO:0016887,GO:0019725,GO:0031424,GO:0032940,GO:0033700,GO:0034040,GO:0034191,GO:0035627,GO:0042626,GO:0043129,GO:0043231,GO:0045055,GO:0048286,GO:0055085,GO:0055088,GO:0061436,GO:0072659,GO:0097209,GO:0098656,GO:2000010	signaling receptor binding|lipid transporter activity|protein binding|ATP binding|cytoplasm|cytosol|plasma membrane|lipid transport|positive regulation of cholesterol efflux|integral component of membrane|ATPase activity|cellular homeostasis|keratinization|secretion by cell|phospholipid efflux|ATPase-coupled lipid transmembrane transporter activity|apolipoprotein A-I receptor binding|ceramide tra…	hsa02010	ABC transporters	2	215148888	215149043	1	156	56.0635	20.6615	19463	0		ABCA12	ABCA12
7	48218399	48218537	139	48218446	7	2.44762	2.33438	0	ABCA13	Intron (XM_017011769.1/ABCA13, intron 3 of 20)	48224504	48647497	422994	1	XM_011515136.2	-5967	ATP binding cassette subfamily A member 13	GO:0005319,GO:0005524,GO:0005886,GO:0006869,GO:0016021,GO:0030667,GO:0035577,GO:0042626,GO:0043231,GO:0043312,GO:0055085	lipid transporter activity|ATP binding|plasma membrane|lipid transport|integral component of membrane|secretory granule membrane|azurophil granule membrane|ATPase-coupled transmembrane transporter activity|intracellular membrane-bounded organelle|neutrophil degranulation|transmembrane transport	hsa02010	ABC transporters	7	48197641	48218537	5	644	4208.45	3761.28	1449	0	ABCA13		ABCA13
7	48197643	48197744	102	48197714	7	2.88068	2.61497	0	ABCA13	Intron (XM_017011769.1/ABCA13, intron 2 of 20)	48171458	48647497	476040	1	NM_152701.5	26185	ATP binding cassette subfamily A member 13	GO:0005319,GO:0005524,GO:0005886,GO:0006869,GO:0016021,GO:0030667,GO:0035577,GO:0042626,GO:0043231,GO:0043312,GO:0055085	lipid transporter activity|ATP binding|plasma membrane|lipid transport|integral component of membrane|secretory granule membrane|azurophil granule membrane|ATPase-coupled transmembrane transporter activity|intracellular membrane-bounded organelle|neutrophil degranulation|transmembrane transport	hsa02010	ABC transporters
7	48276834	48276961	128	48276933	7	2.69618	2.49501	0	ABCA13	Intron (XM_017011769.1/ABCA13, intron 17 of 20)	48224504	48647497	422994	1	XM_011515136.2	52330	ATP binding cassette subfamily A member 13	GO:0005319,GO:0005524,GO:0005886,GO:0006869,GO:0016021,GO:0030667,GO:0035577,GO:0042626,GO:0043231,GO:0043312,GO:0055085	lipid transporter activity|ATP binding|plasma membrane|lipid transport|integral component of membrane|secretory granule membrane|azurophil granule membrane|ATPase-coupled transmembrane transporter activity|intracellular membrane-bounded organelle|neutrophil degranulation|transmembrane transport	hsa02010	ABC transporters	7	48276832	48276961	1	130	55.3539	25.2969	23567	0	ABCA13		ABCA13
7	48435058	48435261	204	48435089	7	3.16923	2.8037	0.00254	ABCA13	Intron (XM_011515141.2/ABCA13, intron 42 of 45)	48224504	48647497	422994	1	XM_011515136.2	210554	ATP binding cassette subfamily A member 13	GO:0005319,GO:0005524,GO:0005886,GO:0006869,GO:0016021,GO:0030667,GO:0035577,GO:0042626,GO:0043231,GO:0043312,GO:0055085	lipid transporter activity|ATP binding|plasma membrane|lipid transport|integral component of membrane|secretory granule membrane|azurophil granule membrane|ATPase-coupled transmembrane transporter activity|intracellular membrane-bounded organelle|neutrophil degranulation|transmembrane transport	hsa02010	ABC transporters	7	48435056	48435261	1	206	82.0615	33.374	14731	0	ABCA13		ABCA13
7	48253101	48253252	152	48253183	7	2.66119	2.47233	0	ABCA13	Intron (XM_017011769.1/ABCA13, intron 15 of 20)	48224504	48647497	422994	1	XM_011515136.2	28597	ATP binding cassette subfamily A member 13	GO:0005319,GO:0005524,GO:0005886,GO:0006869,GO:0016021,GO:0030667,GO:0035577,GO:0042626,GO:0043231,GO:0043312,GO:0055085	lipid transporter activity|ATP binding|plasma membrane|lipid transport|integral component of membrane|secretory granule membrane|azurophil granule membrane|ATPase-coupled transmembrane transporter activity|intracellular membrane-bounded organelle|neutrophil degranulation|transmembrane transport	hsa02010	ABC transporters
7	48329956	48330137	182	48330016	9	2.748	2.37745	0	ABCA13	Intron (XM_011515147.2/ABCA13, intron 27 of 29)	48224504	48647497	422994	1	XM_011515136.2	105452	ATP binding cassette subfamily A member 13	GO:0005319,GO:0005524,GO:0005886,GO:0006869,GO:0016021,GO:0030667,GO:0035577,GO:0042626,GO:0043231,GO:0043312,GO:0055085	lipid transporter activity|ATP binding|plasma membrane|lipid transport|integral component of membrane|secretory granule membrane|azurophil granule membrane|ATPase-coupled transmembrane transporter activity|intracellular membrane-bounded organelle|neutrophil degranulation|transmembrane transport	hsa02010	ABC transporters
7	48291986	48292091	106	48292016	9	4.35808	3.34923	0.1303	ABCA13	Intron (XM_017011769.1/ABCA13, intron 20 of 20)	48224504	48647497	422994	1	XM_011515136.2	67482	ATP binding cassette subfamily A member 13	GO:0005319,GO:0005524,GO:0005886,GO:0006869,GO:0016021,GO:0030667,GO:0035577,GO:0042626,GO:0043231,GO:0043312,GO:0055085	lipid transporter activity|ATP binding|plasma membrane|lipid transport|integral component of membrane|secretory granule membrane|azurophil granule membrane|ATPase-coupled transmembrane transporter activity|intracellular membrane-bounded organelle|neutrophil degranulation|transmembrane transport	hsa02010	ABC transporters
7	48330287	48330409	123	48330351	8	2.74845	2.4511	0	ABCA13	Intron (XM_011515147.2/ABCA13, intron 27 of 29)	48224504	48647497	422994	1	XM_011515136.2	105783	ATP binding cassette subfamily A member 13	GO:0005319,GO:0005524,GO:0005886,GO:0006869,GO:0016021,GO:0030667,GO:0035577,GO:0042626,GO:0043231,GO:0043312,GO:0055085	lipid transporter activity|ATP binding|plasma membrane|lipid transport|integral component of membrane|secretory granule membrane|azurophil granule membrane|ATPase-coupled transmembrane transporter activity|intracellular membrane-bounded organelle|neutrophil degranulation|transmembrane transport	hsa02010	ABC transporters
7	48343267	48343412	146	48343316	9	3.97442	3.11163	0.11856	ABCA13	Intron (XM_011515146.2/ABCA13, intron 29 of 33)	48224504	48647497	422994	1	XM_011515136.2	118763	ATP binding cassette subfamily A member 13	GO:0005319,GO:0005524,GO:0005886,GO:0006869,GO:0016021,GO:0030667,GO:0035577,GO:0042626,GO:0043231,GO:0043312,GO:0055085	lipid transporter activity|ATP binding|plasma membrane|lipid transport|integral component of membrane|secretory granule membrane|azurophil granule membrane|ATPase-coupled transmembrane transporter activity|intracellular membrane-bounded organelle|neutrophil degranulation|transmembrane transport	hsa02010	ABC transporters	7	48329954	48343412	4	578	2838.29	2847.71	47441	0	ABCA13		ABCA13
7	48211512	48211674	163	48211543	7	2.9895	2.686	0.00254	ABCA13	Intron (XM_017011769.1/ABCA13, intron 3 of 20)	48224504	48647497	422994	1	XM_011515136.2	-12830	ATP binding cassette subfamily A member 13	GO:0005319,GO:0005524,GO:0005886,GO:0006869,GO:0016021,GO:0030667,GO:0035577,GO:0042626,GO:0043231,GO:0043312,GO:0055085	lipid transporter activity|ATP binding|plasma membrane|lipid transport|integral component of membrane|secretory granule membrane|azurophil granule membrane|ATPase-coupled transmembrane transporter activity|intracellular membrane-bounded organelle|neutrophil degranulation|transmembrane transport	hsa02010	ABC transporters
7	48401299	48401451	153	48401403	9	3.27402	2.68729	0.00254	ABCA13	Intron (XM_011515141.2/ABCA13, intron 38 of 45)	48224504	48647497	422994	1	XM_011515136.2	176795	ATP binding cassette subfamily A member 13	GO:0005319,GO:0005524,GO:0005886,GO:0006869,GO:0016021,GO:0030667,GO:0035577,GO:0042626,GO:0043231,GO:0043312,GO:0055085	lipid transporter activity|ATP binding|plasma membrane|lipid transport|integral component of membrane|secretory granule membrane|azurophil granule membrane|ATPase-coupled transmembrane transporter activity|intracellular membrane-bounded organelle|neutrophil degranulation|transmembrane transport	hsa02010	ABC transporters
7	48214769	48214875	107	48214841	8	2.74845	2.4511	0	ABCA13	Intron (XM_017011769.1/ABCA13, intron 3 of 20)	48224504	48647497	422994	1	XM_011515136.2	-9629	ATP binding cassette subfamily A member 13	GO:0005319,GO:0005524,GO:0005886,GO:0006869,GO:0016021,GO:0030667,GO:0035577,GO:0042626,GO:0043231,GO:0043312,GO:0055085	lipid transporter activity|ATP binding|plasma membrane|lipid transport|integral component of membrane|secretory granule membrane|azurophil granule membrane|ATPase-coupled transmembrane transporter activity|intracellular membrane-bounded organelle|neutrophil degranulation|transmembrane transport	hsa02010	ABC transporters
7	48334695	48334813	119	48334772	9	3.89451	3.06257	0.11856	ABCA13	Intron (XM_011515147.2/ABCA13, intron 27 of 29)	48224504	48647497	422994	1	XM_011515136.2	110191	ATP binding cassette subfamily A member 13	GO:0005319,GO:0005524,GO:0005886,GO:0006869,GO:0016021,GO:0030667,GO:0035577,GO:0042626,GO:0043231,GO:0043312,GO:0055085	lipid transporter activity|ATP binding|plasma membrane|lipid transport|integral component of membrane|secretory granule membrane|azurophil granule membrane|ATPase-coupled transmembrane transporter activity|intracellular membrane-bounded organelle|neutrophil degranulation|transmembrane transport	hsa02010	ABC transporters
7	48262633	48262789	157	48262674	9	2.748	2.37745	0	ABCA13	Intron (XM_017011769.1/ABCA13, intron 15 of 20)	48224504	48647497	422994	1	XM_011515136.2	38129	ATP binding cassette subfamily A member 13	GO:0005319,GO:0005524,GO:0005886,GO:0006869,GO:0016021,GO:0030667,GO:0035577,GO:0042626,GO:0043231,GO:0043312,GO:0055085	lipid transporter activity|ATP binding|plasma membrane|lipid transport|integral component of membrane|secretory granule membrane|azurophil granule membrane|ATPase-coupled transmembrane transporter activity|intracellular membrane-bounded organelle|neutrophil degranulation|transmembrane transport	hsa02010	ABC transporters	7	48245094	48262789	3	450	3629.24	3662.86	47735	0	ABCA13		ABCA13
7	48402095	48402371	277	48402249	7	2.60982	2.43907	0	ABCA13	Intron (XM_011515141.2/ABCA13, intron 38 of 45)	48224504	48647497	422994	1	XM_011515136.2	177591	ATP binding cassette subfamily A member 13	GO:0005319,GO:0005524,GO:0005886,GO:0006869,GO:0016021,GO:0030667,GO:0035577,GO:0042626,GO:0043231,GO:0043312,GO:0055085	lipid transporter activity|ATP binding|plasma membrane|lipid transport|integral component of membrane|secretory granule membrane|azurophil granule membrane|ATPase-coupled transmembrane transporter activity|intracellular membrane-bounded organelle|neutrophil degranulation|transmembrane transport	hsa02010	ABC transporters	7	48398810	48402371	3	562	1193.29	775.586	1702	0	ABCA13		ABCA13
7	48245096	48245230	135	48245125	9	3.65743	2.91797	0.09132	ABCA13	Intron (XM_017011769.1/ABCA13, intron 11 of 20)	48224504	48647497	422994	1	XM_011515136.2	20592	ATP binding cassette subfamily A member 13	GO:0005319,GO:0005524,GO:0005886,GO:0006869,GO:0016021,GO:0030667,GO:0035577,GO:0042626,GO:0043231,GO:0043312,GO:0055085	lipid transporter activity|ATP binding|plasma membrane|lipid transport|integral component of membrane|secretory granule membrane|azurophil granule membrane|ATPase-coupled transmembrane transporter activity|intracellular membrane-bounded organelle|neutrophil degranulation|transmembrane transport	hsa02010	ABC transporters
7	48398812	48398937	126	48398917	9	3.8388	3.02846	0.11856	ABCA13	Intron (XM_011515141.2/ABCA13, intron 38 of 45)	48224504	48647497	422994	1	XM_011515136.2	174308	ATP binding cassette subfamily A member 13	GO:0005319,GO:0005524,GO:0005886,GO:0006869,GO:0016021,GO:0030667,GO:0035577,GO:0042626,GO:0043231,GO:0043312,GO:0055085	lipid transporter activity|ATP binding|plasma membrane|lipid transport|integral component of membrane|secretory granule membrane|azurophil granule membrane|ATPase-coupled transmembrane transporter activity|intracellular membrane-bounded organelle|neutrophil degranulation|transmembrane transport	hsa02010	ABC transporters
7	48207173	48207295	123	48207228	7	3.23632	2.84774	0.00254	ABCA13	Intron (XM_017011769.1/ABCA13, intron 3 of 20)	48224504	48647497	422994	1	XM_011515136.2	-17209	ATP binding cassette subfamily A member 13	GO:0005319,GO:0005524,GO:0005886,GO:0006869,GO:0016021,GO:0030667,GO:0035577,GO:0042626,GO:0043231,GO:0043312,GO:0055085	lipid transporter activity|ATP binding|plasma membrane|lipid transport|integral component of membrane|secretory granule membrane|azurophil granule membrane|ATPase-coupled transmembrane transporter activity|intracellular membrane-bounded organelle|neutrophil degranulation|transmembrane transport	hsa02010	ABC transporters
7	48297488	48297602	115	48297548	6	2.60715	2.5115	0	ABCA13	Intron (XM_011515149.2/ABCA13, intron 22 of 27)	48224504	48647497	422994	1	XM_011515136.2	72984	ATP binding cassette subfamily A member 13	GO:0005319,GO:0005524,GO:0005886,GO:0006869,GO:0016021,GO:0030667,GO:0035577,GO:0042626,GO:0043231,GO:0043312,GO:0055085	lipid transporter activity|ATP binding|plasma membrane|lipid transport|integral component of membrane|secretory granule membrane|azurophil granule membrane|ATPase-coupled transmembrane transporter activity|intracellular membrane-bounded organelle|neutrophil degranulation|transmembrane transport	hsa02010	ABC transporters	7	48291984	48297602	2	225	1189.89	920.228	3876	0	ABCA13		ABCA13
16	2345145	2345271	127	2345215	5	2.50971	2.51043	0	ABCA17P	Intron (NR_003574.1/ABCA17P, intron 1 of 16)	2340922	2426699	85778	1	NR_003574.1	4223	NA	NA	NA	NA	NA	16	2345143	2345271	1	129	35.5712	4.9408	23021	0	ABCA17P	ABCA3	ABCA17P
1	94109583	94109681	99	94109601	7	2.7806	2.54983	0	ABCA4	Intron (NM_000350.3/ABCA4, intron 3 of 49)	93992834	94121148	128315	2	NM_000350.3	11467	ATP binding cassette subfamily A member 4	GO:0001523,GO:0005215,GO:0005319,GO:0005524,GO:0005548,GO:0005783,GO:0005887,GO:0006649,GO:0006869,GO:0007601,GO:0007603,GO:0016020,GO:0016887,GO:0042626,GO:0043231,GO:0045332,GO:0045494,GO:0055085,GO:0090555,GO:0097381,GO:0140326,GO:0140327,GO:0140347	retinoid metabolic process|transporter activity|lipid transporter activity|ATP binding|phospholipid transporter activity|endoplasmic reticulum|integral component of plasma membrane|phospholipid transfer to membrane|lipid transport|visual perception|phototransduction, visible light|membrane|ATPase activity|ATPase-coupled transmembrane transporter activity|intracellular membrane-bounded organelle|p…	hsa02010	ABC transporters	1	94109581	94109681	1	101	32.18	16.93	40919	0	ABCA4		ABCA4
17	69323008	69323111	104	69323031	6	3.42168	3.06205	0.00254	ABCA5	Intron (NM_172232.4/ABCA5, intron 1 of 38)	69244311	69327133	82823	2	NM_172232.4	4022	ATP binding cassette subfamily A member 5	GO:0000139,GO:0005319,GO:0005524,GO:0005764,GO:0005765,GO:0005770,GO:0005794,GO:0006869,GO:0010745,GO:0016021,GO:0016887,GO:0031902,GO:0033344,GO:0034375,GO:0042626,GO:0043231,GO:0043691,GO:0055085	Golgi membrane|lipid transporter activity|ATP binding|lysosome|lysosomal membrane|late endosome|Golgi apparatus|lipid transport|negative regulation of macrophage derived foam cell differentiation|integral component of membrane|ATPase activity|late endosome membrane|cholesterol efflux|high-density lipoprotein particle remodeling|ATPase-coupled transmembrane transporter activity|intracellular membr…	hsa02010	ABC transporters	17	69323006	69323111	1	106	27.8565	5.901	33197	0	ABCA5	ABCA5	ABCA5
17	69308762	69308873	112	69308814	7	3.57875	3.07326	0.03451	ABCA5	Intron (NM_018672.5/ABCA5, intron 3 of 37)	69244311	69315633	71323	2	NM_018672.5	6760	ATP binding cassette subfamily A member 5	GO:0000139,GO:0005319,GO:0005524,GO:0005764,GO:0005765,GO:0005770,GO:0005794,GO:0006869,GO:0010745,GO:0016021,GO:0016887,GO:0031902,GO:0033344,GO:0034375,GO:0042626,GO:0043231,GO:0043691,GO:0055085	Golgi membrane|lipid transporter activity|ATP binding|lysosome|lysosomal membrane|late endosome|Golgi apparatus|lipid transport|negative regulation of macrophage derived foam cell differentiation|integral component of membrane|ATPase activity|late endosome membrane|cholesterol efflux|high-density lipoprotein particle remodeling|ATPase-coupled transmembrane transporter activity|intracellular membr…	hsa02010	ABC transporters	17	69308760	69308873	1	114	35.8549	14.9386	34563	0	ABCA5		ABCA5
17	69135346	69135518	173	69135501	5	2.67464	2.62462	0	ABCA6	Promoter (<=1kb)	69076935	69134861	57927	2	XM_017024407.1	-485	ATP binding cassette subfamily A member 6	GO:0005319,GO:0005524,GO:0005654,GO:0005886,GO:0006869,GO:0016021,GO:0042626,GO:0043231,GO:0055085	lipid transporter activity|ATP binding|nucleoplasm|plasma membrane|lipid transport|integral component of membrane|ATPase-coupled transmembrane transporter activity|intracellular membrane-bounded organelle|transmembrane transport	hsa02010	ABC transporters	17	69135344	69135518	1	175	47.2758	20.7756	27339	0	ABCA6	MIR4524A,MIR4524B	ABCA6
17	69174592	69174694	103	69174626	6	2.19193	2.2311	0	ABCA6	Exon (NM_001377321.1/ABCA10, exon 24 of 39)	69084262	69141927	57666	2	XM_024450683.1	-32665	ATP binding cassette subfamily A member 6	GO:0005319,GO:0005524,GO:0005654,GO:0005886,GO:0006869,GO:0016021,GO:0042626,GO:0043231,GO:0055085	lipid transporter activity|ATP binding|nucleoplasm|plasma membrane|lipid transport|integral component of membrane|ATPase-coupled transmembrane transporter activity|intracellular membrane-bounded organelle|transmembrane transport	hsa02010	ABC transporters	17	69174590	69174694	1	105	30.8568	20.2592	43630	0	ABCA10	ABCA6	ABCA6
19	1055969	1056116	148	1056012	5	2.41243	2.44278	0	ABCA7	Exon (NM_019112.4/ABCA7, exon 32 of 47)	1047566	1065572	18007	1	XM_024451324.1	8403	ATP binding cassette subfamily A member 7	GO:0000139,GO:0001891,GO:0005319,GO:0005524,GO:0005548,GO:0005783,GO:0005794,GO:0005886,GO:0006869,GO:0006909,GO:0007613,GO:0008542,GO:0009986,GO:0010875,GO:0016021,GO:0016887,GO:0018149,GO:0019216,GO:0030054,GO:0031901,GO:0032587,GO:0033344,GO:0033700,GO:0034188,GO:0034205,GO:0034380,GO:0034504,GO:0038027,GO:0042626,GO:0042985,GO:0043231,GO:0043409,GO:0044857,GO:0045332,GO:0045806,GO:0050766,GO:…	Golgi membrane|phagocytic cup|lipid transporter activity|ATP binding|phospholipid transporter activity|endoplasmic reticulum|Golgi apparatus|plasma membrane|lipid transport|phagocytosis|memory|visual learning|cell surface|positive regulation of cholesterol efflux|integral component of membrane|ATPase activity|peptide cross-linking|regulation of lipid metabolic process|cell junction|early endosome…	hsa02010	ABC transporters	19	1053693	1056116	2	316	448.255	353.516	10472	0	ABCA7	POLR2E,ARHGAP45,GPX4,TMEM259,CNN2	ARHGAP45
19	1053695	1053858	164	1053720	7	3.19137	2.81823	0.00254	ABCA7	Exon (NM_019112.4/ABCA7, exon 25 of 47)	1047566	1065572	18007	1	XM_024451324.1	6129	ATP binding cassette subfamily A member 7	GO:0000139,GO:0001891,GO:0005319,GO:0005524,GO:0005548,GO:0005783,GO:0005794,GO:0005886,GO:0006869,GO:0006909,GO:0007613,GO:0008542,GO:0009986,GO:0010875,GO:0016021,GO:0016887,GO:0018149,GO:0019216,GO:0030054,GO:0031901,GO:0032587,GO:0033344,GO:0033700,GO:0034188,GO:0034205,GO:0034380,GO:0034504,GO:0038027,GO:0042626,GO:0042985,GO:0043231,GO:0043409,GO:0044857,GO:0045332,GO:0045806,GO:0050766,GO:…	Golgi membrane|phagocytic cup|lipid transporter activity|ATP binding|phospholipid transporter activity|endoplasmic reticulum|Golgi apparatus|plasma membrane|lipid transport|phagocytosis|memory|visual learning|cell surface|positive regulation of cholesterol efflux|integral component of membrane|ATPase activity|peptide cross-linking|regulation of lipid metabolic process|cell junction|early endosome…	hsa02010	ABC transporters
17	68930948	68931163	216	68931038	8	4.33681	3.45742	0.11856	ABCA8	Intron (XR_002957944.1/ABCA8, intron 6 of 37)	68867285	68955384	88100	2	XR_002957944.1	24221	ATP binding cassette subfamily A member 8	GO:0005319,GO:0005524,GO:0005783,GO:0005886,GO:0006686,GO:0006869,GO:0008559,GO:0010874,GO:0010875,GO:0016021,GO:0016323,GO:0030301,GO:0033344,GO:0042626,GO:0042908,GO:0043231,GO:0055085,GO:0140359	lipid transporter activity|ATP binding|endoplasmic reticulum|plasma membrane|sphingomyelin biosynthetic process|lipid transport|ATPase-coupled xenobiotic transmembrane transporter activity|regulation of cholesterol efflux|positive regulation of cholesterol efflux|integral component of membrane|basolateral plasma membrane|cholesterol transport|cholesterol efflux|ATPase-coupled transmembrane transp…	hsa02010	ABC transporters
17	68927752	68927885	134	68927848	7	3.96251	3.32676	0.11856	ABCA8	Intron (XR_002957944.1/ABCA8, intron 9 of 37)	68867285	68955384	88100	2	XR_002957944.1	27499	ATP binding cassette subfamily A member 8	GO:0005319,GO:0005524,GO:0005783,GO:0005886,GO:0006686,GO:0006869,GO:0008559,GO:0010874,GO:0010875,GO:0016021,GO:0016323,GO:0030301,GO:0033344,GO:0042626,GO:0042908,GO:0043231,GO:0055085,GO:0140359	lipid transporter activity|ATP binding|endoplasmic reticulum|plasma membrane|sphingomyelin biosynthetic process|lipid transport|ATPase-coupled xenobiotic transmembrane transporter activity|regulation of cholesterol efflux|positive regulation of cholesterol efflux|integral component of membrane|basolateral plasma membrane|cholesterol transport|cholesterol efflux|ATPase-coupled transmembrane transp…	hsa02010	ABC transporters
17	68911093	68911213	121	68911196	6	3.34771	3.01226	0.00254	ABCA8	Intron (XR_002957944.1/ABCA8, intron 16 of 37)	68867285	68955384	88100	2	XR_002957944.1	44171	ATP binding cassette subfamily A member 8	GO:0005319,GO:0005524,GO:0005783,GO:0005886,GO:0006686,GO:0006869,GO:0008559,GO:0010874,GO:0010875,GO:0016021,GO:0016323,GO:0030301,GO:0033344,GO:0042626,GO:0042908,GO:0043231,GO:0055085,GO:0140359	lipid transporter activity|ATP binding|endoplasmic reticulum|plasma membrane|sphingomyelin biosynthetic process|lipid transport|ATPase-coupled xenobiotic transmembrane transporter activity|regulation of cholesterol efflux|positive regulation of cholesterol efflux|integral component of membrane|basolateral plasma membrane|cholesterol transport|cholesterol efflux|ATPase-coupled transmembrane transp…	hsa02010	ABC transporters	17	68911091	68911213	1	123	31.3174	15.555	40478	0	ABCA8		ABCA8
17	68942201	68942318	118	68942235	6	2.86954	2.68911	0	ABCA8	Intron (XR_002957944.1/ABCA8, intron 1 of 37)	68867285	68955384	88100	2	XR_002957944.1	13066	ATP binding cassette subfamily A member 8	GO:0005319,GO:0005524,GO:0005783,GO:0005886,GO:0006686,GO:0006869,GO:0008559,GO:0010874,GO:0010875,GO:0016021,GO:0016323,GO:0030301,GO:0033344,GO:0042626,GO:0042908,GO:0043231,GO:0055085,GO:0140359	lipid transporter activity|ATP binding|endoplasmic reticulum|plasma membrane|sphingomyelin biosynthetic process|lipid transport|ATPase-coupled xenobiotic transmembrane transporter activity|regulation of cholesterol efflux|positive regulation of cholesterol efflux|integral component of membrane|basolateral plasma membrane|cholesterol transport|cholesterol efflux|ATPase-coupled transmembrane transp…	hsa02010	ABC transporters
17	68892630	68892731	102	68892718	5	2.21502	2.30495	0	ABCA8	Intron (XR_002957944.1/ABCA8, intron 22 of 37)	68867285	68955384	88100	2	XR_002957944.1	62653	ATP binding cassette subfamily A member 8	GO:0005319,GO:0005524,GO:0005783,GO:0005886,GO:0006686,GO:0006869,GO:0008559,GO:0010874,GO:0010875,GO:0016021,GO:0016323,GO:0030301,GO:0033344,GO:0042626,GO:0042908,GO:0043231,GO:0055085,GO:0140359	lipid transporter activity|ATP binding|endoplasmic reticulum|plasma membrane|sphingomyelin biosynthetic process|lipid transport|ATPase-coupled xenobiotic transmembrane transporter activity|regulation of cholesterol efflux|positive regulation of cholesterol efflux|integral component of membrane|basolateral plasma membrane|cholesterol transport|cholesterol efflux|ATPase-coupled transmembrane transp…	hsa02010	ABC transporters	17	68866342	68892731	6	721	3781.54	3520.29	4039	0	ABCA8		ABCA8
17	68943482	68943611	130	68943494	6	2.86954	2.68911	0	ABCA8	Intron (XR_002957944.1/ABCA8, intron 1 of 37)	68867285	68955384	88100	2	XR_002957944.1	11773	ATP binding cassette subfamily A member 8	GO:0005319,GO:0005524,GO:0005783,GO:0005886,GO:0006686,GO:0006869,GO:0008559,GO:0010874,GO:0010875,GO:0016021,GO:0016323,GO:0030301,GO:0033344,GO:0042626,GO:0042908,GO:0043231,GO:0055085,GO:0140359	lipid transporter activity|ATP binding|endoplasmic reticulum|plasma membrane|sphingomyelin biosynthetic process|lipid transport|ATPase-coupled xenobiotic transmembrane transporter activity|regulation of cholesterol efflux|positive regulation of cholesterol efflux|integral component of membrane|basolateral plasma membrane|cholesterol transport|cholesterol efflux|ATPase-coupled transmembrane transp…	hsa02010	ABC transporters	17	68927750	68943611	4	606	2347.43	1987.38	2336	0	ABCA8		ABCA8
17	68886623	68886744	122	68886687	7	3.90166	3.28656	0.11856	ABCA8	Intron (XR_002957944.1/ABCA8, intron 25 of 37)	68867285	68955384	88100	2	XR_002957944.1	68640	ATP binding cassette subfamily A member 8	GO:0005319,GO:0005524,GO:0005783,GO:0005886,GO:0006686,GO:0006869,GO:0008559,GO:0010874,GO:0010875,GO:0016021,GO:0016323,GO:0030301,GO:0033344,GO:0042626,GO:0042908,GO:0043231,GO:0055085,GO:0140359	lipid transporter activity|ATP binding|endoplasmic reticulum|plasma membrane|sphingomyelin biosynthetic process|lipid transport|ATPase-coupled xenobiotic transmembrane transporter activity|regulation of cholesterol efflux|positive regulation of cholesterol efflux|integral component of membrane|basolateral plasma membrane|cholesterol transport|cholesterol efflux|ATPase-coupled transmembrane transp…	hsa02010	ABC transporters
17	68887067	68887218	152	68887116	7	3.94716	3.31662	0.11856	ABCA8	Exon (XR_002957944.1/ABCA8, exon 25 of 38)	68867285	68955384	88100	2	XR_002957944.1	68166	ATP binding cassette subfamily A member 8	GO:0005319,GO:0005524,GO:0005783,GO:0005886,GO:0006686,GO:0006869,GO:0008559,GO:0010874,GO:0010875,GO:0016021,GO:0016323,GO:0030301,GO:0033344,GO:0042626,GO:0042908,GO:0043231,GO:0055085,GO:0140359	lipid transporter activity|ATP binding|endoplasmic reticulum|plasma membrane|sphingomyelin biosynthetic process|lipid transport|ATPase-coupled xenobiotic transmembrane transporter activity|regulation of cholesterol efflux|positive regulation of cholesterol efflux|integral component of membrane|basolateral plasma membrane|cholesterol transport|cholesterol efflux|ATPase-coupled transmembrane transp…	hsa02010	ABC transporters
17	68955944	68956108	165	68956011	5	2.67464	2.62462	0	ABCA8	Promoter (<=1kb)	68867287	68955415	88129	2	XR_001752402.2	-529	ATP binding cassette subfamily A member 8	GO:0005319,GO:0005524,GO:0005783,GO:0005886,GO:0006686,GO:0006869,GO:0008559,GO:0010874,GO:0010875,GO:0016021,GO:0016323,GO:0030301,GO:0033344,GO:0042626,GO:0042908,GO:0043231,GO:0055085,GO:0140359	lipid transporter activity|ATP binding|endoplasmic reticulum|plasma membrane|sphingomyelin biosynthetic process|lipid transport|ATPase-coupled xenobiotic transmembrane transporter activity|regulation of cholesterol efflux|positive regulation of cholesterol efflux|integral component of membrane|basolateral plasma membrane|cholesterol transport|cholesterol efflux|ATPase-coupled transmembrane transp…	hsa02010	ABC transporters
17	69084155	69084386	232	69084279	8	5.07601	3.93693	0.26998	ABCA9	3' UTR	68975267	69078978	103712	2	XM_017024013.1	-5177	ATP binding cassette subfamily A member 9	GO:0005319,GO:0005524,GO:0006869,GO:0016021,GO:0042626,GO:0043231,GO:0055085	lipid transporter activity|ATP binding|lipid transport|integral component of membrane|ATPase-coupled transmembrane transporter activity|intracellular membrane-bounded organelle|transmembrane transport	hsa02010	ABC transporters
17	69086152	69086297	146	69086225	7	4.22416	3.49949	0.11856	ABCA9	Intron (XM_017024404.2/ABCA6, intron 30 of 39)	68975267	69078978	103712	2	XM_017024013.1	-7174	ATP binding cassette subfamily A member 9	GO:0005319,GO:0005524,GO:0006869,GO:0016021,GO:0042626,GO:0043231,GO:0055085	lipid transporter activity|ATP binding|lipid transport|integral component of membrane|ATPase-coupled transmembrane transporter activity|intracellular membrane-bounded organelle|transmembrane transport	hsa02010	ABC transporters	17	69084153	69086297	2	382	416.579	189.744	4862	0	ABCA6	MIR4524A,MIR4524B,ABCA9	MIR4524B
17	69059391	69059529	139	69059482	7	4.22416	3.49949	0.11856	ABCA9	Promoter (1-2kb)	68974488	69060927	86440	2	NM_080283.4	1398	ATP binding cassette subfamily A member 9	GO:0005319,GO:0005524,GO:0006869,GO:0016021,GO:0042626,GO:0043231,GO:0055085	lipid transporter activity|ATP binding|lipid transport|integral component of membrane|ATPase-coupled transmembrane transporter activity|intracellular membrane-bounded organelle|transmembrane transport	hsa02010	ABC transporters
17	69023576	69023755	180	69023634	6	2.19193	2.2311	0	ABCA9-AS1	Intron (NM_080283.4/ABCA9, intron 17 of 38)	69004714	69018323	13610	1	NR_126414.1	18862	NA	NA	NA	NA	NA	17	69023574	69023755	1	182	61.4133	26.969	20057	0	ABCA9	ABCA9-AS1	ABCA9-AS1
7	87787305	87787429	125	87787331	6	3.34771	3.01226	0.00254	ABCB1	Intron (XM_011515829.2/RUNDC3B, intron 8 of 10)	87503017	87713295	210279	2	NM_001348945.2	-74010	ATP binding cassette subfamily B member 1	GO:0000086,GO:0005515,GO:0005524,GO:0005654,GO:0005886,GO:0008559,GO:0009986,GO:0015562,GO:0016020,GO:0016021,GO:0016324,GO:0016887,GO:0022857,GO:0031625,GO:0042493,GO:0042626,GO:0042910,GO:0042969,GO:0042971,GO:0045332,GO:0046865,GO:0046943,GO:0047484,GO:0055085,GO:0070062,GO:0070633,GO:0072089,GO:0090554,GO:0090555,GO:0098591,GO:0099038,GO:0099040,GO:0140115,GO:0140328,GO:0150104,GO:1901529,GO:…	G2/M transition of mitotic cell cycle|protein binding|ATP binding|nucleoplasm|plasma membrane|ATPase-coupled xenobiotic transmembrane transporter activity|cell surface|efflux transmembrane transporter activity|membrane|integral component of membrane|apical plasma membrane|ATPase activity|transmembrane transporter activity|ubiquitin protein ligase binding|response to drug|ATPase-coupled transmembr…	hsa02010,hsa04976,hsa05206,hsa05226	ABC transporters|Bile secretion|MicroRNAs in cancer|Gastric cancer	7	87787303	87787429	1	127	36.0234	11.8062	30131	0	RUNDC3B		ABCB1
7	87583960	87584068	109	87584059	6	2.86954	2.68911	0	ABCB1	Intron (NM_001348946.2/ABCB1, intron 4 of 27)	87503017	87600884	97868	2	NM_001348946.2	16816	ATP binding cassette subfamily B member 1	GO:0000086,GO:0005515,GO:0005524,GO:0005654,GO:0005886,GO:0008559,GO:0009986,GO:0015562,GO:0016020,GO:0016021,GO:0016324,GO:0016887,GO:0022857,GO:0031625,GO:0042493,GO:0042626,GO:0042910,GO:0042969,GO:0042971,GO:0045332,GO:0046865,GO:0046943,GO:0047484,GO:0055085,GO:0070062,GO:0070633,GO:0072089,GO:0090554,GO:0090555,GO:0098591,GO:0099038,GO:0099040,GO:0140115,GO:0140328,GO:0150104,GO:1901529,GO:…	G2/M transition of mitotic cell cycle|protein binding|ATP binding|nucleoplasm|plasma membrane|ATPase-coupled xenobiotic transmembrane transporter activity|cell surface|efflux transmembrane transporter activity|membrane|integral component of membrane|apical plasma membrane|ATPase activity|transmembrane transporter activity|ubiquitin protein ligase binding|response to drug|ATPase-coupled transmembr…	hsa02010,hsa04976,hsa05206,hsa05226	ABC transporters|Bile secretion|MicroRNAs in cancer|Gastric cancer
7	87597452	87597559	108	87597510	7	3.68598	3.14406	0.09806	ABCB1	Intron (NM_001348946.2/ABCB1, intron 2 of 27)	87503017	87600884	97868	2	NM_001348946.2	3325	ATP binding cassette subfamily B member 1	GO:0000086,GO:0005515,GO:0005524,GO:0005654,GO:0005886,GO:0008559,GO:0009986,GO:0015562,GO:0016020,GO:0016021,GO:0016324,GO:0016887,GO:0022857,GO:0031625,GO:0042493,GO:0042626,GO:0042910,GO:0042969,GO:0042971,GO:0045332,GO:0046865,GO:0046943,GO:0047484,GO:0055085,GO:0070062,GO:0070633,GO:0072089,GO:0090554,GO:0090555,GO:0098591,GO:0099038,GO:0099040,GO:0140115,GO:0140328,GO:0150104,GO:1901529,GO:…	G2/M transition of mitotic cell cycle|protein binding|ATP binding|nucleoplasm|plasma membrane|ATPase-coupled xenobiotic transmembrane transporter activity|cell surface|efflux transmembrane transporter activity|membrane|integral component of membrane|apical plasma membrane|ATPase activity|transmembrane transporter activity|ubiquitin protein ligase binding|response to drug|ATPase-coupled transmembr…	hsa02010,hsa04976,hsa05206,hsa05226	ABC transporters|Bile secretion|MicroRNAs in cancer|Gastric cancer	7	87583958	87597559	3	364	1957.18	1724.61	4718	0	ABCB1	RUNDC3B	ABCB1
7	87613882	87614057	176	87613971	6	3.3336	3.00275	0.00254	ABCB1	Intron (NM_000927.5/ABCB1, intron 1 of 28)	87503017	87600884	97868	2	NM_001348946.2	-12998	ATP binding cassette subfamily B member 1	GO:0000086,GO:0005515,GO:0005524,GO:0005654,GO:0005886,GO:0008559,GO:0009986,GO:0015562,GO:0016020,GO:0016021,GO:0016324,GO:0016887,GO:0022857,GO:0031625,GO:0042493,GO:0042626,GO:0042910,GO:0042969,GO:0042971,GO:0045332,GO:0046865,GO:0046943,GO:0047484,GO:0055085,GO:0070062,GO:0070633,GO:0072089,GO:0090554,GO:0090555,GO:0098591,GO:0099038,GO:0099040,GO:0140115,GO:0140328,GO:0150104,GO:1901529,GO:…	G2/M transition of mitotic cell cycle|protein binding|ATP binding|nucleoplasm|plasma membrane|ATPase-coupled xenobiotic transmembrane transporter activity|cell surface|efflux transmembrane transporter activity|membrane|integral component of membrane|apical plasma membrane|ATPase activity|transmembrane transporter activity|ubiquitin protein ligase binding|response to drug|ATPase-coupled transmembr…	hsa02010,hsa04976,hsa05206,hsa05226	ABC transporters|Bile secretion|MicroRNAs in cancer|Gastric cancer
7	87595881	87596021	141	87595967	7	3.78427	3.20899	0.11856	ABCB1	Intron (NM_001348946.2/ABCB1, intron 2 of 27)	87503017	87600884	97868	2	NM_001348946.2	4863	ATP binding cassette subfamily B member 1	GO:0000086,GO:0005515,GO:0005524,GO:0005654,GO:0005886,GO:0008559,GO:0009986,GO:0015562,GO:0016020,GO:0016021,GO:0016324,GO:0016887,GO:0022857,GO:0031625,GO:0042493,GO:0042626,GO:0042910,GO:0042969,GO:0042971,GO:0045332,GO:0046865,GO:0046943,GO:0047484,GO:0055085,GO:0070062,GO:0070633,GO:0072089,GO:0090554,GO:0090555,GO:0098591,GO:0099038,GO:0099040,GO:0140115,GO:0140328,GO:0150104,GO:1901529,GO:…	G2/M transition of mitotic cell cycle|protein binding|ATP binding|nucleoplasm|plasma membrane|ATPase-coupled xenobiotic transmembrane transporter activity|cell surface|efflux transmembrane transporter activity|membrane|integral component of membrane|apical plasma membrane|ATPase activity|transmembrane transporter activity|ubiquitin protein ligase binding|response to drug|ATPase-coupled transmembr…	hsa02010,hsa04976,hsa05206,hsa05226	ABC transporters|Bile secretion|MicroRNAs in cancer|Gastric cancer
7	87767249	87767383	135	87767329	9	5.77734	4.24943	0.6077	ABCB1	Intron (XM_011515829.2/RUNDC3B, intron 6 of 10)	87503017	87713295	210279	2	NM_001348945.2	-53954	ATP binding cassette subfamily B member 1	GO:0000086,GO:0005515,GO:0005524,GO:0005654,GO:0005886,GO:0008559,GO:0009986,GO:0015562,GO:0016020,GO:0016021,GO:0016324,GO:0016887,GO:0022857,GO:0031625,GO:0042493,GO:0042626,GO:0042910,GO:0042969,GO:0042971,GO:0045332,GO:0046865,GO:0046943,GO:0047484,GO:0055085,GO:0070062,GO:0070633,GO:0072089,GO:0090554,GO:0090555,GO:0098591,GO:0099038,GO:0099040,GO:0140115,GO:0140328,GO:0150104,GO:1901529,GO:…	G2/M transition of mitotic cell cycle|protein binding|ATP binding|nucleoplasm|plasma membrane|ATPase-coupled xenobiotic transmembrane transporter activity|cell surface|efflux transmembrane transporter activity|membrane|integral component of membrane|apical plasma membrane|ATPase activity|transmembrane transporter activity|ubiquitin protein ligase binding|response to drug|ATPase-coupled transmembr…	hsa02010,hsa04976,hsa05206,hsa05226	ABC transporters|Bile secretion|MicroRNAs in cancer|Gastric cancer	7	87767247	87767383	1	137	48.8512	9.588	17570	0	RUNDC3B		ABCB1
1	229547089	229547190	102	229547114	7	3.52631	3.03867	0.03451	ABCB10	Promoter (2-3kb)	229516582	229549434	32853	2	XM_011544136.2	2244	ATP binding cassette subfamily B member 10	GO:0005515,GO:0005524,GO:0005743,GO:0006839,GO:0016887,GO:0032592,GO:0042626,GO:0042802,GO:0055085	protein binding|ATP binding|mitochondrial inner membrane|mitochondrial transport|ATPase activity|integral component of mitochondrial membrane|ATPase-coupled transmembrane transporter activity|identical protein binding|transmembrane transport	hsa02010	ABC transporters	1	229547087	229547190	1	104	28.2323	0	25385	0	ABCB10	LOC101927478,NUP133	ABCB10
1	229530788	229530975	188	229530856	7	3.82764	3.23765	0.11856	ABCB10	Intron (XM_011544136.2/ABCB10, intron 5 of 10)	229516582	229549434	32853	2	XM_011544136.2	18459	ATP binding cassette subfamily B member 10	GO:0005515,GO:0005524,GO:0005743,GO:0006839,GO:0016887,GO:0032592,GO:0042626,GO:0042802,GO:0055085	protein binding|ATP binding|mitochondrial inner membrane|mitochondrial transport|ATPase activity|integral component of mitochondrial membrane|ATPase-coupled transmembrane transporter activity|identical protein binding|transmembrane transport	hsa02010	ABC transporters	1	229530786	229530975	1	190	57.8907	38.6505	36663	0	ABCB10	LOC101927478,NUP133	LOC101927478
2	168945022	168945138	117	168945102	6	2.84689	2.67377	0	ABCB11	Intron (XM_017005165.1/ABCB11, intron 19 of 27)	168922797	168972032	49236	2	XM_011512081.2	26894	ATP binding cassette subfamily B member 11	GO:0005215,GO:0005515,GO:0005524,GO:0005768,GO:0005886,GO:0005887,GO:0006631,GO:0006699,GO:0006855,GO:0008206,GO:0008554,GO:0008559,GO:0009986,GO:0015125,GO:0015126,GO:0015432,GO:0015721,GO:0015722,GO:0016020,GO:0016021,GO:0016323,GO:0016324,GO:0016567,GO:0016887,GO:0017144,GO:0031998,GO:0035725,GO:0042626,GO:0042632,GO:0042908,GO:0046581,GO:0046618,GO:0046691,GO:0055037,GO:0055038,GO:0055085,GO:…	transporter activity|protein binding|ATP binding|endosome|plasma membrane|integral component of plasma membrane|fatty acid metabolic process|bile acid biosynthetic process|drug transmembrane transport|bile acid metabolic process|sodium transmembrane transporter activity, phosphorylative mechanism|ATPase-coupled xenobiotic transmembrane transporter activity|cell surface|bile acid transmembrane tra…	hsa01522,hsa02010,hsa04976,hsa04979	Endocrine resistance|ABC transporters|Bile secretion|Cholesterol metabolism	2	168938897	168945138	3	404	981.709	755.785	4886	0	ABCB11	SPC25	SPC25
2	168939331	168939466	136	168939379	5	2.52087	2.51818	0	ABCB11	Intron (XM_017005165.1/ABCB11, intron 21 of 27)	168922797	168972032	49236	2	XM_011512081.2	32566	ATP binding cassette subfamily B member 11	GO:0005215,GO:0005515,GO:0005524,GO:0005768,GO:0005886,GO:0005887,GO:0006631,GO:0006699,GO:0006855,GO:0008206,GO:0008554,GO:0008559,GO:0009986,GO:0015125,GO:0015126,GO:0015432,GO:0015721,GO:0015722,GO:0016020,GO:0016021,GO:0016323,GO:0016324,GO:0016567,GO:0016887,GO:0017144,GO:0031998,GO:0035725,GO:0042626,GO:0042632,GO:0042908,GO:0046581,GO:0046618,GO:0046691,GO:0055037,GO:0055038,GO:0055085,GO:…	transporter activity|protein binding|ATP binding|endosome|plasma membrane|integral component of plasma membrane|fatty acid metabolic process|bile acid biosynthetic process|drug transmembrane transport|bile acid metabolic process|sodium transmembrane transporter activity, phosphorylative mechanism|ATPase-coupled xenobiotic transmembrane transporter activity|cell surface|bile acid transmembrane tra…	hsa01522,hsa02010,hsa04976,hsa04979	Endocrine resistance|ABC transporters|Bile secretion|Cholesterol metabolism
2	168938899	168939043	145	168938988	6	3.2107	2.91985	0.00254	ABCB11	Intron (XM_017005165.1/ABCB11, intron 21 of 27)	168922797	168972032	49236	2	XM_011512081.2	32989	ATP binding cassette subfamily B member 11	GO:0005215,GO:0005515,GO:0005524,GO:0005768,GO:0005886,GO:0005887,GO:0006631,GO:0006699,GO:0006855,GO:0008206,GO:0008554,GO:0008559,GO:0009986,GO:0015125,GO:0015126,GO:0015432,GO:0015721,GO:0015722,GO:0016020,GO:0016021,GO:0016323,GO:0016324,GO:0016567,GO:0016887,GO:0017144,GO:0031998,GO:0035725,GO:0042626,GO:0042632,GO:0042908,GO:0046581,GO:0046618,GO:0046691,GO:0055037,GO:0055038,GO:0055085,GO:…	transporter activity|protein binding|ATP binding|endosome|plasma membrane|integral component of plasma membrane|fatty acid metabolic process|bile acid biosynthetic process|drug transmembrane transport|bile acid metabolic process|sodium transmembrane transporter activity, phosphorylative mechanism|ATPase-coupled xenobiotic transmembrane transporter activity|cell surface|bile acid transmembrane tra…	hsa01522,hsa02010,hsa04976,hsa04979	Endocrine resistance|ABC transporters|Bile secretion|Cholesterol metabolism
2	169012441	169012563	123	169012504	7	3.59155	3.08171	0.04478	ABCB11	Intron (XM_017005165.1/ABCB11, intron 5 of 27)	168922797	168995438	72642	2	XM_017005166.1	-17003	ATP binding cassette subfamily B member 11	GO:0005215,GO:0005515,GO:0005524,GO:0005768,GO:0005886,GO:0005887,GO:0006631,GO:0006699,GO:0006855,GO:0008206,GO:0008554,GO:0008559,GO:0009986,GO:0015125,GO:0015126,GO:0015432,GO:0015721,GO:0015722,GO:0016020,GO:0016021,GO:0016323,GO:0016324,GO:0016567,GO:0016887,GO:0017144,GO:0031998,GO:0035725,GO:0042626,GO:0042632,GO:0042908,GO:0046581,GO:0046618,GO:0046691,GO:0055037,GO:0055038,GO:0055085,GO:…	transporter activity|protein binding|ATP binding|endosome|plasma membrane|integral component of plasma membrane|fatty acid metabolic process|bile acid biosynthetic process|drug transmembrane transport|bile acid metabolic process|sodium transmembrane transporter activity, phosphorylative mechanism|ATPase-coupled xenobiotic transmembrane transporter activity|cell surface|bile acid transmembrane tra…	hsa01522,hsa02010,hsa04976,hsa04979	Endocrine resistance|ABC transporters|Bile secretion|Cholesterol metabolism	2	169012439	169012563	1	125	31.2108	6.6712	29718	0	ABCB11		ABCB11
7	87498147	87498314	168	87498202	8	4.30632	3.43771	0.11856	ABCB4	Distal Intergenic	87398988	87476722	77735	2	XM_011516310.3	-21425	ATP binding cassette subfamily B member 4	GO:0005515,GO:0005524,GO:0005548,GO:0005654,GO:0005737,GO:0005829,GO:0005886,GO:0005887,GO:0005925,GO:0006629,GO:0015629,GO:0016020,GO:0016021,GO:0016324,GO:0016887,GO:0019216,GO:0030136,GO:0032376,GO:0032782,GO:0042626,GO:0045121,GO:0045332,GO:0046581,GO:0055085,GO:0055088,GO:0061092,GO:0070062,GO:0090554,GO:0099038,GO:0099040,GO:1901557,GO:1903413,GO:2001140	protein binding|ATP binding|phospholipid transporter activity|nucleoplasm|cytoplasm|cytosol|plasma membrane|integral component of plasma membrane|focal adhesion|lipid metabolic process|actin cytoskeleton|membrane|integral component of membrane|apical plasma membrane|ATPase activity|regulation of lipid metabolic process|clathrin-coated vesicle|positive regulation of cholesterol transport|bile acid…	hsa02010,hsa04976	ABC transporters|Bile secretion	7	87498145	87498314	1	170	63.5271	8.3655	13647	0		ABCB4	ABCB4
7	87441632	87441731	100	87441718	7	3.30546	2.89319	0.00254	ABCB4	Intron (XM_011516315.3/ABCB4, intron 7 of 23)	87398988	87453032	54045	2	XM_011516315.3	11301	ATP binding cassette subfamily B member 4	GO:0005515,GO:0005524,GO:0005548,GO:0005654,GO:0005737,GO:0005829,GO:0005886,GO:0005887,GO:0005925,GO:0006629,GO:0015629,GO:0016020,GO:0016021,GO:0016324,GO:0016887,GO:0019216,GO:0030136,GO:0032376,GO:0032782,GO:0042626,GO:0045121,GO:0045332,GO:0046581,GO:0055085,GO:0055088,GO:0061092,GO:0070062,GO:0090554,GO:0099038,GO:0099040,GO:1901557,GO:1903413,GO:2001140	protein binding|ATP binding|phospholipid transporter activity|nucleoplasm|cytoplasm|cytosol|plasma membrane|integral component of plasma membrane|focal adhesion|lipid metabolic process|actin cytoskeleton|membrane|integral component of membrane|apical plasma membrane|ATPase activity|regulation of lipid metabolic process|clathrin-coated vesicle|positive regulation of cholesterol transport|bile acid…	hsa02010,hsa04976	ABC transporters|Bile secretion	7	87441630	87441731	1	102	32.0574	15.4025	39623	0	ABCB4	ABCB4	ABCB4
7	87414051	87414180	130	87414052	6	2.86954	2.68911	0	ABCB4	Intron (XM_011516315.3/ABCB4, intron 16 of 23)	87398988	87453032	54045	2	XM_011516315.3	38852	ATP binding cassette subfamily B member 4	GO:0005515,GO:0005524,GO:0005548,GO:0005654,GO:0005737,GO:0005829,GO:0005886,GO:0005887,GO:0005925,GO:0006629,GO:0015629,GO:0016020,GO:0016021,GO:0016324,GO:0016887,GO:0019216,GO:0030136,GO:0032376,GO:0032782,GO:0042626,GO:0045121,GO:0045332,GO:0046581,GO:0055085,GO:0055088,GO:0061092,GO:0070062,GO:0090554,GO:0099038,GO:0099040,GO:1901557,GO:1903413,GO:2001140	protein binding|ATP binding|phospholipid transporter activity|nucleoplasm|cytoplasm|cytosol|plasma membrane|integral component of plasma membrane|focal adhesion|lipid metabolic process|actin cytoskeleton|membrane|integral component of membrane|apical plasma membrane|ATPase activity|regulation of lipid metabolic process|clathrin-coated vesicle|positive regulation of cholesterol transport|bile acid…	hsa02010,hsa04976	ABC transporters|Bile secretion
7	87461409	87461520	112	87461469	8	5.07601	3.93693	0.26998	ABCB4	Intron (XM_017012323.2/ABCB4, intron 4 of 28)	87398988	87453032	54045	2	XM_011516315.3	-8377	ATP binding cassette subfamily B member 4	GO:0005515,GO:0005524,GO:0005548,GO:0005654,GO:0005737,GO:0005829,GO:0005886,GO:0005887,GO:0005925,GO:0006629,GO:0015629,GO:0016020,GO:0016021,GO:0016324,GO:0016887,GO:0019216,GO:0030136,GO:0032376,GO:0032782,GO:0042626,GO:0045121,GO:0045332,GO:0046581,GO:0055085,GO:0055088,GO:0061092,GO:0070062,GO:0090554,GO:0099038,GO:0099040,GO:1901557,GO:1903413,GO:2001140	protein binding|ATP binding|phospholipid transporter activity|nucleoplasm|cytoplasm|cytosol|plasma membrane|integral component of plasma membrane|focal adhesion|lipid metabolic process|actin cytoskeleton|membrane|integral component of membrane|apical plasma membrane|ATPase activity|regulation of lipid metabolic process|clathrin-coated vesicle|positive regulation of cholesterol transport|bile acid…	hsa02010,hsa04976	ABC transporters|Bile secretion	7	87461407	87461520	1	114	36.3634	11.4243	29262	0	ABCB4	ABCB4	ABCB4
7	87403214	87403339	126	87403267	7	4.22416	3.49949	0.11856	ABCB4	Exon (XM_011516315.3/ABCB4, exon 22 of 24)	87398988	87453032	54045	2	XM_011516315.3	49693	ATP binding cassette subfamily B member 4	GO:0005515,GO:0005524,GO:0005548,GO:0005654,GO:0005737,GO:0005829,GO:0005886,GO:0005887,GO:0005925,GO:0006629,GO:0015629,GO:0016020,GO:0016021,GO:0016324,GO:0016887,GO:0019216,GO:0030136,GO:0032376,GO:0032782,GO:0042626,GO:0045121,GO:0045332,GO:0046581,GO:0055085,GO:0055088,GO:0061092,GO:0070062,GO:0090554,GO:0099038,GO:0099040,GO:1901557,GO:1903413,GO:2001140	protein binding|ATP binding|phospholipid transporter activity|nucleoplasm|cytoplasm|cytosol|plasma membrane|integral component of plasma membrane|focal adhesion|lipid metabolic process|actin cytoskeleton|membrane|integral component of membrane|apical plasma membrane|ATPase activity|regulation of lipid metabolic process|clathrin-coated vesicle|positive regulation of cholesterol transport|bile acid…	hsa02010,hsa04976	ABC transporters|Bile secretion
7	87422121	87422221	101	87422200	6	2.96106	2.75106	0.00254	ABCB4	Exon (XM_011516315.3/ABCB4, exon 13 of 24)	87398988	87453032	54045	2	XM_011516315.3	30811	ATP binding cassette subfamily B member 4	GO:0005515,GO:0005524,GO:0005548,GO:0005654,GO:0005737,GO:0005829,GO:0005886,GO:0005887,GO:0005925,GO:0006629,GO:0015629,GO:0016020,GO:0016021,GO:0016324,GO:0016887,GO:0019216,GO:0030136,GO:0032376,GO:0032782,GO:0042626,GO:0045121,GO:0045332,GO:0046581,GO:0055085,GO:0055088,GO:0061092,GO:0070062,GO:0090554,GO:0099038,GO:0099040,GO:1901557,GO:1903413,GO:2001140	protein binding|ATP binding|phospholipid transporter activity|nucleoplasm|cytoplasm|cytosol|plasma membrane|integral component of plasma membrane|focal adhesion|lipid metabolic process|actin cytoskeleton|membrane|integral component of membrane|apical plasma membrane|ATPase activity|regulation of lipid metabolic process|clathrin-coated vesicle|positive regulation of cholesterol transport|bile acid…	hsa02010,hsa04976	ABC transporters|Bile secretion	7	87403212	87422221	4	479	3018.63	2322.9	425	1	ABCB4		ABCB4
7	87405418	87405531	114	87405508	7	3.68598	3.14406	0.09806	ABCB4	Intron (XM_011516315.3/ABCB4, intron 21 of 23)	87398988	87453032	54045	2	XM_011516315.3	47501	ATP binding cassette subfamily B member 4	GO:0005515,GO:0005524,GO:0005548,GO:0005654,GO:0005737,GO:0005829,GO:0005886,GO:0005887,GO:0005925,GO:0006629,GO:0015629,GO:0016020,GO:0016021,GO:0016324,GO:0016887,GO:0019216,GO:0030136,GO:0032376,GO:0032782,GO:0042626,GO:0045121,GO:0045332,GO:0046581,GO:0055085,GO:0055088,GO:0061092,GO:0070062,GO:0090554,GO:0099038,GO:0099040,GO:1901557,GO:1903413,GO:2001140	protein binding|ATP binding|phospholipid transporter activity|nucleoplasm|cytoplasm|cytosol|plasma membrane|integral component of plasma membrane|focal adhesion|lipid metabolic process|actin cytoskeleton|membrane|integral component of membrane|apical plasma membrane|ATPase activity|regulation of lipid metabolic process|clathrin-coated vesicle|positive regulation of cholesterol transport|bile acid…	hsa02010,hsa04976	ABC transporters|Bile secretion
7	87477413	87477550	138	87477489	5	2.28124	2.35125	0	ABCB4	Promoter (<=1kb)	87398988	87476722	77735	2	XM_011516310.3	-691	ATP binding cassette subfamily B member 4	GO:0005515,GO:0005524,GO:0005548,GO:0005654,GO:0005737,GO:0005829,GO:0005886,GO:0005887,GO:0005925,GO:0006629,GO:0015629,GO:0016020,GO:0016021,GO:0016324,GO:0016887,GO:0019216,GO:0030136,GO:0032376,GO:0032782,GO:0042626,GO:0045121,GO:0045332,GO:0046581,GO:0055085,GO:0055088,GO:0061092,GO:0070062,GO:0090554,GO:0099038,GO:0099040,GO:1901557,GO:1903413,GO:2001140	protein binding|ATP binding|phospholipid transporter activity|nucleoplasm|cytoplasm|cytosol|plasma membrane|integral component of plasma membrane|focal adhesion|lipid metabolic process|actin cytoskeleton|membrane|integral component of membrane|apical plasma membrane|ATPase activity|regulation of lipid metabolic process|clathrin-coated vesicle|positive regulation of cholesterol transport|bile acid…	hsa02010,hsa04976	ABC transporters|Bile secretion
7	20713645	20713776	132	20713709	6	2.53982	2.46595	0	ABCB5	Intron (NM_001163941.2/ABCB5, intron 20 of 27)	20647330	20757008	109679	1	NM_178559.6	66315	ATP binding cassette subfamily B member 5	GO:0001654,GO:0005524,GO:0005886,GO:0005887,GO:0015562,GO:0016021,GO:0016887,GO:0030154,GO:0042391,GO:0042626,GO:0055085	eye development|ATP binding|plasma membrane|integral component of plasma membrane|efflux transmembrane transporter activity|integral component of membrane|ATPase activity|cell differentiation|regulation of membrane potential|ATPase-coupled transmembrane transporter activity|transmembrane transport	hsa02010	ABC transporters	7	20713643	20713776	1	134	48.811	9.709	17646	0	ABCB5		ABCB5
7	20683776	20683929	154	20683913	6	2.9377	2.73524	0.00254	ABCB5	Intron (NM_001163941.2/ABCB5, intron 15 of 27)	20647330	20757008	109679	1	NM_178559.6	36446	ATP binding cassette subfamily B member 5	GO:0001654,GO:0005524,GO:0005886,GO:0005887,GO:0015562,GO:0016021,GO:0016887,GO:0030154,GO:0042391,GO:0042626,GO:0055085	eye development|ATP binding|plasma membrane|integral component of plasma membrane|efflux transmembrane transporter activity|integral component of membrane|ATPase activity|cell differentiation|regulation of membrane potential|ATPase-coupled transmembrane transporter activity|transmembrane transport	hsa02010	ABC transporters
7	20675959	20676122	164	20675972	7	2.7806	2.54983	0	ABCB5	Intron (NM_001163941.2/ABCB5, intron 14 of 27)	20647330	20757008	109679	1	NM_178559.6	28629	ATP binding cassette subfamily B member 5	GO:0001654,GO:0005524,GO:0005886,GO:0005887,GO:0015562,GO:0016021,GO:0016887,GO:0030154,GO:0042391,GO:0042626,GO:0055085	eye development|ATP binding|plasma membrane|integral component of plasma membrane|efflux transmembrane transporter activity|integral component of membrane|ATPase activity|cell differentiation|regulation of membrane potential|ATPase-coupled transmembrane transporter activity|transmembrane transport	hsa02010	ABC transporters
7	20688313	20688415	103	20688352	6	2.70774	2.57957	0	ABCB5	Intron (NM_001163941.2/ABCB5, intron 16 of 27)	20647330	20757008	109679	1	NM_178559.6	40983	ATP binding cassette subfamily B member 5	GO:0001654,GO:0005524,GO:0005886,GO:0005887,GO:0015562,GO:0016021,GO:0016887,GO:0030154,GO:0042391,GO:0042626,GO:0055085	eye development|ATP binding|plasma membrane|integral component of plasma membrane|efflux transmembrane transporter activity|integral component of membrane|ATPase activity|cell differentiation|regulation of membrane potential|ATPase-coupled transmembrane transporter activity|transmembrane transport	hsa02010	ABC transporters	7	20675957	20688415	3	427	2185.13	1959.64	4902	0	ABCB5	ABCB5	ABCB5
7	20656361	20656493	133	20656396	8	3.41718	2.86856	0.00254	ABCB5	Intron (NM_001163941.2/ABCB5, intron 13 of 27)	20647330	20757008	109679	1	NM_178559.6	9031	ATP binding cassette subfamily B member 5	GO:0001654,GO:0005524,GO:0005886,GO:0005887,GO:0015562,GO:0016021,GO:0016887,GO:0030154,GO:0042391,GO:0042626,GO:0055085	eye development|ATP binding|plasma membrane|integral component of plasma membrane|efflux transmembrane transporter activity|integral component of membrane|ATPase activity|cell differentiation|regulation of membrane potential|ATPase-coupled transmembrane transporter activity|transmembrane transport	hsa02010	ABC transporters
7	20650889	20651064	176	20650959	9	4.09718	3.18729	0.11856	ABCB5	Intron (NM_001163941.2/ABCB5, intron 12 of 27)	20647330	20757008	109679	1	NM_178559.6	3559	ATP binding cassette subfamily B member 5	GO:0001654,GO:0005524,GO:0005886,GO:0005887,GO:0015562,GO:0016021,GO:0016887,GO:0030154,GO:0042391,GO:0042626,GO:0055085	eye development|ATP binding|plasma membrane|integral component of plasma membrane|efflux transmembrane transporter activity|integral component of membrane|ATPase activity|cell differentiation|regulation of membrane potential|ATPase-coupled transmembrane transporter activity|transmembrane transport	hsa02010	ABC transporters
7	20620572	20620791	220	20620755	10	4.81684	3.50602	0.26998	ABCB5	Intron (NM_001163941.2/ABCB5, intron 1 of 27)	20615667	20757008	141342	1	NM_001163941.2	4905	ATP binding cassette subfamily B member 5	GO:0001654,GO:0005524,GO:0005886,GO:0005887,GO:0015562,GO:0016021,GO:0016887,GO:0030154,GO:0042391,GO:0042626,GO:0055085	eye development|ATP binding|plasma membrane|integral component of plasma membrane|efflux transmembrane transporter activity|integral component of membrane|ATPase activity|cell differentiation|regulation of membrane potential|ATPase-coupled transmembrane transporter activity|transmembrane transport	hsa02010	ABC transporters
7	20661104	20661209	106	20661123	6	2.62685	2.52482	0	ABCB5	Intron (NM_001163941.2/ABCB5, intron 14 of 27)	20647330	20757008	109679	1	NM_178559.6	13774	ATP binding cassette subfamily B member 5	GO:0001654,GO:0005524,GO:0005886,GO:0005887,GO:0015562,GO:0016021,GO:0016887,GO:0030154,GO:0042391,GO:0042626,GO:0055085	eye development|ATP binding|plasma membrane|integral component of plasma membrane|efflux transmembrane transporter activity|integral component of membrane|ATPase activity|cell differentiation|regulation of membrane potential|ATPase-coupled transmembrane transporter activity|transmembrane transport	hsa02010	ABC transporters	7	20650887	20661209	3	421	1833.19	1830.09	44656	0	ABCB5		ABCB5
7	20631075	20631176	102	20631096	7	2.7806	2.54983	0	ABCB5	Intron (NM_001163941.2/ABCB5, intron 4 of 27)	20615667	20757008	141342	1	NM_001163941.2	15408	ATP binding cassette subfamily B member 5	GO:0001654,GO:0005524,GO:0005886,GO:0005887,GO:0015562,GO:0016021,GO:0016887,GO:0030154,GO:0042391,GO:0042626,GO:0055085	eye development|ATP binding|plasma membrane|integral component of plasma membrane|efflux transmembrane transporter activity|integral component of membrane|ATPase activity|cell differentiation|regulation of membrane potential|ATPase-coupled transmembrane transporter activity|transmembrane transport	hsa02010	ABC transporters
7	20603641	20603748	108	20603673	6	2.53982	2.46595	0	ABCB5	Distal Intergenic	20615667	20757008	141342	1	NM_001163941.2	-11919	ATP binding cassette subfamily B member 5	GO:0001654,GO:0005524,GO:0005886,GO:0005887,GO:0015562,GO:0016021,GO:0016887,GO:0030154,GO:0042391,GO:0042626,GO:0055085	eye development|ATP binding|plasma membrane|integral component of plasma membrane|efflux transmembrane transporter activity|integral component of membrane|ATPase activity|cell differentiation|regulation of membrane potential|ATPase-coupled transmembrane transporter activity|transmembrane transport	hsa02010	ABC transporters	7	20593483	20603748	2	310	2366.08	1904.16	1333	0		ABCB5	ABCB5
7	20633952	20634070	119	20634010	7	2.7806	2.54983	0	ABCB5	Intron (NM_001163941.2/ABCB5, intron 5 of 27)	20647307	20755673	108367	1	XM_011515367.2	-13237	ATP binding cassette subfamily B member 5	GO:0001654,GO:0005524,GO:0005886,GO:0005887,GO:0015562,GO:0016021,GO:0016887,GO:0030154,GO:0042391,GO:0042626,GO:0055085	eye development|ATP binding|plasma membrane|integral component of plasma membrane|efflux transmembrane transporter activity|integral component of membrane|ATPase activity|cell differentiation|regulation of membrane potential|ATPase-coupled transmembrane transporter activity|transmembrane transport	hsa02010	ABC transporters	7	20620570	20634070	3	447	2982.15	2419.2	804	1	ABCB5	ABCB5	ABCB5
7	20649569	20649697	129	20649618	7	2.88068	2.61497	0	ABCB5	Promoter (2-3kb)	20647330	20757008	109679	1	NM_178559.6	2239	ATP binding cassette subfamily B member 5	GO:0001654,GO:0005524,GO:0005886,GO:0005887,GO:0015562,GO:0016021,GO:0016887,GO:0030154,GO:0042391,GO:0042626,GO:0055085	eye development|ATP binding|plasma membrane|integral component of plasma membrane|efflux transmembrane transporter activity|integral component of membrane|ATPase activity|cell differentiation|regulation of membrane potential|ATPase-coupled transmembrane transporter activity|transmembrane transport	hsa02010	ABC transporters
2	219219464	219219665	202	219219561	7	3.68598	3.14406	0.09806	ABCB6	Promoter (<=1kb)	219209772	219218958	9187	2	NM_005689.4	-506	ATP binding cassette subfamily B member 6 (Langereis blood group)	GO:0000139,GO:0005524,GO:0005654,GO:0005739,GO:0005740,GO:0005741,GO:0005768,GO:0005774,GO:0005783,GO:0005789,GO:0005794,GO:0005829,GO:0005886,GO:0006779,GO:0006879,GO:0007420,GO:0010008,GO:0015439,GO:0015562,GO:0015886,GO:0016021,GO:0016887,GO:0020037,GO:0031307,GO:0035351,GO:0042626,GO:0043190,GO:0043588,GO:0055085,GO:0070062	Golgi membrane|ATP binding|nucleoplasm|mitochondrion|mitochondrial envelope|mitochondrial outer membrane|endosome|vacuolar membrane|endoplasmic reticulum|endoplasmic reticulum membrane|Golgi apparatus|cytosol|plasma membrane|porphyrin-containing compound biosynthetic process|cellular iron ion homeostasis|brain development|endosome membrane|ATPase-coupled heme transmembrane transporter activity|ef…	hsa02010	ABC transporters
7	151028487	151028645	159	151028541	7	4.22416	3.49949	0.11856	ABCB8	Promoter (<=1kb)	151028450	151047782	19333	1	NM_007188.5	37	ATP binding cassette subfamily B member 8	GO:0005515,GO:0005524,GO:0005654,GO:0005730,GO:0005739,GO:0005743,GO:0016021,GO:0016887,GO:0031966,GO:0042626,GO:0043190,GO:0055085,GO:0062157,GO:0071805	protein binding|ATP binding|nucleoplasm|nucleolus|mitochondrion|mitochondrial inner membrane|integral component of membrane|ATPase activity|mitochondrial membrane|ATPase-coupled transmembrane transporter activity|ATP-binding cassette (ABC) transporter complex|transmembrane transport|mitochondrial ATP-gated potassium channel complex|potassium ion transmembrane transport	hsa02010	ABC transporters
12	122952254	122952352	99	122952256	7	3.57875	3.07326	0.03451	ABCB9	Promoter (<=1kb)	122928992	122953265	24274	2	XM_011538098.2	913	ATP binding cassette subfamily B member 9	GO:0002474,GO:0005515,GO:0005524,GO:0005764,GO:0005765,GO:0005769,GO:0005783,GO:0015031,GO:0015433,GO:0015440,GO:0015833,GO:0016021,GO:0016887,GO:0019885,GO:0022857,GO:0030176,GO:0042288,GO:0042626,GO:0042803,GO:0042824,GO:0043231,GO:0046978,GO:0055085	antigen processing and presentation of peptide antigen via MHC class I|protein binding|ATP binding|lysosome|lysosomal membrane|early endosome|endoplasmic reticulum|protein transport|ATPase-coupled peptide antigen transmembrane transporter activity|ATPase-coupled peptide transmembrane transporter activity|peptide transport|integral component of membrane|ATPase activity|antigen processing and prese…	hsa02010,hsa04142	ABC transporters|Lysosome	12	122952252	122952352	1	101	27.91	10.72	39049	0	ABCB9	OGFOD2,ARL6IP4	ABCB9
12	122968820	122968969	150	122968883	5	2.13314	2.24761	0	ABCB9	Promoter (2-3kb)	122928992	122966463	37472	2	XM_005253558.2	-2357	ATP binding cassette subfamily B member 9	GO:0002474,GO:0005515,GO:0005524,GO:0005764,GO:0005765,GO:0005769,GO:0005783,GO:0015031,GO:0015433,GO:0015440,GO:0015833,GO:0016021,GO:0016887,GO:0019885,GO:0022857,GO:0030176,GO:0042288,GO:0042626,GO:0042803,GO:0042824,GO:0043231,GO:0046978,GO:0055085	antigen processing and presentation of peptide antigen via MHC class I|protein binding|ATP binding|lysosome|lysosomal membrane|early endosome|endoplasmic reticulum|protein transport|ATPase-coupled peptide antigen transmembrane transporter activity|ATPase-coupled peptide transmembrane transporter activity|peptide transport|integral component of membrane|ATPase activity|antigen processing and prese…	hsa02010,hsa04142	ABC transporters|Lysosome
12	122926048	122926153	106	122926129	6	2.19193	2.2311	0	ABCB9	Intron (XR_002957301.1/ABCB9, intron 10 of 11)	122928992	122953265	24274	2	XM_011538098.2	27112	ATP binding cassette subfamily B member 9	GO:0002474,GO:0005515,GO:0005524,GO:0005764,GO:0005765,GO:0005769,GO:0005783,GO:0015031,GO:0015433,GO:0015440,GO:0015833,GO:0016021,GO:0016887,GO:0019885,GO:0022857,GO:0030176,GO:0042288,GO:0042626,GO:0042803,GO:0042824,GO:0043231,GO:0046978,GO:0055085	antigen processing and presentation of peptide antigen via MHC class I|protein binding|ATP binding|lysosome|lysosomal membrane|early endosome|endoplasmic reticulum|protein transport|ATPase-coupled peptide antigen transmembrane transporter activity|ATPase-coupled peptide transmembrane transporter activity|peptide transport|integral component of membrane|ATPase activity|antigen processing and prese…	hsa02010,hsa04142	ABC transporters|Lysosome	12	122926046	122926153	1	108	32.7313	11.556	34194	0	ABCB9	OGFOD2,VPS37B	VPS37B
16	16025017	16025185	169	16025062	7	3.61815	3.09927	0.06568	ABCC1	Intron (NM_004996.4/ABCC1, intron 5 of 30)	16006755	16143062	136308	1	XM_011522497.1	18262	ATP binding cassette subfamily C member 1	GO:0005524,GO:0005886,GO:0005887,GO:0006691,GO:0008559,GO:0009235,GO:0009925,GO:0015420,GO:0015431,GO:0015562,GO:0015889,GO:0016020,GO:0016323,GO:0016324,GO:0016328,GO:0016887,GO:0034040,GO:0034634,GO:0034775,GO:0042493,GO:0042626,GO:0042908,GO:0042910,GO:0042969,GO:0042971,GO:0045332,GO:0046943,GO:0050729,GO:0055085,GO:0060326,GO:0070062,GO:0070633,GO:0071716,GO:0099039,GO:0140115,GO:0140359,GO:…	ATP binding|plasma membrane|integral component of plasma membrane|leukotriene metabolic process|ATPase-coupled xenobiotic transmembrane transporter activity|cobalamin metabolic process|basal plasma membrane|ATPase-coupled vitamin B12 transmembrane transporter activity|ATPase-coupled glutathione S-conjugate transmembrane transporter activity|efflux transmembrane transporter activity|cobalamin tran…	hsa01523,hsa02010,hsa04071,hsa04977,hsa05206	Antifolate resistance|ABC transporters|Sphingolipid signaling pathway|Vitamin digestion and absorption|MicroRNAs in cancer	16	16016420	16025185	2	275	1171.88	1199.05	46201	0	ABCC1		ABCC1
16	15991047	15991160	114	15991103	7	2.7806	2.54983	0	ABCC1	Promoter (<=1kb)	15992148	16104485	112338	1	XM_017023243.2	-988	ATP binding cassette subfamily C member 1	GO:0005524,GO:0005886,GO:0005887,GO:0006691,GO:0008559,GO:0009235,GO:0009925,GO:0015420,GO:0015431,GO:0015562,GO:0015889,GO:0016020,GO:0016323,GO:0016324,GO:0016328,GO:0016887,GO:0034040,GO:0034634,GO:0034775,GO:0042493,GO:0042626,GO:0042908,GO:0042910,GO:0042969,GO:0042971,GO:0045332,GO:0046943,GO:0050729,GO:0055085,GO:0060326,GO:0070062,GO:0070633,GO:0071716,GO:0099039,GO:0140115,GO:0140359,GO:…	ATP binding|plasma membrane|integral component of plasma membrane|leukotriene metabolic process|ATPase-coupled xenobiotic transmembrane transporter activity|cobalamin metabolic process|basal plasma membrane|ATPase-coupled vitamin B12 transmembrane transporter activity|ATPase-coupled glutathione S-conjugate transmembrane transporter activity|efflux transmembrane transporter activity|cobalamin tran…	hsa01523,hsa02010,hsa04071,hsa04977,hsa05206	Antifolate resistance|ABC transporters|Sphingolipid signaling pathway|Vitamin digestion and absorption|MicroRNAs in cancer	16	15991045	15991160	1	116	42.435	12.075	23271	0	ABCC1		ABCC1
16	16081161	16081286	126	16081244	6	2.96106	2.75106	0.00254	ABCC1	Intron (NM_004996.4/ABCC1, intron 16 of 30)	16006755	16143062	136308	1	XM_011522497.1	74406	ATP binding cassette subfamily C member 1	GO:0005524,GO:0005886,GO:0005887,GO:0006691,GO:0008559,GO:0009235,GO:0009925,GO:0015420,GO:0015431,GO:0015562,GO:0015889,GO:0016020,GO:0016323,GO:0016324,GO:0016328,GO:0016887,GO:0034040,GO:0034634,GO:0034775,GO:0042493,GO:0042626,GO:0042908,GO:0042910,GO:0042969,GO:0042971,GO:0045332,GO:0046943,GO:0050729,GO:0055085,GO:0060326,GO:0070062,GO:0070633,GO:0071716,GO:0099039,GO:0140115,GO:0140359,GO:…	ATP binding|plasma membrane|integral component of plasma membrane|leukotriene metabolic process|ATPase-coupled xenobiotic transmembrane transporter activity|cobalamin metabolic process|basal plasma membrane|ATPase-coupled vitamin B12 transmembrane transporter activity|ATPase-coupled glutathione S-conjugate transmembrane transporter activity|efflux transmembrane transporter activity|cobalamin tran…	hsa01523,hsa02010,hsa04071,hsa04977,hsa05206	Antifolate resistance|ABC transporters|Sphingolipid signaling pathway|Vitamin digestion and absorption|MicroRNAs in cancer	16	16081159	16081286	1	128	40.6654	16.3195	29967	0	ABCC1		ABCC1
16	16016422	16016523	102	16016512	7	3.42555	2.97224	0.00254	ABCC1	Exon (NM_004996.4/ABCC1, exon 5 of 31)	16006755	16143062	136308	1	XM_011522497.1	9667	ATP binding cassette subfamily C member 1	GO:0005524,GO:0005886,GO:0005887,GO:0006691,GO:0008559,GO:0009235,GO:0009925,GO:0015420,GO:0015431,GO:0015562,GO:0015889,GO:0016020,GO:0016323,GO:0016324,GO:0016328,GO:0016887,GO:0034040,GO:0034634,GO:0034775,GO:0042493,GO:0042626,GO:0042908,GO:0042910,GO:0042969,GO:0042971,GO:0045332,GO:0046943,GO:0050729,GO:0055085,GO:0060326,GO:0070062,GO:0070633,GO:0071716,GO:0099039,GO:0140115,GO:0140359,GO:…	ATP binding|plasma membrane|integral component of plasma membrane|leukotriene metabolic process|ATPase-coupled xenobiotic transmembrane transporter activity|cobalamin metabolic process|basal plasma membrane|ATPase-coupled vitamin B12 transmembrane transporter activity|ATPase-coupled glutathione S-conjugate transmembrane transporter activity|efflux transmembrane transporter activity|cobalamin tran…	hsa01523,hsa02010,hsa04071,hsa04977,hsa05206	Antifolate resistance|ABC transporters|Sphingolipid signaling pathway|Vitamin digestion and absorption|MicroRNAs in cancer
6	43439326	43439455	130	43439370	5	2.30075	2.36488	0	ABCC10	Promoter (1-2kb)	43438020	43450428	12409	1	XM_011514985.3	1306	ATP binding cassette subfamily C member 10	GO:0005524,GO:0005765,GO:0005886,GO:0006691,GO:0008559,GO:0015431,GO:0016020,GO:0016021,GO:0016323,GO:0016887,GO:0042626,GO:0042908,GO:0055085,GO:0071716,GO:0098656,GO:0140359	ATP binding|lysosomal membrane|plasma membrane|leukotriene metabolic process|ATPase-coupled xenobiotic transmembrane transporter activity|ATPase-coupled glutathione S-conjugate transmembrane transporter activity|membrane|integral component of membrane|basolateral plasma membrane|ATPase activity|ATPase-coupled transmembrane transporter activity|xenobiotic transport|transmembrane transport|leukotri…	hsa02010	ABC transporters	6	43439324	43439455	1	132	38.0162	12.0913	28015	0	ABCC10	DLK2,ABCC10,TJAP1,MIR6780B	MIR6780B
16	48186107	48186209	103	48186140	7	3.57875	3.07326	0.03451	ABCC11	Intron (XR_001752012.1/ABCC11, intron 22 of 31)	48165802	48204569	38768	2	XM_011523398.3	18360	ATP binding cassette subfamily C member 11	GO:0005524,GO:0005774,GO:0005886,GO:0005887,GO:0008514,GO:0008559,GO:0015216,GO:0015431,GO:0015432,GO:0015711,GO:0015721,GO:0015865,GO:0016020,GO:0016324,GO:0016887,GO:0030659,GO:0042626,GO:0042908,GO:0055085,GO:0070062,GO:0071716,GO:0098656	ATP binding|vacuolar membrane|plasma membrane|integral component of plasma membrane|organic anion transmembrane transporter activity|ATPase-coupled xenobiotic transmembrane transporter activity|purine nucleotide transmembrane transporter activity|ATPase-coupled glutathione S-conjugate transmembrane transporter activity|ATPase-coupled bile acid transmembrane transporter activity|organic anion tran…	hsa02010	ABC transporters	16	48186105	48186209	1	105	39.8528	20.3216	36323	0	ABCC11	ABCC11,ABCC12	ABCC12
16	48213935	48214084	150	48213972	8	4.44412	3.52688	0.18924	ABCC11	Promoter (2-3kb)	48165802	48216091	50290	2	XM_017023802.2	2007	ATP binding cassette subfamily C member 11	GO:0005524,GO:0005774,GO:0005886,GO:0005887,GO:0008514,GO:0008559,GO:0015216,GO:0015431,GO:0015432,GO:0015711,GO:0015721,GO:0015865,GO:0016020,GO:0016324,GO:0016887,GO:0030659,GO:0042626,GO:0042908,GO:0055085,GO:0070062,GO:0071716,GO:0098656	ATP binding|vacuolar membrane|plasma membrane|integral component of plasma membrane|organic anion transmembrane transporter activity|ATPase-coupled xenobiotic transmembrane transporter activity|purine nucleotide transmembrane transporter activity|ATPase-coupled glutathione S-conjugate transmembrane transporter activity|ATPase-coupled bile acid transmembrane transporter activity|organic anion tran…	hsa02010	ABC transporters
16	48274371	48274475	105	48274400	7	3.57875	3.07326	0.03451	ABCC11	Intron (NM_001300948.3/LONP2, intron 6 of 13)	48192725	48249973	57249	2	XM_017023803.1	-24398	ATP binding cassette subfamily C member 11	GO:0005524,GO:0005774,GO:0005886,GO:0005887,GO:0008514,GO:0008559,GO:0015216,GO:0015431,GO:0015432,GO:0015711,GO:0015721,GO:0015865,GO:0016020,GO:0016324,GO:0016887,GO:0030659,GO:0042626,GO:0042908,GO:0055085,GO:0070062,GO:0071716,GO:0098656	ATP binding|vacuolar membrane|plasma membrane|integral component of plasma membrane|organic anion transmembrane transporter activity|ATPase-coupled xenobiotic transmembrane transporter activity|purine nucleotide transmembrane transporter activity|ATPase-coupled glutathione S-conjugate transmembrane transporter activity|ATPase-coupled bile acid transmembrane transporter activity|organic anion tran…	hsa02010	ABC transporters	16	48274369	48274475	1	107	32.0226	12.6458	36494	0	LONP2	ABCC11	LONP2
16	48218735	48218833	99	48218789	5	2.41243	2.44278	0	ABCC11	Promoter (2-3kb)	48165802	48216731	50930	2	XM_024450475.1	-2004	ATP binding cassette subfamily C member 11	GO:0005524,GO:0005774,GO:0005886,GO:0005887,GO:0008514,GO:0008559,GO:0015216,GO:0015431,GO:0015432,GO:0015711,GO:0015721,GO:0015865,GO:0016020,GO:0016324,GO:0016887,GO:0030659,GO:0042626,GO:0042908,GO:0055085,GO:0070062,GO:0071716,GO:0098656	ATP binding|vacuolar membrane|plasma membrane|integral component of plasma membrane|organic anion transmembrane transporter activity|ATPase-coupled xenobiotic transmembrane transporter activity|purine nucleotide transmembrane transporter activity|ATPase-coupled glutathione S-conjugate transmembrane transporter activity|ATPase-coupled bile acid transmembrane transporter activity|organic anion tran…	hsa02010	ABC transporters	16	48213933	48218833	2	253	835.94	698.25	8190	0	ABCC11	ABCC11,LONP2	ABCC11
16	48120078	48120228	151	48120209	6	3.41965	3.06069	0.00254	ABCC12	Intron (NR_171629.1/ABCC12, intron 10 of 25)	48080882	48146474	65593	2	NR_171629.1	26246	ATP binding cassette subfamily C member 12	GO:0005524,GO:0005783,GO:0016020,GO:0016021,GO:0016887,GO:0042626,GO:0055085	ATP binding|endoplasmic reticulum|membrane|integral component of membrane|ATPase activity|ATPase-coupled transmembrane transporter activity|transmembrane transport	hsa02010	ABC transporters	16	48099083	48120228	3	376	2888.41	3216.15	47921	0	ABCC12		ABCC12
16	48108945	48109052	108	48108986	6	2.69744	2.57259	0	ABCC12	Intron (NR_171629.1/ABCC12, intron 14 of 25)	48080882	48091221	10340	2	NR_171637.1	-17724	ATP binding cassette subfamily C member 12	GO:0005524,GO:0005783,GO:0016020,GO:0016021,GO:0016887,GO:0042626,GO:0055085	ATP binding|endoplasmic reticulum|membrane|integral component of membrane|ATPase activity|ATPase-coupled transmembrane transporter activity|transmembrane transport	hsa02010	ABC transporters
16	48065973	48066084	112	48066083	6	3.3336	3.00275	0.00254	ABCC12	Distal Intergenic	48080882	48091221	10340	2	NR_171634.1	25137	ATP binding cassette subfamily C member 12	GO:0005524,GO:0005783,GO:0016020,GO:0016021,GO:0016887,GO:0042626,GO:0055085	ATP binding|endoplasmic reticulum|membrane|integral component of membrane|ATPase activity|ATPase-coupled transmembrane transporter activity|transmembrane transport	hsa02010	ABC transporters	16	48062871	48066084	2	260	454.318	462.993	44968	0			ABCC12
16	48099085	48099195	111	48099129	6	2.76008	2.615	0	ABCC12	Intron (NR_171629.1/ABCC12, intron 19 of 25)	48080882	48091221	10340	2	NR_171637.1	-7864	ATP binding cassette subfamily C member 12	GO:0005524,GO:0005783,GO:0016020,GO:0016021,GO:0016887,GO:0042626,GO:0055085	ATP binding|endoplasmic reticulum|membrane|integral component of membrane|ATPase activity|ATPase-coupled transmembrane transporter activity|transmembrane transport	hsa02010	ABC transporters
16	48062873	48063016	144	48062940	6	3.42168	3.06205	0.00254	ABCC12	Distal Intergenic	48080882	48091221	10340	2	NR_171634.1	28205	ATP binding cassette subfamily C member 12	GO:0005524,GO:0005783,GO:0016020,GO:0016021,GO:0016887,GO:0042626,GO:0055085	ATP binding|endoplasmic reticulum|membrane|integral component of membrane|ATPase activity|ATPase-coupled transmembrane transporter activity|transmembrane transport	hsa02010	ABC transporters
21	14293153	14293251	99	14293195	6	3.05731	2.81617	0.00254	ABCC13	Intron (NR_003087.1/ABCC13, intron 5 of 5)	14273799	14301386	27588	1	NR_003087.1	19354	NA	NA	NA	NA	NA
21	14294746	14294887	142	14294824	5	2.41243	2.44278	0	ABCC13	Intron (NR_003087.1/ABCC13, intron 5 of 5)	14273799	14301386	27588	1	NR_003087.1	20947	NA	NA	NA	NA	NA	21	14293151	14294887	2	245	320.466	196.168	8849	0	ABCC13	ABCC13	ABCC13
10	99819491	99819733	243	99819532	7	3.82764	3.23765	0.11856	ABCC2	3' UTR	99796667	99853741	57075	1	XM_006717630.3	22824	ATP binding cassette subfamily C member 2	GO:0005515,GO:0005524,GO:0005886,GO:0005887,GO:0006855,GO:0006954,GO:0006979,GO:0007565,GO:0008514,GO:0008559,GO:0009408,GO:0009986,GO:0010629,GO:0015127,GO:0015694,GO:0015721,GO:0015722,GO:0015723,GO:0015732,GO:0016020,GO:0016324,GO:0016887,GO:0019904,GO:0030644,GO:0031427,GO:0031526,GO:0032355,GO:0033762,GO:0035690,GO:0038183,GO:0042178,GO:0042626,GO:0042910,GO:0043627,GO:0046581,GO:0046618,GO:…	protein binding|ATP binding|plasma membrane|integral component of plasma membrane|drug transmembrane transport|inflammatory response|response to oxidative stress|female pregnancy|organic anion transmembrane transporter activity|ATPase-coupled xenobiotic transmembrane transporter activity|response to heat|cell surface|negative regulation of gene expression|bilirubin transmembrane transporter activ…	hsa01523,hsa01524,hsa02010,hsa04976	Antifolate resistance|Platinum drug resistance|ABC transporters|Bile secretion	10	99819489	99819733	1	245	89.0356	34.9896	13783	0	ABCC2		ABCC2
10	99768324	99768518	195	99768438	6	3.42168	3.06205	0.00254	ABCC2	Distal Intergenic	99782602	99819542	36941	1	XM_017015675.2	-14084	ATP binding cassette subfamily C member 2	GO:0005515,GO:0005524,GO:0005886,GO:0005887,GO:0006855,GO:0006954,GO:0006979,GO:0007565,GO:0008514,GO:0008559,GO:0009408,GO:0009986,GO:0010629,GO:0015127,GO:0015694,GO:0015721,GO:0015722,GO:0015723,GO:0015732,GO:0016020,GO:0016324,GO:0016887,GO:0019904,GO:0030644,GO:0031427,GO:0031526,GO:0032355,GO:0033762,GO:0035690,GO:0038183,GO:0042178,GO:0042626,GO:0042910,GO:0043627,GO:0046581,GO:0046618,GO:…	protein binding|ATP binding|plasma membrane|integral component of plasma membrane|drug transmembrane transport|inflammatory response|response to oxidative stress|female pregnancy|organic anion transmembrane transporter activity|ATPase-coupled xenobiotic transmembrane transporter activity|response to heat|cell surface|negative regulation of gene expression|bilirubin transmembrane transporter activ…	hsa01523,hsa01524,hsa02010,hsa04976	Antifolate resistance|Platinum drug resistance|ABC transporters|Bile secretion
10	99792270	99792368	99	99792293	7	3.57875	3.07326	0.03451	ABCC2	Exon (XM_017015675.2/ABCC2, exon 3 of 20)	99796667	99853741	57075	1	XM_006717630.3	-4299	ATP binding cassette subfamily C member 2	GO:0005515,GO:0005524,GO:0005886,GO:0005887,GO:0006855,GO:0006954,GO:0006979,GO:0007565,GO:0008514,GO:0008559,GO:0009408,GO:0009986,GO:0010629,GO:0015127,GO:0015694,GO:0015721,GO:0015722,GO:0015723,GO:0015732,GO:0016020,GO:0016324,GO:0016887,GO:0019904,GO:0030644,GO:0031427,GO:0031526,GO:0032355,GO:0033762,GO:0035690,GO:0038183,GO:0042178,GO:0042626,GO:0042910,GO:0043627,GO:0046581,GO:0046618,GO:…	protein binding|ATP binding|plasma membrane|integral component of plasma membrane|drug transmembrane transport|inflammatory response|response to oxidative stress|female pregnancy|organic anion transmembrane transporter activity|ATPase-coupled xenobiotic transmembrane transporter activity|response to heat|cell surface|negative regulation of gene expression|bilirubin transmembrane transporter activ…	hsa01523,hsa01524,hsa02010,hsa04976	Antifolate resistance|Platinum drug resistance|ABC transporters|Bile secretion	10	99792268	99792368	1	101	27.15	9.86	38929	0	ABCC2		ABCC2
10	99776887	99776993	107	99776903	7	4.22416	3.49949	0.11856	ABCC2	Distal Intergenic	99782602	99819542	36941	1	XM_017015675.2	-5609	ATP binding cassette subfamily C member 2	GO:0005515,GO:0005524,GO:0005886,GO:0005887,GO:0006855,GO:0006954,GO:0006979,GO:0007565,GO:0008514,GO:0008559,GO:0009408,GO:0009986,GO:0010629,GO:0015127,GO:0015694,GO:0015721,GO:0015722,GO:0015723,GO:0015732,GO:0016020,GO:0016324,GO:0016887,GO:0019904,GO:0030644,GO:0031427,GO:0031526,GO:0032355,GO:0033762,GO:0035690,GO:0038183,GO:0042178,GO:0042626,GO:0042910,GO:0043627,GO:0046581,GO:0046618,GO:…	protein binding|ATP binding|plasma membrane|integral component of plasma membrane|drug transmembrane transport|inflammatory response|response to oxidative stress|female pregnancy|organic anion transmembrane transporter activity|ATPase-coupled xenobiotic transmembrane transporter activity|response to heat|cell surface|negative regulation of gene expression|bilirubin transmembrane transporter activ…	hsa01523,hsa01524,hsa02010,hsa04976	Antifolate resistance|Platinum drug resistance|ABC transporters|Bile secretion	10	99768322	99776993	2	306	694.547	688.477	44463	0		CUTC,COX15,ABCC2	ABCC2
13	95096617	95096810	194	95096775	6	3.42168	3.06205	0.00254	ABCC4	Intron (XM_017020321.1/ABCC4, intron 10 of 20)	95019835	95186671	166837	2	XM_017020321.1	89861	ATP binding cassette subfamily C member 4	GO:0002576,GO:0005515,GO:0005524,GO:0005886,GO:0010243,GO:0014070,GO:0015216,GO:0015431,GO:0015562,GO:0015662,GO:0016020,GO:0016021,GO:0016323,GO:0016324,GO:0016404,GO:0016887,GO:0031088,GO:0032310,GO:0038183,GO:0042493,GO:0042626,GO:0042908,GO:0042910,GO:0048661,GO:0055085,GO:0055114,GO:0060271,GO:0070730,GO:0071716,GO:0098591,GO:0098656,GO:0140115,GO:0150104	platelet degranulation|protein binding|ATP binding|plasma membrane|response to organonitrogen compound|response to organic cyclic compound|purine nucleotide transmembrane transporter activity|ATPase-coupled glutathione S-conjugate transmembrane transporter activity|efflux transmembrane transporter activity|ion transmembrane transporter activity, phosphorylative mechanism|membrane|integral compone…	hsa01523,hsa02010,hsa04024,hsa04976	Antifolate resistance|ABC transporters|cAMP signaling pathway|Bile secretion
13	95103679	95103792	114	95103752	6	2.73897	2.60071	0	ABCC4	Intron (XM_017020321.1/ABCC4, intron 10 of 20)	95019835	95186671	166837	2	XM_017020321.1	82879	ATP binding cassette subfamily C member 4	GO:0002576,GO:0005515,GO:0005524,GO:0005886,GO:0010243,GO:0014070,GO:0015216,GO:0015431,GO:0015562,GO:0015662,GO:0016020,GO:0016021,GO:0016323,GO:0016324,GO:0016404,GO:0016887,GO:0031088,GO:0032310,GO:0038183,GO:0042493,GO:0042626,GO:0042908,GO:0042910,GO:0048661,GO:0055085,GO:0055114,GO:0060271,GO:0070730,GO:0071716,GO:0098591,GO:0098656,GO:0140115,GO:0150104	platelet degranulation|protein binding|ATP binding|plasma membrane|response to organonitrogen compound|response to organic cyclic compound|purine nucleotide transmembrane transporter activity|ATPase-coupled glutathione S-conjugate transmembrane transporter activity|efflux transmembrane transporter activity|ion transmembrane transporter activity, phosphorylative mechanism|membrane|integral compone…	hsa01523,hsa02010,hsa04024,hsa04976	Antifolate resistance|ABC transporters|cAMP signaling pathway|Bile secretion	13	95096615	95103792	2	312	831.097	729.901	10091	0	ABCC4		SNORD13G
13	95155495	95155606	112	95155572	6	2.86954	2.68911	0	ABCC4	Intron (XM_017020321.1/ABCC4, intron 9 of 20)	95019835	95186671	166837	2	XM_017020321.1	31065	ATP binding cassette subfamily C member 4	GO:0002576,GO:0005515,GO:0005524,GO:0005886,GO:0010243,GO:0014070,GO:0015216,GO:0015431,GO:0015562,GO:0015662,GO:0016020,GO:0016021,GO:0016323,GO:0016324,GO:0016404,GO:0016887,GO:0031088,GO:0032310,GO:0038183,GO:0042493,GO:0042626,GO:0042908,GO:0042910,GO:0048661,GO:0055085,GO:0055114,GO:0060271,GO:0070730,GO:0071716,GO:0098591,GO:0098656,GO:0140115,GO:0150104	platelet degranulation|protein binding|ATP binding|plasma membrane|response to organonitrogen compound|response to organic cyclic compound|purine nucleotide transmembrane transporter activity|ATPase-coupled glutathione S-conjugate transmembrane transporter activity|efflux transmembrane transporter activity|ion transmembrane transporter activity, phosphorylative mechanism|membrane|integral compone…	hsa01523,hsa02010,hsa04024,hsa04976	Antifolate resistance|ABC transporters|cAMP signaling pathway|Bile secretion	13	95155493	95155606	1	114	35.5611	8.9157	27169	0	ABCC4		SNORD13G
13	95125951	95126057	107	95126000	7	2.88068	2.61497	0	ABCC4	Intron (XM_017020321.1/ABCC4, intron 9 of 20)	95019835	95186671	166837	2	XM_017020321.1	60614	ATP binding cassette subfamily C member 4	GO:0002576,GO:0005515,GO:0005524,GO:0005886,GO:0010243,GO:0014070,GO:0015216,GO:0015431,GO:0015562,GO:0015662,GO:0016020,GO:0016021,GO:0016323,GO:0016324,GO:0016404,GO:0016887,GO:0031088,GO:0032310,GO:0038183,GO:0042493,GO:0042626,GO:0042908,GO:0042910,GO:0048661,GO:0055085,GO:0055114,GO:0060271,GO:0070730,GO:0071716,GO:0098591,GO:0098656,GO:0140115,GO:0150104	platelet degranulation|protein binding|ATP binding|plasma membrane|response to organonitrogen compound|response to organic cyclic compound|purine nucleotide transmembrane transporter activity|ATPase-coupled glutathione S-conjugate transmembrane transporter activity|efflux transmembrane transporter activity|ion transmembrane transporter activity, phosphorylative mechanism|membrane|integral compone…	hsa01523,hsa02010,hsa04024,hsa04976	Antifolate resistance|ABC transporters|cAMP signaling pathway|Bile secretion	13	95125949	95126057	1	109	32.9616	20.5092	42856	0	ABCC4		SNORD13G
13	95185479	95185581	103	95185511	6	2.53982	2.46595	0	ABCC4	Promoter (1-2kb)	95019835	95186671	166837	2	XM_017020321.1	1090	ATP binding cassette subfamily C member 4	GO:0002576,GO:0005515,GO:0005524,GO:0005886,GO:0010243,GO:0014070,GO:0015216,GO:0015431,GO:0015562,GO:0015662,GO:0016020,GO:0016021,GO:0016323,GO:0016324,GO:0016404,GO:0016887,GO:0031088,GO:0032310,GO:0038183,GO:0042493,GO:0042626,GO:0042908,GO:0042910,GO:0048661,GO:0055085,GO:0055114,GO:0060271,GO:0070730,GO:0071716,GO:0098591,GO:0098656,GO:0140115,GO:0150104	platelet degranulation|protein binding|ATP binding|plasma membrane|response to organonitrogen compound|response to organic cyclic compound|purine nucleotide transmembrane transporter activity|ATPase-coupled glutathione S-conjugate transmembrane transporter activity|efflux transmembrane transporter activity|ion transmembrane transporter activity, phosphorylative mechanism|membrane|integral compone…	hsa01523,hsa02010,hsa04024,hsa04976	Antifolate resistance|ABC transporters|cAMP signaling pathway|Bile secretion	13	95185477	95185581	1	105	37.9912	21.8296	40127	0	ABCC4	SNORD13G	SNORD13G
3	183959738	183959871	134	183959812	9	3.76265	2.98197	0.11856	ABCC5	Exon (NM_001320032.2/ABCC5, exon 17 of 30)	183919939	183985853	65915	2	XM_017005492.2	25982	ATP binding cassette subfamily C member 5	GO:0005524,GO:0005796,GO:0005886,GO:0005887,GO:0008514,GO:0010008,GO:0015216,GO:0015562,GO:0015865,GO:0016020,GO:0016323,GO:0016324,GO:0016887,GO:0030213,GO:0034634,GO:0034775,GO:0042626,GO:0042908,GO:0042910,GO:0055085,GO:0140115,GO:0150104	ATP binding|Golgi lumen|plasma membrane|integral component of plasma membrane|organic anion transmembrane transporter activity|endosome membrane|purine nucleotide transmembrane transporter activity|efflux transmembrane transporter activity|purine nucleotide transport|membrane|basolateral plasma membrane|apical plasma membrane|ATPase activity|hyaluronan biosynthetic process|glutathione transmembra…	hsa01523,hsa02010	Antifolate resistance|ABC transporters	3	183959736	183959871	1	136	59.0355	18.9675	17222	0	ABCC5	ABCC5-AS1	ABCC5-AS1
3	184009415	184009575	161	184009489	7	2.60982	2.43907	0	ABCC5-AS1	Intron (NR_046570.1/ABCC5-AS1, intron 1 of 2)	184006338	184011419	5082	1	NR_046570.1	3077	NA	NA	NA	NA	NA	3	184009413	184009575	1	163	61.1388	21.9996	17626	0	ABCC5,ABCC5-AS1	HTR3C,HTR3D,ABCC5	ABCC5-AS1
3	184007948	184008072	125	184008052	8	3.53291	2.94185	0.03451	ABCC5-AS1	Promoter (1-2kb)	184006338	184011419	5082	1	NR_046570.1	1610	NA	NA	NA	NA	NA
11	17468524	17468636	113	17468572	7	3.42555	2.97224	0.00254	ABCC8	Intron (NM_001351295.2/ABCC8, intron 3 of 38)	17392885	17475025	82141	2	XM_017018202.1	6389	ATP binding cassette subfamily C member 8	GO:0005267,GO:0005524,GO:0005886,GO:0006813,GO:0008281,GO:0008282,GO:0015272,GO:0016020,GO:0016887,GO:0019829,GO:0031004,GO:0042626,GO:0044325,GO:0050796,GO:0055085,GO:0071805,GO:0098662	potassium channel activity|ATP binding|plasma membrane|potassium ion transport|sulfonylurea receptor activity|inward rectifying potassium channel|ATP-activated inward rectifier potassium channel activity|membrane|ATPase activity|ATPase-coupled cation transmembrane transporter activity|potassium ion-transporting ATPase complex|ATPase-coupled transmembrane transporter activity|ion channel binding|r…	hsa02010,hsa04911,hsa04930	ABC transporters|Insulin secretion|Type II diabetes mellitus	11	17468522	17468636	1	115	40.7436	14.649	27815	0	ABCC8	ABCC8	ABCC8
11	17453770	17453939	170	17453864	7	3.57875	3.07326	0.03451	ABCC8	Promoter (<=1kb)	17392885	17453266	60382	2	XM_017018204.1	-504	ATP binding cassette subfamily C member 8	GO:0005267,GO:0005524,GO:0005886,GO:0006813,GO:0008281,GO:0008282,GO:0015272,GO:0016020,GO:0016887,GO:0019829,GO:0031004,GO:0042626,GO:0044325,GO:0050796,GO:0055085,GO:0071805,GO:0098662	potassium channel activity|ATP binding|plasma membrane|potassium ion transport|sulfonylurea receptor activity|inward rectifying potassium channel|ATP-activated inward rectifier potassium channel activity|membrane|ATPase activity|ATPase-coupled cation transmembrane transporter activity|potassium ion-transporting ATPase complex|ATPase-coupled transmembrane transporter activity|ion channel binding|r…	hsa02010,hsa04911,hsa04930	ABC transporters|Insulin secretion|Type II diabetes mellitus	11	17453768	17453939	1	172	60.6024	22.1274	17906	0	ABCC8	ABCC8	ABCC8
11	17500130	17500291	162	17500172	7	3.57875	3.07326	0.03451	ABCC8	Intron (XM_011519832.3/USH1C, intron 19 of 21)	17392885	17476849	83965	2	XM_024448668.1	-23281	ATP binding cassette subfamily C member 8	GO:0005267,GO:0005524,GO:0005886,GO:0006813,GO:0008281,GO:0008282,GO:0015272,GO:0016020,GO:0016887,GO:0019829,GO:0031004,GO:0042626,GO:0044325,GO:0050796,GO:0055085,GO:0071805,GO:0098662	potassium channel activity|ATP binding|plasma membrane|potassium ion transport|sulfonylurea receptor activity|inward rectifying potassium channel|ATP-activated inward rectifier potassium channel activity|membrane|ATPase activity|ATPase-coupled cation transmembrane transporter activity|potassium ion-transporting ATPase complex|ATPase-coupled transmembrane transporter activity|ion channel binding|r…	hsa02010,hsa04911,hsa04930	ABC transporters|Insulin secretion|Type II diabetes mellitus	11	17500128	17500291	1	164	47.8894	12.9259	19730	0	USH1C	OTOG,USH1C,ABCC8	ABCC8
12	21883102	21883234	133	21883125	7	3.84226	3.24731	0.11856	ABCC9	Intron (NM_001377273.1/ABCC9, intron 16 of 40)	21797389	21941426	144038	2	NM_001377273.1	58192	ATP binding cassette subfamily C member 9	GO:0005261,GO:0005267,GO:0005524,GO:0005886,GO:0008281,GO:0008282,GO:0015272,GO:0015459,GO:0016020,GO:0016887,GO:0019829,GO:0022857,GO:0030017,GO:0031004,GO:0033198,GO:0042626,GO:0044325,GO:0051607,GO:0055085,GO:0061337,GO:0071805,GO:0098655,GO:0098662,GO:0150104,GO:1903779,GO:1990573	cation channel activity|potassium channel activity|ATP binding|plasma membrane|sulfonylurea receptor activity|inward rectifying potassium channel|ATP-activated inward rectifier potassium channel activity|potassium channel regulator activity|membrane|ATPase activity|ATPase-coupled cation transmembrane transporter activity|transmembrane transporter activity|sarcomere|potassium ion-transporting ATPa…	hsa02010	ABC transporters	12	21883100	21883234	1	135	44.488	8.6698	19212	0	ABCC9		ABCC9
12	21867724	21867968	245	21867765	7	3.57875	3.07326	0.03451	ABCC9	Intron (NM_001377273.1/ABCC9, intron 19 of 40)	21797389	21941426	144038	2	NM_001377273.1	73458	ATP binding cassette subfamily C member 9	GO:0005261,GO:0005267,GO:0005524,GO:0005886,GO:0008281,GO:0008282,GO:0015272,GO:0015459,GO:0016020,GO:0016887,GO:0019829,GO:0022857,GO:0030017,GO:0031004,GO:0033198,GO:0042626,GO:0044325,GO:0051607,GO:0055085,GO:0061337,GO:0071805,GO:0098655,GO:0098662,GO:0150104,GO:1903779,GO:1990573	cation channel activity|potassium channel activity|ATP binding|plasma membrane|sulfonylurea receptor activity|inward rectifying potassium channel|ATP-activated inward rectifier potassium channel activity|potassium channel regulator activity|membrane|ATPase activity|ATPase-coupled cation transmembrane transporter activity|transmembrane transporter activity|sarcomere|potassium ion-transporting ATPa…	hsa02010	ABC transporters	12	21867722	21867968	1	247	90.7248	31.5372	13163	0	ABCC9		ABCC9
12	21946623	21946749	127	21946661	7	3.65862	3.12599	0.09132	ABCC9	Distal Intergenic	21797401	21941863	144463	2	XM_011520545.3	-4760	ATP binding cassette subfamily C member 9	GO:0005261,GO:0005267,GO:0005524,GO:0005886,GO:0008281,GO:0008282,GO:0015272,GO:0015459,GO:0016020,GO:0016887,GO:0019829,GO:0022857,GO:0030017,GO:0031004,GO:0033198,GO:0042626,GO:0044325,GO:0051607,GO:0055085,GO:0061337,GO:0071805,GO:0098655,GO:0098662,GO:0150104,GO:1903779,GO:1990573	cation channel activity|potassium channel activity|ATP binding|plasma membrane|sulfonylurea receptor activity|inward rectifying potassium channel|ATP-activated inward rectifier potassium channel activity|potassium channel regulator activity|membrane|ATPase activity|ATPase-coupled cation transmembrane transporter activity|transmembrane transporter activity|sarcomere|potassium ion-transporting ATPa…	hsa02010	ABC transporters	12	21946621	21946749	1	129	37.2864	12.4288	29364	0		ABCC9	ABCC9
12	21924068	21924204	137	21924127	7	3.30546	2.89319	0.00254	ABCC9	Intron (NM_001377273.1/ABCC9, intron 6 of 40)	21797389	21941426	144038	2	NM_001377273.1	17222	ATP binding cassette subfamily C member 9	GO:0005261,GO:0005267,GO:0005524,GO:0005886,GO:0008281,GO:0008282,GO:0015272,GO:0015459,GO:0016020,GO:0016887,GO:0019829,GO:0022857,GO:0030017,GO:0031004,GO:0033198,GO:0042626,GO:0044325,GO:0051607,GO:0055085,GO:0061337,GO:0071805,GO:0098655,GO:0098662,GO:0150104,GO:1903779,GO:1990573	cation channel activity|potassium channel activity|ATP binding|plasma membrane|sulfonylurea receptor activity|inward rectifying potassium channel|ATP-activated inward rectifier potassium channel activity|potassium channel regulator activity|membrane|ATPase activity|ATPase-coupled cation transmembrane transporter activity|transmembrane transporter activity|sarcomere|potassium ion-transporting ATPa…	hsa02010	ABC transporters	12	21924066	21924204	1	139	43.4562	22.6458	34680	0	ABCC9		ABCC9
22	16267668	16267810	143	16267735	7	4.22416	3.49949	0.11856	ABCD1P4	Distal Intergenic	16387689	16391877	4189	1	ABCD1P4	-119879	NA	NA	NA	NA	NA	22	16267666	16267810	1	145	37.8144	14.4432	31287	0			CCT8L2
12	39809027	39809144	118	39809065	7	3.42555	2.97224	0.00254	ABCD2	Intron (NR_135051.2/C12orf40, intron 18 of 18)	39550577	39651333	100757	2	XM_011538027.3	-157694	ATP binding cassette subfamily D member 2	GO:0000038,GO:0005324,GO:0005515,GO:0005524,GO:0005777,GO:0005778,GO:0005829,GO:0006635,GO:0007031,GO:0015910,GO:0016021,GO:0016887,GO:0032000,GO:0042626,GO:0042760,GO:0042803,GO:0043217,GO:0055085,GO:1900016,GO:1903427,GO:1990535,GO:2001280	very long-chain fatty acid metabolic process|long-chain fatty acid transporter activity|protein binding|ATP binding|peroxisome|peroxisomal membrane|cytosol|fatty acid beta-oxidation|peroxisome organization|long-chain fatty acid import into peroxisome|integral component of membrane|ATPase activity|positive regulation of fatty acid beta-oxidation|ATPase-coupled transmembrane transporter activity|ve…	hsa02010,hsa04146	ABC transporters|Peroxisome	12	39809025	39809144	1	120	44.2918	14.7084	24021	0	C12orf40,SLC2A13		C12orf40
12	39752636	39752786	151	39752711	7	3.97796	3.33697	0.11856	ABCD2	Intron (NR_135051.2/C12orf40, intron 14 of 18)	39550577	39651333	100757	2	XM_011538027.3	-101303	ATP binding cassette subfamily D member 2	GO:0000038,GO:0005324,GO:0005515,GO:0005524,GO:0005777,GO:0005778,GO:0005829,GO:0006635,GO:0007031,GO:0015910,GO:0016021,GO:0016887,GO:0032000,GO:0042626,GO:0042760,GO:0042803,GO:0043217,GO:0055085,GO:1900016,GO:1903427,GO:1990535,GO:2001280	very long-chain fatty acid metabolic process|long-chain fatty acid transporter activity|protein binding|ATP binding|peroxisome|peroxisomal membrane|cytosol|fatty acid beta-oxidation|peroxisome organization|long-chain fatty acid import into peroxisome|integral component of membrane|ATPase activity|positive regulation of fatty acid beta-oxidation|ATPase-coupled transmembrane transporter activity|ve…	hsa02010,hsa04146	ABC transporters|Peroxisome	12	39752634	39752786	1	153	49.324	10.8224	17898	0	C12orf40		C12orf40
12	39582874	39582986	113	39582934	5	2.61287	2.58194	0	ABCD2	Intron (XM_017018992.2/ABCD2, intron 7 of 9)	39550033	39619803	69771	2	NM_005164.4	36817	ATP binding cassette subfamily D member 2	GO:0000038,GO:0005324,GO:0005515,GO:0005524,GO:0005777,GO:0005778,GO:0005829,GO:0006635,GO:0007031,GO:0015910,GO:0016021,GO:0016887,GO:0032000,GO:0042626,GO:0042760,GO:0042803,GO:0043217,GO:0055085,GO:1900016,GO:1903427,GO:1990535,GO:2001280	very long-chain fatty acid metabolic process|long-chain fatty acid transporter activity|protein binding|ATP binding|peroxisome|peroxisomal membrane|cytosol|fatty acid beta-oxidation|peroxisome organization|long-chain fatty acid import into peroxisome|integral component of membrane|ATPase activity|positive regulation of fatty acid beta-oxidation|ATPase-coupled transmembrane transporter activity|ve…	hsa02010,hsa04146	ABC transporters|Peroxisome	12	39582872	39582986	1	115	29.526	14.8428	41433	0	ABCD2	C12orf40	ABCD2
12	39822228	39822374	147	39822319	6	2.86954	2.68911	0	ABCD2	Intron (NR_135051.2/C12orf40, intron 18 of 18)	39550577	39651333	100757	2	XM_011538027.3	-170895	ATP binding cassette subfamily D member 2	GO:0000038,GO:0005324,GO:0005515,GO:0005524,GO:0005777,GO:0005778,GO:0005829,GO:0006635,GO:0007031,GO:0015910,GO:0016021,GO:0016887,GO:0032000,GO:0042626,GO:0042760,GO:0042803,GO:0043217,GO:0055085,GO:1900016,GO:1903427,GO:1990535,GO:2001280	very long-chain fatty acid metabolic process|long-chain fatty acid transporter activity|protein binding|ATP binding|peroxisome|peroxisomal membrane|cytosol|fatty acid beta-oxidation|peroxisome organization|long-chain fatty acid import into peroxisome|integral component of membrane|ATPase activity|positive regulation of fatty acid beta-oxidation|ATPase-coupled transmembrane transporter activity|ve…	hsa02010,hsa04146	ABC transporters|Peroxisome	12	39822226	39822374	1	149	41.218	14.2968	26840	0	C12orf40,SLC2A13		C12orf40
12	39561944	39562049	106	39561946	6	2.86954	2.68911	0	ABCD2	Intron (XM_017018992.2/ABCD2, intron 9 of 9)	39550033	39619803	69771	2	NM_005164.4	57754	ATP binding cassette subfamily D member 2	GO:0000038,GO:0005324,GO:0005515,GO:0005524,GO:0005777,GO:0005778,GO:0005829,GO:0006635,GO:0007031,GO:0015910,GO:0016021,GO:0016887,GO:0032000,GO:0042626,GO:0042760,GO:0042803,GO:0043217,GO:0055085,GO:1900016,GO:1903427,GO:1990535,GO:2001280	very long-chain fatty acid metabolic process|long-chain fatty acid transporter activity|protein binding|ATP binding|peroxisome|peroxisomal membrane|cytosol|fatty acid beta-oxidation|peroxisome organization|long-chain fatty acid import into peroxisome|integral component of membrane|ATPase activity|positive regulation of fatty acid beta-oxidation|ATPase-coupled transmembrane transporter activity|ve…	hsa02010,hsa04146	ABC transporters|Peroxisome	12	39561942	39562049	1	108	28.997	20.0518	44050	0	ABCD2		ABCD2
12	39617534	39617653	120	39617573	6	3.42168	3.06205	0.00254	ABCD2	Promoter (2-3kb)	39550033	39619803	69771	2	NM_005164.4	2150	ATP binding cassette subfamily D member 2	GO:0000038,GO:0005324,GO:0005515,GO:0005524,GO:0005777,GO:0005778,GO:0005829,GO:0006635,GO:0007031,GO:0015910,GO:0016021,GO:0016887,GO:0032000,GO:0042626,GO:0042760,GO:0042803,GO:0043217,GO:0055085,GO:1900016,GO:1903427,GO:1990535,GO:2001280	very long-chain fatty acid metabolic process|long-chain fatty acid transporter activity|protein binding|ATP binding|peroxisome|peroxisomal membrane|cytosol|fatty acid beta-oxidation|peroxisome organization|long-chain fatty acid import into peroxisome|integral component of membrane|ATPase activity|positive regulation of fatty acid beta-oxidation|ATPase-coupled transmembrane transporter activity|ve…	hsa02010,hsa04146	ABC transporters|Peroxisome
12	39772532	39772633	102	39772595	6	2.86954	2.68911	0	ABCD2	Intron (NR_135051.2/C12orf40, intron 16 of 18)	39550577	39651333	100757	2	XM_011538027.3	-121199	ATP binding cassette subfamily D member 2	GO:0000038,GO:0005324,GO:0005515,GO:0005524,GO:0005777,GO:0005778,GO:0005829,GO:0006635,GO:0007031,GO:0015910,GO:0016021,GO:0016887,GO:0032000,GO:0042626,GO:0042760,GO:0042803,GO:0043217,GO:0055085,GO:1900016,GO:1903427,GO:1990535,GO:2001280	very long-chain fatty acid metabolic process|long-chain fatty acid transporter activity|protein binding|ATP binding|peroxisome|peroxisomal membrane|cytosol|fatty acid beta-oxidation|peroxisome organization|long-chain fatty acid import into peroxisome|integral component of membrane|ATPase activity|positive regulation of fatty acid beta-oxidation|ATPase-coupled transmembrane transporter activity|ve…	hsa02010,hsa04146	ABC transporters|Peroxisome	12	39772100	39772633	2	248	194.225	59.8559	8332	0	C12orf40,SLC2A13		C12orf40
12	39772102	39772243	142	39772106	6	3.25088	2.94697	0.00254	ABCD2	Intron (NR_135051.2/C12orf40, intron 16 of 18)	39550577	39651333	100757	2	XM_011538027.3	-120769	ATP binding cassette subfamily D member 2	GO:0000038,GO:0005324,GO:0005515,GO:0005524,GO:0005777,GO:0005778,GO:0005829,GO:0006635,GO:0007031,GO:0015910,GO:0016021,GO:0016887,GO:0032000,GO:0042626,GO:0042760,GO:0042803,GO:0043217,GO:0055085,GO:1900016,GO:1903427,GO:1990535,GO:2001280	very long-chain fatty acid metabolic process|long-chain fatty acid transporter activity|protein binding|ATP binding|peroxisome|peroxisomal membrane|cytosol|fatty acid beta-oxidation|peroxisome organization|long-chain fatty acid import into peroxisome|integral component of membrane|ATPase activity|positive regulation of fatty acid beta-oxidation|ATPase-coupled transmembrane transporter activity|ve…	hsa02010,hsa04146	ABC transporters|Peroxisome
12	39600611	39600711	101	39600661	6	3.42168	3.06205	0.00254	ABCD2	Exon (XM_017018992.2/ABCD2, exon 6 of 10)	39550033	39619803	69771	2	NM_005164.4	19092	ATP binding cassette subfamily D member 2	GO:0000038,GO:0005324,GO:0005515,GO:0005524,GO:0005777,GO:0005778,GO:0005829,GO:0006635,GO:0007031,GO:0015910,GO:0016021,GO:0016887,GO:0032000,GO:0042626,GO:0042760,GO:0042803,GO:0043217,GO:0055085,GO:1900016,GO:1903427,GO:1990535,GO:2001280	very long-chain fatty acid metabolic process|long-chain fatty acid transporter activity|protein binding|ATP binding|peroxisome|peroxisomal membrane|cytosol|fatty acid beta-oxidation|peroxisome organization|long-chain fatty acid import into peroxisome|integral component of membrane|ATPase activity|positive regulation of fatty acid beta-oxidation|ATPase-coupled transmembrane transporter activity|ve…	hsa02010,hsa04146	ABC transporters|Peroxisome	12	39600609	39600711	1	103	30.5286	8.4558	33063	0	ABCD2	C12orf40	ABCD2
14	74293614	74293732	119	74293628	7	3.40103	2.95609	0.00254	ABCD4	Intron (NM_001353591.2/ABCD4, intron 6 of 17)	74285968	74300217	14250	2	XM_017021534.1	6485	ATP binding cassette subfamily D member 4	GO:0005324,GO:0005515,GO:0005524,GO:0005765,GO:0005777,GO:0005778,GO:0005789,GO:0006635,GO:0007031,GO:0009235,GO:0015910,GO:0016021,GO:0016887,GO:0042626,GO:0042760,GO:0043190,GO:0055085,GO:1990830	long-chain fatty acid transporter activity|protein binding|ATP binding|lysosomal membrane|peroxisome|peroxisomal membrane|endoplasmic reticulum membrane|fatty acid beta-oxidation|peroxisome organization|cobalamin metabolic process|long-chain fatty acid import into peroxisome|integral component of membrane|ATPase activity|ATPase-coupled transmembrane transporter activity|very long-chain fatty acid…	hsa02010,hsa04146	ABC transporters|Peroxisome	14	74293612	74293732	1	121	34.116	10.008	30279	0	ABCD4	ABCD4	ABCD4
6	30567330	30567441	112	30567409	6	2.1207	2.18314	0	ABCF1-DT	Intron (XR_001744078.2/ABCF1-DT, intron 1 of 1)	30563613	30571301	7689	2	XR_001744078.2	3860	NA	NA	NA	NA	NA	6	30567328	30567441	1	114	32.9282	25.199	44257	0		PRR3,GNL1,PPP1R10	GNL1
3	88314180	88314296	117	88314247	6	3.42168	3.06205	0.00254	ABCF2P1	Promoter (2-3kb)	88317091	88319021	1931	1	ABCF2P1	-2795	NA	NA	NA	NA	NA	3	88314178	88314296	1	119	32.155	6.0652	27819	0			CGGBP1
3	184198657	184198789	133	184198689	7	2.95927	2.66625	0.00254	ABCF3	Distal Intergenic	184186199	184194005	7807	1	NM_018358.3	12458	ATP binding cassette subfamily F member 3	GO:0005515,GO:0005524,GO:0016020,GO:0016887,GO:0045296,GO:0051607	protein binding|ATP binding|membrane|ATPase activity|cadherin binding|defense response to virus			3	184198655	184198789	1	135	51.0406	17.0716	20368	0		DVL3,VWA5B2,ABCF3,MIR1224,AP2M1	ABCF3
21	42260476	42260611	136	42260571	7	2.58461	2.42277	0	ABCG1	Intron (NM_207627.2/ABCG1, intron 3 of 15)	42256334	42304387	48054	1	XM_024452141.1	4142	ATP binding cassette subfamily G member 1	GO:0000139,GO:0005515,GO:0005524,GO:0005543,GO:0005739,GO:0005768,GO:0005789,GO:0005794,GO:0005886,GO:0008203,GO:0009897,GO:0010033,GO:0010745,GO:0010872,GO:0010887,GO:0015485,GO:0016021,GO:0016887,GO:0019534,GO:0032367,GO:0033344,GO:0033700,GO:0033993,GO:0034041,GO:0034204,GO:0034374,GO:0034375,GO:0034436,GO:0042632,GO:0042803,GO:0042987,GO:0043531,GO:0043691,GO:0045542,GO:0046982,GO:0050714,GO:…	Golgi membrane|protein binding|ATP binding|phospholipid binding|mitochondrion|endosome|endoplasmic reticulum membrane|Golgi apparatus|plasma membrane|cholesterol metabolic process|external side of plasma membrane|response to organic substance|negative regulation of macrophage derived foam cell differentiation|regulation of cholesterol esterification|negative regulation of cholesterol storage|chol…	hsa02010	ABC transporters	21	42260474	42260611	1	138	48.5665	29.1262	36423	0	ABCG1		ABCG1
21	42188698	42188827	130	42188761	11	4.91115	3.43522	0.26998	ABCG1	Distal Intergenic	42199689	42297244	97556	1	NM_207627.2	-10862	ATP binding cassette subfamily G member 1	GO:0000139,GO:0005515,GO:0005524,GO:0005543,GO:0005739,GO:0005768,GO:0005789,GO:0005794,GO:0005886,GO:0008203,GO:0009897,GO:0010033,GO:0010745,GO:0010872,GO:0010887,GO:0015485,GO:0016021,GO:0016887,GO:0019534,GO:0032367,GO:0033344,GO:0033700,GO:0033993,GO:0034041,GO:0034204,GO:0034374,GO:0034375,GO:0034436,GO:0042632,GO:0042803,GO:0042987,GO:0043531,GO:0043691,GO:0045542,GO:0046982,GO:0050714,GO:…	Golgi membrane|protein binding|ATP binding|phospholipid binding|mitochondrion|endosome|endoplasmic reticulum membrane|Golgi apparatus|plasma membrane|cholesterol metabolic process|external side of plasma membrane|response to organic substance|negative regulation of macrophage derived foam cell differentiation|regulation of cholesterol esterification|negative regulation of cholesterol storage|chol…	hsa02010	ABC transporters	21	42188696	42188827	1	132	65.4345	14.2528	14243	0		ABCG1	ABCG1
2	43841525	43841749	225	43841606	8	4.02272	3.25483	0.11856	ABCG8	Promoter (2-3kb)	43838971	43882988	44018	1	NM_022437.3	2554	ATP binding cassette subfamily G member 8	GO:0005515,GO:0005524,GO:0005886,GO:0005887,GO:0007584,GO:0007588,GO:0010949,GO:0014850,GO:0015914,GO:0015918,GO:0016324,GO:0016887,GO:0030299,GO:0033344,GO:0038183,GO:0042493,GO:0042626,GO:0042632,GO:0043190,GO:0043235,GO:0045796,GO:0046872,GO:0046982,GO:0055085,GO:0070328,GO:0120009,GO:0120020	protein binding|ATP binding|plasma membrane|integral component of plasma membrane|response to nutrient|excretion|negative regulation of intestinal phytosterol absorption|response to muscle activity|phospholipid transport|sterol transport|apical plasma membrane|ATPase activity|intestinal cholesterol absorption|cholesterol efflux|bile acid signaling pathway|response to drug|ATPase-coupled transmemb…	hsa02010,hsa04975,hsa04976,hsa04979	ABC transporters|Fat digestion and absorption|Bile secretion|Cholesterol metabolism	2	43841523	43841749	1	227	93.6318	26.442	12385	0	ABCG8	ABCG5	ABCG8
2	27128877	27129084	208	27129014	7	3.42555	2.97224	0.00254	ABHD1	5' UTR	27123823	27131114	7292	1	XM_011533137.3	5054	abhydrolase domain containing 1	GO:0003674,GO:0005515,GO:0008126,GO:0008150,GO:0016021,GO:0034338,GO:0044255,GO:0047372,GO:0051792,GO:0051793	molecular_function|protein binding|acetylesterase activity|biological_process|integral component of membrane|short-chain carboxylesterase activity|cellular lipid metabolic process|acylglycerol lipase activity|medium-chain fatty acid biosynthetic process|medium-chain fatty acid catabolic process			2	27128875	27129084	1	210	71.5825	33.7744	18208	0	ABHD1	PREB,TCF23,KHK,CGREF1,PRR30	ABHD1
3	111930688	111930819	132	111930796	8	3.64692	3.01431	0.08416	ABHD10	Intron (NM_001134437.2/PHLDB2, intron 6 of 17)	111979026	111993368	14343	1	NM_001272069.2	-48207	abhydrolase domain containing 10, depalmitoylase	GO:0002084,GO:0004553,GO:0005739,GO:0005759,GO:0005829,GO:0008474,GO:0018215,GO:0019391,GO:0052695,GO:0102390	protein depalmitoylation|hydrolase activity, hydrolyzing O-glycosyl compounds|mitochondrion|mitochondrial matrix|cytosol|palmitoyl-(protein) hydrolase activity|protein phosphopantetheinylation|glucuronoside catabolic process|cellular glucuronidation|mycophenolic acid acyl-glucuronide esterase activity			3	111919813	111930819	2	265	2070.23	2047.12	31636	0	PHLDB2	ABHD10	ABHD10
3	111965942	111966071	130	111966031	7	3.03048	2.7128	0.00254	ABHD10	Intron (NM_001134437.2/PHLDB2, intron 13 of 17)	111979026	111993368	14343	1	NM_001272069.2	-12955	abhydrolase domain containing 10, depalmitoylase	GO:0002084,GO:0004553,GO:0005739,GO:0005759,GO:0005829,GO:0008474,GO:0018215,GO:0019391,GO:0052695,GO:0102390	protein depalmitoylation|hydrolase activity, hydrolyzing O-glycosyl compounds|mitochondrion|mitochondrial matrix|cytosol|palmitoyl-(protein) hydrolase activity|protein phosphopantetheinylation|glucuronoside catabolic process|cellular glucuronidation|mycophenolic acid acyl-glucuronide esterase activity			3	111965940	111966071	1	132	47.1862	1.6768	15480	0	PHLDB2	TAGLN3,ABHD10	ABHD10
14	50903187	50903303	117	50903274	6	2.72851	2.59362	0	ABHD12B	Intron (NM_001206673.2/ABHD12B, intron 10 of 12)	50872395	50904970	32576	1	XM_011536474.2	30792	abhydrolase domain containing 12B	GO:0004622,GO:0005789,GO:0006660,GO:0008474,GO:0016020,GO:0018215,GO:0047372,GO:0052651,GO:0098734	lysophospholipase activity|endoplasmic reticulum membrane|phosphatidylserine catabolic process|palmitoyl-(protein) hydrolase activity|membrane|protein phosphopantetheinylation|acylglycerol lipase activity|monoacylglycerol catabolic process|macromolecule depalmitoylation			14	50903185	50903303	1	119	35.2466	14.4432	34689	0	ABHD12B	PYGL	ABHD12B
17	29565500	29565630	131	29565564	6	2.63677	2.53154	0	ABHD15	Promoter (1-2kb)	29560547	29567037	6491	2	NM_198147.3	1407	abhydrolase domain containing 15	GO:0005515,GO:0005576,GO:0016020,GO:0034338,GO:0044255,GO:0047372	protein binding|extracellular region|membrane|short-chain carboxylesterase activity|cellular lipid metabolic process|acylglycerol lipase activity
17	29528283	29528420	138	29528404	7	3.57875	3.07326	0.03451	ABHD15	Intron (NM_020791.4/TAOK1, intron 17 of 19)	29560547	29567037	6491	2	NM_198147.3	38617	abhydrolase domain containing 15	GO:0005515,GO:0005576,GO:0016020,GO:0034338,GO:0044255,GO:0047372	protein binding|extracellular region|membrane|short-chain carboxylesterase activity|cellular lipid metabolic process|acylglycerol lipase activity			17	29528281	29528420	1	140	36.0844	26.4517	43904	0	TAOK1	ABHD15,TP53I13	ABHD15
9	71855511	71855621	111	71855588	6	2.19193	2.2311	0	ABHD17B	Distal Intergenic	71865159	71886414	21256	2	XM_017014789.2	30793	abhydrolase domain containing 17B, depalmitoylase	GO:0002084,GO:0005886,GO:0008474,GO:0010008,GO:0016020,GO:0018215,GO:0043197,GO:0055038,GO:0098978,GO:0099031,GO:0099033,GO:0099175,GO:1902473,GO:1902817,GO:1902950,GO:1905668	protein depalmitoylation|plasma membrane|palmitoyl-(protein) hydrolase activity|endosome membrane|membrane|protein phosphopantetheinylation|dendritic spine|recycling endosome membrane|glutamatergic synapse|anchored component of postsynaptic density membrane|anchored component of postsynaptic recycling endosome membrane|regulation of postsynapse organization|regulation of protein localization to s…
9	71833560	71833752	193	71833625	8	3.79081	3.10612	0.11856	ABHD17B	Distal Intergenic	71865159	71886414	21256	2	XM_017014789.2	52662	abhydrolase domain containing 17B, depalmitoylase	GO:0002084,GO:0005886,GO:0008474,GO:0010008,GO:0016020,GO:0018215,GO:0043197,GO:0055038,GO:0098978,GO:0099031,GO:0099033,GO:0099175,GO:1902473,GO:1902817,GO:1902950,GO:1905668	protein depalmitoylation|plasma membrane|palmitoyl-(protein) hydrolase activity|endosome membrane|membrane|protein phosphopantetheinylation|dendritic spine|recycling endosome membrane|glutamatergic synapse|anchored component of postsynaptic density membrane|anchored component of postsynaptic recycling endosome membrane|regulation of postsynapse organization|regulation of protein localization to s…			9	71814393	71833752	3	461	3585.29	3929.88	47839	0		CEMIP2	CEMIP2
9	71883260	71883389	130	71883296	9	4.86102	3.66523	0.26998	ABHD17B	Intron (NM_016014.4/ABHD17B, intron 1 of 4)	71865159	71886414	21256	2	XM_017014789.2	3025	abhydrolase domain containing 17B, depalmitoylase	GO:0002084,GO:0005886,GO:0008474,GO:0010008,GO:0016020,GO:0018215,GO:0043197,GO:0055038,GO:0098978,GO:0099031,GO:0099033,GO:0099175,GO:1902473,GO:1902817,GO:1902950,GO:1905668	protein depalmitoylation|plasma membrane|palmitoyl-(protein) hydrolase activity|endosome membrane|membrane|protein phosphopantetheinylation|dendritic spine|recycling endosome membrane|glutamatergic synapse|anchored component of postsynaptic density membrane|anchored component of postsynaptic recycling endosome membrane|regulation of postsynapse organization|regulation of protein localization to s…			9	71883258	71883389	1	132	50.6839	21.3006	24214	0	ABHD17B	C9orf85	ABHD17B
9	71862552	71862690	139	71862617	5	2.22407	2.31128	0	ABHD17B	3' UTR	71865159	71886414	21256	2	XM_017014789.2	23724	abhydrolase domain containing 17B, depalmitoylase	GO:0002084,GO:0005886,GO:0008474,GO:0010008,GO:0016020,GO:0018215,GO:0043197,GO:0055038,GO:0098978,GO:0099031,GO:0099033,GO:0099175,GO:1902473,GO:1902817,GO:1902950,GO:1905668	protein depalmitoylation|plasma membrane|palmitoyl-(protein) hydrolase activity|endosome membrane|membrane|protein phosphopantetheinylation|dendritic spine|recycling endosome membrane|glutamatergic synapse|anchored component of postsynaptic density membrane|anchored component of postsynaptic recycling endosome membrane|regulation of postsynapse organization|regulation of protein localization to s…			9	71855509	71862690	2	254	1497.24	1003.9	1131	0	ABHD17B	ABHD17B,C9orf85	ABHD17B
15	80684658	80684762	105	80684716	9	5.13897	3.84158	0.26998	ABHD17C	Distal Intergenic	80695310	80755621	60312	1	NM_021214.2	-10548	abhydrolase domain containing 17C, depalmitoylase	GO:0002084,GO:0005515,GO:0005886,GO:0008474,GO:0010008,GO:0018215,GO:0043197,GO:0055038,GO:0098839,GO:0098978,GO:0099175,GO:1902817,GO:1905668	protein depalmitoylation|protein binding|plasma membrane|palmitoyl-(protein) hydrolase activity|endosome membrane|protein phosphopantetheinylation|dendritic spine|recycling endosome membrane|postsynaptic density membrane|glutamatergic synapse|regulation of postsynapse organization|negative regulation of protein localization to microtubule|positive regulation of protein localization to endosome
15	80688631	80688732	102	80688631	6	2.9847	2.76705	0.00254	ABHD17C	Distal Intergenic	80695310	80755621	60312	1	NM_021214.2	-6578	abhydrolase domain containing 17C, depalmitoylase	GO:0002084,GO:0005515,GO:0005886,GO:0008474,GO:0010008,GO:0018215,GO:0043197,GO:0055038,GO:0098839,GO:0098978,GO:0099175,GO:1902817,GO:1905668	protein depalmitoylation|protein binding|plasma membrane|palmitoyl-(protein) hydrolase activity|endosome membrane|protein phosphopantetheinylation|dendritic spine|recycling endosome membrane|postsynaptic density membrane|glutamatergic synapse|regulation of postsynapse organization|negative regulation of protein localization to microtubule|positive regulation of protein localization to endosome			15	80684656	80688732	2	211	597.542	545.776	14129	0		ABHD17C	ABHD17C
15	80653194	80653339	146	80653269	6	3.3336	3.00275	0.00254	ABHD17C	Distal Intergenic	80695310	80755621	60312	1	NM_021214.2	-41971	abhydrolase domain containing 17C, depalmitoylase	GO:0002084,GO:0005515,GO:0005886,GO:0008474,GO:0010008,GO:0018215,GO:0043197,GO:0055038,GO:0098839,GO:0098978,GO:0099175,GO:1902817,GO:1905668	protein depalmitoylation|protein binding|plasma membrane|palmitoyl-(protein) hydrolase activity|endosome membrane|protein phosphopantetheinylation|dendritic spine|recycling endosome membrane|postsynaptic density membrane|glutamatergic synapse|regulation of postsynapse organization|negative regulation of protein localization to microtubule|positive regulation of protein localization to endosome			15	80653192	80653339	1	148	46.0992	15.5526	23105	0		ABHD17C	ABHD17C
15	80667699	80667848	150	80667740	7	2.7806	2.54983	0	ABHD17C	Distal Intergenic	80695310	80755621	60312	1	NM_021214.2	-27462	abhydrolase domain containing 17C, depalmitoylase	GO:0002084,GO:0005515,GO:0005886,GO:0008474,GO:0010008,GO:0018215,GO:0043197,GO:0055038,GO:0098839,GO:0098978,GO:0099175,GO:1902817,GO:1905668	protein depalmitoylation|protein binding|plasma membrane|palmitoyl-(protein) hydrolase activity|endosome membrane|protein phosphopantetheinylation|dendritic spine|recycling endosome membrane|postsynaptic density membrane|glutamatergic synapse|regulation of postsynapse organization|negative regulation of protein localization to microtubule|positive regulation of protein localization to endosome			15	80667697	80667848	1	152	46.6137	24.1449	32552	0		ABHD17C	ABHD17C
15	89133046	89133172	127	89133144	8	2.85696	2.5181	0	ABHD2	Intron (XM_005254832.2/ABHD2, intron 6 of 13)	89112263	89197663	85401	1	XM_024449831.1	20783	abhydrolase domain containing 2, acylglycerol lipase	GO:0001669,GO:0003707,GO:0007340,GO:0008126,GO:0009611,GO:0016021,GO:0030336,GO:0032570,GO:0033878,GO:0034338,GO:0036126,GO:0042562,GO:0043401,GO:0044255,GO:0046464,GO:0047372,GO:0048240,GO:0051792,GO:0051793,GO:0097524	acrosomal vesicle|steroid hormone receptor activity|acrosome reaction|acetylesterase activity|response to wounding|integral component of membrane|negative regulation of cell migration|response to progesterone|hormone-sensitive lipase activity|short-chain carboxylesterase activity|sperm flagellum|hormone binding|steroid hormone mediated signaling pathway|cellular lipid metabolic process|acylglycer…
15	89109620	89109760	141	89109726	6	2.78143	2.62945	0	ABHD2	Promoter (2-3kb)	89112263	89197663	85401	1	XM_024449831.1	-2503	abhydrolase domain containing 2, acylglycerol lipase	GO:0001669,GO:0003707,GO:0007340,GO:0008126,GO:0009611,GO:0016021,GO:0030336,GO:0032570,GO:0033878,GO:0034338,GO:0036126,GO:0042562,GO:0043401,GO:0044255,GO:0046464,GO:0047372,GO:0048240,GO:0051792,GO:0051793,GO:0097524	acrosomal vesicle|steroid hormone receptor activity|acrosome reaction|acetylesterase activity|response to wounding|integral component of membrane|negative regulation of cell migration|response to progesterone|hormone-sensitive lipase activity|short-chain carboxylesterase activity|sperm flagellum|hormone binding|steroid hormone mediated signaling pathway|cellular lipid metabolic process|acylglycer…
15	89140216	89140322	107	89140256	6	3.17128	2.89322	0.00254	ABHD2	Intron (XM_005254832.2/ABHD2, intron 6 of 13)	89112263	89197663	85401	1	XM_024449831.1	27953	abhydrolase domain containing 2, acylglycerol lipase	GO:0001669,GO:0003707,GO:0007340,GO:0008126,GO:0009611,GO:0016021,GO:0030336,GO:0032570,GO:0033878,GO:0034338,GO:0036126,GO:0042562,GO:0043401,GO:0044255,GO:0046464,GO:0047372,GO:0048240,GO:0051792,GO:0051793,GO:0097524	acrosomal vesicle|steroid hormone receptor activity|acrosome reaction|acetylesterase activity|response to wounding|integral component of membrane|negative regulation of cell migration|response to progesterone|hormone-sensitive lipase activity|short-chain carboxylesterase activity|sperm flagellum|hormone binding|steroid hormone mediated signaling pathway|cellular lipid metabolic process|acylglycer…			15	89125631	89140322	3	395	2125.79	2153.7	47523	0	ABHD2		ABHD2
15	89080596	89080869	274	89080722	7	3.57875	3.07326	0.03451	ABHD2	Intron (XR_932596.2/CARMAL, intron 3 of 3)	89088422	89197663	109242	1	XM_005254832.2	-7553	abhydrolase domain containing 2, acylglycerol lipase	GO:0001669,GO:0003707,GO:0007340,GO:0008126,GO:0009611,GO:0016021,GO:0030336,GO:0032570,GO:0033878,GO:0034338,GO:0036126,GO:0042562,GO:0043401,GO:0044255,GO:0046464,GO:0047372,GO:0048240,GO:0051792,GO:0051793,GO:0097524	acrosomal vesicle|steroid hormone receptor activity|acrosome reaction|acetylesterase activity|response to wounding|integral component of membrane|negative regulation of cell migration|response to progesterone|hormone-sensitive lipase activity|short-chain carboxylesterase activity|sperm flagellum|hormone binding|steroid hormone mediated signaling pathway|cellular lipid metabolic process|acylglycer…
15	89112667	89112790	124	89112729	7	3.40103	2.95609	0.00254	ABHD2	Promoter (<=1kb)	89112263	89197663	85401	1	XM_024449831.1	404	abhydrolase domain containing 2, acylglycerol lipase	GO:0001669,GO:0003707,GO:0007340,GO:0008126,GO:0009611,GO:0016021,GO:0030336,GO:0032570,GO:0033878,GO:0034338,GO:0036126,GO:0042562,GO:0043401,GO:0044255,GO:0046464,GO:0047372,GO:0048240,GO:0051792,GO:0051793,GO:0097524	acrosomal vesicle|steroid hormone receptor activity|acrosome reaction|acetylesterase activity|response to wounding|integral component of membrane|negative regulation of cell migration|response to progesterone|hormone-sensitive lipase activity|short-chain carboxylesterase activity|sperm flagellum|hormone binding|steroid hormone mediated signaling pathway|cellular lipid metabolic process|acylglycer…			15	89109618	89112790	2	269	535.116	420.607	9353	0	ABHD2		ABHD2
15	89081140	89081343	204	89081236	7	3.90166	3.28656	0.11856	ABHD2	Intron (XR_932596.2/CARMAL, intron 3 of 3)	89088422	89197663	109242	1	XM_005254832.2	-7079	abhydrolase domain containing 2, acylglycerol lipase	GO:0001669,GO:0003707,GO:0007340,GO:0008126,GO:0009611,GO:0016021,GO:0030336,GO:0032570,GO:0033878,GO:0034338,GO:0036126,GO:0042562,GO:0043401,GO:0044255,GO:0046464,GO:0047372,GO:0048240,GO:0051792,GO:0051793,GO:0097524	acrosomal vesicle|steroid hormone receptor activity|acrosome reaction|acetylesterase activity|response to wounding|integral component of membrane|negative regulation of cell migration|response to progesterone|hormone-sensitive lipase activity|short-chain carboxylesterase activity|sperm flagellum|hormone binding|steroid hormone mediated signaling pathway|cellular lipid metabolic process|acylglycer…			15	89080594	89081343	2	482	237.658	52.5798	6198	0		ABHD2	ABHD2
15	89125633	89125787	155	89125708	6	2.63677	2.53154	0	ABHD2	Intron (XM_005254832.2/ABHD2, intron 6 of 13)	89112263	89197663	85401	1	XM_024449831.1	13370	abhydrolase domain containing 2, acylglycerol lipase	GO:0001669,GO:0003707,GO:0007340,GO:0008126,GO:0009611,GO:0016021,GO:0030336,GO:0032570,GO:0033878,GO:0034338,GO:0036126,GO:0042562,GO:0043401,GO:0044255,GO:0046464,GO:0047372,GO:0048240,GO:0051792,GO:0051793,GO:0097524	acrosomal vesicle|steroid hormone receptor activity|acrosome reaction|acetylesterase activity|response to wounding|integral component of membrane|negative regulation of cell migration|response to progesterone|hormone-sensitive lipase activity|short-chain carboxylesterase activity|sperm flagellum|hormone binding|steroid hormone mediated signaling pathway|cellular lipid metabolic process|acylglycer…
18	21702464	21702590	127	21702506	5	2.67464	2.62462	0	ABHD3	Promoter (<=1kb)	21650901	21702496	51596	2	XM_017025574.1	0	abhydrolase domain containing 3, phospholipase	GO:0004623,GO:0005575,GO:0005886,GO:0006656,GO:0008126,GO:0008970,GO:0016021,GO:0034338,GO:0044255,GO:0046470,GO:0047372,GO:0051792,GO:0051793,GO:0052739,GO:0052740,GO:0102567,GO:0102568	phospholipase A2 activity|cellular_component|plasma membrane|phosphatidylcholine biosynthetic process|acetylesterase activity|phospholipase A1 activity|integral component of membrane|short-chain carboxylesterase activity|cellular lipid metabolic process|phosphatidylcholine metabolic process|acylglycerol lipase activity|medium-chain fatty acid biosynthetic process|medium-chain fatty acid catabolic…
18	21673600	21673699	100	21673625	6	3.36191	3.02182	0.00254	ABHD3	Intron (XM_017025574.1/ABHD3, intron 3 of 7)	21650901	21664214	13314	2	NM_001308257.2	-9386	abhydrolase domain containing 3, phospholipase	GO:0004623,GO:0005575,GO:0005886,GO:0006656,GO:0008126,GO:0008970,GO:0016021,GO:0034338,GO:0044255,GO:0046470,GO:0047372,GO:0051792,GO:0051793,GO:0052739,GO:0052740,GO:0102567,GO:0102568	phospholipase A2 activity|cellular_component|plasma membrane|phosphatidylcholine biosynthetic process|acetylesterase activity|phospholipase A1 activity|integral component of membrane|short-chain carboxylesterase activity|cellular lipid metabolic process|phosphatidylcholine metabolic process|acylglycerol lipase activity|medium-chain fatty acid biosynthetic process|medium-chain fatty acid catabolic…			18	21673598	21673699	1	102	22.5533	5.4843	39194	0	ABHD3	MIR320C1,ABHD3	ABHD3
18	21694286	21694403	118	21694343	6	3.34771	3.01226	0.00254	ABHD3	Intron (XM_017025574.1/ABHD3, intron 1 of 7)	21650901	21702496	51596	2	XM_017025574.1	8093	abhydrolase domain containing 3, phospholipase	GO:0004623,GO:0005575,GO:0005886,GO:0006656,GO:0008126,GO:0008970,GO:0016021,GO:0034338,GO:0044255,GO:0046470,GO:0047372,GO:0051792,GO:0051793,GO:0052739,GO:0052740,GO:0102567,GO:0102568	phospholipase A2 activity|cellular_component|plasma membrane|phosphatidylcholine biosynthetic process|acetylesterase activity|phospholipase A1 activity|integral component of membrane|short-chain carboxylesterase activity|cellular lipid metabolic process|phosphatidylcholine metabolic process|acylglycerol lipase activity|medium-chain fatty acid biosynthetic process|medium-chain fatty acid catabolic…			18	21694284	21694403	1	120	29.7262	11.8405	38250	0	ABHD3	MIB1,MIR320C1,ABHD3	ABHD3
19	17304052	17304155	104	17304069	6	2.86954	2.68911	0	ABHD8	Promoter (<=1kb)	17292131	17303425	11295	2	NM_024527.5	-627	abhydrolase domain containing 8	GO:0005515,GO:0005739,GO:0006654,GO:0042171,GO:0052689,GO:0055088,GO:0070062	protein binding|mitochondrion|phosphatidic acid biosynthetic process|lysophosphatidic acid acyltransferase activity|carboxylic ester hydrolase activity|lipid homeostasis|extracellular exosome
2	203350729	203350827	99	203350790	7	2.20503	2.17875	0	ABI2	Intron (XM_024452511.1/ABI2, intron 1 of 12)	203328459	203431754	103296	1	XM_011510473.3	22270	abl interactor 2	GO:0005515,GO:0005634,GO:0005737,GO:0005829,GO:0005856,GO:0005912,GO:0007010,GO:0007399,GO:0008093,GO:0008154,GO:0010592,GO:0016032,GO:0016477,GO:0016601,GO:0017124,GO:0018108,GO:0019900,GO:0030027,GO:0031209,GO:0031267,GO:0031625,GO:0032433,GO:0035591,GO:0042802,GO:0043197,GO:0061001,GO:0070064,GO:0070309,GO:2000601	protein binding|nucleus|cytoplasm|cytosol|cytoskeleton|adherens junction|cytoskeleton organization|nervous system development|cytoskeletal anchor activity|actin polymerization or depolymerization|positive regulation of lamellipodium assembly|viral process|cell migration|Rac protein signal transduction|SH3 domain binding|peptidyl-tyrosine phosphorylation|kinase binding|lamellipodium|SCAR complex|s…	hsa04810	Regulation of actin cytoskeleton
2	203356997	203357142	146	203357062	5	2.67464	2.62462	0	ABI2	Intron (XM_024452511.1/ABI2, intron 1 of 12)	203328459	203431754	103296	1	XM_011510473.3	28538	abl interactor 2	GO:0005515,GO:0005634,GO:0005737,GO:0005829,GO:0005856,GO:0005912,GO:0007010,GO:0007399,GO:0008093,GO:0008154,GO:0010592,GO:0016032,GO:0016477,GO:0016601,GO:0017124,GO:0018108,GO:0019900,GO:0030027,GO:0031209,GO:0031267,GO:0031625,GO:0032433,GO:0035591,GO:0042802,GO:0043197,GO:0061001,GO:0070064,GO:0070309,GO:2000601	protein binding|nucleus|cytoplasm|cytosol|cytoskeleton|adherens junction|cytoskeleton organization|nervous system development|cytoskeletal anchor activity|actin polymerization or depolymerization|positive regulation of lamellipodium assembly|viral process|cell migration|Rac protein signal transduction|SH3 domain binding|peptidyl-tyrosine phosphorylation|kinase binding|lamellipodium|SCAR complex|s…	hsa04810	Regulation of actin cytoskeleton	2	203350727	203357142	2	249	1000.74	728.744	3831	0	ABI2	ABI2	ABI2
2	203364825	203364965	141	203364913	5	2.67464	2.62462	0	ABI2	Intron (XM_024452511.1/ABI2, intron 1 of 12)	203328459	203431754	103296	1	XM_011510473.3	36366	abl interactor 2	GO:0005515,GO:0005634,GO:0005737,GO:0005829,GO:0005856,GO:0005912,GO:0007010,GO:0007399,GO:0008093,GO:0008154,GO:0010592,GO:0016032,GO:0016477,GO:0016601,GO:0017124,GO:0018108,GO:0019900,GO:0030027,GO:0031209,GO:0031267,GO:0031625,GO:0032433,GO:0035591,GO:0042802,GO:0043197,GO:0061001,GO:0070064,GO:0070309,GO:2000601	protein binding|nucleus|cytoplasm|cytosol|cytoskeleton|adherens junction|cytoskeleton organization|nervous system development|cytoskeletal anchor activity|actin polymerization or depolymerization|positive regulation of lamellipodium assembly|viral process|cell migration|Rac protein signal transduction|SH3 domain binding|peptidyl-tyrosine phosphorylation|kinase binding|lamellipodium|SCAR complex|s…	hsa04810	Regulation of actin cytoskeleton
2	203321346	203321452	107	203321352	6	2.73897	2.60071	0	ABI2	Distal Intergenic	203325013	203431746	106734	1	XM_024452511.1	-3561	abl interactor 2	GO:0005515,GO:0005634,GO:0005737,GO:0005829,GO:0005856,GO:0005912,GO:0007010,GO:0007399,GO:0008093,GO:0008154,GO:0010592,GO:0016032,GO:0016477,GO:0016601,GO:0017124,GO:0018108,GO:0019900,GO:0030027,GO:0031209,GO:0031267,GO:0031625,GO:0032433,GO:0035591,GO:0042802,GO:0043197,GO:0061001,GO:0070064,GO:0070309,GO:2000601	protein binding|nucleus|cytoplasm|cytosol|cytoskeleton|adherens junction|cytoskeleton organization|nervous system development|cytoskeletal anchor activity|actin polymerization or depolymerization|positive regulation of lamellipodium assembly|viral process|cell migration|Rac protein signal transduction|SH3 domain binding|peptidyl-tyrosine phosphorylation|kinase binding|lamellipodium|SCAR complex|s…	hsa04810	Regulation of actin cytoskeleton	2	203321344	203321452	1	109	30.942	12.0528	37088	0		ABI2	ABI2
2	203385614	203385737	124	203385727	7	3.9319	3.30654	0.11856	ABI2	Intron (XM_024452511.1/ABI2, intron 5 of 12)	203328459	203431754	103296	1	XM_011510473.3	57155	abl interactor 2	GO:0005515,GO:0005634,GO:0005737,GO:0005829,GO:0005856,GO:0005912,GO:0007010,GO:0007399,GO:0008093,GO:0008154,GO:0010592,GO:0016032,GO:0016477,GO:0016601,GO:0017124,GO:0018108,GO:0019900,GO:0030027,GO:0031209,GO:0031267,GO:0031625,GO:0032433,GO:0035591,GO:0042802,GO:0043197,GO:0061001,GO:0070064,GO:0070309,GO:2000601	protein binding|nucleus|cytoplasm|cytosol|cytoskeleton|adherens junction|cytoskeleton organization|nervous system development|cytoskeletal anchor activity|actin polymerization or depolymerization|positive regulation of lamellipodium assembly|viral process|cell migration|Rac protein signal transduction|SH3 domain binding|peptidyl-tyrosine phosphorylation|kinase binding|lamellipodium|SCAR complex|s…	hsa04810	Regulation of actin cytoskeleton
2	203374156	203374264	109	203374240	5	2.21502	2.30495	0	ABI2	Intron (XM_024452511.1/ABI2, intron 2 of 12)	203328459	203431754	103296	1	XM_011510473.3	45697	abl interactor 2	GO:0005515,GO:0005634,GO:0005737,GO:0005829,GO:0005856,GO:0005912,GO:0007010,GO:0007399,GO:0008093,GO:0008154,GO:0010592,GO:0016032,GO:0016477,GO:0016601,GO:0017124,GO:0018108,GO:0019900,GO:0030027,GO:0031209,GO:0031267,GO:0031625,GO:0032433,GO:0035591,GO:0042802,GO:0043197,GO:0061001,GO:0070064,GO:0070309,GO:2000601	protein binding|nucleus|cytoplasm|cytosol|cytoskeleton|adherens junction|cytoskeleton organization|nervous system development|cytoskeletal anchor activity|actin polymerization or depolymerization|positive regulation of lamellipodium assembly|viral process|cell migration|Rac protein signal transduction|SH3 domain binding|peptidyl-tyrosine phosphorylation|kinase binding|lamellipodium|SCAR complex|s…	hsa04810	Regulation of actin cytoskeleton
2	203386009	203386129	121	203386039	8	4.65587	3.66416	0.26998	ABI2	Intron (XM_024452511.1/ABI2, intron 5 of 12)	203328459	203431754	103296	1	XM_011510473.3	57550	abl interactor 2	GO:0005515,GO:0005634,GO:0005737,GO:0005829,GO:0005856,GO:0005912,GO:0007010,GO:0007399,GO:0008093,GO:0008154,GO:0010592,GO:0016032,GO:0016477,GO:0016601,GO:0017124,GO:0018108,GO:0019900,GO:0030027,GO:0031209,GO:0031267,GO:0031625,GO:0032433,GO:0035591,GO:0042802,GO:0043197,GO:0061001,GO:0070064,GO:0070309,GO:2000601	protein binding|nucleus|cytoplasm|cytosol|cytoskeleton|adherens junction|cytoskeleton organization|nervous system development|cytoskeletal anchor activity|actin polymerization or depolymerization|positive regulation of lamellipodium assembly|viral process|cell migration|Rac protein signal transduction|SH3 domain binding|peptidyl-tyrosine phosphorylation|kinase binding|lamellipodium|SCAR complex|s…	hsa04810	Regulation of actin cytoskeleton	2	203374154	203386129	3	360	1793.86	1613.03	6356	0	ABI2		ABI2
17	49213420	49213552	133	49213502	7	3.67226	3.135	0.09806	ABI3	Promoter (2-3kb)	49210707	49223225	12519	1	NM_016428.3	2713	ABI family member 3	GO:0005515,GO:0005622,GO:0005737,GO:0016020,GO:0017124,GO:0018108,GO:0030027,GO:0030334,GO:0042802	protein binding|intracellular anatomical structure|cytoplasm|membrane|SH3 domain binding|peptidyl-tyrosine phosphorylation|lamellipodium|regulation of cell migration|identical protein binding			17	49213418	49213552	1	135	40.736	20.8638	35895	0	ABI3	FLJ40194,GNGT2,PHOSPHO1	GNGT2
3	101053365	101053466	102	101053413	6	3.42168	3.06205	0.00254	ABI3BP	Distal Intergenic	100749329	100993508	244180	2	XM_024453445.1	-59857	ABI family member 3 binding protein	GO:0005201,GO:0005576,GO:0005615,GO:0062023	extracellular matrix structural constituent|extracellular region|extracellular space|collagen-containing extracellular matrix			3	101053363	101053466	1	104	24.2565	0	30077	0			ABI3BP
3	101009982	101010093	112	101010037	7	4.22416	3.49949	0.11856	ABI3BP	Distal Intergenic	100749329	100993508	244180	2	XM_024453445.1	-16474	ABI family member 3 binding protein	GO:0005201,GO:0005576,GO:0005615,GO:0062023	extracellular matrix structural constituent|extracellular region|extracellular space|collagen-containing extracellular matrix			3	101009980	101010093	1	114	33.9678	12.5543	33901	0		ABI3BP	ABI3BP
3	100899782	100899902	121	100899806	6	3.2107	2.91985	0.00254	ABI3BP	Promoter (2-3kb)	100749329	100902687	153359	2	XM_005247309.2	2785	ABI family member 3 binding protein	GO:0005201,GO:0005576,GO:0005615,GO:0062023	extracellular matrix structural constituent|extracellular region|extracellular space|collagen-containing extracellular matrix			3	100899780	100899902	1	123	33.5378	19.5322	41919	0	ABI3BP		ABI3BP
13	46281527	46281634	108	46281567	7	3.57875	3.07326	0.03451	ABITRAMP1	Intron (XR_941946.3/LOC105370194, intron 2 of 2)	46270053	46270818	766	1	ABITRAMP1	11474	NA	NA	NA	NA	NA	13	46281525	46281634	1	110	27.9694	15.7396	42986	0		LINC00563	LINC00563
9	130824164	130824279	116	130824243	7	3.30546	2.89319	0.00254	ABL1	Intron (NM_007313.3/ABL1, intron 1 of 10)	130835254	130887675	52422	1	NM_005157.6	-10975	ABL proto-oncogene 1, non-receptor tyrosine kinase	GO:0000278,GO:0000287,GO:0000400,GO:0000405,GO:0001784,GO:0001843,GO:0001922,GO:0001934,GO:0002322,GO:0002333,GO:0003677,GO:0003713,GO:0003785,GO:0004515,GO:0004672,GO:0004713,GO:0004715,GO:0005080,GO:0005515,GO:0005524,GO:0005634,GO:0005654,GO:0005730,GO:0005737,GO:0005739,GO:0005829,GO:0006298,GO:0006355,GO:0006464,GO:0006468,GO:0006897,GO:0006914,GO:0006974,GO:0006975,GO:0006979,GO:0007050,GO:…	mitotic cell cycle|magnesium ion binding|four-way junction DNA binding|bubble DNA binding|phosphotyrosine residue binding|neural tube closure|B-1 B cell homeostasis|positive regulation of protein phosphorylation|B cell proliferation involved in immune response|transitional one stage B cell differentiation|DNA binding|transcription coactivator activity|actin monomer binding|nicotinate-nucleotide a…	hsa04012,hsa04014,hsa04110,hsa04360,hsa04722,hsa05130,hsa05200,hsa05206,hsa05220,hsa05416	ErbB signaling pathway|Ras signaling pathway|Cell cycle|Axon guidance|Neurotrophin signaling pathway|Pathogenic Escherichia coli infection|Pathways in cancer|MicroRNAs in cancer|Chronic myeloid leukemia|Viral myocarditis	9	130824162	130824279	1	118	35.7669	20.6388	41033	0	ABL1	ABL1	ABL1
9	130843470	130843595	126	130843583	7	4.12143	3.43172	0.11856	ABL1	Intron (NM_007313.3/ABL1, intron 1 of 10)	130835254	130887675	52422	1	NM_005157.6	8216	ABL proto-oncogene 1, non-receptor tyrosine kinase	GO:0000278,GO:0000287,GO:0000400,GO:0000405,GO:0001784,GO:0001843,GO:0001922,GO:0001934,GO:0002322,GO:0002333,GO:0003677,GO:0003713,GO:0003785,GO:0004515,GO:0004672,GO:0004713,GO:0004715,GO:0005080,GO:0005515,GO:0005524,GO:0005634,GO:0005654,GO:0005730,GO:0005737,GO:0005739,GO:0005829,GO:0006298,GO:0006355,GO:0006464,GO:0006468,GO:0006897,GO:0006914,GO:0006974,GO:0006975,GO:0006979,GO:0007050,GO:…	mitotic cell cycle|magnesium ion binding|four-way junction DNA binding|bubble DNA binding|phosphotyrosine residue binding|neural tube closure|B-1 B cell homeostasis|positive regulation of protein phosphorylation|B cell proliferation involved in immune response|transitional one stage B cell differentiation|DNA binding|transcription coactivator activity|actin monomer binding|nicotinate-nucleotide a…	hsa04012,hsa04014,hsa04110,hsa04360,hsa04722,hsa05130,hsa05200,hsa05206,hsa05220,hsa05416	ErbB signaling pathway|Ras signaling pathway|Cell cycle|Axon guidance|Neurotrophin signaling pathway|Pathogenic Escherichia coli infection|Pathways in cancer|MicroRNAs in cancer|Chronic myeloid leukemia|Viral myocarditis	9	130843468	130843595	1	128	38.5826	8.763	23777	0	ABL1		ABL1
1	179235458	179235604	147	179235564	6	2.84689	2.67377	0	ABL2	Distal Intergenic	179110364	179229693	119330	2	XR_921765.1	-5765	ABL proto-oncogene 2, non-receptor tyrosine kinase	GO:0000287,GO:0001784,GO:0003785,GO:0004672,GO:0004713,GO:0004715,GO:0005515,GO:0005524,GO:0005829,GO:0006464,GO:0007155,GO:0007165,GO:0007204,GO:0010506,GO:0010863,GO:0010976,GO:0015629,GO:0018108,GO:0030100,GO:0030145,GO:0030155,GO:0035024,GO:0035640,GO:0051015,GO:0051353,GO:0071300,GO:2000145,GO:2000249	magnesium ion binding|phosphotyrosine residue binding|actin monomer binding|protein kinase activity|protein tyrosine kinase activity|non-membrane spanning protein tyrosine kinase activity|protein binding|ATP binding|cytosol|cellular protein modification process|cell adhesion|signal transduction|positive regulation of cytosolic calcium ion concentration|regulation of autophagy|positive regulation …	hsa04012,hsa04014,hsa05416	ErbB signaling pathway|Ras signaling pathway|Viral myocarditis	1	179235456	179235604	1	149	40.2856	19.2548	34414	0		ABL2	ABL2
1	179153128	179153268	141	179153235	6	2.19193	2.2311	0	ABL2	Intron (NM_001168236.2/ABL2, intron 1 of 10)	179099330	179143076	43747	2	NM_005158.5	-10052	ABL proto-oncogene 2, non-receptor tyrosine kinase	GO:0000287,GO:0001784,GO:0003785,GO:0004672,GO:0004713,GO:0004715,GO:0005515,GO:0005524,GO:0005829,GO:0006464,GO:0007155,GO:0007165,GO:0007204,GO:0010506,GO:0010863,GO:0010976,GO:0015629,GO:0018108,GO:0030100,GO:0030145,GO:0030155,GO:0035024,GO:0035640,GO:0051015,GO:0051353,GO:0071300,GO:2000145,GO:2000249	magnesium ion binding|phosphotyrosine residue binding|actin monomer binding|protein kinase activity|protein tyrosine kinase activity|non-membrane spanning protein tyrosine kinase activity|protein binding|ATP binding|cytosol|cellular protein modification process|cell adhesion|signal transduction|positive regulation of cytosolic calcium ion concentration|regulation of autophagy|positive regulation …	hsa04012,hsa04014,hsa05416	ErbB signaling pathway|Ras signaling pathway|Viral myocarditis	1	179140570	179153268	2	274	1808.2	1690.1	9166	0	ABL2		ABL2
1	179140572	179140700	129	179140624	5	2.02237	2.16989	0	ABL2	Promoter (2-3kb)	179107718	179143074	35357	2	XM_005245088.2	2374	ABL proto-oncogene 2, non-receptor tyrosine kinase	GO:0000287,GO:0001784,GO:0003785,GO:0004672,GO:0004713,GO:0004715,GO:0005515,GO:0005524,GO:0005829,GO:0006464,GO:0007155,GO:0007165,GO:0007204,GO:0010506,GO:0010863,GO:0010976,GO:0015629,GO:0018108,GO:0030100,GO:0030145,GO:0030155,GO:0035024,GO:0035640,GO:0051015,GO:0051353,GO:0071300,GO:2000145,GO:2000249	magnesium ion binding|phosphotyrosine residue binding|actin monomer binding|protein kinase activity|protein tyrosine kinase activity|non-membrane spanning protein tyrosine kinase activity|protein binding|ATP binding|cytosol|cellular protein modification process|cell adhesion|signal transduction|positive regulation of cytosolic calcium ion concentration|regulation of autophagy|positive regulation …	hsa04012,hsa04014,hsa05416	ErbB signaling pathway|Ras signaling pathway|Viral myocarditis
10	114585656	114585792	137	114585750	6	3.3336	3.00275	0.00254	ABLIM1	Intron (NM_001352440.1/ABLIM1, intron 2 of 21)	114431112	114601961	170850	2	XM_017016247.1	16169	actin binding LIM protein 1	GO:0001725,GO:0003779,GO:0005515,GO:0005737,GO:0007010,GO:0007601,GO:0009887,GO:0015629,GO:0030027,GO:0030032,GO:0046872,GO:0051015,GO:0060271	stress fiber|actin binding|protein binding|cytoplasm|cytoskeleton organization|visual perception|animal organ morphogenesis|actin cytoskeleton|lamellipodium|lamellipodium assembly|metal ion binding|actin filament binding|cilium assembly	hsa04360	Axon guidance
10	114661291	114661418	128	114661382	7	3.59155	3.08171	0.04478	ABLIM1	Intron (NM_001322882.2/ABLIM1, intron 1 of 23)	114431112	114658275	227164	2	NM_002313.7	-3016	actin binding LIM protein 1	GO:0001725,GO:0003779,GO:0005515,GO:0005737,GO:0007010,GO:0007601,GO:0009887,GO:0015629,GO:0030027,GO:0030032,GO:0046872,GO:0051015,GO:0060271	stress fiber|actin binding|protein binding|cytoplasm|cytoskeleton organization|visual perception|animal organ morphogenesis|actin cytoskeleton|lamellipodium|lamellipodium assembly|metal ion binding|actin filament binding|cilium assembly	hsa04360	Axon guidance
10	114596378	114596538	161	114596428	7	3.57875	3.07326	0.03451	ABLIM1	Intron (NM_001352440.1/ABLIM1, intron 2 of 21)	114431112	114601961	170850	2	XM_017016247.1	5423	actin binding LIM protein 1	GO:0001725,GO:0003779,GO:0005515,GO:0005737,GO:0007010,GO:0007601,GO:0009887,GO:0015629,GO:0030027,GO:0030032,GO:0046872,GO:0051015,GO:0060271	stress fiber|actin binding|protein binding|cytoplasm|cytoskeleton organization|visual perception|animal organ morphogenesis|actin cytoskeleton|lamellipodium|lamellipodium assembly|metal ion binding|actin filament binding|cilium assembly	hsa04360	Axon guidance	10	114580425	114596538	4	532	2586.14	1962.56	594	1	ABLIM1	ABLIM1	ABLIM1
10	114781321	114781497	177	114781420	7	3.78427	3.20899	0.11856	ABLIM1	Intron (XM_011539805.1/ABLIM1, intron 1 of 24)	114431112	114768304	337193	2	NM_001322886.3	-13017	actin binding LIM protein 1	GO:0001725,GO:0003779,GO:0005515,GO:0005737,GO:0007010,GO:0007601,GO:0009887,GO:0015629,GO:0030027,GO:0030032,GO:0046872,GO:0051015,GO:0060271	stress fiber|actin binding|protein binding|cytoplasm|cytoskeleton organization|visual perception|animal organ morphogenesis|actin cytoskeleton|lamellipodium|lamellipodium assembly|metal ion binding|actin filament binding|cilium assembly	hsa04360	Axon guidance	10	114781319	114781497	1	179	45.6926	19.0816	27212	0		ABLIM1,LOC101927692,FAM160B1	ABLIM1
10	114580427	114580542	116	114580471	6	3.42168	3.06205	0.00254	ABLIM1	Intron (NM_001352440.1/ABLIM1, intron 2 of 21)	114431112	114601961	170850	2	XM_017016247.1	21419	actin binding LIM protein 1	GO:0001725,GO:0003779,GO:0005515,GO:0005737,GO:0007010,GO:0007601,GO:0009887,GO:0015629,GO:0030027,GO:0030032,GO:0046872,GO:0051015,GO:0060271	stress fiber|actin binding|protein binding|cytoplasm|cytoskeleton organization|visual perception|animal organ morphogenesis|actin cytoskeleton|lamellipodium|lamellipodium assembly|metal ion binding|actin filament binding|cilium assembly	hsa04360	Axon guidance
10	114665967	114666070	104	114665969	6	2.85802	2.6813	0	ABLIM1	Intron (NM_001322882.2/ABLIM1, intron 1 of 23)	114431112	114658275	227164	2	NM_002313.7	-7692	actin binding LIM protein 1	GO:0001725,GO:0003779,GO:0005515,GO:0005737,GO:0007010,GO:0007601,GO:0009887,GO:0015629,GO:0030027,GO:0030032,GO:0046872,GO:0051015,GO:0060271	stress fiber|actin binding|protein binding|cytoplasm|cytoskeleton organization|visual perception|animal organ morphogenesis|actin cytoskeleton|lamellipodium|lamellipodium assembly|metal ion binding|actin filament binding|cilium assembly	hsa04360	Axon guidance
10	114674851	114674997	147	114674957	6	3.30567	2.98393	0.00254	ABLIM1	Intron (NM_001322882.2/ABLIM1, intron 1 of 23)	114431112	114684443	253332	2	NM_001003407.2	9446	actin binding LIM protein 1	GO:0001725,GO:0003779,GO:0005515,GO:0005737,GO:0007010,GO:0007601,GO:0009887,GO:0015629,GO:0030027,GO:0030032,GO:0046872,GO:0051015,GO:0060271	stress fiber|actin binding|protein binding|cytoplasm|cytoskeleton organization|visual perception|animal organ morphogenesis|actin cytoskeleton|lamellipodium|lamellipodium assembly|metal ion binding|actin filament binding|cilium assembly	hsa04360	Axon guidance	10	114661289	114674997	3	385	2079.5	1962.99	9254	0	ABLIM1	ABLIM1	ABLIM1
10	114595855	114595964	110	114595895	7	3.97796	3.33697	0.11856	ABLIM1	Intron (NM_001352440.1/ABLIM1, intron 2 of 21)	114431112	114601961	170850	2	XM_017016247.1	5997	actin binding LIM protein 1	GO:0001725,GO:0003779,GO:0005515,GO:0005737,GO:0007010,GO:0007601,GO:0009887,GO:0015629,GO:0030027,GO:0030032,GO:0046872,GO:0051015,GO:0060271	stress fiber|actin binding|protein binding|cytoplasm|cytoskeleton organization|visual perception|animal organ morphogenesis|actin cytoskeleton|lamellipodium|lamellipodium assembly|metal ion binding|actin filament binding|cilium assembly	hsa04360	Axon guidance
10	114619929	114620123	195	114620070	6	3.04502	2.80787	0.00254	ABLIM1	Intron (NM_001352440.1/ABLIM1, intron 1 of 21)	114431112	114613753	182642	2	XM_024448013.1	-6176	actin binding LIM protein 1	GO:0001725,GO:0003779,GO:0005515,GO:0005737,GO:0007010,GO:0007601,GO:0009887,GO:0015629,GO:0030027,GO:0030032,GO:0046872,GO:0051015,GO:0060271	stress fiber|actin binding|protein binding|cytoplasm|cytoskeleton organization|visual perception|animal organ morphogenesis|actin cytoskeleton|lamellipodium|lamellipodium assembly|metal ion binding|actin filament binding|cilium assembly	hsa04360	Axon guidance	10	114619927	114620123	1	197	69.4232	13.8376	13589	0	ABLIM1	ABLIM1	ABLIM1
10	114473260	114473380	121	114473320	6	3.42168	3.06205	0.00254	ABLIM1	Intron (NM_001352440.1/ABLIM1, intron 9 of 21)	114431112	114526823	95712	2	XM_006717847.1	53443	actin binding LIM protein 1	GO:0001725,GO:0003779,GO:0005515,GO:0005737,GO:0007010,GO:0007601,GO:0009887,GO:0015629,GO:0030027,GO:0030032,GO:0046872,GO:0051015,GO:0060271	stress fiber|actin binding|protein binding|cytoplasm|cytoskeleton organization|visual perception|animal organ morphogenesis|actin cytoskeleton|lamellipodium|lamellipodium assembly|metal ion binding|actin filament binding|cilium assembly	hsa04360	Axon guidance
10	114481587	114481716	130	114481685	7	3.42555	2.97224	0.00254	ABLIM1	Intron (NM_001352440.1/ABLIM1, intron 8 of 21)	114431112	114526823	95712	2	XM_006717847.1	45107	actin binding LIM protein 1	GO:0001725,GO:0003779,GO:0005515,GO:0005737,GO:0007010,GO:0007601,GO:0009887,GO:0015629,GO:0030027,GO:0030032,GO:0046872,GO:0051015,GO:0060271	stress fiber|actin binding|protein binding|cytoplasm|cytoskeleton organization|visual perception|animal organ morphogenesis|actin cytoskeleton|lamellipodium|lamellipodium assembly|metal ion binding|actin filament binding|cilium assembly	hsa04360	Axon guidance	10	114473258	114481716	2	255	1091.93	1005.66	11025	0	ABLIM1	ABLIM1	ABLIM1
10	114541474	114541588	115	114541551	5	2.66076	2.61504	0	ABLIM1	Intron (NM_001352440.1/ABLIM1, intron 6 of 21)	114431112	114527645	96534	2	XM_024448022.1	-13829	actin binding LIM protein 1	GO:0001725,GO:0003779,GO:0005515,GO:0005737,GO:0007010,GO:0007601,GO:0009887,GO:0015629,GO:0030027,GO:0030032,GO:0046872,GO:0051015,GO:0060271	stress fiber|actin binding|protein binding|cytoplasm|cytoskeleton organization|visual perception|animal organ morphogenesis|actin cytoskeleton|lamellipodium|lamellipodium assembly|metal ion binding|actin filament binding|cilium assembly	hsa04360	Axon guidance	10	114541472	114541588	1	117	29.4872	6.5772	31928	0	ABLIM1	ABLIM1	ABLIM1
5	149132402	149132582	181	149132526	6	2.53982	2.46595	0	ABLIM3	Distal Intergenic	149141493	149260542	119050	1	NM_001301018.3	-8911	actin binding LIM protein family member 3	GO:0001725,GO:0005515,GO:0005737,GO:0006351,GO:0015629,GO:0030027,GO:0030032,GO:0030036,GO:0045944,GO:0046872,GO:0051015,GO:0060271,GO:0098978,GO:1903955	stress fiber|protein binding|cytoplasm|transcription, DNA-templated|actin cytoskeleton|lamellipodium|lamellipodium assembly|actin cytoskeleton organization|positive regulation of transcription by RNA polymerase II|metal ion binding|actin filament binding|cilium assembly|glutamatergic synapse|positive regulation of protein targeting to mitochondrion	hsa04360	Axon guidance	5	149129338	149132582	2	338	606.304	427.559	6445	0		ABLIM3	ABLIM3
5	149180445	149180624	180	149180560	9	4.94011	3.7153	0.26998	ABLIM3	Intron (NM_001301018.3/ABLIM3, intron 2 of 22)	149141765	149260439	118675	1	XM_024446004.1	38680	actin binding LIM protein family member 3	GO:0001725,GO:0005515,GO:0005737,GO:0006351,GO:0015629,GO:0030027,GO:0030032,GO:0030036,GO:0045944,GO:0046872,GO:0051015,GO:0060271,GO:0098978,GO:1903955	stress fiber|protein binding|cytoplasm|transcription, DNA-templated|actin cytoskeleton|lamellipodium|lamellipodium assembly|actin cytoskeleton organization|positive regulation of transcription by RNA polymerase II|metal ion binding|actin filament binding|cilium assembly|glutamatergic synapse|positive regulation of protein targeting to mitochondrion	hsa04360	Axon guidance	5	149168403	149180624	2	320	1610.73	1520.29	10756	0	ABLIM3	ABLIM3	ABLIM3
5	149129340	149129492	153	149129432	7	3.55219	3.05574	0.03451	ABLIM3	Distal Intergenic	149141493	149260542	119050	1	NM_001301018.3	-12001	actin binding LIM protein family member 3	GO:0001725,GO:0005515,GO:0005737,GO:0006351,GO:0015629,GO:0030027,GO:0030032,GO:0030036,GO:0045944,GO:0046872,GO:0051015,GO:0060271,GO:0098978,GO:1903955	stress fiber|protein binding|cytoplasm|transcription, DNA-templated|actin cytoskeleton|lamellipodium|lamellipodium assembly|actin cytoskeleton organization|positive regulation of transcription by RNA polymerase II|metal ion binding|actin filament binding|cilium assembly|glutamatergic synapse|positive regulation of protein targeting to mitochondrion	hsa04360	Axon guidance
5	149168405	149168540	136	149168492	7	3.97796	3.33697	0.11856	ABLIM3	Intron (NM_001301018.3/ABLIM3, intron 2 of 22)	149141765	149260439	118675	1	XM_024446004.1	26640	actin binding LIM protein family member 3	GO:0001725,GO:0005515,GO:0005737,GO:0006351,GO:0015629,GO:0030027,GO:0030032,GO:0030036,GO:0045944,GO:0046872,GO:0051015,GO:0060271,GO:0098978,GO:1903955	stress fiber|protein binding|cytoplasm|transcription, DNA-templated|actin cytoskeleton|lamellipodium|lamellipodium assembly|actin cytoskeleton organization|positive regulation of transcription by RNA polymerase II|metal ion binding|actin filament binding|cilium assembly|glutamatergic synapse|positive regulation of protein targeting to mitochondrion	hsa04360	Axon guidance
9	133274852	133274950	99	133274863	6	2.44769	2.40367	0	ABO	Promoter (<=1kb)	133250401	133275201	24801	2	NM_020469.3	251	ABO, alpha 1-3-N-acetylgalactosaminyltransferase and alpha 1-3-galactosyltransferase	GO:0000166,GO:0003823,GO:0004380,GO:0004381,GO:0005576,GO:0005794,GO:0005975,GO:0006486,GO:0016021,GO:0016757,GO:0018215,GO:0030145,GO:0030259,GO:0031982,GO:0032580	nucleotide binding|antigen binding|glycoprotein-fucosylgalactoside alpha-N-acetylgalactosaminyltransferase activity|fucosylgalactoside 3-alpha-galactosyltransferase activity|extracellular region|Golgi apparatus|carbohydrate metabolic process|protein glycosylation|integral component of membrane|transferase activity, transferring glycosyl groups|protein phosphopantetheinylation|manganese ion bindin…	hsa00601	Glycosphingolipid biosynthesis - lacto and neolacto series	9	133274850	133274950	1	101	29.41	17.81	43270	0			SURF6
17	1193544	1193646	103	1193570	5	2.49862	2.50273	0	ABR	Intron (XM_017024539.1/ABR, intron 1 of 23)	1003529	1187322	183794	2	XM_011523814.3	-6222	ABR activator of RhoGEF and GTPase	GO:0005085,GO:0005096,GO:0005515,GO:0005829,GO:0007186,GO:0007264,GO:0016020,GO:0030424,GO:0043065,GO:0043197,GO:0050804,GO:0051056,GO:0090630,GO:0098685,GO:0098978	guanyl-nucleotide exchange factor activity|GTPase activator activity|protein binding|cytosol|G protein-coupled receptor signaling pathway|small GTPase mediated signal transduction|membrane|axon|positive regulation of apoptotic process|dendritic spine|modulation of chemical synaptic transmission|regulation of small GTPase mediated signal transduction|activation of GTPase activity|Schaffer collater…			17	1193542	1193646	1	105	28.3504	12.3448	40254	0	ABR	ABR	ABR
17	1122769	1122888	120	1122826	5	2.67464	2.62462	0	ABR	Intron (NM_001322840.2/ABR, intron 2 of 22)	1003529	1126545	123017	2	XM_011523815.3	3657	ABR activator of RhoGEF and GTPase	GO:0005085,GO:0005096,GO:0005515,GO:0005829,GO:0007186,GO:0007264,GO:0016020,GO:0030424,GO:0043065,GO:0043197,GO:0050804,GO:0051056,GO:0090630,GO:0098685,GO:0098978	guanyl-nucleotide exchange factor activity|GTPase activator activity|protein binding|cytosol|G protein-coupled receptor signaling pathway|small GTPase mediated signal transduction|membrane|axon|positive regulation of apoptotic process|dendritic spine|modulation of chemical synaptic transmission|regulation of small GTPase mediated signal transduction|activation of GTPase activity|Schaffer collater…
17	1044997	1045143	147	1045045	8	4.13264	3.3256	0.11856	ABR	3' UTR	1003519	1031831	28313	2	NM_001256847.3	-13166	ABR activator of RhoGEF and GTPase	GO:0005085,GO:0005096,GO:0005515,GO:0005829,GO:0007186,GO:0007264,GO:0016020,GO:0030424,GO:0043065,GO:0043197,GO:0050804,GO:0051056,GO:0090630,GO:0098685,GO:0098978	guanyl-nucleotide exchange factor activity|GTPase activator activity|protein binding|cytosol|G protein-coupled receptor signaling pathway|small GTPase mediated signal transduction|membrane|axon|positive regulation of apoptotic process|dendritic spine|modulation of chemical synaptic transmission|regulation of small GTPase mediated signal transduction|activation of GTPase activity|Schaffer collater…
17	1130548	1130647	100	1130554	6	3.34771	3.01226	0.00254	ABR	Intron (NM_021962.5/ABR, intron 1 of 22)	1003519	1126572	123054	2	NM_001322840.2	-3976	ABR activator of RhoGEF and GTPase	GO:0005085,GO:0005096,GO:0005515,GO:0005829,GO:0007186,GO:0007264,GO:0016020,GO:0030424,GO:0043065,GO:0043197,GO:0050804,GO:0051056,GO:0090630,GO:0098685,GO:0098978	guanyl-nucleotide exchange factor activity|GTPase activator activity|protein binding|cytosol|G protein-coupled receptor signaling pathway|small GTPase mediated signal transduction|membrane|axon|positive regulation of apoptotic process|dendritic spine|modulation of chemical synaptic transmission|regulation of small GTPase mediated signal transduction|activation of GTPase activity|Schaffer collater…
17	1080948	1081118	171	1081006	7	4.17112	3.46451	0.11856	ABR	Promoter (1-2kb)	1003529	1079141	75613	2	XM_017024543.2	-1807	ABR activator of RhoGEF and GTPase	GO:0005085,GO:0005096,GO:0005515,GO:0005829,GO:0007186,GO:0007264,GO:0016020,GO:0030424,GO:0043065,GO:0043197,GO:0050804,GO:0051056,GO:0090630,GO:0098685,GO:0098978	guanyl-nucleotide exchange factor activity|GTPase activator activity|protein binding|cytosol|G protein-coupled receptor signaling pathway|small GTPase mediated signal transduction|membrane|axon|positive regulation of apoptotic process|dendritic spine|modulation of chemical synaptic transmission|regulation of small GTPase mediated signal transduction|activation of GTPase activity|Schaffer collater…			17	1080946	1081118	1	173	57.792	8.6	14628	0	ABR	ABR	ABR
17	1054841	1054957	117	1054913	5	2.19624	2.2918	0	ABR	Intron (NM_001282149.2/ABR, intron 9 of 17)	1003519	1031831	28313	2	NM_001256847.3	-23010	ABR activator of RhoGEF and GTPase	GO:0005085,GO:0005096,GO:0005515,GO:0005829,GO:0007186,GO:0007264,GO:0016020,GO:0030424,GO:0043065,GO:0043197,GO:0050804,GO:0051056,GO:0090630,GO:0098685,GO:0098978	guanyl-nucleotide exchange factor activity|GTPase activator activity|protein binding|cytosol|G protein-coupled receptor signaling pathway|small GTPase mediated signal transduction|membrane|axon|positive regulation of apoptotic process|dendritic spine|modulation of chemical synaptic transmission|regulation of small GTPase mediated signal transduction|activation of GTPase activity|Schaffer collater…
17	1119421	1119569	149	1119545	6	2.19193	2.2311	0	ABR	Intron (NM_001322840.2/ABR, intron 2 of 22)	1003529	1126545	123017	2	XM_011523815.3	6976	ABR activator of RhoGEF and GTPase	GO:0005085,GO:0005096,GO:0005515,GO:0005829,GO:0007186,GO:0007264,GO:0016020,GO:0030424,GO:0043065,GO:0043197,GO:0050804,GO:0051056,GO:0090630,GO:0098685,GO:0098978	guanyl-nucleotide exchange factor activity|GTPase activator activity|protein binding|cytosol|G protein-coupled receptor signaling pathway|small GTPase mediated signal transduction|membrane|axon|positive regulation of apoptotic process|dendritic spine|modulation of chemical synaptic transmission|regulation of small GTPase mediated signal transduction|activation of GTPase activity|Schaffer collater…
17	1062685	1062791	107	1062696	16	6.33597	3.58608	0.88435	ABR	Intron (NM_001282149.2/ABR, intron 5 of 17)	1003519	1078993	75475	2	NM_001282149.2	16202	ABR activator of RhoGEF and GTPase	GO:0005085,GO:0005096,GO:0005515,GO:0005829,GO:0007186,GO:0007264,GO:0016020,GO:0030424,GO:0043065,GO:0043197,GO:0050804,GO:0051056,GO:0090630,GO:0098685,GO:0098978	guanyl-nucleotide exchange factor activity|GTPase activator activity|protein binding|cytosol|G protein-coupled receptor signaling pathway|small GTPase mediated signal transduction|membrane|axon|positive regulation of apoptotic process|dendritic spine|modulation of chemical synaptic transmission|regulation of small GTPase mediated signal transduction|activation of GTPase activity|Schaffer collater…			17	1044995	1062791	3	377	2051.88	2304.58	47740	0	ABR	TIMM22,ABR,MIR3183	ABR
8	106831340	106831458	119	106831417	7	3.08282	2.74705	0.00254	ABRA	Distal Intergenic	106759483	106809073	49591	2	XM_024447063.1	-22267	actin binding Rho activating protein	GO:0003779,GO:0005515,GO:0005886,GO:0006606,GO:0015629,GO:0030017,GO:0035025,GO:0045944,GO:0051091	actin binding|protein binding|plasma membrane|protein import into nucleus|actin cytoskeleton|sarcomere|positive regulation of Rho protein signal transduction|positive regulation of transcription by RNA polymerase II|positive regulation of DNA-binding transcription factor activity
8	106834532	106834674	143	106834625	6	3.42168	3.06205	0.00254	ABRA	Distal Intergenic	106759483	106809073	49591	2	XM_024447063.1	-25459	actin binding Rho activating protein	GO:0003779,GO:0005515,GO:0005886,GO:0006606,GO:0015629,GO:0030017,GO:0035025,GO:0045944,GO:0051091	actin binding|protein binding|plasma membrane|protein import into nucleus|actin cytoskeleton|sarcomere|positive regulation of Rho protein signal transduction|positive regulation of transcription by RNA polymerase II|positive regulation of DNA-binding transcription factor activity			8	106831338	106834674	2	266	486.055	451.027	19691	0			ABRA
8	106939301	106939399	99	106939346	6	2.86954	2.68911	0	ABRA	Distal Intergenic	106759483	106809073	49591	2	XM_024447063.1	-130228	actin binding Rho activating protein	GO:0003779,GO:0005515,GO:0005886,GO:0006606,GO:0015629,GO:0030017,GO:0035025,GO:0045944,GO:0051091	actin binding|protein binding|plasma membrane|protein import into nucleus|actin cytoskeleton|sarcomere|positive regulation of Rho protein signal transduction|positive regulation of transcription by RNA polymerase II|positive regulation of DNA-binding transcription factor activity			8	106939299	106939399	1	101	27.54	15.93	43267	0			ABRA
8	106966658	106966779	122	106966752	6	3.42168	3.06205	0.00254	ABRA	Distal Intergenic	106759483	106809073	49591	2	XM_024447063.1	-157585	actin binding Rho activating protein	GO:0003779,GO:0005515,GO:0005886,GO:0006606,GO:0015629,GO:0030017,GO:0035025,GO:0045944,GO:0051091	actin binding|protein binding|plasma membrane|protein import into nucleus|actin cytoskeleton|sarcomere|positive regulation of Rho protein signal transduction|positive regulation of transcription by RNA polymerase II|positive regulation of DNA-binding transcription factor activity			8	106966656	106966779	1	124	38.2284	8.0811	23476	0			ABRA
8	106796709	106796857	149	106796811	7	3.82764	3.23765	0.11856	ABRA	Intron (XM_024447063.1/ABRA, intron 2 of 3)	106759483	106809073	49591	2	XM_024447063.1	12216	actin binding Rho activating protein	GO:0003779,GO:0005515,GO:0005886,GO:0006606,GO:0015629,GO:0030017,GO:0035025,GO:0045944,GO:0051091	actin binding|protein binding|plasma membrane|protein import into nucleus|actin cytoskeleton|sarcomere|positive regulation of Rho protein signal transduction|positive regulation of transcription by RNA polymerase II|positive regulation of DNA-binding transcription factor activity			8	106796707	106796857	1	151	56.715	25.065	22135	0		ABRA	ABRA
8	106818445	106818587	143	106818518	8	4.33681	3.45742	0.11856	ABRA	Distal Intergenic	106759483	106809073	49591	2	XM_024447063.1	-9372	actin binding Rho activating protein	GO:0003779,GO:0005515,GO:0005886,GO:0006606,GO:0015629,GO:0030017,GO:0035025,GO:0045944,GO:0051091	actin binding|protein binding|plasma membrane|protein import into nucleus|actin cytoskeleton|sarcomere|positive regulation of Rho protein signal transduction|positive regulation of transcription by RNA polymerase II|positive regulation of DNA-binding transcription factor activity			8	106818443	106818587	1	145	46.6128	21.1824	28647	0		ABRA	ABRA
6	139040244	139040382	139	139040314	7	3.55219	3.05574	0.03451	ABRACL	Intron (NM_021243.3/ABRACL, intron 2 of 2)	139029134	139043302	14169	1	XM_017011151.1	11110	ABRA C-terminal like	GO:0032970	regulation of actin filament-based process			6	139040242	139040382	1	141	48.37	21.56	26980	0	ABRACL		ABRACL
10	124810355	124810465	111	124810438	6	3.42168	3.06205	0.00254	ABRAXAS2	Intron (XM_017015986.1/ABRAXAS2, intron 2 of 6)	124801819	124836667	34849	1	NM_032182.4	8536	abraxas 2, BRISC complex subunit	GO:0000278,GO:0002931,GO:0005515,GO:0005634,GO:0005737,GO:0005813,GO:0005829,GO:0007059,GO:0008017,GO:0008608,GO:0016579,GO:0030496,GO:0031593,GO:0031616,GO:0036449,GO:0051301,GO:0070536,GO:0070552,GO:0090307	mitotic cell cycle|response to ischemia|protein binding|nucleus|cytoplasm|centrosome|cytosol|chromosome segregation|microtubule binding|attachment of spindle microtubules to kinetochore|protein deubiquitination|midbody|polyubiquitin modification-dependent protein binding|spindle pole centrosome|microtubule minus-end|cell division|protein K63-linked deubiquitination|BRISC complex|mitotic spindle a…			10	124810353	124810465	1	113	25.6592	11.5136	41828	0	ABRAXAS2	EEF1AKMT2	ABRAXAS2
3	127657342	127657461	120	127657447	6	2.19193	2.2311	0	ABTB1	Intron (NM_015720.4/PODXL2, intron 2 of 7)	127672928	127680926	7999	1	XM_017007288.1	-15467	ankyrin repeat and BTB domain containing 1	GO:0000151,GO:0003746,GO:0005515,GO:0005730,GO:0005737,GO:0005829,GO:0005886,GO:0006414	ubiquitin ligase complex|translation elongation factor activity|protein binding|nucleolus|cytoplasm|cytosol|plasma membrane|translational elongation			3	127657340	127657461	1	122	37.2438	16.6012	34919	0	PODXL2	ABTB1	ABTB1
11	34328573	34328700	128	34328648	24	5.37559	2.59884	0.43277	ABTB2	Intron (NM_145804.3/ABTB2, intron 1 of 16)	34150987	34358010	207024	2	NM_145804.3	29310	ankyrin repeat and BTB domain containing 2	GO:0003674,GO:0046982,GO:0097237	molecular_function|protein heterodimerization activity|cellular response to toxic substance
11	34335964	34336075	112	34336023	15	2.21348	1.83127	0	ABTB2	Intron (NM_145804.3/ABTB2, intron 1 of 16)	34150987	34358010	207024	2	NM_145804.3	21935	ankyrin repeat and BTB domain containing 2	GO:0003674,GO:0046982,GO:0097237	molecular_function|protein heterodimerization activity|cellular response to toxic substance			11	34328571	34336075	2	244	5288.82	5805.09	45883	0	ABTB2		ABTB2
11	34260611	34260760	150	34260698	22	4.1163	2.28079	0.11856	ABTB2	Intron (NM_145804.3/ABTB2, intron 1 of 16)	34150987	34358010	207024	2	NM_145804.3	97250	ankyrin repeat and BTB domain containing 2	GO:0003674,GO:0046982,GO:0097237	molecular_function|protein heterodimerization activity|cellular response to toxic substance			11	34260609	34260760	1	152	166.07	100.581	12552	0	ABTB2		ABTB2
11	34375809	34375922	114	34375835	16	2.58048	1.94901	0	ABTB2	Distal Intergenic	34150987	34358010	207024	2	NM_145804.3	-17799	ankyrin repeat and BTB domain containing 2	GO:0003674,GO:0046982,GO:0097237	molecular_function|protein heterodimerization activity|cellular response to toxic substance			11	34375807	34375922	1	116	118.668	82.524	19032	0		ABTB2	ABTB2
11	34391068	34391194	127	34391151	10	3.05643	2.48048	0.00254	ABTB2	Distal Intergenic	34150987	34358010	207024	2	NM_145804.3	-33058	ankyrin repeat and BTB domain containing 2	GO:0003674,GO:0046982,GO:0097237	molecular_function|protein heterodimerization activity|cellular response to toxic substance
17	37332854	37332986	133	37332928	6	3.42168	3.06205	0.00254	ACACA	Intron (NM_198836.3/ACACA, intron 2 of 55)	37084992	37359096	274105	2	NM_198836.3	26110	acetyl-CoA carboxylase alpha	GO:0001650,GO:0001894,GO:0003989,GO:0005515,GO:0005524,GO:0005829,GO:0006084,GO:0006633,GO:0006853,GO:0015629,GO:0019538,GO:0031325,GO:0042802,GO:0045540,GO:0046872,GO:0046949,GO:0051289,GO:0055088,GO:0071380,GO:2001295	fibrillar center|tissue homeostasis|acetyl-CoA carboxylase activity|protein binding|ATP binding|cytosol|acetyl-CoA metabolic process|fatty acid biosynthetic process|carnitine shuttle|actin cytoskeleton|protein metabolic process|positive regulation of cellular metabolic process|identical protein binding|regulation of cholesterol biosynthetic process|metal ion binding|fatty-acyl-CoA biosynthetic pr…	hsa00061,hsa00620,hsa00640,hsa04152,hsa04910,hsa04922	Fatty acid biosynthesis|Pyruvate metabolism|Propanoate metabolism|AMPK signaling pathway|Insulin signaling pathway|Glucagon signaling pathway	17	37332852	37332986	1	135	27.1886	12.8238	41683	0	ACACA	C17orf78,ACACA	ACACA
17	37364302	37364415	114	37364321	6	3.42168	3.06205	0.00254	ACACA	Promoter (1-2kb)	37084992	37365626	280635	2	XM_017024555.1	1211	acetyl-CoA carboxylase alpha	GO:0001650,GO:0001894,GO:0003989,GO:0005515,GO:0005524,GO:0005829,GO:0006084,GO:0006633,GO:0006853,GO:0015629,GO:0019538,GO:0031325,GO:0042802,GO:0045540,GO:0046872,GO:0046949,GO:0051289,GO:0055088,GO:0071380,GO:2001295	fibrillar center|tissue homeostasis|acetyl-CoA carboxylase activity|protein binding|ATP binding|cytosol|acetyl-CoA metabolic process|fatty acid biosynthetic process|carnitine shuttle|actin cytoskeleton|protein metabolic process|positive regulation of cellular metabolic process|identical protein binding|regulation of cholesterol biosynthetic process|metal ion binding|fatty-acyl-CoA biosynthetic pr…	hsa00061,hsa00620,hsa00640,hsa04152,hsa04910,hsa04922	Fatty acid biosynthesis|Pyruvate metabolism|Propanoate metabolism|AMPK signaling pathway|Insulin signaling pathway|Glucagon signaling pathway	17	37364300	37364415	1	116	28.0715	0	25560	0	ACACA	C17orf78,TADA2A	C17orf78
12	109108317	109108415	99	109108392	6	2.19193	2.2311	0	ACACB	Intron (NM_080911.3/UNG, intron 6 of 6)	109112666	109232801	120136	1	XM_011538265.2	-4251	acetyl-CoA carboxylase beta	GO:0003989,GO:0005515,GO:0005524,GO:0005634,GO:0005739,GO:0005741,GO:0005829,GO:0006084,GO:0006633,GO:0006853,GO:0009374,GO:0010629,GO:0010884,GO:0010906,GO:0014070,GO:0031325,GO:0031667,GO:0031999,GO:0042493,GO:0042802,GO:0043086,GO:0045540,GO:0046872,GO:0051289,GO:0060421,GO:0097009,GO:2001295	acetyl-CoA carboxylase activity|protein binding|ATP binding|nucleus|mitochondrion|mitochondrial outer membrane|cytosol|acetyl-CoA metabolic process|fatty acid biosynthetic process|carnitine shuttle|biotin binding|negative regulation of gene expression|positive regulation of lipid storage|regulation of glucose metabolic process|response to organic cyclic compound|positive regulation of cellular me…	hsa00061,hsa00620,hsa00640,hsa04152,hsa04910,hsa04920,hsa04922,hsa04931	Fatty acid biosynthesis|Pyruvate metabolism|Propanoate metabolism|AMPK signaling pathway|Insulin signaling pathway|Adipocytokine signaling pathway|Glucagon signaling pathway|Insulin resistance	12	109108315	109108415	1	101	26.03	16.16	43849	0	UNG	ACACB,ALKBH2	UNG
12	109167401	109167577	177	109167528	6	3.1583	2.88445	0.00254	ACACB	Intron (XM_011538265.2/ACACB, intron 3 of 27)	109154664	109267952	113289	1	XM_017019252.2	12737	acetyl-CoA carboxylase beta	GO:0003989,GO:0005515,GO:0005524,GO:0005634,GO:0005739,GO:0005741,GO:0005829,GO:0006084,GO:0006633,GO:0006853,GO:0009374,GO:0010629,GO:0010884,GO:0010906,GO:0014070,GO:0031325,GO:0031667,GO:0031999,GO:0042493,GO:0042802,GO:0043086,GO:0045540,GO:0046872,GO:0051289,GO:0060421,GO:0097009,GO:2001295	acetyl-CoA carboxylase activity|protein binding|ATP binding|nucleus|mitochondrion|mitochondrial outer membrane|cytosol|acetyl-CoA metabolic process|fatty acid biosynthetic process|carnitine shuttle|biotin binding|negative regulation of gene expression|positive regulation of lipid storage|regulation of glucose metabolic process|response to organic cyclic compound|positive regulation of cellular me…	hsa00061,hsa00620,hsa00640,hsa04152,hsa04910,hsa04920,hsa04922,hsa04931	Fatty acid biosynthesis|Pyruvate metabolism|Propanoate metabolism|AMPK signaling pathway|Insulin signaling pathway|Adipocytokine signaling pathway|Glucagon signaling pathway|Insulin resistance	12	109167399	109167577	1	179	48.772	32.6096	40125	0	ACACB		ACACB
12	109188968	109189135	168	109189050	6	3.42168	3.06205	0.00254	ACACB	Intron (XM_011538265.2/ACACB, intron 13 of 27)	109154664	109267952	113289	1	XM_017019252.2	34304	acetyl-CoA carboxylase beta	GO:0003989,GO:0005515,GO:0005524,GO:0005634,GO:0005739,GO:0005741,GO:0005829,GO:0006084,GO:0006633,GO:0006853,GO:0009374,GO:0010629,GO:0010884,GO:0010906,GO:0014070,GO:0031325,GO:0031667,GO:0031999,GO:0042493,GO:0042802,GO:0043086,GO:0045540,GO:0046872,GO:0051289,GO:0060421,GO:0097009,GO:2001295	acetyl-CoA carboxylase activity|protein binding|ATP binding|nucleus|mitochondrion|mitochondrial outer membrane|cytosol|acetyl-CoA metabolic process|fatty acid biosynthetic process|carnitine shuttle|biotin binding|negative regulation of gene expression|positive regulation of lipid storage|regulation of glucose metabolic process|response to organic cyclic compound|positive regulation of cellular me…	hsa00061,hsa00620,hsa00640,hsa04152,hsa04910,hsa04920,hsa04922,hsa04931	Fatty acid biosynthesis|Pyruvate metabolism|Propanoate metabolism|AMPK signaling pathway|Insulin signaling pathway|Adipocytokine signaling pathway|Glucagon signaling pathway|Insulin resistance	12	109188966	109189135	1	170	44.8695	11.0019	20444	0	ACACB		ACACB
12	111705574	111705735	162	111705684	8	3.41718	2.86856	0.00254	ACAD10	Intron (NM_001136538.2/ACAD10, intron 3 of 21)	111686053	111757099	71047	1	NM_025247.6	19521	acyl-CoA dehydrogenase family member 10	GO:0003995,GO:0005739,GO:0005759,GO:0006635,GO:0016787,GO:0050660	acyl-CoA dehydrogenase activity|mitochondrion|mitochondrial matrix|fatty acid beta-oxidation|hydrolase activity|flavin adenine dinucleotide binding			12	111701892	111705735	2	267	552.239	448.094	9928	0	ACAD10	ACAD10,BRAP	ACAD10
12	111701894	111701994	101	111701961	6	3.2107	2.91985	0.00254	ACAD10	Intron (NM_001136538.2/ACAD10, intron 2 of 21)	111686053	111757099	71047	1	NM_025247.6	15841	acyl-CoA dehydrogenase family member 10	GO:0003995,GO:0005739,GO:0005759,GO:0006635,GO:0016787,GO:0050660	acyl-CoA dehydrogenase activity|mitochondrion|mitochondrial matrix|fatty acid beta-oxidation|hydrolase activity|flavin adenine dinucleotide binding
3	128899957	128900071	115	128899997	5	2.39155	2.42823	0	ACAD9	Intron (XM_024453484.1/ACAD9, intron 7 of 17)	128879620	128913114	33495	1	XR_427367.3	20337	acyl-CoA dehydrogenase family member 9	GO:0000062,GO:0001676,GO:0004466,GO:0005515,GO:0005634,GO:0005739,GO:0005743,GO:0017099,GO:0030425,GO:0031966,GO:0032981,GO:0050660,GO:0051791,GO:0055114,GO:0070991	fatty-acyl-CoA binding|long-chain fatty acid metabolic process|long-chain-acyl-CoA dehydrogenase activity|protein binding|nucleus|mitochondrion|mitochondrial inner membrane|very-long-chain-acyl-CoA dehydrogenase activity|dendrite|mitochondrial membrane|mitochondrial respiratory chain complex I assembly|flavin adenine dinucleotide binding|medium-chain fatty acid metabolic process|oxidation-reducti…
3	128905285	128905439	155	128905407	7	3.57875	3.07326	0.03451	ACAD9	Intron (XM_024453484.1/ACAD9, intron 11 of 17)	128879620	128913114	33495	1	XR_427367.3	25665	acyl-CoA dehydrogenase family member 9	GO:0000062,GO:0001676,GO:0004466,GO:0005515,GO:0005634,GO:0005739,GO:0005743,GO:0017099,GO:0030425,GO:0031966,GO:0032981,GO:0050660,GO:0051791,GO:0055114,GO:0070991	fatty-acyl-CoA binding|long-chain fatty acid metabolic process|long-chain-acyl-CoA dehydrogenase activity|protein binding|nucleus|mitochondrion|mitochondrial inner membrane|very-long-chain-acyl-CoA dehydrogenase activity|dendrite|mitochondrial membrane|mitochondrial respiratory chain complex I assembly|flavin adenine dinucleotide binding|medium-chain fatty acid metabolic process|oxidation-reducti…			3	128899955	128905439	2	274	894.44	754.05	8061	0	ACAD9	LOC653712	ACAD9
2	210227457	210227591	135	210227531	7	3.82764	3.23765	0.11856	ACADL	Promoter (2-3kb)	210187923	210225447	37525	2	NM_001608.4	-2010	acyl-CoA dehydrogenase long chain	GO:0000062,GO:0001659,GO:0003995,GO:0004466,GO:0005515,GO:0005739,GO:0005759,GO:0006635,GO:0016401,GO:0019254,GO:0031966,GO:0033539,GO:0042413,GO:0042758,GO:0042802,GO:0044242,GO:0045717,GO:0046322,GO:0050660,GO:0055114,GO:0090181,GO:0120162	fatty-acyl-CoA binding|temperature homeostasis|acyl-CoA dehydrogenase activity|long-chain-acyl-CoA dehydrogenase activity|protein binding|mitochondrion|mitochondrial matrix|fatty acid beta-oxidation|palmitoyl-CoA oxidase activity|carnitine metabolic process, CoA-linked|mitochondrial membrane|fatty acid beta-oxidation using acyl-CoA dehydrogenase|carnitine catabolic process|long-chain fatty acid c…	hsa00071,hsa03320	Fatty acid degradation|PPAR signaling pathway
2	210210144	210210323	180	210210279	8	4.30632	3.43771	0.11856	ACADL	Exon (NM_001608.4/ACADL, exon 5 of 11)	210187990	210225151	37162	2	XM_017003955.1	14828	acyl-CoA dehydrogenase long chain	GO:0000062,GO:0001659,GO:0003995,GO:0004466,GO:0005515,GO:0005739,GO:0005759,GO:0006635,GO:0016401,GO:0019254,GO:0031966,GO:0033539,GO:0042413,GO:0042758,GO:0042802,GO:0044242,GO:0045717,GO:0046322,GO:0050660,GO:0055114,GO:0090181,GO:0120162	fatty-acyl-CoA binding|temperature homeostasis|acyl-CoA dehydrogenase activity|long-chain-acyl-CoA dehydrogenase activity|protein binding|mitochondrion|mitochondrial matrix|fatty acid beta-oxidation|palmitoyl-CoA oxidase activity|carnitine metabolic process, CoA-linked|mitochondrial membrane|fatty acid beta-oxidation using acyl-CoA dehydrogenase|carnitine catabolic process|long-chain fatty acid c…	hsa00071,hsa03320	Fatty acid degradation|PPAR signaling pathway
2	210221352	210221455	104	210221413	6	3.42168	3.06205	0.00254	ACADL	Intron (NM_001608.4/ACADL, intron 1 of 10)	210187990	210225151	37162	2	XM_017003955.1	3696	acyl-CoA dehydrogenase long chain	GO:0000062,GO:0001659,GO:0003995,GO:0004466,GO:0005515,GO:0005739,GO:0005759,GO:0006635,GO:0016401,GO:0019254,GO:0031966,GO:0033539,GO:0042413,GO:0042758,GO:0042802,GO:0044242,GO:0045717,GO:0046322,GO:0050660,GO:0055114,GO:0090181,GO:0120162	fatty-acyl-CoA binding|temperature homeostasis|acyl-CoA dehydrogenase activity|long-chain-acyl-CoA dehydrogenase activity|protein binding|mitochondrion|mitochondrial matrix|fatty acid beta-oxidation|palmitoyl-CoA oxidase activity|carnitine metabolic process, CoA-linked|mitochondrial membrane|fatty acid beta-oxidation using acyl-CoA dehydrogenase|carnitine catabolic process|long-chain fatty acid c…	hsa00071,hsa03320	Fatty acid degradation|PPAR signaling pathway	2	210204502	210221455	3	408	2454.79	1739.38	385	1	ACADL	KANSL1L	ACADL
2	210204504	210204621	118	210204586	5	2.21502	2.30495	0	ACADL	Exon (NM_001608.4/ACADL, exon 7 of 11)	210187990	210225151	37162	2	XM_017003955.1	20530	acyl-CoA dehydrogenase long chain	GO:0000062,GO:0001659,GO:0003995,GO:0004466,GO:0005515,GO:0005739,GO:0005759,GO:0006635,GO:0016401,GO:0019254,GO:0031966,GO:0033539,GO:0042413,GO:0042758,GO:0042802,GO:0044242,GO:0045717,GO:0046322,GO:0050660,GO:0055114,GO:0090181,GO:0120162	fatty-acyl-CoA binding|temperature homeostasis|acyl-CoA dehydrogenase activity|long-chain-acyl-CoA dehydrogenase activity|protein binding|mitochondrion|mitochondrial matrix|fatty acid beta-oxidation|palmitoyl-CoA oxidase activity|carnitine metabolic process, CoA-linked|mitochondrial membrane|fatty acid beta-oxidation using acyl-CoA dehydrogenase|carnitine catabolic process|long-chain fatty acid c…	hsa00071,hsa03320	Fatty acid degradation|PPAR signaling pathway
12	120740952	120741068	117	120741011	6	2.84689	2.67377	0	ACADS	Distal Intergenic	120725826	120740008	14183	1	NM_001302554.2	15126	acyl-CoA dehydrogenase short chain	GO:0003995,GO:0004085,GO:0005634,GO:0005654,GO:0005739,GO:0005759,GO:0005813,GO:0006635,GO:0033539,GO:0046359,GO:0050660	acyl-CoA dehydrogenase activity|butyryl-CoA dehydrogenase activity|nucleus|nucleoplasm|mitochondrion|mitochondrial matrix|centrosome|fatty acid beta-oxidation|fatty acid beta-oxidation using acyl-CoA dehydrogenase|butyrate catabolic process|flavin adenine dinucleotide binding	hsa00071,hsa00280,hsa00410,hsa00640,hsa00650	Fatty acid degradation|Valine, leucine and isoleucine degradation|beta-Alanine metabolism|Propanoate metabolism|Butanoate metabolism	12	120736435	120741068	2	225	664.372	820.504	45226	0	ACADS	MIR4700,MLEC,UNC119B,ACADS	ACADS
12	120787216	120787327	112	120787275	8	4.23261	3.39009	0.11856	ACADS	Intron (NM_139015.5/SPPL3, intron 3 of 10)	120725826	120740008	14183	1	NM_001302554.2	61390	acyl-CoA dehydrogenase short chain	GO:0003995,GO:0004085,GO:0005634,GO:0005654,GO:0005739,GO:0005759,GO:0005813,GO:0006635,GO:0033539,GO:0046359,GO:0050660	acyl-CoA dehydrogenase activity|butyryl-CoA dehydrogenase activity|nucleus|nucleoplasm|mitochondrion|mitochondrial matrix|centrosome|fatty acid beta-oxidation|fatty acid beta-oxidation using acyl-CoA dehydrogenase|butyrate catabolic process|flavin adenine dinucleotide binding	hsa00071,hsa00280,hsa00410,hsa00640,hsa00650	Fatty acid degradation|Valine, leucine and isoleucine degradation|beta-Alanine metabolism|Propanoate metabolism|Butanoate metabolism
12	120736437	120736540	104	120736496	7	3.8131	3.22804	0.11856	ACADS	Intron (NM_000017.4/ACADS, intron 2 of 9)	120725826	120740008	14183	1	NM_001302554.2	10611	acyl-CoA dehydrogenase short chain	GO:0003995,GO:0004085,GO:0005634,GO:0005654,GO:0005739,GO:0005759,GO:0005813,GO:0006635,GO:0033539,GO:0046359,GO:0050660	acyl-CoA dehydrogenase activity|butyryl-CoA dehydrogenase activity|nucleus|nucleoplasm|mitochondrion|mitochondrial matrix|centrosome|fatty acid beta-oxidation|fatty acid beta-oxidation using acyl-CoA dehydrogenase|butyrate catabolic process|flavin adenine dinucleotide binding	hsa00071,hsa00280,hsa00410,hsa00640,hsa00650	Fatty acid degradation|Valine, leucine and isoleucine degradation|beta-Alanine metabolism|Propanoate metabolism|Butanoate metabolism
12	120795860	120795974	115	120795925	6	2.84689	2.67377	0	ACADS	Intron (NM_139015.5/SPPL3, intron 2 of 10)	120725826	120740008	14183	1	NM_001302554.2	70034	acyl-CoA dehydrogenase short chain	GO:0003995,GO:0004085,GO:0005634,GO:0005654,GO:0005739,GO:0005759,GO:0005813,GO:0006635,GO:0033539,GO:0046359,GO:0050660	acyl-CoA dehydrogenase activity|butyryl-CoA dehydrogenase activity|nucleus|nucleoplasm|mitochondrion|mitochondrial matrix|centrosome|fatty acid beta-oxidation|fatty acid beta-oxidation using acyl-CoA dehydrogenase|butyrate catabolic process|flavin adenine dinucleotide binding	hsa00071,hsa00280,hsa00410,hsa00640,hsa00650	Fatty acid degradation|Valine, leucine and isoleucine degradation|beta-Alanine metabolism|Propanoate metabolism|Butanoate metabolism	12	120787214	120795974	2	231	1415.62	1218.52	5777	0	SPPL3		ACADS
10	123025751	123025881	131	123025804	8	3.53291	2.94185	0.03451	ACADSB	Intron (NM_001330174.3/ACADSB, intron 1 of 9)	123009006	123058290	49285	1	NM_001609.4	16745	acyl-CoA dehydrogenase short/branched chain	GO:0003853,GO:0005739,GO:0005759,GO:0006550,GO:0006631,GO:0009083,GO:0016937,GO:0042802,GO:0050660,GO:0055114,GO:0102035	2-methylacyl-CoA dehydrogenase activity|mitochondrion|mitochondrial matrix|isoleucine catabolic process|fatty acid metabolic process|branched-chain amino acid catabolic process|short-branched-chain-acyl-CoA dehydrogenase activity|identical protein binding|flavin adenine dinucleotide binding|oxidation-reduction process|isobutyryl-CoA:FAD oxidoreductase activity	hsa00071,hsa00280	Fatty acid degradation|Valine, leucine and isoleucine degradation
10	123015496	123015605	110	123015541	6	3.3762	3.03145	0.00254	ACADSB	Intron (NM_001330174.3/ACADSB, intron 1 of 9)	123009006	123058290	49285	1	NM_001609.4	6490	acyl-CoA dehydrogenase short/branched chain	GO:0003853,GO:0005739,GO:0005759,GO:0006550,GO:0006631,GO:0009083,GO:0016937,GO:0042802,GO:0050660,GO:0055114,GO:0102035	2-methylacyl-CoA dehydrogenase activity|mitochondrion|mitochondrial matrix|isoleucine catabolic process|fatty acid metabolic process|branched-chain amino acid catabolic process|short-branched-chain-acyl-CoA dehydrogenase activity|identical protein binding|flavin adenine dinucleotide binding|oxidation-reduction process|isobutyryl-CoA:FAD oxidoreductase activity	hsa00071,hsa00280	Fatty acid degradation|Valine, leucine and isoleucine degradation
10	123038148	123038283	136	123038266	7	3.97796	3.33697	0.11856	ACADSB	Intron (NM_001330174.3/ACADSB, intron 2 of 9)	123009006	123058290	49285	1	NM_001609.4	29142	acyl-CoA dehydrogenase short/branched chain	GO:0003853,GO:0005739,GO:0005759,GO:0006550,GO:0006631,GO:0009083,GO:0016937,GO:0042802,GO:0050660,GO:0055114,GO:0102035	2-methylacyl-CoA dehydrogenase activity|mitochondrion|mitochondrial matrix|isoleucine catabolic process|fatty acid metabolic process|branched-chain amino acid catabolic process|short-branched-chain-acyl-CoA dehydrogenase activity|identical protein binding|flavin adenine dinucleotide binding|oxidation-reduction process|isobutyryl-CoA:FAD oxidoreductase activity	hsa00071,hsa00280	Fatty acid degradation|Valine, leucine and isoleucine degradation
10	123061025	123061166	142	123061063	5	2.67464	2.62462	0	ACADSB	Distal Intergenic	123009006	123058290	49285	1	NM_001609.4	52019	acyl-CoA dehydrogenase short/branched chain	GO:0003853,GO:0005739,GO:0005759,GO:0006550,GO:0006631,GO:0009083,GO:0016937,GO:0042802,GO:0050660,GO:0055114,GO:0102035	2-methylacyl-CoA dehydrogenase activity|mitochondrion|mitochondrial matrix|isoleucine catabolic process|fatty acid metabolic process|branched-chain amino acid catabolic process|short-branched-chain-acyl-CoA dehydrogenase activity|identical protein binding|flavin adenine dinucleotide binding|oxidation-reduction process|isobutyryl-CoA:FAD oxidoreductase activity	hsa00071,hsa00280	Fatty acid degradation|Valine, leucine and isoleucine degradation	10	123061023	123061166	1	144	33.2189	12.012	34159	0			ACADSB
10	123041524	123041641	118	123041584	6	2.19193	2.2311	0	ACADSB	Intron (NM_001330174.3/ACADSB, intron 4 of 9)	123009006	123058290	49285	1	NM_001609.4	32518	acyl-CoA dehydrogenase short/branched chain	GO:0003853,GO:0005739,GO:0005759,GO:0006550,GO:0006631,GO:0009083,GO:0016937,GO:0042802,GO:0050660,GO:0055114,GO:0102035	2-methylacyl-CoA dehydrogenase activity|mitochondrion|mitochondrial matrix|isoleucine catabolic process|fatty acid metabolic process|branched-chain amino acid catabolic process|short-branched-chain-acyl-CoA dehydrogenase activity|identical protein binding|flavin adenine dinucleotide binding|oxidation-reduction process|isobutyryl-CoA:FAD oxidoreductase activity	hsa00071,hsa00280	Fatty acid degradation|Valine, leucine and isoleucine degradation	10	123015494	123041641	4	503	3291.91	3354.66	48084	0	ACADSB	ACADSB,IKZF5,PSTK	ACADSB
3	195411347	195411454	108	195411369	10	4.20934	3.14233	0.11856	ACAP2	Promoter (<=1kb)	195278296	195410921	132626	2	XM_011512605.2	-426	ArfGAP with coiled-coil, ankyrin repeat and PH domains 2	GO:0001726,GO:0005096,GO:0010008,GO:0016020,GO:0030029,GO:0032456,GO:0043547,GO:0046872,GO:1990090	ruffle|GTPase activator activity|endosome membrane|membrane|actin filament-based process|endocytic recycling|positive regulation of GTPase activity|metal ion binding|cellular response to nerve growth factor stimulus	hsa04144	Endocytosis
3	195365617	195365736	120	195365653	7	3.28218	2.87788	0.00254	ACAP2	Intron (XM_017006046.1/ACAP2, intron 4 of 25)	195278296	195410921	132626	2	XM_011512605.2	45185	ArfGAP with coiled-coil, ankyrin repeat and PH domains 2	GO:0001726,GO:0005096,GO:0010008,GO:0016020,GO:0030029,GO:0032456,GO:0043547,GO:0046872,GO:1990090	ruffle|GTPase activator activity|endosome membrane|membrane|actin filament-based process|endocytic recycling|positive regulation of GTPase activity|metal ion binding|cellular response to nerve growth factor stimulus	hsa04144	Endocytosis	3	195365615	195365736	1	122	36.6025	11.1562	28627	0	ACAP2		ACAP2
3	195476813	195477006	194	195476906	10	4.81684	3.50602	0.26998	ACAP2	Distal Intergenic	195278296	195443176	164881	2	XM_011512604.2	-33637	ArfGAP with coiled-coil, ankyrin repeat and PH domains 2	GO:0001726,GO:0005096,GO:0010008,GO:0016020,GO:0030029,GO:0032456,GO:0043547,GO:0046872,GO:1990090	ruffle|GTPase activator activity|endosome membrane|membrane|actin filament-based process|endocytic recycling|positive regulation of GTPase activity|metal ion binding|cellular response to nerve growth factor stimulus	hsa04144	Endocytosis	3	195466361	195477006	2	334	2110.9	1943.78	6887	0		ACAP2	ACAP2
3	195449244	195449368	125	195449299	9	4.15369	3.22224	0.11856	ACAP2	Distal Intergenic	195278296	195443176	164881	2	XM_011512604.2	-6068	ArfGAP with coiled-coil, ankyrin repeat and PH domains 2	GO:0001726,GO:0005096,GO:0010008,GO:0016020,GO:0030029,GO:0032456,GO:0043547,GO:0046872,GO:1990090	ruffle|GTPase activator activity|endosome membrane|membrane|actin filament-based process|endocytic recycling|positive regulation of GTPase activity|metal ion binding|cellular response to nerve growth factor stimulus	hsa04144	Endocytosis	3	195449242	195449368	1	127	43.4322	7.8498	19355	0		ACAP2	ACAP2
3	195417830	195417939	110	195417886	9	4.08062	3.17706	0.11856	ACAP2	Intron (XM_017006046.1/ACAP2, intron 1 of 25)	195278296	195410921	132626	2	XM_011512605.2	-6909	ArfGAP with coiled-coil, ankyrin repeat and PH domains 2	GO:0001726,GO:0005096,GO:0010008,GO:0016020,GO:0030029,GO:0032456,GO:0043547,GO:0046872,GO:1990090	ruffle|GTPase activator activity|endosome membrane|membrane|actin filament-based process|endocytic recycling|positive regulation of GTPase activity|metal ion binding|cellular response to nerve growth factor stimulus	hsa04144	Endocytosis	3	195411345	195417939	3	367	1640.59	1245.61	1950	0	ACAP2		ACAP2
3	195466363	195466498	136	195466430	8	3.58927	2.97764	0.04422	ACAP2	Distal Intergenic	195278296	195443176	164881	2	XM_011512604.2	-23187	ArfGAP with coiled-coil, ankyrin repeat and PH domains 2	GO:0001726,GO:0005096,GO:0010008,GO:0016020,GO:0030029,GO:0032456,GO:0043547,GO:0046872,GO:1990090	ruffle|GTPase activator activity|endosome membrane|membrane|actin filament-based process|endocytic recycling|positive regulation of GTPase activity|metal ion binding|cellular response to nerve growth factor stimulus	hsa04144	Endocytosis
3	195413500	195413642	143	195413545	9	2.28249	2.10946	0	ACAP2	Promoter (2-3kb)	195278296	195410921	132626	2	XM_011512605.2	-2579	ArfGAP with coiled-coil, ankyrin repeat and PH domains 2	GO:0001726,GO:0005096,GO:0010008,GO:0016020,GO:0030029,GO:0032456,GO:0043547,GO:0046872,GO:1990090	ruffle|GTPase activator activity|endosome membrane|membrane|actin filament-based process|endocytic recycling|positive regulation of GTPase activity|metal ion binding|cellular response to nerve growth factor stimulus	hsa04144	Endocytosis
3	195378576	195378699	124	195378636	8	3.5553	2.95606	0.03451	ACAP2	Intron (XM_017006046.1/ACAP2, intron 4 of 25)	195278296	195410921	132626	2	XM_011512605.2	32222	ArfGAP with coiled-coil, ankyrin repeat and PH domains 2	GO:0001726,GO:0005096,GO:0010008,GO:0016020,GO:0030029,GO:0032456,GO:0043547,GO:0046872,GO:1990090	ruffle|GTPase activator activity|endosome membrane|membrane|actin filament-based process|endocytic recycling|positive regulation of GTPase activity|metal ion binding|cellular response to nerve growth factor stimulus	hsa04144	Endocytosis	3	195378574	195378699	1	126	41.6875	13.625	25575	0	ACAP2		ACAP2
6	159754243	159754341	99	159754309	6	2.53982	2.46595	0	ACAT2	Intron (XM_017011514.2/WTAP, intron 7 of 7)	159762045	159779112	17068	1	NM_005891.3	-7704	acetyl-CoA acetyltransferase 2	GO:0003985,GO:0005515,GO:0005737,GO:0005739,GO:0005829,GO:0006629,GO:0006635,GO:0006695,GO:0070062	acetyl-CoA C-acetyltransferase activity|protein binding|cytoplasm|mitochondrion|cytosol|lipid metabolic process|fatty acid beta-oxidation|cholesterol biosynthetic process|extracellular exosome	hsa00071,hsa00072,hsa00280,hsa00310,hsa00380,hsa00620,hsa00630,hsa00640,hsa00650,hsa00900,hsa04975	Fatty acid degradation|Synthesis and degradation of ketone bodies|Valine, leucine and isoleucine degradation|Lysine degradation|Tryptophan metabolism|Pyruvate metabolism|Glyoxylate and dicarboxylate metabolism|Propanoate metabolism|Butanoate metabolism|Terpenoid backbone biosynthesis|Fat digestion and absorption	6	159754241	159754341	1	101	29.23	20.09	44013	0	SOD2,WTAP	SOD2,WTAP,MRPL18,ACAT2,TCP1,PNLDC1,SNORA20,SOD2-OT1,SNORA29	ACAT2
1	226184227	226184379	153	226184295	8	4.33681	3.45742	0.11856	ACBD3	Promoter (2-3kb)	226144679	226186741	42063	2	NM_022735.4	2362	acyl-CoA binding domain containing 3	GO:0000062,GO:0000139,GO:0005515,GO:0005739,GO:0005794,GO:0006694,GO:0016020,GO:0016032,GO:0034237	fatty-acyl-CoA binding|Golgi membrane|protein binding|mitochondrion|Golgi apparatus|steroid biosynthetic process|membrane|viral process|protein kinase A regulatory subunit binding	hsa05132	Salmonella infection
1	226156931	226157040	110	226156989	6	2.19193	2.2311	0	ACBD3-AS1	Intron (NM_022735.4/ACBD3, intron 5 of 7)	226148003	226154977	6975	1	NR_146443.1	8928	NA	NA	NA	NA	NA
1	226165925	226166040	116	226165942	6	2.73897	2.60071	0	ACBD3-AS1	Exon (NM_022735.4/ACBD3, exon 2 of 8)	226148003	226154977	6975	1	NR_146443.1	17922	NA	NA	NA	NA	NA	1	226156929	226166040	2	230	1445	1088.76	2390	0	ACBD3	ACBD3-AS1	ACBD3-AS1
17	45141351	45141463	113	45141420	7	3.75578	3.19017	0.11856	ACBD4	Intron (XM_017025093.1/ACBD4, intron 10 of 10)	45135687	45144181	8495	1	XM_024450949.1	5664	acyl-CoA binding domain containing 4	GO:0000062,GO:0008289	fatty-acyl-CoA binding|lipid binding			17	45141349	45141463	1	115	31.464	18.4794	42566	0	ACBD4	MIR6784,HEXIM2,HEXIM1,PLCD3,ACBD4,LOC105371795	ACBD4
1	180471837	180471984	148	180471929	6	3.42168	3.06205	0.00254	ACBD6	Intron (XR_001737484.2/ACBD6, intron 3 of 9)	180269663	180502577	232915	2	XR_001737484.2	30593	acyl-CoA binding domain containing 6	GO:0000062,GO:0005515,GO:0005829,GO:0006637,GO:0008289	fatty-acyl-CoA binding|protein binding|cytosol|acyl-CoA metabolic process|lipid binding			1	180465306	180471984	3	559	1008.38	689.17	2932	0	ACBD6	MIR3121	MIR3121
1	180494405	180494556	152	180494530	6	2.96106	2.75106	0.00254	ACBD6	Intron (XR_001737484.2/ACBD6, intron 2 of 9)	180269663	180502577	232915	2	XR_001737484.2	8021	acyl-CoA binding domain containing 6	GO:0000062,GO:0005515,GO:0005829,GO:0006637,GO:0008289	fatty-acyl-CoA binding|protein binding|cytosol|acyl-CoA metabolic process|lipid binding			1	180485893	180494556	3	400	1086.34	1029.16	13399	0	ACBD6	MIR3121	ACBD6
1	180487104	180487244	141	180487214	7	4.22416	3.49949	0.11856	ACBD6	Intron (XR_001737484.2/ACBD6, intron 3 of 9)	180269663	180502577	232915	2	XR_001737484.2	15333	acyl-CoA binding domain containing 6	GO:0000062,GO:0005515,GO:0005829,GO:0006637,GO:0008289	fatty-acyl-CoA binding|protein binding|cytosol|acyl-CoA metabolic process|lipid binding
1	180485895	180485995	101	180485927	7	4.17112	3.46451	0.11856	ACBD6	Intron (XR_001737484.2/ACBD6, intron 3 of 9)	180269663	180502577	232915	2	XR_001737484.2	16582	acyl-CoA binding domain containing 6	GO:0000062,GO:0005515,GO:0005829,GO:0006637,GO:0008289	fatty-acyl-CoA binding|protein binding|cytosol|acyl-CoA metabolic process|lipid binding
11	44013772	44013989	218	44013899	7	3.35275	2.9243	0.00254	ACCSL	Distal Intergenic	44047981	44059977	11997	1	NM_001031854.2	-33992	1-aminocyclopropane-1-carboxylate synthase homolog (inactive) like	GO:0003824,GO:0009058,GO:0030170	catalytic activity|biosynthetic process|pyridoxal phosphate binding
11	44019080	44019251	172	44019188	6	2.86954	2.68911	0	ACCSL	Distal Intergenic	44047981	44059977	11997	1	NM_001031854.2	-28730	1-aminocyclopropane-1-carboxylate synthase homolog (inactive) like	GO:0003824,GO:0009058,GO:0030170	catalytic activity|biosynthetic process|pyridoxal phosphate binding			11	44013770	44019251	2	394	797.486	941.088	45391	0		ACCSL,ACCS	ACCSL
11	44047654	44047812	159	44047746	7	3.38886	2.94808	0.00254	ACCSL	Promoter (<=1kb)	44047981	44059977	11997	1	NM_001031854.2	-169	1-aminocyclopropane-1-carboxylate synthase homolog (inactive) like	GO:0003824,GO:0009058,GO:0030170	catalytic activity|biosynthetic process|pyridoxal phosphate binding
17	63479289	63479409	121	63479337	5	2.21502	2.30495	0	ACE	Promoter (2-3kb)	63477061	63498373	21313	1	NM_001382701.1	2228	angiotensin I converting enzyme	GO:0001822,GO:0001974,GO:0002003,GO:0002019,GO:0002446,GO:0002474,GO:0003081,GO:0003084,GO:0004175,GO:0004180,GO:0005576,GO:0005615,GO:0005764,GO:0005768,GO:0005886,GO:0006508,GO:0007283,GO:0008217,GO:0008237,GO:0008238,GO:0008240,GO:0008241,GO:0008270,GO:0009897,GO:0010608,GO:0010629,GO:0014910,GO:0016021,GO:0019229,GO:0031404,GO:0031434,GO:0031711,GO:0032091,GO:0032092,GO:0032943,GO:0042447,GO:…	kidney development|blood vessel remodeling|angiotensin maturation|regulation of renal output by angiotensin|neutrophil mediated immunity|antigen processing and presentation of peptide antigen via MHC class I|regulation of systemic arterial blood pressure by renin-angiotensin|positive regulation of systemic arterial blood pressure|endopeptidase activity|carboxypeptidase activity|extracellular regi…	hsa04614,hsa04924,hsa05142,hsa05171,hsa05410	Renin-angiotensin system|Renin secretion|Chagas disease|Coronavirus disease - COVID-19|Hypertrophic cardiomyopathy
19	6308659	6308778	120	6308718	6	3.1454	2.87574	0.00254	ACER1	Intron (NM_133492.3/ACER1, intron 4 of 5)	6306142	6333612	27471	2	NM_133492.3	24834	alkaline ceramidase 1	GO:0005515,GO:0005783,GO:0005789,GO:0006665,GO:0008544,GO:0010446,GO:0016021,GO:0017040,GO:0030148,GO:0030154,GO:0030216,GO:0046512,GO:0046514,GO:0046872,GO:0071277,GO:0071633,GO:0102121	protein binding|endoplasmic reticulum|endoplasmic reticulum membrane|sphingolipid metabolic process|epidermis development|response to alkaline pH|integral component of membrane|N-acylsphingosine amidohydrolase activity|sphingolipid biosynthetic process|cell differentiation|keratinocyte differentiation|sphingosine biosynthetic process|ceramide catabolic process|metal ion binding|cellular response …	hsa00600,hsa04071	Sphingolipid metabolism|Sphingolipid signaling pathway
19	6316228	6316404	177	6316342	6	2.86954	2.68911	0	ACER1	Intron (NM_133492.3/ACER1, intron 1 of 5)	6306142	6333612	27471	2	NM_133492.3	17208	alkaline ceramidase 1	GO:0005515,GO:0005783,GO:0005789,GO:0006665,GO:0008544,GO:0010446,GO:0016021,GO:0017040,GO:0030148,GO:0030154,GO:0030216,GO:0046512,GO:0046514,GO:0046872,GO:0071277,GO:0071633,GO:0102121	protein binding|endoplasmic reticulum|endoplasmic reticulum membrane|sphingolipid metabolic process|epidermis development|response to alkaline pH|integral component of membrane|N-acylsphingosine amidohydrolase activity|sphingolipid biosynthetic process|cell differentiation|keratinocyte differentiation|sphingosine biosynthetic process|ceramide catabolic process|metal ion binding|cellular response …	hsa00600,hsa04071	Sphingolipid metabolism|Sphingolipid signaling pathway
19	6317756	6317884	129	6317783	6	3.3336	3.00275	0.00254	ACER1	Intron (NM_133492.3/ACER1, intron 1 of 5)	6306142	6333612	27471	2	NM_133492.3	15728	alkaline ceramidase 1	GO:0005515,GO:0005783,GO:0005789,GO:0006665,GO:0008544,GO:0010446,GO:0016021,GO:0017040,GO:0030148,GO:0030154,GO:0030216,GO:0046512,GO:0046514,GO:0046872,GO:0071277,GO:0071633,GO:0102121	protein binding|endoplasmic reticulum|endoplasmic reticulum membrane|sphingolipid metabolic process|epidermis development|response to alkaline pH|integral component of membrane|N-acylsphingosine amidohydrolase activity|sphingolipid biosynthetic process|cell differentiation|keratinocyte differentiation|sphingosine biosynthetic process|ceramide catabolic process|metal ion binding|cellular response …	hsa00600,hsa04071	Sphingolipid metabolism|Sphingolipid signaling pathway	19	6308657	6317884	3	432	919.009	1211.51	46343	0	ACER1	MLLT1,CLPP	ACER1
19	6333295	6333398	104	6333387	6	3.42168	3.06205	0.00254	ACER1	Promoter (<=1kb)	6306142	6333612	27471	2	NM_133492.3	214	alkaline ceramidase 1	GO:0005515,GO:0005783,GO:0005789,GO:0006665,GO:0008544,GO:0010446,GO:0016021,GO:0017040,GO:0030148,GO:0030154,GO:0030216,GO:0046512,GO:0046514,GO:0046872,GO:0071277,GO:0071633,GO:0102121	protein binding|endoplasmic reticulum|endoplasmic reticulum membrane|sphingolipid metabolic process|epidermis development|response to alkaline pH|integral component of membrane|N-acylsphingosine amidohydrolase activity|sphingolipid biosynthetic process|cell differentiation|keratinocyte differentiation|sphingosine biosynthetic process|ceramide catabolic process|metal ion binding|cellular response …	hsa00600,hsa04071	Sphingolipid metabolism|Sphingolipid signaling pathway
2	206397242	206397422	181	206397282	7	3.90166	3.28656	0.11856	ACER2P1	Distal Intergenic	206409887	206410985	1099	2	ACER2P1	13563	NA	NA	NA	NA	NA	2	206391715	206397422	2	324	876.595	826.374	14434	0		ADAM23	ADAM23
2	206358784	206358942	159	206358843	6	3.42168	3.06205	0.00254	ACER2P1	Distal Intergenic	206409887	206410985	1099	2	ACER2P1	52043	NA	NA	NA	NA	NA	2	206358782	206358942	1	161	62	13.312	14729	0			ZDBF2
2	206391717	206391855	139	206391784	6	3.08209	2.83294	0.00254	ACER2P1	Distal Intergenic	206409887	206410985	1099	2	ACER2P1	19130	NA	NA	NA	NA	NA
11	76855311	76855410	100	76855380	6	2.70774	2.57957	0	ACER3	Distal Intergenic	76860888	76997224	136337	1	XM_017017987.1	-5478	alkaline ceramidase 3	GO:0005509,GO:0005789,GO:0008270,GO:0008284,GO:0016021,GO:0017040,GO:0030148,GO:0030173,GO:0030176,GO:0042552,GO:0043067,GO:0046512,GO:0046514,GO:0070774,GO:0071602,GO:0071633,GO:0102121	calcium ion binding|endoplasmic reticulum membrane|zinc ion binding|positive regulation of cell population proliferation|integral component of membrane|N-acylsphingosine amidohydrolase activity|sphingolipid biosynthetic process|integral component of Golgi membrane|integral component of endoplasmic reticulum membrane|myelination|regulation of programmed cell death|sphingosine biosynthetic process|…	hsa00600	Sphingolipid metabolism	11	76855309	76855410	1	102	32.7442	11.9281	34667	0		ACER3	ACER3
11	76925520	76925635	116	76925587	7	3.52631	3.03867	0.03451	ACER3	Intron (XM_017017987.1/ACER3, intron 1 of 7)	76920113	77026797	106685	1	XM_011545152.2	5407	alkaline ceramidase 3	GO:0005509,GO:0005789,GO:0008270,GO:0008284,GO:0016021,GO:0017040,GO:0030148,GO:0030173,GO:0030176,GO:0042552,GO:0043067,GO:0046512,GO:0046514,GO:0070774,GO:0071602,GO:0071633,GO:0102121	calcium ion binding|endoplasmic reticulum membrane|zinc ion binding|positive regulation of cell population proliferation|integral component of membrane|N-acylsphingosine amidohydrolase activity|sphingolipid biosynthetic process|integral component of Golgi membrane|integral component of endoplasmic reticulum membrane|myelination|regulation of programmed cell death|sphingosine biosynthetic process|…	hsa00600	Sphingolipid metabolism	11	76925518	76925635	1	118	42.6699	16.7193	27983	0	ACER3		ACER3
11	76948625	76948858	234	76948647	9	3.91711	3.07643	0.11856	ACER3	Intron (XM_017017987.1/ACER3, intron 2 of 7)	76920113	77026797	106685	1	XM_011545152.2	28512	alkaline ceramidase 3	GO:0005509,GO:0005789,GO:0008270,GO:0008284,GO:0016021,GO:0017040,GO:0030148,GO:0030173,GO:0030176,GO:0042552,GO:0043067,GO:0046512,GO:0046514,GO:0070774,GO:0071602,GO:0071633,GO:0102121	calcium ion binding|endoplasmic reticulum membrane|zinc ion binding|positive regulation of cell population proliferation|integral component of membrane|N-acylsphingosine amidohydrolase activity|sphingolipid biosynthetic process|integral component of Golgi membrane|integral component of endoplasmic reticulum membrane|myelination|regulation of programmed cell death|sphingosine biosynthetic process|…	hsa00600	Sphingolipid metabolism	11	76948623	76948858	1	236	119.733	47.5405	11985	0	ACER3		B3GNT6
7	100893853	100893983	131	100893927	7	3.55219	3.05574	0.03451	ACHE	Promoter (<=1kb)	100889994	100894606	4613	2	NM_001367917.1	623	acetylcholinesterase (Cartwright blood group)	GO:0001507,GO:0001540,GO:0001919,GO:0002076,GO:0003990,GO:0004104,GO:0005515,GO:0005518,GO:0005576,GO:0005604,GO:0005615,GO:0005634,GO:0005794,GO:0005886,GO:0006581,GO:0006656,GO:0007155,GO:0007399,GO:0007416,GO:0009986,GO:0016020,GO:0016787,GO:0017171,GO:0031225,GO:0031594,GO:0031623,GO:0032223,GO:0042136,GO:0042166,GO:0042803,GO:0042982,GO:0043083,GO:0043236,GO:0043621,GO:0045202,GO:0048471,GO:…	acetylcholine catabolic process in synaptic cleft|amyloid-beta binding|regulation of receptor recycling|osteoblast development|acetylcholinesterase activity|cholinesterase activity|protein binding|collagen binding|extracellular region|basement membrane|extracellular space|nucleus|Golgi apparatus|plasma membrane|acetylcholine catabolic process|phosphatidylcholine biosynthetic process|cell adhesion…	hsa00564,hsa04725	Glycerophospholipid metabolism|Cholinergic synapse
1	159232452	159232609	158	159232543	6	2.86954	2.68911	0	ACKR1	Distal Intergenic	159204875	159206500	1626	1	NM_002036.4	27577	atypical chemokine receptor 1 (Duffy blood group)	GO:0004888,GO:0004930,GO:0005769,GO:0005886,GO:0006952,GO:0006954,GO:0007186,GO:0016021,GO:0019957,GO:0032642,GO:0038023,GO:0055037,GO:0070098	transmembrane signaling receptor activity|G protein-coupled receptor activity|early endosome|plasma membrane|defense response|inflammatory response|G protein-coupled receptor signaling pathway|integral component of membrane|C-C chemokine binding|regulation of chemokine production|signaling receptor activity|recycling endosome|chemokine-mediated signaling pathway	hsa05144	Malaria	1	159225467	159232609	2	298	1329.13	1074.87	4199	0		ACKR1,CADM3-AS1	ACKR1
1	159208033	159208210	178	159208090	8	3.41718	2.86856	0.00254	ACKR1	Distal Intergenic	159204875	159206500	1626	1	NM_002036.4	3158	atypical chemokine receptor 1 (Duffy blood group)	GO:0004888,GO:0004930,GO:0005769,GO:0005886,GO:0006952,GO:0006954,GO:0007186,GO:0016021,GO:0019957,GO:0032642,GO:0038023,GO:0055037,GO:0070098	transmembrane signaling receptor activity|G protein-coupled receptor activity|early endosome|plasma membrane|defense response|inflammatory response|G protein-coupled receptor signaling pathway|integral component of membrane|C-C chemokine binding|regulation of chemokine production|signaling receptor activity|recycling endosome|chemokine-mediated signaling pathway	hsa05144	Malaria	1	159208031	159208210	1	180	57.28	25.8297	22311	0		ACKR1,CADM3,CADM3-AS1	ACKR1
1	159225469	159225604	136	159225542	7	3.57835	3.073	0.03451	ACKR1	Distal Intergenic	159204875	159206500	1626	1	NM_002036.4	20594	atypical chemokine receptor 1 (Duffy blood group)	GO:0004888,GO:0004930,GO:0005769,GO:0005886,GO:0006952,GO:0006954,GO:0007186,GO:0016021,GO:0019957,GO:0032642,GO:0038023,GO:0055037,GO:0070098	transmembrane signaling receptor activity|G protein-coupled receptor activity|early endosome|plasma membrane|defense response|inflammatory response|G protein-coupled receptor signaling pathway|integral component of membrane|C-C chemokine binding|regulation of chemokine production|signaling receptor activity|recycling endosome|chemokine-mediated signaling pathway	hsa05144	Malaria
2	236575079	236575255	177	236575153	7	3.63156	3.10813	0.07639	ACKR3	Intron (XM_005246098.3/ACKR3, intron 2 of 2)	236569825	236582354	12530	1	NM_020311.3	5254	atypical chemokine receptor 3	GO:0001525,GO:0001570,GO:0005044,GO:0005515,GO:0005634,GO:0005768,GO:0005769,GO:0005886,GO:0005905,GO:0006955,GO:0007155,GO:0007186,GO:0007204,GO:0008285,GO:0009897,GO:0009986,GO:0015026,GO:0016021,GO:0016032,GO:0016493,GO:0016494,GO:0019722,GO:0019957,GO:0019958,GO:0031623,GO:0043231,GO:0048471,GO:0055037,GO:0060326,GO:0070098,GO:0070374,GO:1902230,GO:1905322	angiogenesis|vasculogenesis|scavenger receptor activity|protein binding|nucleus|endosome|early endosome|plasma membrane|clathrin-coated pit|immune response|cell adhesion|G protein-coupled receptor signaling pathway|positive regulation of cytosolic calcium ion concentration|negative regulation of cell population proliferation|external side of plasma membrane|cell surface|coreceptor activity|integr…	hsa04060,hsa04061	Cytokine-cytokine receptor interaction|Viral protein interaction with cytokine and cytokine receptor	2	236575077	236575255	1	179	56.0878	23.7274	21573	0	ACKR3		ACKR3
3	132604352	132604488	137	132604378	9	3.33455	2.72344	0.00254	ACKR4	Intron (NR_037804.1/NPHP3-ACAD11, intron 38 of 44)	132600137	132602644	2508	1	NM_178445.2	4215	atypical chemokine receptor 4	GO:0004950,GO:0005044,GO:0005515,GO:0005769,GO:0005886,GO:0005887,GO:0006897,GO:0006935,GO:0006955,GO:0007186,GO:0007204,GO:0009897,GO:0016493,GO:0019722,GO:0019957,GO:0055037,GO:0060326,GO:0070098	chemokine receptor activity|scavenger receptor activity|protein binding|early endosome|plasma membrane|integral component of plasma membrane|endocytosis|chemotaxis|immune response|G protein-coupled receptor signaling pathway|positive regulation of cytosolic calcium ion concentration|external side of plasma membrane|C-C chemokine receptor activity|calcium-mediated signaling|C-C chemokine binding|r…	hsa04060,hsa04061	Cytokine-cytokine receptor interaction|Viral protein interaction with cytokine and cytokine receptor
3	132586481	132586590	110	132586535	6	3.19748	2.91092	0.00254	ACKR4	Intron (NR_037804.1/NPHP3-ACAD11, intron 39 of 44)	132597270	132602644	5375	1	NM_016557.4	-10680	atypical chemokine receptor 4	GO:0004950,GO:0005044,GO:0005515,GO:0005769,GO:0005886,GO:0005887,GO:0006897,GO:0006935,GO:0006955,GO:0007186,GO:0007204,GO:0009897,GO:0016493,GO:0019722,GO:0019957,GO:0055037,GO:0060326,GO:0070098	chemokine receptor activity|scavenger receptor activity|protein binding|early endosome|plasma membrane|integral component of plasma membrane|endocytosis|chemotaxis|immune response|G protein-coupled receptor signaling pathway|positive regulation of cytosolic calcium ion concentration|external side of plasma membrane|C-C chemokine receptor activity|calcium-mediated signaling|C-C chemokine binding|r…	hsa04060,hsa04061	Cytokine-cytokine receptor interaction|Viral protein interaction with cytokine and cytokine receptor	3	132586479	132586590	1	112	30.0144	9.768	35430	0	ACAD11,NPHP3-ACAD11	ACKR4	ACKR4
3	132597010	132597272	263	132597197	8	3.41718	2.86856	0.00254	ACKR4	Promoter (<=1kb)	132597270	132602644	5375	1	NM_016557.4	0	atypical chemokine receptor 4	GO:0004950,GO:0005044,GO:0005515,GO:0005769,GO:0005886,GO:0005887,GO:0006897,GO:0006935,GO:0006955,GO:0007186,GO:0007204,GO:0009897,GO:0016493,GO:0019722,GO:0019957,GO:0055037,GO:0060326,GO:0070098	chemokine receptor activity|scavenger receptor activity|protein binding|early endosome|plasma membrane|integral component of plasma membrane|endocytosis|chemotaxis|immune response|G protein-coupled receptor signaling pathway|positive regulation of cytosolic calcium ion concentration|external side of plasma membrane|C-C chemokine receptor activity|calcium-mediated signaling|C-C chemokine binding|r…	hsa04060,hsa04061	Cytokine-cytokine receptor interaction|Viral protein interaction with cytokine and cytokine receptor
3	132605177	132605275	99	132605201	8	3.41718	2.86856	0.00254	ACKR4	Exon (NR_037804.1/NPHP3-ACAD11, exon 38 of 45)	132600137	132602644	2508	1	NM_178445.2	5040	atypical chemokine receptor 4	GO:0004950,GO:0005044,GO:0005515,GO:0005769,GO:0005886,GO:0005887,GO:0006897,GO:0006935,GO:0006955,GO:0007186,GO:0007204,GO:0009897,GO:0016493,GO:0019722,GO:0019957,GO:0055037,GO:0060326,GO:0070098	chemokine receptor activity|scavenger receptor activity|protein binding|early endosome|plasma membrane|integral component of plasma membrane|endocytosis|chemotaxis|immune response|G protein-coupled receptor signaling pathway|positive regulation of cytosolic calcium ion concentration|external side of plasma membrane|C-C chemokine receptor activity|calcium-mediated signaling|C-C chemokine binding|r…	hsa04060,hsa04061	Cytokine-cytokine receptor interaction|Viral protein interaction with cytokine and cytokine receptor	3	132604350	132605275	2	240	305.527	135.697	6774	0	ACAD11,NPHP3-ACAD11	ACKR4,UBA5	ACKR4
3	132563266	132563367	102	132563315	8	3.9301	3.19534	0.11856	ACKR4	Intron (NR_037804.1/NPHP3-ACAD11, intron 42 of 44)	132597270	132602644	5375	1	NM_016557.4	-33903	atypical chemokine receptor 4	GO:0004950,GO:0005044,GO:0005515,GO:0005769,GO:0005886,GO:0005887,GO:0006897,GO:0006935,GO:0006955,GO:0007186,GO:0007204,GO:0009897,GO:0016493,GO:0019722,GO:0019957,GO:0055037,GO:0060326,GO:0070098	chemokine receptor activity|scavenger receptor activity|protein binding|early endosome|plasma membrane|integral component of plasma membrane|endocytosis|chemotaxis|immune response|G protein-coupled receptor signaling pathway|positive regulation of cytosolic calcium ion concentration|external side of plasma membrane|C-C chemokine receptor activity|calcium-mediated signaling|C-C chemokine binding|r…	hsa04060,hsa04061	Cytokine-cytokine receptor interaction|Viral protein interaction with cytokine and cytokine receptor	3	132563264	132563367	1	104	44.8668	18.0147	26932	0	ACAD11,NPHP3-ACAD11	ACKR4	ACKR4
6	138854103	138854278	176	138854216	5	2.19624	2.2918	0	ACKR4P1	Exon (NM_001077706.3/ECT2L, exon 10 of 22)	138822707	138824563	1857	1	ACKR4P1	31396	NA	NA	NA	NA	NA	6	138854101	138854278	1	178	42.7632	26.5854	40113	0	ECT2L		ECT2L
17	41926318	41926435	118	41926347	6	3.42168	3.06205	0.00254	ACLY	Intron (XM_005257395.1/ACLY, intron 1 of 28)	41866916	41930542	63627	2	XM_005257395.1	4107	ATP citrate lyase	GO:0003878,GO:0005515,GO:0005524,GO:0005576,GO:0005654,GO:0005829,GO:0005886,GO:0006085,GO:0006101,GO:0006107,GO:0006633,GO:0006695,GO:0008610,GO:0015936,GO:0016020,GO:0031325,GO:0035578,GO:0043312,GO:0046872,GO:0046949,GO:0070062,GO:1904813	ATP citrate synthase activity|protein binding|ATP binding|extracellular region|nucleoplasm|cytosol|plasma membrane|acetyl-CoA biosynthetic process|citrate metabolic process|oxaloacetate metabolic process|fatty acid biosynthetic process|cholesterol biosynthetic process|lipid biosynthetic process|coenzyme A metabolic process|membrane|positive regulation of cellular metabolic process|azurophil granu…	hsa00020	Citrate cycle (TCA cycle)	17	41926316	41926435	1	120	34.6885	0	19905	0		CNP,TTC25,ACLY	TTC25
17	41894043	41894183	141	41894137	5	2.13314	2.24761	0	ACLY	Intron (XM_005257395.1/ACLY, intron 14 of 28)	41866918	41918951	52034	2	NM_001096.3	24768	ATP citrate lyase	GO:0003878,GO:0005515,GO:0005524,GO:0005576,GO:0005654,GO:0005829,GO:0005886,GO:0006085,GO:0006101,GO:0006107,GO:0006633,GO:0006695,GO:0008610,GO:0015936,GO:0016020,GO:0031325,GO:0035578,GO:0043312,GO:0046872,GO:0046949,GO:0070062,GO:1904813	ATP citrate synthase activity|protein binding|ATP binding|extracellular region|nucleoplasm|cytosol|plasma membrane|acetyl-CoA biosynthetic process|citrate metabolic process|oxaloacetate metabolic process|fatty acid biosynthetic process|cholesterol biosynthetic process|lipid biosynthetic process|coenzyme A metabolic process|membrane|positive regulation of cellular metabolic process|azurophil granu…	hsa00020	Citrate cycle (TCA cycle)	17	41894041	41894183	1	143	33.5262	27.7326	44486	0	ACLY	TTC25,ACLY,KLHL11	ACLY
2	134820935	134821043	109	134821000	6	3.42168	3.06205	0.00254	ACMSD	Distal Intergenic	134838319	134902906	64588	1	XM_005263586.4	-17276	aminocarboxymuconate semialdehyde decarboxylase	GO:0001760,GO:0005515,GO:0005737,GO:0005829,GO:0006569,GO:0008270,GO:0016787,GO:0016831,GO:0019748,GO:1904985,GO:1905004,GO:1905012	aminocarboxymuconate-semialdehyde decarboxylase activity|protein binding|cytoplasm|cytosol|tryptophan catabolic process|zinc ion binding|hydrolase activity|carboxy-lyase activity|secondary metabolic process|negative regulation of quinolinate biosynthetic process|picolinic acid biosynthetic process|regulation of 'de novo' NAD biosynthetic process from tryptophan	hsa00380	Tryptophan metabolism	2	134820933	134821043	1	111	25.168	3.058	33005	0		ACMSD,MIR5590	ACMSD
2	134834169	134834274	106	134834193	7	2.7806	2.54983	0	ACMSD	Distal Intergenic	134838319	134902906	64588	1	XM_005263586.4	-4045	aminocarboxymuconate semialdehyde decarboxylase	GO:0001760,GO:0005515,GO:0005737,GO:0005829,GO:0006569,GO:0008270,GO:0016787,GO:0016831,GO:0019748,GO:1904985,GO:1905004,GO:1905012	aminocarboxymuconate-semialdehyde decarboxylase activity|protein binding|cytoplasm|cytosol|tryptophan catabolic process|zinc ion binding|hydrolase activity|carboxy-lyase activity|secondary metabolic process|negative regulation of quinolinate biosynthetic process|picolinic acid biosynthetic process|regulation of 'de novo' NAD biosynthetic process from tryptophan	hsa00380	Tryptophan metabolism	2	134834167	134834274	1	108	38.6056	23.8824	41399	0		ACMSD,MIR5590	ACMSD
9	32396255	32396353	99	32396301	7	4.22416	3.49949	0.11856	ACO1	Intron (NM_001278352.2/ACO1, intron 2 of 21)	32403858	32450836	46979	1	XM_011517888.2	-7505	aconitase 1	GO:0003723,GO:0003994,GO:0005515,GO:0005737,GO:0005739,GO:0005783,GO:0005794,GO:0005829,GO:0006099,GO:0006101,GO:0006417,GO:0006879,GO:0009791,GO:0010040,GO:0030350,GO:0046872,GO:0047780,GO:0050892,GO:0051538,GO:0051539,GO:0070062	RNA binding|aconitate hydratase activity|protein binding|cytoplasm|mitochondrion|endoplasmic reticulum|Golgi apparatus|cytosol|tricarboxylic acid cycle|citrate metabolic process|regulation of translation|cellular iron ion homeostasis|post-embryonic development|response to iron(II) ion|iron-responsive element binding|metal ion binding|citrate dehydratase activity|intestinal absorption|3 iron, 4 su…	hsa00020,hsa00630	Citrate cycle (TCA cycle)|Glyoxylate and dicarboxylate metabolism
9	32440537	32440700	164	32440600	5	2.67464	2.62462	0	ACO1	Exon (NM_001278352.2/ACO1, exon 20 of 22)	32403858	32450836	46979	1	XM_011517888.2	36679	aconitase 1	GO:0003723,GO:0003994,GO:0005515,GO:0005737,GO:0005739,GO:0005783,GO:0005794,GO:0005829,GO:0006099,GO:0006101,GO:0006417,GO:0006879,GO:0009791,GO:0010040,GO:0030350,GO:0046872,GO:0047780,GO:0050892,GO:0051538,GO:0051539,GO:0070062	RNA binding|aconitate hydratase activity|protein binding|cytoplasm|mitochondrion|endoplasmic reticulum|Golgi apparatus|cytosol|tricarboxylic acid cycle|citrate metabolic process|regulation of translation|cellular iron ion homeostasis|post-embryonic development|response to iron(II) ion|iron-responsive element binding|metal ion binding|citrate dehydratase activity|intestinal absorption|3 iron, 4 su…	hsa00020,hsa00630	Citrate cycle (TCA cycle)|Glyoxylate and dicarboxylate metabolism	9	32436173	32440700	2	367	715.719	376.194	2611	0	ACO1		ACO1
9	32374115	32374243	129	32374170	8	4.23261	3.39009	0.11856	ACO1	Distal Intergenic	32384643	32454769	70127	1	NM_001278352.2	-10400	aconitase 1	GO:0003723,GO:0003994,GO:0005515,GO:0005737,GO:0005739,GO:0005783,GO:0005794,GO:0005829,GO:0006099,GO:0006101,GO:0006417,GO:0006879,GO:0009791,GO:0010040,GO:0030350,GO:0046872,GO:0047780,GO:0050892,GO:0051538,GO:0051539,GO:0070062	RNA binding|aconitate hydratase activity|protein binding|cytoplasm|mitochondrion|endoplasmic reticulum|Golgi apparatus|cytosol|tricarboxylic acid cycle|citrate metabolic process|regulation of translation|cellular iron ion homeostasis|post-embryonic development|response to iron(II) ion|iron-responsive element binding|metal ion binding|citrate dehydratase activity|intestinal absorption|3 iron, 4 su…	hsa00020,hsa00630	Citrate cycle (TCA cycle)|Glyoxylate and dicarboxylate metabolism	9	32362522	32374243	2	293	1405.35	1492.08	47073	0		ACO1	ACO1
9	32436175	32436373	199	32436238	8	5.07601	3.93693	0.26998	ACO1	Exon (NM_001278352.2/ACO1, exon 19 of 22)	32403858	32450836	46979	1	XM_011517888.2	32317	aconitase 1	GO:0003723,GO:0003994,GO:0005515,GO:0005737,GO:0005739,GO:0005783,GO:0005794,GO:0005829,GO:0006099,GO:0006101,GO:0006417,GO:0006879,GO:0009791,GO:0010040,GO:0030350,GO:0046872,GO:0047780,GO:0050892,GO:0051538,GO:0051539,GO:0070062	RNA binding|aconitate hydratase activity|protein binding|cytoplasm|mitochondrion|endoplasmic reticulum|Golgi apparatus|cytosol|tricarboxylic acid cycle|citrate metabolic process|regulation of translation|cellular iron ion homeostasis|post-embryonic development|response to iron(II) ion|iron-responsive element binding|metal ion binding|citrate dehydratase activity|intestinal absorption|3 iron, 4 su…	hsa00020,hsa00630	Citrate cycle (TCA cycle)|Glyoxylate and dicarboxylate metabolism
9	32457538	32457659	122	32457619	7	3.55219	3.05574	0.03451	ACO1	Intron (NM_001385907.1/DDX58, intron 17 of 17)	32403858	32450836	46979	1	XM_011517888.2	53680	aconitase 1	GO:0003723,GO:0003994,GO:0005515,GO:0005737,GO:0005739,GO:0005783,GO:0005794,GO:0005829,GO:0006099,GO:0006101,GO:0006417,GO:0006879,GO:0009791,GO:0010040,GO:0030350,GO:0046872,GO:0047780,GO:0050892,GO:0051538,GO:0051539,GO:0070062	RNA binding|aconitate hydratase activity|protein binding|cytoplasm|mitochondrion|endoplasmic reticulum|Golgi apparatus|cytosol|tricarboxylic acid cycle|citrate metabolic process|regulation of translation|cellular iron ion homeostasis|post-embryonic development|response to iron(II) ion|iron-responsive element binding|metal ion binding|citrate dehydratase activity|intestinal absorption|3 iron, 4 su…	hsa00020,hsa00630	Citrate cycle (TCA cycle)|Glyoxylate and dicarboxylate metabolism	9	32457536	32457659	1	124	40.3071	16.8633	31175	0	DDX58		DDX58
9	32399303	32399415	113	32399383	7	3.57875	3.07326	0.03451	ACO1	Intron (NM_001278352.2/ACO1, intron 2 of 21)	32403858	32450836	46979	1	XM_011517888.2	-4443	aconitase 1	GO:0003723,GO:0003994,GO:0005515,GO:0005737,GO:0005739,GO:0005783,GO:0005794,GO:0005829,GO:0006099,GO:0006101,GO:0006417,GO:0006879,GO:0009791,GO:0010040,GO:0030350,GO:0046872,GO:0047780,GO:0050892,GO:0051538,GO:0051539,GO:0070062	RNA binding|aconitate hydratase activity|protein binding|cytoplasm|mitochondrion|endoplasmic reticulum|Golgi apparatus|cytosol|tricarboxylic acid cycle|citrate metabolic process|regulation of translation|cellular iron ion homeostasis|post-embryonic development|response to iron(II) ion|iron-responsive element binding|metal ion binding|citrate dehydratase activity|intestinal absorption|3 iron, 4 su…	hsa00020,hsa00630	Citrate cycle (TCA cycle)|Glyoxylate and dicarboxylate metabolism	9	32396253	32399415	2	216	418.965	395.882	31679	0	ACO1	ACO1	ACO1
22	41500094	41500230	137	41500191	6	3.08209	2.83294	0.00254	ACO2	Intron (XM_024452250.1/ACO2, intron 3 of 18)	41469137	41528979	59843	1	XM_017028812.1	30957	aconitase 2	GO:0003994,GO:0005506,GO:0005739,GO:0005759,GO:0005829,GO:0006091,GO:0006099,GO:0006101,GO:0047780,GO:0051539	aconitate hydratase activity|iron ion binding|mitochondrion|mitochondrial matrix|cytosol|generation of precursor metabolites and energy|tricarboxylic acid cycle|citrate metabolic process|citrate dehydratase activity|4 iron, 4 sulfur cluster binding	hsa00020,hsa00630	Citrate cycle (TCA cycle)|Glyoxylate and dicarboxylate metabolism	22	41500092	41500230	1	139	34.8312	12.0336	32086	0	ACO2	PHF5A,POLR3H	ACO2
14	73508418	73508539	122	73508512	7	4.00914	3.35757	0.11856	ACOT1	Intron (XM_017021591.1/ACOT1, intron 3 of 5)	73494253	73543799	49547	1	XM_017021590.1	14165	acyl-CoA thioesterase 1	GO:0000038,GO:0001676,GO:0005829,GO:0006631,GO:0006637,GO:0016290,GO:0047617,GO:0052689,GO:0102991	very long-chain fatty acid metabolic process|long-chain fatty acid metabolic process|cytosol|fatty acid metabolic process|acyl-CoA metabolic process|palmitoyl-CoA hydrolase activity|acyl-CoA hydrolase activity|carboxylic ester hydrolase activity|myristoyl-CoA hydrolase activity	hsa00062,hsa01040,hsa04913	Fatty acid elongation|Biosynthesis of unsaturated fatty acids|Ovarian steroidogenesis	14	73508416	73508539	1	124	36.6786	16.1745	35096	0	HEATR4	NUMB,RIOX1,LOC101928143,ACOT1	RIOX1
1	54550027	54550134	108	54550106	6	2.86954	2.68911	0	ACOT11	Promoter (1-2kb)	54548228	54639192	90965	1	NM_015547.4	1799	acyl-CoA thioesterase 11	GO:0005759,GO:0005829,GO:0006631,GO:0006637,GO:0008289,GO:0009266,GO:0009409,GO:0016290,GO:0035556,GO:0036042,GO:0047617,GO:0052689,GO:0070062,GO:0102991,GO:0120163	mitochondrial matrix|cytosol|fatty acid metabolic process|acyl-CoA metabolic process|lipid binding|response to temperature stimulus|response to cold|palmitoyl-CoA hydrolase activity|intracellular signal transduction|long-chain fatty acyl-CoA binding|acyl-CoA hydrolase activity|carboxylic ester hydrolase activity|extracellular exosome|myristoyl-CoA hydrolase activity|negative regulation of cold-in…
1	54551224	54551380	157	54551267	5	2.67464	2.62462	0	ACOT11	Promoter (2-3kb)	54548228	54639192	90965	1	NM_015547.4	2996	acyl-CoA thioesterase 11	GO:0005759,GO:0005829,GO:0006631,GO:0006637,GO:0008289,GO:0009266,GO:0009409,GO:0016290,GO:0035556,GO:0036042,GO:0047617,GO:0052689,GO:0070062,GO:0102991,GO:0120163	mitochondrial matrix|cytosol|fatty acid metabolic process|acyl-CoA metabolic process|lipid binding|response to temperature stimulus|response to cold|palmitoyl-CoA hydrolase activity|intracellular signal transduction|long-chain fatty acyl-CoA binding|acyl-CoA hydrolase activity|carboxylic ester hydrolase activity|extracellular exosome|myristoyl-CoA hydrolase activity|negative regulation of cold-in…			1	54551222	54551380	1	159	45.0616	15.8632	24407	0	ACOT11		ACOT11
5	81393522	81393639	118	81393531	7	3.57875	3.07326	0.03451	ACOT12	Promoter (<=1kb)	81309045	81394134	85090	2	XM_017009045.1	495	acyl-CoA thioesterase 12	GO:0003986,GO:0005515,GO:0005524,GO:0005829,GO:0006084,GO:0006631,GO:0006637,GO:0008289,GO:0036042,GO:0042802,GO:0047617,GO:0052689	acetyl-CoA hydrolase activity|protein binding|ATP binding|cytosol|acetyl-CoA metabolic process|fatty acid metabolic process|acyl-CoA metabolic process|lipid binding|long-chain fatty acyl-CoA binding|identical protein binding|acyl-CoA hydrolase activity|carboxylic ester hydrolase activity	hsa00620	Pyruvate metabolism
5	81409577	81409684	108	81409627	6	3.0946	2.8414	0.00254	ACOT12	Distal Intergenic	81309045	81394174	85130	2	XM_017009047.1	-15403	acyl-CoA thioesterase 12	GO:0003986,GO:0005515,GO:0005524,GO:0005829,GO:0006084,GO:0006631,GO:0006637,GO:0008289,GO:0036042,GO:0042802,GO:0047617,GO:0052689	acetyl-CoA hydrolase activity|protein binding|ATP binding|cytosol|acetyl-CoA metabolic process|fatty acid metabolic process|acyl-CoA metabolic process|lipid binding|long-chain fatty acyl-CoA binding|identical protein binding|acyl-CoA hydrolase activity|carboxylic ester hydrolase activity	hsa00620	Pyruvate metabolism	5	81409575	81409684	1	110	30.629	0.2507	23254	0		ACOT12	ACOT12
5	81490630	81490802	173	81490676	6	2.86954	2.68911	0	ACOT12	Intron (NM_001256732.2/SSBP2, intron 5 of 16)	81309045	81394174	85130	2	XM_017009047.1	-96456	acyl-CoA thioesterase 12	GO:0003986,GO:0005515,GO:0005524,GO:0005829,GO:0006084,GO:0006631,GO:0006637,GO:0008289,GO:0036042,GO:0042802,GO:0047617,GO:0052689	acetyl-CoA hydrolase activity|protein binding|ATP binding|cytosol|acetyl-CoA metabolic process|fatty acid metabolic process|acyl-CoA metabolic process|lipid binding|long-chain fatty acyl-CoA binding|identical protein binding|acyl-CoA hydrolase activity|carboxylic ester hydrolase activity	hsa00620	Pyruvate metabolism	5	81483956	81490802	2	322	860.542	593.548	3924	0	SSBP2		ACOT12
5	81483958	81484102	145	81484012	7	3.42555	2.97224	0.00254	ACOT12	Intron (NM_001256732.2/SSBP2, intron 6 of 16)	81309045	81394174	85130	2	XM_017009047.1	-89784	acyl-CoA thioesterase 12	GO:0003986,GO:0005515,GO:0005524,GO:0005829,GO:0006084,GO:0006631,GO:0006637,GO:0008289,GO:0036042,GO:0042802,GO:0047617,GO:0052689	acetyl-CoA hydrolase activity|protein binding|ATP binding|cytosol|acetyl-CoA metabolic process|fatty acid metabolic process|acyl-CoA metabolic process|lipid binding|long-chain fatty acyl-CoA binding|identical protein binding|acyl-CoA hydrolase activity|carboxylic ester hydrolase activity	hsa00620	Pyruvate metabolism
5	81339323	81339467	145	81339384	6	3.34771	3.01226	0.00254	ACOT12	Intron (XM_017009048.1/ACOT12, intron 7 of 11)	81309045	81358614	49570	2	XM_017009048.1	19147	acyl-CoA thioesterase 12	GO:0003986,GO:0005515,GO:0005524,GO:0005829,GO:0006084,GO:0006631,GO:0006637,GO:0008289,GO:0036042,GO:0042802,GO:0047617,GO:0052689	acetyl-CoA hydrolase activity|protein binding|ATP binding|cytosol|acetyl-CoA metabolic process|fatty acid metabolic process|acyl-CoA metabolic process|lipid binding|long-chain fatty acyl-CoA binding|identical protein binding|acyl-CoA hydrolase activity|carboxylic ester hydrolase activity	hsa00620	Pyruvate metabolism	5	81339321	81339467	1	147	54.1806	20.4838	20569	0	ACOT12	CKMT2-AS1,ZCCHC9	ZCCHC9
1	6357580	6357689	110	6357648	5	2.49862	2.50273	0	ACOT7	Promoter (1-2kb)	6264272	6358929	94658	2	NM_181866.3	1240	acyl-CoA thioesterase 7	GO:0000062,GO:0005515,GO:0005654,GO:0005739,GO:0005829,GO:0006631,GO:0006637,GO:0015937,GO:0016290,GO:0036042,GO:0036114,GO:0036116,GO:0042803,GO:0047617,GO:0051792,GO:0052689,GO:0070062,GO:0102991,GO:1900535	fatty-acyl-CoA binding|protein binding|nucleoplasm|mitochondrion|cytosol|fatty acid metabolic process|acyl-CoA metabolic process|coenzyme A biosynthetic process|palmitoyl-CoA hydrolase activity|long-chain fatty acyl-CoA binding|medium-chain fatty-acyl-CoA catabolic process|long-chain fatty-acyl-CoA catabolic process|protein homodimerization activity|acyl-CoA hydrolase activity|medium-chain fatty …	hsa00062,hsa01040	Fatty acid elongation|Biosynthesis of unsaturated fatty acids
1	6317334	6317440	107	6317355	5	2.15092	2.26006	0	ACOT7	Intron (NM_181866.3/ACOT7, intron 6 of 8)	6264272	6358929	94658	2	NM_181866.3	41489	acyl-CoA thioesterase 7	GO:0000062,GO:0005515,GO:0005654,GO:0005739,GO:0005829,GO:0006631,GO:0006637,GO:0015937,GO:0016290,GO:0036042,GO:0036114,GO:0036116,GO:0042803,GO:0047617,GO:0051792,GO:0052689,GO:0070062,GO:0102991,GO:1900535	fatty-acyl-CoA binding|protein binding|nucleoplasm|mitochondrion|cytosol|fatty acid metabolic process|acyl-CoA metabolic process|coenzyme A biosynthetic process|palmitoyl-CoA hydrolase activity|long-chain fatty acyl-CoA binding|medium-chain fatty-acyl-CoA catabolic process|long-chain fatty-acyl-CoA catabolic process|protein homodimerization activity|acyl-CoA hydrolase activity|medium-chain fatty …	hsa00062,hsa01040	Fatty acid elongation|Biosynthesis of unsaturated fatty acids
1	6370060	6370162	103	6370138	7	3.57875	3.07326	0.03451	ACOT7	Intron (NM_181864.3/ACOT7, intron 1 of 8)	6264272	6360714	96443	2	NM_181865.3	-9346	acyl-CoA thioesterase 7	GO:0000062,GO:0005515,GO:0005654,GO:0005739,GO:0005829,GO:0006631,GO:0006637,GO:0015937,GO:0016290,GO:0036042,GO:0036114,GO:0036116,GO:0042803,GO:0047617,GO:0051792,GO:0052689,GO:0070062,GO:0102991,GO:1900535	fatty-acyl-CoA binding|protein binding|nucleoplasm|mitochondrion|cytosol|fatty acid metabolic process|acyl-CoA metabolic process|coenzyme A biosynthetic process|palmitoyl-CoA hydrolase activity|long-chain fatty acyl-CoA binding|medium-chain fatty-acyl-CoA catabolic process|long-chain fatty-acyl-CoA catabolic process|protein homodimerization activity|acyl-CoA hydrolase activity|medium-chain fatty …	hsa00062,hsa01040	Fatty acid elongation|Biosynthesis of unsaturated fatty acids
1	6402085	6402200	116	6402115	7	2.7806	2.54983	0	ACOT7	Distal Intergenic	6264272	6393767	129496	2	NM_007274.4	-8318	acyl-CoA thioesterase 7	GO:0000062,GO:0005515,GO:0005654,GO:0005739,GO:0005829,GO:0006631,GO:0006637,GO:0015937,GO:0016290,GO:0036042,GO:0036114,GO:0036116,GO:0042803,GO:0047617,GO:0051792,GO:0052689,GO:0070062,GO:0102991,GO:1900535	fatty-acyl-CoA binding|protein binding|nucleoplasm|mitochondrion|cytosol|fatty acid metabolic process|acyl-CoA metabolic process|coenzyme A biosynthetic process|palmitoyl-CoA hydrolase activity|long-chain fatty acyl-CoA binding|medium-chain fatty-acyl-CoA catabolic process|long-chain fatty-acyl-CoA catabolic process|protein homodimerization activity|acyl-CoA hydrolase activity|medium-chain fatty …	hsa00062,hsa01040	Fatty acid elongation|Biosynthesis of unsaturated fatty acids
1	6376961	6377117	157	6377033	6	3.42168	3.06205	0.00254	ACOT7	Intron (NM_181864.3/ACOT7, intron 1 of 8)	6264272	6385768	121497	2	NM_181864.3	8651	acyl-CoA thioesterase 7	GO:0000062,GO:0005515,GO:0005654,GO:0005739,GO:0005829,GO:0006631,GO:0006637,GO:0015937,GO:0016290,GO:0036042,GO:0036114,GO:0036116,GO:0042803,GO:0047617,GO:0051792,GO:0052689,GO:0070062,GO:0102991,GO:1900535	fatty-acyl-CoA binding|protein binding|nucleoplasm|mitochondrion|cytosol|fatty acid metabolic process|acyl-CoA metabolic process|coenzyme A biosynthetic process|palmitoyl-CoA hydrolase activity|long-chain fatty acyl-CoA binding|medium-chain fatty-acyl-CoA catabolic process|long-chain fatty-acyl-CoA catabolic process|protein homodimerization activity|acyl-CoA hydrolase activity|medium-chain fatty …	hsa00062,hsa01040	Fatty acid elongation|Biosynthesis of unsaturated fatty acids
1	6358988	6359189	202	6359091	5	2.66076	2.61504	0	ACOT7	Promoter (<=1kb)	6264272	6358929	94658	2	NM_181866.3	-59	acyl-CoA thioesterase 7	GO:0000062,GO:0005515,GO:0005654,GO:0005739,GO:0005829,GO:0006631,GO:0006637,GO:0015937,GO:0016290,GO:0036042,GO:0036114,GO:0036116,GO:0042803,GO:0047617,GO:0051792,GO:0052689,GO:0070062,GO:0102991,GO:1900535	fatty-acyl-CoA binding|protein binding|nucleoplasm|mitochondrion|cytosol|fatty acid metabolic process|acyl-CoA metabolic process|coenzyme A biosynthetic process|palmitoyl-CoA hydrolase activity|long-chain fatty acyl-CoA binding|medium-chain fatty-acyl-CoA catabolic process|long-chain fatty-acyl-CoA catabolic process|protein homodimerization activity|acyl-CoA hydrolase activity|medium-chain fatty …	hsa00062,hsa01040	Fatty acid elongation|Biosynthesis of unsaturated fatty acids
1	6312049	6312164	116	6312093	5	2.04723	2.18734	0	ACOT7	Intron (NM_181866.3/ACOT7, intron 6 of 8)	6264272	6358929	94658	2	NM_181866.3	46765	acyl-CoA thioesterase 7	GO:0000062,GO:0005515,GO:0005654,GO:0005739,GO:0005829,GO:0006631,GO:0006637,GO:0015937,GO:0016290,GO:0036042,GO:0036114,GO:0036116,GO:0042803,GO:0047617,GO:0051792,GO:0052689,GO:0070062,GO:0102991,GO:1900535	fatty-acyl-CoA binding|protein binding|nucleoplasm|mitochondrion|cytosol|fatty acid metabolic process|acyl-CoA metabolic process|coenzyme A biosynthetic process|palmitoyl-CoA hydrolase activity|long-chain fatty acyl-CoA binding|medium-chain fatty-acyl-CoA catabolic process|long-chain fatty-acyl-CoA catabolic process|protein homodimerization activity|acyl-CoA hydrolase activity|medium-chain fatty …	hsa00062,hsa01040	Fatty acid elongation|Biosynthesis of unsaturated fatty acids
1	6318792	6318949	158	6318894	6	2.80301	2.64406	0	ACOT7	Intron (NM_181866.3/ACOT7, intron 5 of 8)	6264272	6358929	94658	2	NM_181866.3	39980	acyl-CoA thioesterase 7	GO:0000062,GO:0005515,GO:0005654,GO:0005739,GO:0005829,GO:0006631,GO:0006637,GO:0015937,GO:0016290,GO:0036042,GO:0036114,GO:0036116,GO:0042803,GO:0047617,GO:0051792,GO:0052689,GO:0070062,GO:0102991,GO:1900535	fatty-acyl-CoA binding|protein binding|nucleoplasm|mitochondrion|cytosol|fatty acid metabolic process|acyl-CoA metabolic process|coenzyme A biosynthetic process|palmitoyl-CoA hydrolase activity|long-chain fatty acyl-CoA binding|medium-chain fatty-acyl-CoA catabolic process|long-chain fatty-acyl-CoA catabolic process|protein homodimerization activity|acyl-CoA hydrolase activity|medium-chain fatty …	hsa00062,hsa01040	Fatty acid elongation|Biosynthesis of unsaturated fatty acids	1	6312047	6318949	3	387	813.056	1022.19	45716	0	ACOT7		ACOT7
1	6377250	6377349	100	6377318	5	2.67464	2.62462	0	ACOT7	Intron (NM_181864.3/ACOT7, intron 1 of 8)	6264272	6385768	121497	2	NM_181864.3	8419	acyl-CoA thioesterase 7	GO:0000062,GO:0005515,GO:0005654,GO:0005739,GO:0005829,GO:0006631,GO:0006637,GO:0015937,GO:0016290,GO:0036042,GO:0036114,GO:0036116,GO:0042803,GO:0047617,GO:0051792,GO:0052689,GO:0070062,GO:0102991,GO:1900535	fatty-acyl-CoA binding|protein binding|nucleoplasm|mitochondrion|cytosol|fatty acid metabolic process|acyl-CoA metabolic process|coenzyme A biosynthetic process|palmitoyl-CoA hydrolase activity|long-chain fatty acyl-CoA binding|medium-chain fatty-acyl-CoA catabolic process|long-chain fatty-acyl-CoA catabolic process|protein homodimerization activity|acyl-CoA hydrolase activity|medium-chain fatty …	hsa00062,hsa01040	Fatty acid elongation|Biosynthesis of unsaturated fatty acids	1	6370058	6377349	3	366	939.081	868.358	12099	0	ACOT7	ACOT7,ESPN,HES2	ACOT7
17	75960222	75960407	186	75960237	7	4.22416	3.49949	0.11856	ACOX1	Exon (NM_001185039.2/ACOX1, exon 3 of 14)	75941517	75979133	37617	2	XM_011524869.3	18726	acyl-CoA oxidase 1	GO:0000038,GO:0003997,GO:0005504,GO:0005777,GO:0005778,GO:0005782,GO:0005829,GO:0006091,GO:0006625,GO:0006629,GO:0006693,GO:0007283,GO:0009062,GO:0016020,GO:0016401,GO:0019216,GO:0019395,GO:0030165,GO:0033540,GO:0036109,GO:0042803,GO:0047485,GO:0050660,GO:0050665,GO:0055088,GO:0071949	very long-chain fatty acid metabolic process|acyl-CoA oxidase activity|fatty acid binding|peroxisome|peroxisomal membrane|peroxisomal matrix|cytosol|generation of precursor metabolites and energy|protein targeting to peroxisome|lipid metabolic process|prostaglandin metabolic process|spermatogenesis|fatty acid catabolic process|membrane|palmitoyl-CoA oxidase activity|regulation of lipid metabolic …	hsa00071,hsa00410,hsa00592,hsa00640,hsa01040,hsa03320,hsa04024,hsa04146	Fatty acid degradation|beta-Alanine metabolism|alpha-Linolenic acid metabolism|Propanoate metabolism|Biosynthesis of unsaturated fatty acids|PPAR signaling pathway|cAMP signaling pathway|Peroxisome
17	75962059	75962177	119	75962097	5	2.21502	2.30495	0	ACOX1	Intron (NM_001185039.2/ACOX1, intron 2 of 13)	75941517	75979133	37617	2	XM_011524869.3	16956	acyl-CoA oxidase 1	GO:0000038,GO:0003997,GO:0005504,GO:0005777,GO:0005778,GO:0005782,GO:0005829,GO:0006091,GO:0006625,GO:0006629,GO:0006693,GO:0007283,GO:0009062,GO:0016020,GO:0016401,GO:0019216,GO:0019395,GO:0030165,GO:0033540,GO:0036109,GO:0042803,GO:0047485,GO:0050660,GO:0050665,GO:0055088,GO:0071949	very long-chain fatty acid metabolic process|acyl-CoA oxidase activity|fatty acid binding|peroxisome|peroxisomal membrane|peroxisomal matrix|cytosol|generation of precursor metabolites and energy|protein targeting to peroxisome|lipid metabolic process|prostaglandin metabolic process|spermatogenesis|fatty acid catabolic process|membrane|palmitoyl-CoA oxidase activity|regulation of lipid metabolic …	hsa00071,hsa00410,hsa00592,hsa00640,hsa01040,hsa03320,hsa04024,hsa04146	Fatty acid degradation|beta-Alanine metabolism|alpha-Linolenic acid metabolism|Propanoate metabolism|Biosynthesis of unsaturated fatty acids|PPAR signaling pathway|cAMP signaling pathway|Peroxisome	17	75960220	75962177	2	309	285.135	108.418	6521	0	ACOX1	TEN1,FBF1,CDK3	TEN1
2	110796265	110796429	165	110796326	8	4.02272	3.25483	0.11856	ACOXL	Intron (XM_017004432.2/ACOXL, intron 5 of 11)	110780989	111120610	339622	1	XM_011511407.3	15276	acyl-CoA oxidase like	GO:0003674,GO:0003997,GO:0005504,GO:0005575,GO:0005777,GO:0005782,GO:0008150,GO:0033540,GO:0050660,GO:0055088	molecular_function|acyl-CoA oxidase activity|fatty acid binding|cellular_component|peroxisome|peroxisomal matrix|biological_process|fatty acid beta-oxidation using acyl-CoA oxidase|flavin adenine dinucleotide binding|lipid homeostasis			2	110796263	110796429	1	167	68.1762	18.3098	14503	0	ACOXL		ACOXL
2	110837528	110837713	186	110837620	6	2.86921	2.68888	0	ACOXL	Promoter (2-3kb)	110839838	111120610	280773	1	XM_017004433.2	-2125	acyl-CoA oxidase like	GO:0003674,GO:0003997,GO:0005504,GO:0005575,GO:0005777,GO:0005782,GO:0008150,GO:0033540,GO:0050660,GO:0055088	molecular_function|acyl-CoA oxidase activity|fatty acid binding|cellular_component|peroxisome|peroxisomal matrix|biological_process|fatty acid beta-oxidation using acyl-CoA oxidase|flavin adenine dinucleotide binding|lipid homeostasis			2	110837526	110837713	1	188	53.4259	22.6083	22856	0	ACOXL		ACOXL
2	110756314	110756435	122	110756387	6	3.42168	3.06205	0.00254	ACOXL	Intron (XM_017004432.2/ACOXL, intron 1 of 11)	110747774	111120610	372837	1	XM_011511406.3	8540	acyl-CoA oxidase like	GO:0003674,GO:0003997,GO:0005504,GO:0005575,GO:0005777,GO:0005782,GO:0008150,GO:0033540,GO:0050660,GO:0055088	molecular_function|acyl-CoA oxidase activity|fatty acid binding|cellular_component|peroxisome|peroxisomal matrix|biological_process|fatty acid beta-oxidation using acyl-CoA oxidase|flavin adenine dinucleotide binding|lipid homeostasis
2	110727682	110727905	224	110727769	9	3.33455	2.72344	0.00254	ACOXL	Distal Intergenic	110732539	110928517	195979	1	XM_017004432.2	-4634	acyl-CoA oxidase like	GO:0003674,GO:0003997,GO:0005504,GO:0005575,GO:0005777,GO:0005782,GO:0008150,GO:0033540,GO:0050660,GO:0055088	molecular_function|acyl-CoA oxidase activity|fatty acid binding|cellular_component|peroxisome|peroxisomal matrix|biological_process|fatty acid beta-oxidation using acyl-CoA oxidase|flavin adenine dinucleotide binding|lipid homeostasis			2	110719784	110727905	2	357	1253.88	936.351	2977	0		ACOXL,BUB1	ACOXL
2	110742547	110742696	150	110742677	6	2.83583	2.66628	0	ACOXL	Intron (XM_017004432.2/ACOXL, intron 1 of 11)	110747774	111120610	372837	1	XM_011511406.3	-5078	acyl-CoA oxidase like	GO:0003674,GO:0003997,GO:0005504,GO:0005575,GO:0005777,GO:0005782,GO:0008150,GO:0033540,GO:0050660,GO:0055088	molecular_function|acyl-CoA oxidase activity|fatty acid binding|cellular_component|peroxisome|peroxisomal matrix|biological_process|fatty acid beta-oxidation using acyl-CoA oxidase|flavin adenine dinucleotide binding|lipid homeostasis
2	110719786	110719914	129	110719891	6	3.42168	3.06205	0.00254	ACOXL	Distal Intergenic	110732539	110928517	195979	1	XM_017004432.2	-12625	acyl-CoA oxidase like	GO:0003674,GO:0003997,GO:0005504,GO:0005575,GO:0005777,GO:0005782,GO:0008150,GO:0033540,GO:0050660,GO:0055088	molecular_function|acyl-CoA oxidase activity|fatty acid binding|cellular_component|peroxisome|peroxisomal matrix|biological_process|fatty acid beta-oxidation using acyl-CoA oxidase|flavin adenine dinucleotide binding|lipid homeostasis
2	110764013	110764135	123	110764065	9	4.49343	3.43382	0.21105	ACOXL	Intron (XM_017004432.2/ACOXL, intron 1 of 11)	110747774	111120610	372837	1	XM_011511406.3	16239	acyl-CoA oxidase like	GO:0003674,GO:0003997,GO:0005504,GO:0005575,GO:0005777,GO:0005782,GO:0008150,GO:0033540,GO:0050660,GO:0055088	molecular_function|acyl-CoA oxidase activity|fatty acid binding|cellular_component|peroxisome|peroxisomal matrix|biological_process|fatty acid beta-oxidation using acyl-CoA oxidase|flavin adenine dinucleotide binding|lipid homeostasis
2	110900965	110901071	107	110901017	7	3.42555	2.97224	0.00254	ACOXL	Intron (XM_017004432.2/ACOXL, intron 10 of 11)	110853200	111120610	267411	1	XM_011511434.3	47765	acyl-CoA oxidase like	GO:0003674,GO:0003997,GO:0005504,GO:0005575,GO:0005777,GO:0005782,GO:0008150,GO:0033540,GO:0050660,GO:0055088	molecular_function|acyl-CoA oxidase activity|fatty acid binding|cellular_component|peroxisome|peroxisomal matrix|biological_process|fatty acid beta-oxidation using acyl-CoA oxidase|flavin adenine dinucleotide binding|lipid homeostasis			2	110898679	110901071	2	221	387.504	345.405	16494	0	ACOXL		ACOXL
2	110773268	110773381	114	110773317	8	3.53291	2.94185	0.03451	ACOXL	Intron (XM_017004432.2/ACOXL, intron 2 of 11)	110780989	111120610	339622	1	XM_011511407.3	-7608	acyl-CoA oxidase like	GO:0003674,GO:0003997,GO:0005504,GO:0005575,GO:0005777,GO:0005782,GO:0008150,GO:0033540,GO:0050660,GO:0055088	molecular_function|acyl-CoA oxidase activity|fatty acid binding|cellular_component|peroxisome|peroxisomal matrix|biological_process|fatty acid beta-oxidation using acyl-CoA oxidase|flavin adenine dinucleotide binding|lipid homeostasis			2	110742545	110773381	6	763	4239.95	4190.61	14603	0	ACOXL		ACOXL
2	110858311	110858428	118	110858324	5	2.2429	2.32445	0	ACOXL	Intron (XM_017004432.2/ACOXL, intron 10 of 11)	110853200	111120610	267411	1	XM_011511434.3	5111	acyl-CoA oxidase like	GO:0003674,GO:0003997,GO:0005504,GO:0005575,GO:0005777,GO:0005782,GO:0008150,GO:0033540,GO:0050660,GO:0055088	molecular_function|acyl-CoA oxidase activity|fatty acid binding|cellular_component|peroxisome|peroxisomal matrix|biological_process|fatty acid beta-oxidation using acyl-CoA oxidase|flavin adenine dinucleotide binding|lipid homeostasis
2	110864005	110864175	171	110864125	7	3.68598	3.14406	0.09806	ACOXL	Intron (XM_017004432.2/ACOXL, intron 10 of 11)	110853200	111120610	267411	1	XM_011511434.3	10805	acyl-CoA oxidase like	GO:0003674,GO:0003997,GO:0005504,GO:0005575,GO:0005777,GO:0005782,GO:0008150,GO:0033540,GO:0050660,GO:0055088	molecular_function|acyl-CoA oxidase activity|fatty acid binding|cellular_component|peroxisome|peroxisomal matrix|biological_process|fatty acid beta-oxidation using acyl-CoA oxidase|flavin adenine dinucleotide binding|lipid homeostasis			2	110858309	110864175	2	293	956.158	827.693	8626	0	ACOXL		ACOXL
2	110750720	110750834	115	110750761	6	2.86954	2.68911	0	ACOXL	Promoter (2-3kb)	110747774	111120610	372837	1	XM_011511406.3	2946	acyl-CoA oxidase like	GO:0003674,GO:0003997,GO:0005504,GO:0005575,GO:0005777,GO:0005782,GO:0008150,GO:0033540,GO:0050660,GO:0055088	molecular_function|acyl-CoA oxidase activity|fatty acid binding|cellular_component|peroxisome|peroxisomal matrix|biological_process|fatty acid beta-oxidation using acyl-CoA oxidase|flavin adenine dinucleotide binding|lipid homeostasis
2	110765639	110765765	127	110765694	5	2.10686	2.22918	0	ACOXL	Intron (XM_017004432.2/ACOXL, intron 1 of 11)	110780989	111120610	339622	1	XM_011511407.3	-15224	acyl-CoA oxidase like	GO:0003674,GO:0003997,GO:0005504,GO:0005575,GO:0005777,GO:0005782,GO:0008150,GO:0033540,GO:0050660,GO:0055088	molecular_function|acyl-CoA oxidase activity|fatty acid binding|cellular_component|peroxisome|peroxisomal matrix|biological_process|fatty acid beta-oxidation using acyl-CoA oxidase|flavin adenine dinucleotide binding|lipid homeostasis
2	110898681	110898790	110	110898718	6	2.99662	2.77512	0.00254	ACOXL	Intron (XM_017004432.2/ACOXL, intron 10 of 11)	110853200	111120610	267411	1	XM_011511434.3	45481	acyl-CoA oxidase like	GO:0003674,GO:0003997,GO:0005504,GO:0005575,GO:0005777,GO:0005782,GO:0008150,GO:0033540,GO:0050660,GO:0055088	molecular_function|acyl-CoA oxidase activity|fatty acid binding|cellular_component|peroxisome|peroxisomal matrix|biological_process|fatty acid beta-oxidation using acyl-CoA oxidase|flavin adenine dinucleotide binding|lipid homeostasis
2	111086847	111086972	126	111086864	6	3.3336	3.00275	0.00254	ACOXL-AS1	Intron (XR_001738822.1/ACOXL, intron 16 of 16)	111098341	111115588	17248	2	NR_122074.1	28616	NA	NA	NA	NA	NA	2	111086845	111086972	1	128	42.8498	12.3444	23139	0	ACOXL	ACOXL-AS1,BCL2L11	ACOXL-AS1
3	132329023	132329125	103	132329045	6	2.72851	2.59362	0	ACP3	Intron (XM_011512946.1/ACP3, intron 2 of 10)	132317407	132368302	50896	1	NM_001134194.2	11616	acid phosphatase 3	GO:0003993,GO:0004725,GO:0005515,GO:0005615,GO:0005634,GO:0005764,GO:0005765,GO:0005886,GO:0006144,GO:0006772,GO:0007040,GO:0008253,GO:0009117,GO:0012506,GO:0016021,GO:0016311,GO:0016791,GO:0030175,GO:0035335,GO:0035577,GO:0042131,GO:0042802,GO:0042803,GO:0043312,GO:0046085,GO:0051930,GO:0052642,GO:0060168,GO:0070062	acid phosphatase activity|protein tyrosine phosphatase activity|protein binding|extracellular space|nucleus|lysosome|lysosomal membrane|plasma membrane|purine nucleobase metabolic process|thiamine metabolic process|lysosome organization|5'-nucleotidase activity|nucleotide metabolic process|vesicle membrane|integral component of membrane|dephosphorylation|phosphatase activity|filopodium|peptidyl-t…			3	132329021	132329125	1	105	31.3144	8.268	31739	0	ACPP	ACPP	ACPP
3	132312076	132312205	130	132312124	9	4.94011	3.7153	0.26998	ACP3	Distal Intergenic	132317403	132363207	45805	1	XM_011512946.1	-5198	acid phosphatase 3	GO:0003993,GO:0004725,GO:0005515,GO:0005615,GO:0005634,GO:0005764,GO:0005765,GO:0005886,GO:0006144,GO:0006772,GO:0007040,GO:0008253,GO:0009117,GO:0012506,GO:0016021,GO:0016311,GO:0016791,GO:0030175,GO:0035335,GO:0035577,GO:0042131,GO:0042802,GO:0042803,GO:0043312,GO:0046085,GO:0051930,GO:0052642,GO:0060168,GO:0070062	acid phosphatase activity|protein tyrosine phosphatase activity|protein binding|extracellular space|nucleus|lysosome|lysosomal membrane|plasma membrane|purine nucleobase metabolic process|thiamine metabolic process|lysosome organization|5'-nucleotidase activity|nucleotide metabolic process|vesicle membrane|integral component of membrane|dephosphorylation|phosphatase activity|filopodium|peptidyl-t…
3	132314514	132314652	139	132314577	6	2.76008	2.615	0	ACP3	Promoter (2-3kb)	132317403	132363207	45805	1	XM_011512946.1	-2751	acid phosphatase 3	GO:0003993,GO:0004725,GO:0005515,GO:0005615,GO:0005634,GO:0005764,GO:0005765,GO:0005886,GO:0006144,GO:0006772,GO:0007040,GO:0008253,GO:0009117,GO:0012506,GO:0016021,GO:0016311,GO:0016791,GO:0030175,GO:0035335,GO:0035577,GO:0042131,GO:0042802,GO:0042803,GO:0043312,GO:0046085,GO:0051930,GO:0052642,GO:0060168,GO:0070062	acid phosphatase activity|protein tyrosine phosphatase activity|protein binding|extracellular space|nucleus|lysosome|lysosomal membrane|plasma membrane|purine nucleobase metabolic process|thiamine metabolic process|lysosome organization|5'-nucleotidase activity|nucleotide metabolic process|vesicle membrane|integral component of membrane|dephosphorylation|phosphatase activity|filopodium|peptidyl-t…			3	132312074	132314652	2	273	504.515	422.276	11277	0		ACPP	ACPP
1	147670942	147671113	172	147671064	7	4.22416	3.49949	0.11856	ACP6	Promoter (<=1kb)	147647368	147670524	23157	2	NR_136636.2	-418	acid phosphatase 6, lysophosphatidic	GO:0002244,GO:0003993,GO:0005737,GO:0005739,GO:0005759,GO:0006644,GO:0006654,GO:0016311,GO:0016791,GO:0052642,GO:2001311	hematopoietic progenitor cell differentiation|acid phosphatase activity|cytoplasm|mitochondrion|mitochondrial matrix|phospholipid metabolic process|phosphatidic acid biosynthetic process|dephosphorylation|phosphatase activity|lysophosphatidic acid phosphatase activity|lysobisphosphatidic acid metabolic process
1	147637618	147637745	128	147637661	6	3.31959	2.99331	0.00254	ACP6	Intron (XM_011509601.3/ACP6, intron 9 of 9)	147647366	147669795	22430	2	XM_024447500.1	32050	acid phosphatase 6, lysophosphatidic	GO:0002244,GO:0003993,GO:0005737,GO:0005739,GO:0005759,GO:0006644,GO:0006654,GO:0016311,GO:0016791,GO:0052642,GO:2001311	hematopoietic progenitor cell differentiation|acid phosphatase activity|cytoplasm|mitochondrion|mitochondrial matrix|phospholipid metabolic process|phosphatidic acid biosynthetic process|dephosphorylation|phosphatase activity|lysophosphatidic acid phosphatase activity|lysobisphosphatidic acid metabolic process			1	147637616	147637745	1	130	42.1314	10.3329	22013	0		ACP6	ACP6
1	147682276	147682376	101	147682290	8	4.33681	3.45742	0.11856	ACP6	Distal Intergenic	147647368	147670524	23157	2	NR_136636.2	-11752	acid phosphatase 6, lysophosphatidic	GO:0002244,GO:0003993,GO:0005737,GO:0005739,GO:0005759,GO:0006644,GO:0006654,GO:0016311,GO:0016791,GO:0052642,GO:2001311	hematopoietic progenitor cell differentiation|acid phosphatase activity|cytoplasm|mitochondrion|mitochondrial matrix|phospholipid metabolic process|phosphatidic acid biosynthetic process|dephosphorylation|phosphatase activity|lysophosphatidic acid phosphatase activity|lysobisphosphatidic acid metabolic process			1	147682274	147682376	1	103	32.8848	19.7166	42459	0		ACP6	ACP6
15	78179227	78179349	123	78179242	6	2.96106	2.75106	0.00254	ACSBG1	Intron (XM_011521391.2/ACSBG1, intron 9 of 13)	78167468	78202203	34736	2	XM_011521391.2	22854	acyl-CoA synthetase bubblegum family member 1	GO:0000038,GO:0001676,GO:0004467,GO:0005524,GO:0005737,GO:0005783,GO:0005829,GO:0005886,GO:0016405,GO:0031410,GO:0031957,GO:0035338,GO:0042552,GO:0042759,GO:0051384	very long-chain fatty acid metabolic process|long-chain fatty acid metabolic process|long-chain fatty acid-CoA ligase activity|ATP binding|cytoplasm|endoplasmic reticulum|cytosol|plasma membrane|CoA-ligase activity|cytoplasmic vesicle|very long-chain fatty acid-CoA ligase activity|long-chain fatty-acyl-CoA biosynthetic process|myelination|long-chain fatty acid biosynthetic process|response to glu…	hsa00061,hsa00071,hsa03320,hsa04920	Fatty acid biosynthesis|Fatty acid degradation|PPAR signaling pathway|Adipocytokine signaling pathway	15	78171248	78179349	2	234	1151.15	1133.33	38326	0	ACSBG1	IDH3A,CIB2	IDH3A
15	78195934	78196042	109	78195976	5	2.10686	2.22918	0	ACSBG1	Intron (XM_011521391.2/ACSBG1, intron 1 of 13)	78167468	78202203	34736	2	XM_011521391.2	6161	acyl-CoA synthetase bubblegum family member 1	GO:0000038,GO:0001676,GO:0004467,GO:0005524,GO:0005737,GO:0005783,GO:0005829,GO:0005886,GO:0016405,GO:0031410,GO:0031957,GO:0035338,GO:0042552,GO:0042759,GO:0051384	very long-chain fatty acid metabolic process|long-chain fatty acid metabolic process|long-chain fatty acid-CoA ligase activity|ATP binding|cytoplasm|endoplasmic reticulum|cytosol|plasma membrane|CoA-ligase activity|cytoplasmic vesicle|very long-chain fatty acid-CoA ligase activity|long-chain fatty-acyl-CoA biosynthetic process|myelination|long-chain fatty acid biosynthetic process|response to glu…	hsa00061,hsa00071,hsa03320,hsa04920	Fatty acid biosynthesis|Fatty acid degradation|PPAR signaling pathway|Adipocytokine signaling pathway	15	78195932	78196042	1	111	23.243	10.802	42870	0	ACSBG1	IDH3A,ACSBG1	ACSBG1
19	6157796	6157983	188	6157878	6	3.42168	3.06205	0.00254	ACSBG2	Promoter (1-2kb)	6156450	6193102	36653	1	XM_011528329.1	1346	acyl-CoA synthetase bubblegum family member 2	GO:0004467,GO:0005524,GO:0005737,GO:0005739,GO:0005829,GO:0006631,GO:0007275,GO:0007283,GO:0016020,GO:0016405,GO:0030154,GO:0035338,GO:0042759,GO:0047617,GO:0047676	long-chain fatty acid-CoA ligase activity|ATP binding|cytoplasm|mitochondrion|cytosol|fatty acid metabolic process|multicellular organism development|spermatogenesis|membrane|CoA-ligase activity|cell differentiation|long-chain fatty-acyl-CoA biosynthetic process|long-chain fatty acid biosynthetic process|acyl-CoA hydrolase activity|arachidonate-CoA ligase activity	hsa00061,hsa00071,hsa03320,hsa04920	Fatty acid biosynthesis|Fatty acid degradation|PPAR signaling pathway|Adipocytokine signaling pathway
19	6168293	6168398	106	6168337	6	3.00861	2.78323	0.00254	ACSBG2	Intron (NM_001289180.2/ACSBG2, intron 7 of 14)	6156450	6193102	36653	1	XM_011528329.1	11843	acyl-CoA synthetase bubblegum family member 2	GO:0004467,GO:0005524,GO:0005737,GO:0005739,GO:0005829,GO:0006631,GO:0007275,GO:0007283,GO:0016020,GO:0016405,GO:0030154,GO:0035338,GO:0042759,GO:0047617,GO:0047676	long-chain fatty acid-CoA ligase activity|ATP binding|cytoplasm|mitochondrion|cytosol|fatty acid metabolic process|multicellular organism development|spermatogenesis|membrane|CoA-ligase activity|cell differentiation|long-chain fatty-acyl-CoA biosynthetic process|long-chain fatty acid biosynthetic process|acyl-CoA hydrolase activity|arachidonate-CoA ligase activity	hsa00061,hsa00071,hsa03320,hsa04920	Fatty acid biosynthesis|Fatty acid degradation|PPAR signaling pathway|Adipocytokine signaling pathway
19	6134513	6134658	146	6134599	9	5.94742	4.3584	0.6077	ACSBG2	Promoter (<=1kb)	6135633	6193091	57459	1	NM_001289180.2	-975	acyl-CoA synthetase bubblegum family member 2	GO:0004467,GO:0005524,GO:0005737,GO:0005739,GO:0005829,GO:0006631,GO:0007275,GO:0007283,GO:0016020,GO:0016405,GO:0030154,GO:0035338,GO:0042759,GO:0047617,GO:0047676	long-chain fatty acid-CoA ligase activity|ATP binding|cytoplasm|mitochondrion|cytosol|fatty acid metabolic process|multicellular organism development|spermatogenesis|membrane|CoA-ligase activity|cell differentiation|long-chain fatty-acyl-CoA biosynthetic process|long-chain fatty acid biosynthetic process|acyl-CoA hydrolase activity|arachidonate-CoA ligase activity	hsa00061,hsa00071,hsa03320,hsa04920	Fatty acid biosynthesis|Fatty acid degradation|PPAR signaling pathway|Adipocytokine signaling pathway
19	6134778	6134936	159	6134840	5	2.6011	2.57379	0	ACSBG2	Promoter (<=1kb)	6135633	6193091	57459	1	NM_001289180.2	-697	acyl-CoA synthetase bubblegum family member 2	GO:0004467,GO:0005524,GO:0005737,GO:0005739,GO:0005829,GO:0006631,GO:0007275,GO:0007283,GO:0016020,GO:0016405,GO:0030154,GO:0035338,GO:0042759,GO:0047617,GO:0047676	long-chain fatty acid-CoA ligase activity|ATP binding|cytoplasm|mitochondrion|cytosol|fatty acid metabolic process|multicellular organism development|spermatogenesis|membrane|CoA-ligase activity|cell differentiation|long-chain fatty-acyl-CoA biosynthetic process|long-chain fatty acid biosynthetic process|acyl-CoA hydrolase activity|arachidonate-CoA ligase activity	hsa00061,hsa00071,hsa03320,hsa04920	Fatty acid biosynthesis|Fatty acid degradation|PPAR signaling pathway|Adipocytokine signaling pathway
19	6138069	6138173	105	6138126	7	3.57875	3.07326	0.03451	ACSBG2	Promoter (<=1kb)	6137317	6193102	55786	1	XM_017027332.2	752	acyl-CoA synthetase bubblegum family member 2	GO:0004467,GO:0005524,GO:0005737,GO:0005739,GO:0005829,GO:0006631,GO:0007275,GO:0007283,GO:0016020,GO:0016405,GO:0030154,GO:0035338,GO:0042759,GO:0047617,GO:0047676	long-chain fatty acid-CoA ligase activity|ATP binding|cytoplasm|mitochondrion|cytosol|fatty acid metabolic process|multicellular organism development|spermatogenesis|membrane|CoA-ligase activity|cell differentiation|long-chain fatty-acyl-CoA biosynthetic process|long-chain fatty acid biosynthetic process|acyl-CoA hydrolase activity|arachidonate-CoA ligase activity	hsa00061,hsa00071,hsa03320,hsa04920	Fatty acid biosynthesis|Fatty acid degradation|PPAR signaling pathway|Adipocytokine signaling pathway	19	6138067	6138173	1	107	29.7966	9.752	35692	0	ACSBG2	ACSBG2,RFX2	ACSBG2
16	89129854	89129994	141	89129903	7	2.7806	2.54983	0	ACSF3	Intron (XR_933238.2/ACSF3, intron 7 of 9)	89136548	89155846	19299	1	NR_045667.2	-6554	acyl-CoA synthetase family member 3	GO:0005515,GO:0005524,GO:0005739,GO:0005759,GO:0006631,GO:0006633,GO:0016405,GO:0016878,GO:0031957,GO:0035338,GO:0090409,GO:0090410	protein binding|ATP binding|mitochondrion|mitochondrial matrix|fatty acid metabolic process|fatty acid biosynthetic process|CoA-ligase activity|acid-thiol ligase activity|very long-chain fatty acid-CoA ligase activity|long-chain fatty-acyl-CoA biosynthetic process|malonyl-CoA synthetase activity|malonate catabolic process	hsa00061,hsa00280	Fatty acid biosynthesis|Valine, leucine and isoleucine degradation	16	89129852	89129994	1	143	55.5504	22.7768	21237	0	ACSF3	ACSF3,LINC02138,CDH15,LINC00304	ACSF3
16	89091950	89092083	134	89092022	5	2.31059	2.37176	0	ACSF3	Promoter (1-2kb)	89093847	89145206	51360	1	XR_933238.2	-1764	acyl-CoA synthetase family member 3	GO:0005515,GO:0005524,GO:0005739,GO:0005759,GO:0006631,GO:0006633,GO:0016405,GO:0016878,GO:0031957,GO:0035338,GO:0090409,GO:0090410	protein binding|ATP binding|mitochondrion|mitochondrial matrix|fatty acid metabolic process|fatty acid biosynthetic process|CoA-ligase activity|acid-thiol ligase activity|very long-chain fatty acid-CoA ligase activity|long-chain fatty-acyl-CoA biosynthetic process|malonyl-CoA synthetase activity|malonate catabolic process	hsa00061,hsa00280	Fatty acid biosynthesis|Valine, leucine and isoleucine degradation
16	89114508	89114693	186	89114620	7	3.45034	2.98857	0.02252	ACSF3	Promoter (<=1kb)	89115462	89151348	35887	1	XM_017023022.1	-769	acyl-CoA synthetase family member 3	GO:0005515,GO:0005524,GO:0005739,GO:0005759,GO:0006631,GO:0006633,GO:0016405,GO:0016878,GO:0031957,GO:0035338,GO:0090409,GO:0090410	protein binding|ATP binding|mitochondrion|mitochondrial matrix|fatty acid metabolic process|fatty acid biosynthetic process|CoA-ligase activity|acid-thiol ligase activity|very long-chain fatty acid-CoA ligase activity|long-chain fatty-acyl-CoA biosynthetic process|malonyl-CoA synthetase activity|malonate catabolic process	hsa00061,hsa00280	Fatty acid biosynthesis|Valine, leucine and isoleucine degradation	16	89114506	89114693	1	188	57.9326	17.2788	17017	0	ACSF3	ACSF3,LINC00304	ACSF3
2	222854540	222854653	114	222854600	7	3.8131	3.22804	0.11856	ACSL3	Distal Intergenic	222861036	222944639	83604	1	NM_001354158.2	-6383	acyl-CoA synthetase long chain family member 3	GO:0001676,GO:0004467,GO:0005515,GO:0005524,GO:0005741,GO:0005778,GO:0005783,GO:0005789,GO:0005794,GO:0005811,GO:0005886,GO:0006633,GO:0007420,GO:0007584,GO:0014070,GO:0016020,GO:0016021,GO:0019901,GO:0019904,GO:0030182,GO:0034379,GO:0035336,GO:0035338,GO:0042998,GO:0044539,GO:0047676,GO:0048471,GO:0051047,GO:2001247	long-chain fatty acid metabolic process|long-chain fatty acid-CoA ligase activity|protein binding|ATP binding|mitochondrial outer membrane|peroxisomal membrane|endoplasmic reticulum|endoplasmic reticulum membrane|Golgi apparatus|lipid droplet|plasma membrane|fatty acid biosynthetic process|brain development|response to nutrient|response to organic cyclic compound|membrane|integral component of me…	hsa00061,hsa00071,hsa03320,hsa04146,hsa04216,hsa04714,hsa04920	Fatty acid biosynthesis|Fatty acid degradation|PPAR signaling pathway|Peroxisome|Ferroptosis|Thermogenesis|Adipocytokine signaling pathway	2	222854538	222854653	1	116	36.3975	21.2175	40981	0		ACSL3	ACSL3
2	222883472	222883577	106	222883536	8	3.41718	2.86856	0.00254	ACSL3	Intron (NM_001354158.2/ACSL3, intron 1 of 15)	222861036	222944639	83604	1	NM_203372.3	22436	acyl-CoA synthetase long chain family member 3	GO:0001676,GO:0004467,GO:0005515,GO:0005524,GO:0005741,GO:0005778,GO:0005783,GO:0005789,GO:0005794,GO:0005811,GO:0005886,GO:0006633,GO:0007420,GO:0007584,GO:0014070,GO:0016020,GO:0016021,GO:0019901,GO:0019904,GO:0030182,GO:0034379,GO:0035336,GO:0035338,GO:0042998,GO:0044539,GO:0047676,GO:0048471,GO:0051047,GO:2001247	long-chain fatty acid metabolic process|long-chain fatty acid-CoA ligase activity|protein binding|ATP binding|mitochondrial outer membrane|peroxisomal membrane|endoplasmic reticulum|endoplasmic reticulum membrane|Golgi apparatus|lipid droplet|plasma membrane|fatty acid biosynthetic process|brain development|response to nutrient|response to organic cyclic compound|membrane|integral component of me…	hsa00061,hsa00071,hsa03320,hsa04146,hsa04216,hsa04714,hsa04920	Fatty acid biosynthesis|Fatty acid degradation|PPAR signaling pathway|Peroxisome|Ferroptosis|Thermogenesis|Adipocytokine signaling pathway	2	222883470	222883577	1	108	35.845	17.4089	37604	0	ACSL3		ACSL3
2	222825392	222825521	130	222825447	7	3.68598	3.14406	0.09806	ACSL3	Distal Intergenic	222861036	222944639	83604	1	NM_001354158.2	-35515	acyl-CoA synthetase long chain family member 3	GO:0001676,GO:0004467,GO:0005515,GO:0005524,GO:0005741,GO:0005778,GO:0005783,GO:0005789,GO:0005794,GO:0005811,GO:0005886,GO:0006633,GO:0007420,GO:0007584,GO:0014070,GO:0016020,GO:0016021,GO:0019901,GO:0019904,GO:0030182,GO:0034379,GO:0035336,GO:0035338,GO:0042998,GO:0044539,GO:0047676,GO:0048471,GO:0051047,GO:2001247	long-chain fatty acid metabolic process|long-chain fatty acid-CoA ligase activity|protein binding|ATP binding|mitochondrial outer membrane|peroxisomal membrane|endoplasmic reticulum|endoplasmic reticulum membrane|Golgi apparatus|lipid droplet|plasma membrane|fatty acid biosynthetic process|brain development|response to nutrient|response to organic cyclic compound|membrane|integral component of me…	hsa00061,hsa00071,hsa03320,hsa04146,hsa04216,hsa04714,hsa04920	Fatty acid biosynthesis|Fatty acid degradation|PPAR signaling pathway|Peroxisome|Ferroptosis|Thermogenesis|Adipocytokine signaling pathway	2	222824587	222825521	2	268	186.613	104.795	11301	0		ACSL3	ACSL3
2	222824589	222824722	134	222824696	6	2.19193	2.2311	0	ACSL3	Distal Intergenic	222861036	222944639	83604	1	NM_001354158.2	-36314	acyl-CoA synthetase long chain family member 3	GO:0001676,GO:0004467,GO:0005515,GO:0005524,GO:0005741,GO:0005778,GO:0005783,GO:0005789,GO:0005794,GO:0005811,GO:0005886,GO:0006633,GO:0007420,GO:0007584,GO:0014070,GO:0016020,GO:0016021,GO:0019901,GO:0019904,GO:0030182,GO:0034379,GO:0035336,GO:0035338,GO:0042998,GO:0044539,GO:0047676,GO:0048471,GO:0051047,GO:2001247	long-chain fatty acid metabolic process|long-chain fatty acid-CoA ligase activity|protein binding|ATP binding|mitochondrial outer membrane|peroxisomal membrane|endoplasmic reticulum|endoplasmic reticulum membrane|Golgi apparatus|lipid droplet|plasma membrane|fatty acid biosynthetic process|brain development|response to nutrient|response to organic cyclic compound|membrane|integral component of me…	hsa00061,hsa00071,hsa03320,hsa04146,hsa04216,hsa04714,hsa04920	Fatty acid biosynthesis|Fatty acid degradation|PPAR signaling pathway|Peroxisome|Ferroptosis|Thermogenesis|Adipocytokine signaling pathway
2	222924348	222924526	179	222924387	8	4.79441	3.75409	0.26998	ACSL3-AS1	Exon (NM_001354158.2/ACSL3, exon 10 of 16)	222917339	222919692	2354	2	XR_923949.2	-4656	NA	NA	NA	NA	NA	2	222924346	222924526	1	181	62.838	2.304	13023	0	ACSL3		ACSL3
2	222961257	222961513	257	222961348	8	3.41718	2.86856	0.00254	ACSL3-AS1	Distal Intergenic	222917339	222919692	2354	2	XR_923949.2	-41565	NA	NA	NA	NA	NA	2	222961255	222961513	1	259	95.7954	30.1086	12528	0			KCNE4
10	112390627	112390820	194	112390722	8	4.02272	3.25483	0.11856	ACSL5	Intron (NM_203379.2/ACSL5, intron 1 of 20)	112376205	112428376	52172	1	NM_016234.4	14422	acyl-CoA synthetase long chain family member 5	GO:0001676,GO:0004467,GO:0005515,GO:0005524,GO:0005654,GO:0005730,GO:0005739,GO:0005741,GO:0005783,GO:0005789,GO:0005886,GO:0008610,GO:0010747,GO:0016020,GO:0016021,GO:0035338,GO:0047676	long-chain fatty acid metabolic process|long-chain fatty acid-CoA ligase activity|protein binding|ATP binding|nucleoplasm|nucleolus|mitochondrion|mitochondrial outer membrane|endoplasmic reticulum|endoplasmic reticulum membrane|plasma membrane|lipid biosynthetic process|positive regulation of long-chain fatty acid import across plasma membrane|membrane|integral component of membrane|long-chain fa…	hsa00061,hsa00071,hsa03320,hsa04146,hsa04216,hsa04714,hsa04920	Fatty acid biosynthesis|Fatty acid degradation|PPAR signaling pathway|Peroxisome|Ferroptosis|Thermogenesis|Adipocytokine signaling pathway	10	112390625	112390820	1	196	75.0165	15.678	13151	0	ACSL5	GUCY2GP	ACSL5
10	112404646	112404770	125	112404762	7	2.20503	2.17875	0	ACSL5	Exon (NM_203379.2/ACSL5, exon 5 of 21)	112376205	112428376	52172	1	NM_016234.4	28441	acyl-CoA synthetase long chain family member 5	GO:0001676,GO:0004467,GO:0005515,GO:0005524,GO:0005654,GO:0005730,GO:0005739,GO:0005741,GO:0005783,GO:0005789,GO:0005886,GO:0008610,GO:0010747,GO:0016020,GO:0016021,GO:0035338,GO:0047676	long-chain fatty acid metabolic process|long-chain fatty acid-CoA ligase activity|protein binding|ATP binding|nucleoplasm|nucleolus|mitochondrion|mitochondrial outer membrane|endoplasmic reticulum|endoplasmic reticulum membrane|plasma membrane|lipid biosynthetic process|positive regulation of long-chain fatty acid import across plasma membrane|membrane|integral component of membrane|long-chain fa…	hsa00061,hsa00071,hsa03320,hsa04146,hsa04216,hsa04714,hsa04920	Fatty acid biosynthesis|Fatty acid degradation|PPAR signaling pathway|Peroxisome|Ferroptosis|Thermogenesis|Adipocytokine signaling pathway	10	112404644	112404770	1	127	46.4184	25.389	34418	0	ACSL5	ZDHHC6,GUCY2GP,VTI1A	ACSL5
5	132007277	132007428	152	132007361	5	2.66076	2.61504	0	ACSL6	Intron (NM_001009185.3/ACSL6, intron 1 of 20)	131949973	132011658	61686	2	NM_001009185.3	4230	acyl-CoA synthetase long chain family member 6	GO:0000038,GO:0001676,GO:0004467,GO:0005524,GO:0005741,GO:0005778,GO:0005783,GO:0005789,GO:0005886,GO:0006637,GO:0008610,GO:0016020,GO:0016021,GO:0035338,GO:0042803,GO:0047676	very long-chain fatty acid metabolic process|long-chain fatty acid metabolic process|long-chain fatty acid-CoA ligase activity|ATP binding|mitochondrial outer membrane|peroxisomal membrane|endoplasmic reticulum|endoplasmic reticulum membrane|plasma membrane|acyl-CoA metabolic process|lipid biosynthetic process|membrane|integral component of membrane|long-chain fatty-acyl-CoA biosynthetic process|…	hsa00061,hsa00071,hsa03320,hsa04146,hsa04216,hsa04714,hsa04920	Fatty acid biosynthesis|Fatty acid degradation|PPAR signaling pathway|Peroxisome|Ferroptosis|Thermogenesis|Adipocytokine signaling pathway	5	132007275	132007428	1	154	47.4606	7.6959	17340	0	ACSL6	ACSL6	ACSL6
5	131978576	131978717	142	131978618	6	2.84689	2.67377	0	ACSL6-AS1	Intron (NM_001009185.3/ACSL6, intron 9 of 20)	132001057	132007022	5966	1	XR_246584.3	-22340	NA	NA	NA	NA	NA	5	131978574	131978717	1	144	48.477	20.1773	25308	0	ACSL6	MEIKIN,ACSL6	MEIKIN
16	20688575	20688713	139	20688639	6	2.96106	2.75106	0.00254	ACSM1	Promoter (2-3kb)	20623235	20691256	68022	2	NM_052956.3	2543	acyl-CoA synthetase medium chain family member 1	GO:0001676,GO:0004321,GO:0004467,GO:0005515,GO:0005524,GO:0005525,GO:0005759,GO:0006633,GO:0006637,GO:0006805,GO:0015645,GO:0015980,GO:0018858,GO:0018874,GO:0019395,GO:0019605,GO:0042632,GO:0046872,GO:0047760,GO:0070062,GO:0072562,GO:0102391	long-chain fatty acid metabolic process|fatty-acyl-CoA synthase activity|long-chain fatty acid-CoA ligase activity|protein binding|ATP binding|GTP binding|mitochondrial matrix|fatty acid biosynthetic process|acyl-CoA metabolic process|xenobiotic metabolic process|fatty acid ligase activity|energy derivation by oxidation of organic compounds|benzoate-CoA ligase activity|benzoate metabolic process|…	hsa00650,hsa00785	Butanoate metabolism|Lipoic acid metabolism
16	20701164	20701271	108	20701203	6	2.19193	2.2311	0	ACSM1	Distal Intergenic	20623235	20697680	74446	2	NM_001318890.3	-3484	acyl-CoA synthetase medium chain family member 1	GO:0001676,GO:0004321,GO:0004467,GO:0005515,GO:0005524,GO:0005525,GO:0005759,GO:0006633,GO:0006637,GO:0006805,GO:0015645,GO:0015980,GO:0018858,GO:0018874,GO:0019395,GO:0019605,GO:0042632,GO:0046872,GO:0047760,GO:0070062,GO:0072562,GO:0102391	long-chain fatty acid metabolic process|fatty-acyl-CoA synthase activity|long-chain fatty acid-CoA ligase activity|protein binding|ATP binding|GTP binding|mitochondrial matrix|fatty acid biosynthetic process|acyl-CoA metabolic process|xenobiotic metabolic process|fatty acid ligase activity|energy derivation by oxidation of organic compounds|benzoate-CoA ligase activity|benzoate metabolic process|…	hsa00650,hsa00785	Butanoate metabolism|Lipoic acid metabolism	16	20688573	20701271	2	251	1552.97	1800.58	47373	0	ACSM1	THUMPD1	ACSM1
16	20670378	20670541	164	20670461	6	3.39059	3.04113	0.00254	ACSM1	Intron (XM_011545731.2/ACSM1, intron 2 of 10)	20623235	20674005	50771	2	XM_011545731.2	3464	acyl-CoA synthetase medium chain family member 1	GO:0001676,GO:0004321,GO:0004467,GO:0005515,GO:0005524,GO:0005525,GO:0005759,GO:0006633,GO:0006637,GO:0006805,GO:0015645,GO:0015980,GO:0018858,GO:0018874,GO:0019395,GO:0019605,GO:0042632,GO:0046872,GO:0047760,GO:0070062,GO:0072562,GO:0102391	long-chain fatty acid metabolic process|fatty-acyl-CoA synthase activity|long-chain fatty acid-CoA ligase activity|protein binding|ATP binding|GTP binding|mitochondrial matrix|fatty acid biosynthetic process|acyl-CoA metabolic process|xenobiotic metabolic process|fatty acid ligase activity|energy derivation by oxidation of organic compounds|benzoate-CoA ligase activity|benzoate metabolic process|…	hsa00650,hsa00785	Butanoate metabolism|Lipoic acid metabolism	16	20670376	20670541	1	166	62.6175	10.131	14022	0	ACSM1		ACSM1
16	20768732	20768860	129	20768747	7	3.55219	3.05574	0.03451	ACSM3	Intron (XR_002957833.1/ACSM3, intron 3 of 13)	20764014	20797581	33568	1	NM_005622.4	4718	acyl-CoA synthetase medium chain family member 3	GO:0001676,GO:0004321,GO:0004467,GO:0005524,GO:0005739,GO:0005759,GO:0006633,GO:0006637,GO:0008217,GO:0015645,GO:0031956,GO:0042632,GO:0046872,GO:0047760,GO:0050218	long-chain fatty acid metabolic process|fatty-acyl-CoA synthase activity|long-chain fatty acid-CoA ligase activity|ATP binding|mitochondrion|mitochondrial matrix|fatty acid biosynthetic process|acyl-CoA metabolic process|regulation of blood pressure|fatty acid ligase activity|medium-chain fatty acid-CoA ligase activity|cholesterol homeostasis|metal ion binding|butyrate-CoA ligase activity|propion…	hsa00650	Butanoate metabolism
16	20774633	20774740	108	20774672	5	2.29096	2.35805	0	ACSM3	Intron (XR_002957833.1/ACSM3, intron 4 of 13)	20764014	20797581	33568	1	NM_005622.4	10619	acyl-CoA synthetase medium chain family member 3	GO:0001676,GO:0004321,GO:0004467,GO:0005524,GO:0005739,GO:0005759,GO:0006633,GO:0006637,GO:0008217,GO:0015645,GO:0031956,GO:0042632,GO:0046872,GO:0047760,GO:0050218	long-chain fatty acid metabolic process|fatty-acyl-CoA synthase activity|long-chain fatty acid-CoA ligase activity|ATP binding|mitochondrion|mitochondrial matrix|fatty acid biosynthetic process|acyl-CoA metabolic process|regulation of blood pressure|fatty acid ligase activity|medium-chain fatty acid-CoA ligase activity|cholesterol homeostasis|metal ion binding|butyrate-CoA ligase activity|propion…	hsa00650	Butanoate metabolism
12	7265077	7265178	102	7265086	6	2.84689	2.67377	0	ACSM4	Distal Intergenic	7304072	7328719	24648	1	NM_001080454.2	-38894	acyl-CoA synthetase medium chain family member 4	GO:0001676,GO:0004321,GO:0004467,GO:0005524,GO:0005759,GO:0006633,GO:0006637,GO:0015645,GO:0046872,GO:0047760,GO:0102391	long-chain fatty acid metabolic process|fatty-acyl-CoA synthase activity|long-chain fatty acid-CoA ligase activity|ATP binding|mitochondrial matrix|fatty acid biosynthetic process|acyl-CoA metabolic process|fatty acid ligase activity|metal ion binding|butyrate-CoA ligase activity|decanoate-CoA ligase activity	hsa00650	Butanoate metabolism	12	7265075	7265178	1	104	19.364	17.9941	44721	0		ACSM4	ACSM4
12	7313812	7313961	150	7313862	6	3.42168	3.06205	0.00254	ACSM4	Intron (NM_001080454.2/ACSM4, intron 3 of 12)	7304072	7328719	24648	1	NM_001080454.2	9740	acyl-CoA synthetase medium chain family member 4	GO:0001676,GO:0004321,GO:0004467,GO:0005524,GO:0005759,GO:0006633,GO:0006637,GO:0015645,GO:0046872,GO:0047760,GO:0102391	long-chain fatty acid metabolic process|fatty-acyl-CoA synthase activity|long-chain fatty acid-CoA ligase activity|ATP binding|mitochondrial matrix|fatty acid biosynthetic process|acyl-CoA metabolic process|fatty acid ligase activity|metal ion binding|butyrate-CoA ligase activity|decanoate-CoA ligase activity	hsa00650	Butanoate metabolism	12	7313810	7313961	1	152	50.1924	15.3265	19798	0	ACSM4		ACSM4
16	20407238	20407383	146	20407345	7	2.7806	2.54983	0	ACSM5	Promoter (2-3kb)	20409534	20419782	10249	1	NM_001324373.2	-2151	acyl-CoA synthetase medium chain family member 5	GO:0001676,GO:0004321,GO:0004467,GO:0005524,GO:0005525,GO:0005759,GO:0006633,GO:0006637,GO:0015645,GO:0031956,GO:0046872,GO:0047760	long-chain fatty acid metabolic process|fatty-acyl-CoA synthase activity|long-chain fatty acid-CoA ligase activity|ATP binding|GTP binding|mitochondrial matrix|fatty acid biosynthetic process|acyl-CoA metabolic process|fatty acid ligase activity|medium-chain fatty acid-CoA ligase activity|metal ion binding|butyrate-CoA ligase activity	hsa00650	Butanoate metabolism
16	20608518	20608639	122	20608593	6	2.19193	2.2311	0	ACSM5P1	Promoter (1-2kb)	20603912	20607169	3258	2	ACSM5P1	-1349	NA	NA	NA	NA	NA
10	95181641	95181826	186	95181683	6	3.10719	2.84991	0.00254	ACSM6	Intron (XR_002957097.1/LOC107984257, intron 2 of 5)	95194238	95228929	34692	1	NM_207321.3	-12412	acyl-CoA synthetase medium chain family member 6	GO:0001676,GO:0004321,GO:0004467,GO:0005524,GO:0005525,GO:0005759,GO:0006633,GO:0006637,GO:0015645,GO:0031956,GO:0046872,GO:0047760	long-chain fatty acid metabolic process|fatty-acyl-CoA synthase activity|long-chain fatty acid-CoA ligase activity|ATP binding|GTP binding|mitochondrial matrix|fatty acid biosynthetic process|acyl-CoA metabolic process|fatty acid ligase activity|medium-chain fatty acid-CoA ligase activity|metal ion binding|butyrate-CoA ligase activity	hsa00650	Butanoate metabolism	10	95181639	95181826	1	188	63.0377	18.8683	15856	0		ACSM6	ACSM6
20	25036009	25036117	109	25036045	7	3.57875	3.07326	0.03451	ACSS1	Intron (XM_006723659.1/ACSS1, intron 2 of 9)	25006237	25032706	26470	2	NM_001252676.2	-3303	acyl-CoA synthetase short chain family member 1	GO:0003987,GO:0005515,GO:0005524,GO:0005759,GO:0006069,GO:0006085,GO:0016208,GO:0019413,GO:0019427,GO:0019542,GO:0050218	acetate-CoA ligase activity|protein binding|ATP binding|mitochondrial matrix|ethanol oxidation|acetyl-CoA biosynthetic process|AMP binding|acetate biosynthetic process|acetyl-CoA biosynthetic process from acetate|propionate biosynthetic process|propionate-CoA ligase activity	hsa00010,hsa00620,hsa00630,hsa00640	Glycolysis / Gluconeogenesis|Pyruvate metabolism|Glyoxylate and dicarboxylate metabolism|Propanoate metabolism	20	25027641	25036117	2	214	1146.8	1174.77	46138	0	ACSS1	APMAP,ACSS1,VSX1	ACSS1
20	25027643	25027743	101	25027683	5	2.31059	2.37176	0	ACSS1	Intron (XM_006723659.1/ACSS1, intron 3 of 9)	25006237	25032706	26470	2	NM_001252676.2	4963	acyl-CoA synthetase short chain family member 1	GO:0003987,GO:0005515,GO:0005524,GO:0005759,GO:0006069,GO:0006085,GO:0016208,GO:0019413,GO:0019427,GO:0019542,GO:0050218	acetate-CoA ligase activity|protein binding|ATP binding|mitochondrial matrix|ethanol oxidation|acetyl-CoA biosynthetic process|AMP binding|acetate biosynthetic process|acetyl-CoA biosynthetic process from acetate|propionate biosynthetic process|propionate-CoA ligase activity	hsa00010,hsa00620,hsa00630,hsa00640	Glycolysis / Gluconeogenesis|Pyruvate metabolism|Glyoxylate and dicarboxylate metabolism|Propanoate metabolism
12	81039333	81039476	144	81039457	7	4.22179	3.49793	0.11856	ACSS3	Distal Intergenic	81078037	81216972	138936	1	XM_005269151.5	-38561	acyl-CoA synthetase short chain family member 3	GO:0003987,GO:0005515,GO:0005524,GO:0005739,GO:0005759,GO:0043231,GO:0046951,GO:0047760,GO:0050218	acetate-CoA ligase activity|protein binding|ATP binding|mitochondrion|mitochondrial matrix|intracellular membrane-bounded organelle|ketone body biosynthetic process|butyrate-CoA ligase activity|propionate-CoA ligase activity	hsa00640	Propanoate metabolism
12	81041796	81041899	104	81041834	5	2.39155	2.42823	0	ACSS3	Distal Intergenic	81078037	81216972	138936	1	XM_005269151.5	-36138	acyl-CoA synthetase short chain family member 3	GO:0003987,GO:0005515,GO:0005524,GO:0005739,GO:0005759,GO:0043231,GO:0046951,GO:0047760,GO:0050218	acetate-CoA ligase activity|protein binding|ATP binding|mitochondrion|mitochondrial matrix|intracellular membrane-bounded organelle|ketone body biosynthetic process|butyrate-CoA ligase activity|propionate-CoA ligase activity	hsa00640	Propanoate metabolism	12	81039331	81041899	2	252	423.977	313.81	9603	0		ACSS3	ACSS3
12	81062952	81063060	109	81063010	6	2.19193	2.2311	0	ACSS3	Distal Intergenic	81078037	81216972	138936	1	XM_005269151.5	-14977	acyl-CoA synthetase short chain family member 3	GO:0003987,GO:0005515,GO:0005524,GO:0005739,GO:0005759,GO:0043231,GO:0046951,GO:0047760,GO:0050218	acetate-CoA ligase activity|protein binding|ATP binding|mitochondrion|mitochondrial matrix|intracellular membrane-bounded organelle|ketone body biosynthetic process|butyrate-CoA ligase activity|propionate-CoA ligase activity	hsa00640	Propanoate metabolism	12	81062950	81063060	1	111	30.426	19.613	43551	0		ACSS3	ACSS3
1	229462838	229462977	140	229462963	7	3.57875	3.07326	0.03451	ACTA1	Intron (NM_018230.3/NUP133, intron 19 of 25)	229431245	229434094	2850	2	NM_001100.4	-28744	actin alpha 1, skeletal muscle	GO:0001725,GO:0005200,GO:0005515,GO:0005524,GO:0005615,GO:0005829,GO:0005865,GO:0005869,GO:0005884,GO:0006936,GO:0009612,GO:0009991,GO:0010226,GO:0010628,GO:0015629,GO:0017022,GO:0030017,GO:0030027,GO:0030049,GO:0030175,GO:0030240,GO:0043503,GO:0043531,GO:0044297,GO:0048545,GO:0048741,GO:0070062,GO:0071417,GO:0072562,GO:0090131	stress fiber|structural constituent of cytoskeleton|protein binding|ATP binding|extracellular space|cytosol|striated muscle thin filament|dynactin complex|actin filament|muscle contraction|response to mechanical stimulus|response to extracellular stimulus|response to lithium ion|positive regulation of gene expression|actin cytoskeleton|myosin binding|sarcomere|lamellipodium|muscle filament slidin…			1	229458020	229462977	2	251	819.392	686.049	8388	0	NUP133	ACTA1,LOC101927478	ACTA1
1	229458022	229458128	107	229458061	5	2.67464	2.62462	0	ACTA1	Intron (NM_018230.3/NUP133, intron 21 of 25)	229431245	229434094	2850	2	NM_001100.4	-23928	actin alpha 1, skeletal muscle	GO:0001725,GO:0005200,GO:0005515,GO:0005524,GO:0005615,GO:0005829,GO:0005865,GO:0005869,GO:0005884,GO:0006936,GO:0009612,GO:0009991,GO:0010226,GO:0010628,GO:0015629,GO:0017022,GO:0030017,GO:0030027,GO:0030049,GO:0030175,GO:0030240,GO:0043503,GO:0043531,GO:0044297,GO:0048545,GO:0048741,GO:0070062,GO:0071417,GO:0072562,GO:0090131	stress fiber|structural constituent of cytoskeleton|protein binding|ATP binding|extracellular space|cytosol|striated muscle thin filament|dynactin complex|actin filament|muscle contraction|response to mechanical stimulus|response to extracellular stimulus|response to lithium ion|positive regulation of gene expression|actin cytoskeleton|myosin binding|sarcomere|lamellipodium|muscle filament slidin…
7	5522305	5522451	147	5522326	9	3.19512	2.64032	0.00254	ACTB	Intron (NR_126168.1/LOC221946, intron 3 of 3)	5527148	5530601	3454	2	NM_001101.5	8150	actin beta	GO:0000079,GO:0000785,GO:0001738,GO:0001895,GO:0005200,GO:0005515,GO:0005524,GO:0005615,GO:0005634,GO:0005654,GO:0005737,GO:0005829,GO:0005856,GO:0005884,GO:0005886,GO:0005911,GO:0005912,GO:0005925,GO:0007163,GO:0007409,GO:0015629,GO:0016020,GO:0016579,GO:0019894,GO:0019901,GO:0021762,GO:0022898,GO:0030027,GO:0030424,GO:0030957,GO:0031492,GO:0031982,GO:0032091,GO:0032991,GO:0034329,GO:0034333,GO:…	regulation of cyclin-dependent protein serine/threonine kinase activity|chromatin|morphogenesis of a polarized epithelium|retina homeostasis|structural constituent of cytoskeleton|protein binding|ATP binding|extracellular space|nucleus|nucleoplasm|cytoplasm|cytosol|cytoskeleton|actin filament|plasma membrane|cell-cell junction|adherens junction|focal adhesion|establishment or maintenance of cell …	hsa04015,hsa04145,hsa04210,hsa04390,hsa04510,hsa04520,hsa04530,hsa04611,hsa04670,hsa04714,hsa04810,hsa04919,hsa04921,hsa04971,hsa05014,hsa05100,hsa05110,hsa05130,hsa05131,hsa05132,hsa05135,hsa05164,hsa05205,hsa05225,hsa05410,hsa05412,hsa05414,hsa05416,hsa05418	Rap1 signaling pathway|Phagosome|Apoptosis|Hippo signaling pathway|Focal adhesion|Adherens junction|Tight junction|Platelet activation|Leukocyte transendothelial migration|Thermogenesis|Regulation of actin cytoskeleton|Thyroid hormone signaling pathway|Oxytocin signaling pathway|Gastric acid secretion|Amyotrophic lateral sclerosis|Bacterial invasion of epithelial cells|Vibrio cholerae infection|P…	7	5522303	5522451	1	149	62.5892	12.9944	14555	0	LOC221946	FBXL18,MIR589,ACTB	ACTB
5	57431805	57431917	113	57431843	5	2.38121	2.42103	0	ACTBL2	Distal Intergenic	57480018	57482811	2794	2	NM_001017992.4	50894	actin beta like 2	GO:0003674,GO:0005515,GO:0005524,GO:0005615,GO:0005737,GO:0005884,GO:0007409,GO:0008150,GO:0016020,GO:0019901,GO:0030424,GO:0035267,GO:0045202,GO:0048870,GO:0070062,GO:0098973,GO:0098974,GO:0098978	molecular_function|protein binding|ATP binding|extracellular space|cytoplasm|actin filament|axonogenesis|biological_process|membrane|protein kinase binding|axon|NuA4 histone acetyltransferase complex|synapse|cell motility|extracellular exosome|structural constituent of postsynaptic actin cytoskeleton|postsynaptic actin cytoskeleton organization|glutamatergic synapse			5	57431803	57431917	1	115	27.873	7.5582	35330	0			ACTBL2
5	57448942	57449146	205	57449018	8	4.47569	3.54732	0.20148	ACTBL2	Distal Intergenic	57480018	57482811	2794	2	NM_001017992.4	33665	actin beta like 2	GO:0003674,GO:0005515,GO:0005524,GO:0005615,GO:0005737,GO:0005884,GO:0007409,GO:0008150,GO:0016020,GO:0019901,GO:0030424,GO:0035267,GO:0045202,GO:0048870,GO:0070062,GO:0098973,GO:0098974,GO:0098978	molecular_function|protein binding|ATP binding|extracellular space|cytoplasm|actin filament|axonogenesis|biological_process|membrane|protein kinase binding|axon|NuA4 histone acetyltransferase complex|synapse|cell motility|extracellular exosome|structural constituent of postsynaptic actin cytoskeleton|postsynaptic actin cytoskeleton organization|glutamatergic synapse
5	57450781	57450887	107	57450823	6	2.36003	2.34446	0	ACTBL2	Distal Intergenic	57480018	57482811	2794	2	NM_001017992.4	31924	actin beta like 2	GO:0003674,GO:0005515,GO:0005524,GO:0005615,GO:0005737,GO:0005884,GO:0007409,GO:0008150,GO:0016020,GO:0019901,GO:0030424,GO:0035267,GO:0045202,GO:0048870,GO:0070062,GO:0098973,GO:0098974,GO:0098978	molecular_function|protein binding|ATP binding|extracellular space|cytoplasm|actin filament|axonogenesis|biological_process|membrane|protein kinase binding|axon|NuA4 histone acetyltransferase complex|synapse|cell motility|extracellular exosome|structural constituent of postsynaptic actin cytoskeleton|postsynaptic actin cytoskeleton organization|glutamatergic synapse
5	57401688	57401811	124	57401758	6	3.10719	2.84991	0.00254	ACTBL2	Distal Intergenic	57480018	57482811	2794	2	NM_001017992.4	81000	actin beta like 2	GO:0003674,GO:0005515,GO:0005524,GO:0005615,GO:0005737,GO:0005884,GO:0007409,GO:0008150,GO:0016020,GO:0019901,GO:0030424,GO:0035267,GO:0045202,GO:0048870,GO:0070062,GO:0098973,GO:0098974,GO:0098978	molecular_function|protein binding|ATP binding|extracellular space|cytoplasm|actin filament|axonogenesis|biological_process|membrane|protein kinase binding|axon|NuA4 histone acetyltransferase complex|synapse|cell motility|extracellular exosome|structural constituent of postsynaptic actin cytoskeleton|postsynaptic actin cytoskeleton organization|glutamatergic synapse			5	57400451	57401811	2	234	263.704	138.992	8825	0			ACTBL2
5	57477820	57477983	164	57477840	7	3.57875	3.07326	0.03451	ACTBL2	Downstream (2-3kb)	57480018	57482811	2794	2	NM_001017992.4	4828	actin beta like 2	GO:0003674,GO:0005515,GO:0005524,GO:0005615,GO:0005737,GO:0005884,GO:0007409,GO:0008150,GO:0016020,GO:0019901,GO:0030424,GO:0035267,GO:0045202,GO:0048870,GO:0070062,GO:0098973,GO:0098974,GO:0098978	molecular_function|protein binding|ATP binding|extracellular space|cytoplasm|actin filament|axonogenesis|biological_process|membrane|protein kinase binding|axon|NuA4 histone acetyltransferase complex|synapse|cell motility|extracellular exosome|structural constituent of postsynaptic actin cytoskeleton|postsynaptic actin cytoskeleton organization|glutamatergic synapse			5	57448940	57477983	6	857	3659.42	3186.02	1241	0		ACTBL2	ACTBL2
5	57452691	57452792	102	57452736	6	2.19193	2.2311	0	ACTBL2	Distal Intergenic	57480018	57482811	2794	2	NM_001017992.4	30019	actin beta like 2	GO:0003674,GO:0005515,GO:0005524,GO:0005615,GO:0005737,GO:0005884,GO:0007409,GO:0008150,GO:0016020,GO:0019901,GO:0030424,GO:0035267,GO:0045202,GO:0048870,GO:0070062,GO:0098973,GO:0098974,GO:0098978	molecular_function|protein binding|ATP binding|extracellular space|cytoplasm|actin filament|axonogenesis|biological_process|membrane|protein kinase binding|axon|NuA4 histone acetyltransferase complex|synapse|cell motility|extracellular exosome|structural constituent of postsynaptic actin cytoskeleton|postsynaptic actin cytoskeleton organization|glutamatergic synapse
5	57464929	57465065	137	57465034	6	3.42168	3.06205	0.00254	ACTBL2	Distal Intergenic	57480018	57482811	2794	2	NM_001017992.4	17746	actin beta like 2	GO:0003674,GO:0005515,GO:0005524,GO:0005615,GO:0005737,GO:0005884,GO:0007409,GO:0008150,GO:0016020,GO:0019901,GO:0030424,GO:0035267,GO:0045202,GO:0048870,GO:0070062,GO:0098973,GO:0098974,GO:0098978	molecular_function|protein binding|ATP binding|extracellular space|cytoplasm|actin filament|axonogenesis|biological_process|membrane|protein kinase binding|axon|NuA4 histone acetyltransferase complex|synapse|cell motility|extracellular exosome|structural constituent of postsynaptic actin cytoskeleton|postsynaptic actin cytoskeleton organization|glutamatergic synapse
5	57476446	57476575	130	57476524	5	2.21502	2.30495	0	ACTBL2	Distal Intergenic	57480018	57482811	2794	2	NM_001017992.4	6236	actin beta like 2	GO:0003674,GO:0005515,GO:0005524,GO:0005615,GO:0005737,GO:0005884,GO:0007409,GO:0008150,GO:0016020,GO:0019901,GO:0030424,GO:0035267,GO:0045202,GO:0048870,GO:0070062,GO:0098973,GO:0098974,GO:0098978	molecular_function|protein binding|ATP binding|extracellular space|cytoplasm|actin filament|axonogenesis|biological_process|membrane|protein kinase binding|axon|NuA4 histone acetyltransferase complex|synapse|cell motility|extracellular exosome|structural constituent of postsynaptic actin cytoskeleton|postsynaptic actin cytoskeleton organization|glutamatergic synapse
1	223872458	223872610	153	223872517	6	3.42168	3.06205	0.00254	ACTBP11	Distal Intergenic	223863145	223864935	1791	2	ACTBP11	-7523	NA	NA	NA	NA	NA	1	223872456	223872610	1	155	53.2532	12.012	16776	0		TP53BP2	TP53BP2
1	92240395	92240510	116	92240422	6	2.86954	2.68911	0	ACTBP12	Intron (NM_001012425.2/C1orf146, intron 2 of 5)	92229002	92229435	434	2	ACTBP12	-10960	NA	NA	NA	NA	NA	1	92240393	92240510	1	118	29.0394	9.2898	36053	0	C1orf146		C1orf146
5	77833153	77833260	108	77833172	6	3.10719	2.84991	0.00254	ACTBP2	Distal Intergenic	77784803	77786597	1795	1	ACTBP2	48350	NA	NA	NA	NA	NA	5	77833151	77833260	1	110	30.1494	5.7988	29962	0			LOC101929154
5	131659074	131659174	101	131659124	5	2.21502	2.30495	0	ACTBP4	Promoter (1-2kb)	131658440	131660199	1760	2	ACTBP4	1025	NA	NA	NA	NA	NA	5	131659072	131659174	1	103	15.8712	11.7402	44593	0	FNIP1	RAPGEF6	RAPGEF6
5	131709968	131710105	138	131709983	6	3.2107	2.91985	0.00254	ACTBP4	Intron (NM_001008738.3/FNIP1, intron 6 of 16)	131658440	131660199	1760	2	ACTBP4	-49769	NA	NA	NA	NA	NA
5	131712833	131712952	120	131712885	6	3.40507	3.05088	0.00254	ACTBP4	Intron (NM_001008738.3/FNIP1, intron 6 of 16)	131658440	131660199	1760	2	ACTBP4	-52634	NA	NA	NA	NA	NA	5	131709966	131712952	2	262	464.622	337.418	8681	0	FNIP1		RAPGEF6
5	131678714	131678812	99	131678793	6	3.42168	3.06205	0.00254	ACTBP4	Intron (NM_001008738.3/FNIP1, intron 11 of 16)	131658440	131660199	1760	2	ACTBP4	-18515	NA	NA	NA	NA	NA	5	131678712	131678812	1	101	29.47	5.32	30216	0	FNIP1	RAPGEF6	RAPGEF6
15	44001939	44002102	164	44001941	6	2.44769	2.40367	0	ACTBP7	Intron (NM_001286490.2/FRMD5, intron 2 of 15)	43988478	43990265	1788	2	ACTBP7	-11674	NA	NA	NA	NA	NA
15	44002924	44003142	219	44003079	7	4.22416	3.49949	0.11856	ACTBP7	Intron (NM_001286490.2/FRMD5, intron 2 of 15)	43988478	43990265	1788	2	ACTBP7	-12659	NA	NA	NA	NA	NA	15	44001937	44003142	2	387	201.114	131.707	12196	0	FRMD5		PIN4P1
15	34791497	34791595	99	34791585	6	2.9377	2.73524	0.00254	ACTC1	Intron (NR_120329.1/LOC101928174, intron 2 of 2)	34790230	34795549	5320	2	NM_005159.5	3954	actin alpha cardiac muscle 1	GO:0005524,GO:0005615,GO:0005737,GO:0005829,GO:0005869,GO:0005884,GO:0005925,GO:0007015,GO:0010628,GO:0016020,GO:0016887,GO:0017022,GO:0030017,GO:0030027,GO:0030048,GO:0030049,GO:0030175,GO:0030240,GO:0031032,GO:0031674,GO:0033275,GO:0042493,GO:0044297,GO:0045471,GO:0055003,GO:0055008,GO:0060047,GO:0060048,GO:0070062,GO:0072562,GO:0090131	ATP binding|extracellular space|cytoplasm|cytosol|dynactin complex|actin filament|focal adhesion|actin filament organization|positive regulation of gene expression|membrane|ATPase activity|myosin binding|sarcomere|lamellipodium|actin filament-based movement|muscle filament sliding|filopodium|skeletal muscle thin filament assembly|actomyosin structure organization|I band|actin-myosin filament slid…	hsa04260,hsa04261,hsa05410,hsa05414	Cardiac muscle contraction|Adrenergic signaling in cardiomyocytes|Hypertrophic cardiomyopathy|Dilated cardiomyopathy	15	34791495	34791595	1	101	24.99	6.8	37890	0	ACTC1,LOC101928174	GJD2	ACTC1
11	71346734	71346867	134	71346810	7	2.76802	2.54165	0	ACTE1P	Distal Intergenic	71405746	71423354	17609	2	NR_038862.1	76487	NA	NA	NA	NA	NA	11	71346732	71346867	1	136	57.3615	17.334	17243	0			FLJ42102
11	71405388	71405502	115	71405426	6	2.35149	2.3387	0	ACTE1P	Downstream (<1kb)	71405746	71423354	17609	2	NR_038862.1	17852	NA	NA	NA	NA	NA	11	71405386	71405502	1	117	41.818	14.5464	26471	0		NADSYN1,FLJ42102,DHCR7	FLJ42102
11	71429496	71429595	100	71429588	7	2.20503	2.17875	0	ACTE1P	Distal Intergenic	71405746	71423354	17609	2	NR_038862.1	-6142	NA	NA	NA	NA	NA	11	71429494	71429595	1	102	35.1278	20.5939	41551	0		NADSYN1,MIR6754,FLJ42102,DHCR7	FLJ42102
17	81509390	81509547	158	81509483	8	4.57256	3.61011	0.26657	ACTG1	Downstream (<1kb)	81509971	81512799	2829	2	NM_001199954.3	3252	actin gamma 1	GO:0001525,GO:0001738,GO:0001895,GO:0005200,GO:0005515,GO:0005522,GO:0005524,GO:0005615,GO:0005634,GO:0005829,GO:0005856,GO:0005884,GO:0005886,GO:0005911,GO:0005925,GO:0010628,GO:0016020,GO:0030335,GO:0031625,GO:0034329,GO:0035633,GO:0038096,GO:0042802,GO:0043296,GO:0048013,GO:0051492,GO:0051893,GO:0061024,GO:0070062,GO:0070527,GO:0072562,GO:0090303,GO:0097433,GO:0098973,GO:0098974,GO:0120192,GO:…	angiogenesis|morphogenesis of a polarized epithelium|retina homeostasis|structural constituent of cytoskeleton|protein binding|profilin binding|ATP binding|extracellular space|nucleus|cytosol|cytoskeleton|actin filament|plasma membrane|cell-cell junction|focal adhesion|positive regulation of gene expression|membrane|positive regulation of cell migration|ubiquitin protein ligase binding|cell junct…	hsa04015,hsa04145,hsa04210,hsa04390,hsa04510,hsa04520,hsa04530,hsa04611,hsa04670,hsa04714,hsa04810,hsa04919,hsa04921,hsa04971,hsa05014,hsa05100,hsa05110,hsa05130,hsa05131,hsa05132,hsa05135,hsa05164,hsa05205,hsa05225,hsa05410,hsa05412,hsa05414,hsa05416,hsa05418	Rap1 signaling pathway|Phagosome|Apoptosis|Hippo signaling pathway|Focal adhesion|Adherens junction|Tight junction|Platelet activation|Leukocyte transendothelial migration|Thermogenesis|Regulation of actin cytoskeleton|Thyroid hormone signaling pathway|Oxytocin signaling pathway|Gastric acid secretion|Amyotrophic lateral sclerosis|Bacterial invasion of epithelial cells|Vibrio cholerae infection|P…	17	81509388	81509547	1	160	52.152	16.3929	19234	0		FSCN2,ACTG1,FAAP100	ACTG1
17	17247198	17247303	106	17247239	8	4.60559	3.63154	0.26998	ACTG1P24	Intron (NM_001316354.2/COPS3, intron 11 of 11)	17242020	17242918	899	1	ACTG1P24	5178	NA	NA	NA	NA	NA
17	17253138	17253276	139	17253226	8	3.21934	2.74395	0.00254	ACTG1P24	Intron (NM_001316354.2/COPS3, intron 9 of 11)	17242020	17242918	899	1	ACTG1P24	11118	NA	NA	NA	NA	NA
17	17259173	17259304	132	17259218	8	5.07601	3.93693	0.26998	ACTG1P24	Intron (NM_001316354.2/COPS3, intron 8 of 11)	17242020	17242918	899	1	ACTG1P24	17153	NA	NA	NA	NA	NA	17	17247196	17259304	3	383	1701.17	1594.62	9801	0	COPS3	PLD6,NT5M,FLCN,COPS3	FLCN
1	202843281	202843418	138	202843346	7	3.68598	3.14406	0.09806	ACTG1P25	Distal Intergenic	202861754	202875241	13488	1	NR_002929.2	-18336	NA	NA	NA	NA	NA	1	202843279	202843418	1	140	44.2715	9.6466	19925	0		MGAT4EP,RABIF,KDM5B,PCAT6,LOC148709	LOC148709
1	202871416	202871573	158	202871449	6	2.86954	2.68911	0	ACTG1P25	Intron (NR_002929.2/ACTG1P25, intron 1 of 2)	202861754	202875241	13488	1	NR_002929.2	9662	NA	NA	NA	NA	NA	1	202871414	202871573	1	160	45.5217	19.9386	28461	0	LOC148709	RABIF	LOC148709
1	103566614	103566756	143	103566645	7	2.77718	2.5476	0	ACTG1P4	Promoter (2-3kb)	103569404	103571391	1988	1	NR_024438.2	-2648	NA	NA	NA	NA	NA	1	103566612	103566756	1	145	49.032	23.7312	28821	0	AMY2B	RNPC3,LOC101928436,ACTG1P4	ACTG1P4
3	179582083	179582221	139	179582175	6	2.26026	2.27715	0	ACTL6A	Intron (NM_004301.5/ACTL6A, intron 11 of 13)	179562926	179588407	25482	1	NM_178042.4	19157	actin like 6A	GO:0000785,GO:0001825,GO:0003407,GO:0003682,GO:0003713,GO:0005515,GO:0005634,GO:0005654,GO:0005886,GO:0006281,GO:0006310,GO:0006338,GO:0006357,GO:0007165,GO:0007399,GO:0016514,GO:0016579,GO:0021510,GO:0031011,GO:0031492,GO:0032991,GO:0035267,GO:0040008,GO:0043044,GO:0043967,GO:0043968,GO:0045893,GO:0071564	chromatin|blastocyst formation|neural retina development|chromatin binding|transcription coactivator activity|protein binding|nucleus|nucleoplasm|plasma membrane|DNA repair|DNA recombination|chromatin remodeling|regulation of transcription by RNA polymerase II|signal transduction|nervous system development|SWI/SNF complex|protein deubiquitination|spinal cord development|Ino80 complex|nucleosomal …	hsa04714,hsa05225	Thermogenesis|Hepatocellular carcinoma	3	179582081	179582221	1	141	52.836	22.708	23493	0	ACTL6A	NDUFB5,MRPL47,ACTL6A	ACTL6A
3	179549531	179549637	107	179549610	6	2.63677	2.53154	0	ACTL6A	Distal Intergenic	179562926	179588407	25482	1	NM_004301.5	-13289	actin like 6A	GO:0000785,GO:0001825,GO:0003407,GO:0003682,GO:0003713,GO:0005515,GO:0005634,GO:0005654,GO:0005886,GO:0006281,GO:0006310,GO:0006338,GO:0006357,GO:0007165,GO:0007399,GO:0016514,GO:0016579,GO:0021510,GO:0031011,GO:0031492,GO:0032991,GO:0035267,GO:0040008,GO:0043044,GO:0043967,GO:0043968,GO:0045893,GO:0071564	chromatin|blastocyst formation|neural retina development|chromatin binding|transcription coactivator activity|protein binding|nucleus|nucleoplasm|plasma membrane|DNA repair|DNA recombination|chromatin remodeling|regulation of transcription by RNA polymerase II|signal transduction|nervous system development|SWI/SNF complex|protein deubiquitination|spinal cord development|Ino80 complex|nucleosomal …	hsa04714,hsa05225	Thermogenesis|Hepatocellular carcinoma	3	179542927	179549637	2	251	1144.06	1082.99	12962	0		ACTL6A	ACTL6A
9	108826338	108826497	160	108826448	7	2.7806	2.54983	0	ACTL7B	Distal Intergenic	108854588	108855986	1399	2	NM_006686.4	29489	actin like 7B	GO:0005200,GO:0005515,GO:0005634,GO:0005737,GO:0005869,GO:0007010,GO:0015629	structural constituent of cytoskeleton|protein binding|nucleus|cytoplasm|dynactin complex|cytoskeleton organization|actin cytoskeleton			9	108826336	108826497	1	162	61.1156	32.7957	25288	0		ACTL7A,ACTL7B	ACTL7B
9	108794590	108794693	104	108794593	8	2.23782	2.1397	0	ACTL7B	Distal Intergenic	108854588	108855986	1399	2	NM_006686.4	61293	actin like 7B	GO:0005200,GO:0005515,GO:0005634,GO:0005737,GO:0005869,GO:0007010,GO:0015629	structural constituent of cytoskeleton|protein binding|nucleus|cytoplasm|dynactin complex|cytoskeleton organization|actin cytoskeleton
9	108804637	108804752	116	108804695	6	2.19681	2.23439	0	ACTL7B	Distal Intergenic	108854588	108855986	1399	2	NM_006686.4	51234	actin like 7B	GO:0005200,GO:0005515,GO:0005634,GO:0005737,GO:0005869,GO:0007010,GO:0015629	structural constituent of cytoskeleton|protein binding|nucleus|cytoplasm|dynactin complex|cytoskeleton organization|actin cytoskeleton			9	108794588	108804752	2	224	1647.58	1645.55	44696	0			ACTL7B
9	108744856	108744981	126	108744935	7	3.53921	3.04718	0.03451	ACTL7B	Distal Intergenic	108854588	108855986	1399	2	NM_006686.4	111005	actin like 7B	GO:0005200,GO:0005515,GO:0005634,GO:0005737,GO:0005869,GO:0007010,GO:0015629	structural constituent of cytoskeleton|protein binding|nucleus|cytoplasm|dynactin complex|cytoskeleton organization|actin cytoskeleton			9	108744854	108744981	1	128	34.9885	17.5768	38807	0			ACTL7B
9	108759546	108759674	129	108759642	10	5.276	3.78676	0.35818	ACTL7B	Distal Intergenic	108854588	108855986	1399	2	NM_006686.4	96312	actin like 7B	GO:0005200,GO:0005515,GO:0005634,GO:0005737,GO:0005869,GO:0007010,GO:0015629	structural constituent of cytoskeleton|protein binding|nucleus|cytoplasm|dynactin complex|cytoskeleton organization|actin cytoskeleton			9	108759544	108759674	1	131	57.382	17.498	17292	0			ACTL7B
1	17759622	17759744	123	17759668	6	2.58767	2.49831	0	ACTL8	Promoter (<=1kb)	17759368	17827063	67696	1	XM_011542212.2	254	actin like 8	GO:0005515,GO:0005737,GO:0005869,GO:0030855	protein binding|cytoplasm|dynactin complex|epithelial cell differentiation			1	17759620	17759744	1	125	44.578	15.7852	24821	0	ACTL8		ACTL8
1	17778765	17778888	124	17778789	5	2.21502	2.30495	0	ACTL8	Intron (NM_030812.3/ACTL8, intron 1 of 2)	17759368	17827063	67696	1	XM_011542212.2	19397	actin like 8	GO:0005515,GO:0005737,GO:0005869,GO:0030855	protein binding|cytoplasm|dynactin complex|epithelial cell differentiation			1	17775757	17778888	2	238	444.602	481.235	44954	0	ACTL8		ACTL8
1	17775759	17775868	110	17775821	6	2.94935	2.74313	0.00254	ACTL8	Intron (NM_030812.3/ACTL8, intron 1 of 2)	17759368	17827063	67696	1	XM_011542212.2	16391	actin like 8	GO:0005515,GO:0005737,GO:0005869,GO:0030855	protein binding|cytoplasm|dynactin complex|epithelial cell differentiation
19	8704841	8704952	112	8704881	6	2.53982	2.46595	0	ACTL9	Distal Intergenic	8697400	8698795	1396	2	NM_178525.5	-6046	actin like 9	GO:0005737,GO:0005869	cytoplasm|dynactin complex
19	8686629	8686804	176	8686763	6	3.10719	2.84991	0.00254	ACTL9	Distal Intergenic	8697400	8698795	1396	2	NM_178525.5	11991	actin like 9	GO:0005737,GO:0005869	cytoplasm|dynactin complex			19	8686627	8686804	1	178	54.4098	17.3991	18550	0		OR2Z1,ACTL9	ACTL9
19	8710005	8710112	108	8710042	8	3.64692	3.01431	0.08416	ACTL9	Distal Intergenic	8697400	8698795	1396	2	NM_178525.5	-11210	actin like 9	GO:0005737,GO:0005869	cytoplasm|dynactin complex			19	8704839	8710112	2	224	417.622	458.224	45350	0		OR2Z1,ACTL9	ACTL9
19	8698221	8698457	237	8698329	5	2.67464	2.62462	0	ACTL9	Promoter (<=1kb)	8697400	8698795	1396	2	NM_178525.5	338	actin like 9	GO:0005737,GO:0005869	cytoplasm|dynactin complex
14	68942237	68942412	176	68942311	7	3.57875	3.07326	0.03451	ACTN1	Intron (XM_017021725.1/ACTN1, intron 1 of 20)	68874302	68937178	62877	2	XM_017021721.2	-5059	actinin alpha 1	GO:0001725,GO:0001726,GO:0002576,GO:0003725,GO:0005178,GO:0005509,GO:0005515,GO:0005576,GO:0005615,GO:0005737,GO:0005829,GO:0005884,GO:0005886,GO:0005903,GO:0005911,GO:0005916,GO:0005925,GO:0007015,GO:0017166,GO:0030018,GO:0030168,GO:0030220,GO:0030374,GO:0031093,GO:0031143,GO:0036344,GO:0042803,GO:0042981,GO:0042995,GO:0044325,GO:0045893,GO:0048041,GO:0051015,GO:0051017,GO:0051271,GO:0051639,GO:…	stress fiber|ruffle|platelet degranulation|double-stranded RNA binding|integrin binding|calcium ion binding|protein binding|extracellular region|extracellular space|cytoplasm|cytosol|actin filament|plasma membrane|brush border|cell-cell junction|fascia adherens|focal adhesion|actin filament organization|vinculin binding|Z disc|platelet activation|platelet formation|nuclear receptor coactivator ac…	hsa04510,hsa04520,hsa04530,hsa04670,hsa04810,hsa05131,hsa05146,hsa05203,hsa05322	Focal adhesion|Adherens junction|Tight junction|Leukocyte transendothelial migration|Regulation of actin cytoskeleton|Shigellosis|Amoebiasis|Viral carcinogenesis|Systemic lupus erythematosus	14	68942235	68942412	1	178	53.7726	27.6297	27767	0	ACTN1	ACTN1-AS1	ACTN1
14	68976450	68976570	121	68976510	6	2.19193	2.2311	0	ACTN1	Promoter (2-3kb)	68874123	68978742	104620	2	XM_017021725.1	2172	actinin alpha 1	GO:0001725,GO:0001726,GO:0002576,GO:0003725,GO:0005178,GO:0005509,GO:0005515,GO:0005576,GO:0005615,GO:0005737,GO:0005829,GO:0005884,GO:0005886,GO:0005903,GO:0005911,GO:0005916,GO:0005925,GO:0007015,GO:0017166,GO:0030018,GO:0030168,GO:0030220,GO:0030374,GO:0031093,GO:0031143,GO:0036344,GO:0042803,GO:0042981,GO:0042995,GO:0044325,GO:0045893,GO:0048041,GO:0051015,GO:0051017,GO:0051271,GO:0051639,GO:…	stress fiber|ruffle|platelet degranulation|double-stranded RNA binding|integrin binding|calcium ion binding|protein binding|extracellular region|extracellular space|cytoplasm|cytosol|actin filament|plasma membrane|brush border|cell-cell junction|fascia adherens|focal adhesion|actin filament organization|vinculin binding|Z disc|platelet activation|platelet formation|nuclear receptor coactivator ac…	hsa04510,hsa04520,hsa04530,hsa04670,hsa04810,hsa05131,hsa05146,hsa05203,hsa05322	Focal adhesion|Adherens junction|Tight junction|Leukocyte transendothelial migration|Regulation of actin cytoskeleton|Shigellosis|Amoebiasis|Viral carcinogenesis|Systemic lupus erythematosus
14	68985055	68985177	123	68985154	6	2.64675	2.53829	0	ACTN1-DT	Intron (NR_073422.1/ACTN1-DT, intron 2 of 3)	68979682	68987463	7782	1	NR_073422.1	5373	NA	NA	NA	NA	NA	14	68976448	68985177	2	248	1208.97	1375.69	46196	0	ACTN1-AS1,ACTN1		ACTN1-AS1
1	236678747	236678875	129	236678833	7	3.88668	3.27666	0.11856	ACTN2	Distal Intergenic	236686499	236764631	78133	1	NM_001103.4	-7624	actinin alpha 2	GO:0000165,GO:0002576,GO:0005178,GO:0005509,GO:0005515,GO:0005546,GO:0005576,GO:0005829,GO:0005856,GO:0005884,GO:0005886,GO:0005925,GO:0007155,GO:0008092,GO:0008307,GO:0019904,GO:0030018,GO:0030035,GO:0030049,GO:0030175,GO:0030274,GO:0030374,GO:0030864,GO:0031093,GO:0031143,GO:0031432,GO:0042391,GO:0042802,GO:0042981,GO:0043197,GO:0043267,GO:0043268,GO:0044325,GO:0045214,GO:0045893,GO:0048041,GO:…	MAPK cascade|platelet degranulation|integrin binding|calcium ion binding|protein binding|phosphatidylinositol-4,5-bisphosphate binding|extracellular region|cytosol|cytoskeleton|actin filament|plasma membrane|focal adhesion|cell adhesion|cytoskeletal protein binding|structural constituent of muscle|protein domain specific binding|Z disc|microspike assembly|muscle filament sliding|filopodium|LIM do…	hsa05412	Arrhythmogenic right ventricular cardiomyopathy	1	236678745	236678875	1	131	42.055	9.893	21726	0		ACTN2	ACTN2
1	236735282	236735385	104	236735298	6	2.86954	2.68911	0	ACTN2	Intron (NM_001103.4/ACTN2, intron 7 of 20)	236686499	236764631	78133	1	NM_001278344.2	48783	actinin alpha 2	GO:0000165,GO:0002576,GO:0005178,GO:0005509,GO:0005515,GO:0005546,GO:0005576,GO:0005829,GO:0005856,GO:0005884,GO:0005886,GO:0005925,GO:0007155,GO:0008092,GO:0008307,GO:0019904,GO:0030018,GO:0030035,GO:0030049,GO:0030175,GO:0030274,GO:0030374,GO:0030864,GO:0031093,GO:0031143,GO:0031432,GO:0042391,GO:0042802,GO:0042981,GO:0043197,GO:0043267,GO:0043268,GO:0044325,GO:0045214,GO:0045893,GO:0048041,GO:…	MAPK cascade|platelet degranulation|integrin binding|calcium ion binding|protein binding|phosphatidylinositol-4,5-bisphosphate binding|extracellular region|cytosol|cytoskeleton|actin filament|plasma membrane|focal adhesion|cell adhesion|cytoskeletal protein binding|structural constituent of muscle|protein domain specific binding|Z disc|microspike assembly|muscle filament sliding|filopodium|LIM do…	hsa05412	Arrhythmogenic right ventricular cardiomyopathy	1	236730524	236735385	2	230	798.662	526.932	3834	0	ACTN2	ACTN2	ACTN2
1	236661987	236662116	130	236662038	6	3.42168	3.06205	0.00254	ACTN2	Distal Intergenic	236686499	236764631	78133	1	NM_001103.4	-24383	actinin alpha 2	GO:0000165,GO:0002576,GO:0005178,GO:0005509,GO:0005515,GO:0005546,GO:0005576,GO:0005829,GO:0005856,GO:0005884,GO:0005886,GO:0005925,GO:0007155,GO:0008092,GO:0008307,GO:0019904,GO:0030018,GO:0030035,GO:0030049,GO:0030175,GO:0030274,GO:0030374,GO:0030864,GO:0031093,GO:0031143,GO:0031432,GO:0042391,GO:0042802,GO:0042981,GO:0043197,GO:0043267,GO:0043268,GO:0044325,GO:0045214,GO:0045893,GO:0048041,GO:…	MAPK cascade|platelet degranulation|integrin binding|calcium ion binding|protein binding|phosphatidylinositol-4,5-bisphosphate binding|extracellular region|cytosol|cytoskeleton|actin filament|plasma membrane|focal adhesion|cell adhesion|cytoskeletal protein binding|structural constituent of muscle|protein domain specific binding|Z disc|microspike assembly|muscle filament sliding|filopodium|LIM do…	hsa05412	Arrhythmogenic right ventricular cardiomyopathy
1	236730526	236730647	122	236730604	6	3.3336	3.00275	0.00254	ACTN2	Intron (NM_001103.4/ACTN2, intron 6 of 20)	236686499	236764631	78133	1	NM_001278344.2	44027	actinin alpha 2	GO:0000165,GO:0002576,GO:0005178,GO:0005509,GO:0005515,GO:0005546,GO:0005576,GO:0005829,GO:0005856,GO:0005884,GO:0005886,GO:0005925,GO:0007155,GO:0008092,GO:0008307,GO:0019904,GO:0030018,GO:0030035,GO:0030049,GO:0030175,GO:0030274,GO:0030374,GO:0030864,GO:0031093,GO:0031143,GO:0031432,GO:0042391,GO:0042802,GO:0042981,GO:0043197,GO:0043267,GO:0043268,GO:0044325,GO:0045214,GO:0045893,GO:0048041,GO:…	MAPK cascade|platelet degranulation|integrin binding|calcium ion binding|protein binding|phosphatidylinositol-4,5-bisphosphate binding|extracellular region|cytosol|cytoskeleton|actin filament|plasma membrane|focal adhesion|cell adhesion|cytoskeletal protein binding|structural constituent of muscle|protein domain specific binding|Z disc|microspike assembly|muscle filament sliding|filopodium|LIM do…	hsa05412	Arrhythmogenic right ventricular cardiomyopathy
1	236695770	236695903	134	236695804	6	2.86954	2.68911	0	ACTN2	Intron (NM_001103.4/ACTN2, intron 1 of 20)	236686499	236764631	78133	1	NM_001278344.2	9271	actinin alpha 2	GO:0000165,GO:0002576,GO:0005178,GO:0005509,GO:0005515,GO:0005546,GO:0005576,GO:0005829,GO:0005856,GO:0005884,GO:0005886,GO:0005925,GO:0007155,GO:0008092,GO:0008307,GO:0019904,GO:0030018,GO:0030035,GO:0030049,GO:0030175,GO:0030274,GO:0030374,GO:0030864,GO:0031093,GO:0031143,GO:0031432,GO:0042391,GO:0042802,GO:0042981,GO:0043197,GO:0043267,GO:0043268,GO:0044325,GO:0045214,GO:0045893,GO:0048041,GO:…	MAPK cascade|platelet degranulation|integrin binding|calcium ion binding|protein binding|phosphatidylinositol-4,5-bisphosphate binding|extracellular region|cytosol|cytoskeleton|actin filament|plasma membrane|focal adhesion|cell adhesion|cytoskeletal protein binding|structural constituent of muscle|protein domain specific binding|Z disc|microspike assembly|muscle filament sliding|filopodium|LIM do…	hsa05412	Arrhythmogenic right ventricular cardiomyopathy	1	236695768	236695903	1	136	37.071	15.66	33911	0	ACTN2	ACTN2	ACTN2
1	236665290	236665390	101	236665343	7	4.22416	3.49949	0.11856	ACTN2	Distal Intergenic	236686499	236764631	78133	1	NM_001103.4	-21109	actinin alpha 2	GO:0000165,GO:0002576,GO:0005178,GO:0005509,GO:0005515,GO:0005546,GO:0005576,GO:0005829,GO:0005856,GO:0005884,GO:0005886,GO:0005925,GO:0007155,GO:0008092,GO:0008307,GO:0019904,GO:0030018,GO:0030035,GO:0030049,GO:0030175,GO:0030274,GO:0030374,GO:0030864,GO:0031093,GO:0031143,GO:0031432,GO:0042391,GO:0042802,GO:0042981,GO:0043197,GO:0043267,GO:0043268,GO:0044325,GO:0045214,GO:0045893,GO:0048041,GO:…	MAPK cascade|platelet degranulation|integrin binding|calcium ion binding|protein binding|phosphatidylinositol-4,5-bisphosphate binding|extracellular region|cytosol|cytoskeleton|actin filament|plasma membrane|focal adhesion|cell adhesion|cytoskeletal protein binding|structural constituent of muscle|protein domain specific binding|Z disc|microspike assembly|muscle filament sliding|filopodium|LIM do…	hsa05412	Arrhythmogenic right ventricular cardiomyopathy	1	236661985	236665390	2	235	446.055	238.69	5446	0		ACTN2	ACTN2
4	116500525	116500664	140	116500601	7	4.22416	3.49949	0.11856	ACTN4P1	Distal Intergenic	116598160	116599808	1649	1	ACTN4P1	-97496	NA	NA	NA	NA	NA	4	116500523	116500664	1	142	36.7728	7.9101	24748	0			MIR1973
14	58214387	58214511	125	58214478	6	3.42168	3.06205	0.00254	ACTR10	Intron (NM_018477.3/ACTR10, intron 6 of 12)	58200170	58234801	34632	1	XM_011536963.3	14217	actin related protein 10	GO:0005515,GO:0005576,GO:0005829,GO:0005869,GO:0006888,GO:0007018,GO:0019886,GO:0035578,GO:0043312,GO:0098958,GO:1904115,GO:1904813	protein binding|extracellular region|cytosol|dynactin complex|endoplasmic reticulum to Golgi vesicle-mediated transport|microtubule-based movement|antigen processing and presentation of exogenous peptide antigen via MHC class II|azurophil granule lumen|neutrophil degranulation|retrograde axonal transport of mitochondrion|axon cytoplasm|ficolin-1-rich granule lumen	hsa05014,hsa05016,hsa05022,hsa05132	Amyotrophic lateral sclerosis|Huntington disease|Pathways of neurodegeneration - multiple diseases|Salmonella infection	14	58214385	58214511	1	127	28.7154	2.3436	27500	0	ACTR10	PSMA3	ACTR10
14	58177836	58177949	114	58177918	7	4.12143	3.43172	0.11856	ACTR10	Distal Intergenic	58200149	58235636	35488	1	NM_018477.3	-22200	actin related protein 10	GO:0005515,GO:0005576,GO:0005829,GO:0005869,GO:0006888,GO:0007018,GO:0019886,GO:0035578,GO:0043312,GO:0098958,GO:1904115,GO:1904813	protein binding|extracellular region|cytosol|dynactin complex|endoplasmic reticulum to Golgi vesicle-mediated transport|microtubule-based movement|antigen processing and presentation of exogenous peptide antigen via MHC class II|azurophil granule lumen|neutrophil degranulation|retrograde axonal transport of mitochondrion|axon cytoplasm|ficolin-1-rich granule lumen	hsa05014,hsa05016,hsa05022,hsa05132	Amyotrophic lateral sclerosis|Huntington disease|Pathways of neurodegeneration - multiple diseases|Salmonella infection	14	58172013	58177949	2	222	692.138	701.042	45493	0		ACTR10,ARMH4	ARMH4
10	102499275	102499375	101	102499356	6	3.42168	3.06205	0.00254	ACTR1A	Intron (NM_005736.4/ACTR1A, intron 1 of 10)	102479229	102502712	23484	2	NM_005736.4	3337	actin related protein 1A	GO:0000086,GO:0002177,GO:0005515,GO:0005524,GO:0005737,GO:0005813,GO:0005814,GO:0005829,GO:0005869,GO:0005875,GO:0006888,GO:0007283,GO:0010389,GO:0015630,GO:0016192,GO:0019886,GO:0030137,GO:0070062,GO:0097711,GO:0099738	G2/M transition of mitotic cell cycle|manchette|protein binding|ATP binding|cytoplasm|centrosome|centriole|cytosol|dynactin complex|microtubule associated complex|endoplasmic reticulum to Golgi vesicle-mediated transport|spermatogenesis|regulation of G2/M transition of mitotic cell cycle|microtubule cytoskeleton|vesicle-mediated transport|antigen processing and presentation of exogenous peptide a…	hsa05014,hsa05016,hsa05022,hsa05132	Amyotrophic lateral sclerosis|Huntington disease|Pathways of neurodegeneration - multiple diseases|Salmonella infection	10	102496807	102499375	2	217	404.717	230.35	6607	0	ACTR1A	RPARP-AS1,MFSD13A,SUFU,C10orf95	ACTR1A
10	102496809	102496920	112	102496890	6	3.42168	3.06205	0.00254	ACTR1A	Intron (NM_005736.4/ACTR1A, intron 1 of 10)	102479229	102502712	23484	2	NM_005736.4	5792	actin related protein 1A	GO:0000086,GO:0002177,GO:0005515,GO:0005524,GO:0005737,GO:0005813,GO:0005814,GO:0005829,GO:0005869,GO:0005875,GO:0006888,GO:0007283,GO:0010389,GO:0015630,GO:0016192,GO:0019886,GO:0030137,GO:0070062,GO:0097711,GO:0099738	G2/M transition of mitotic cell cycle|manchette|protein binding|ATP binding|cytoplasm|centrosome|centriole|cytosol|dynactin complex|microtubule associated complex|endoplasmic reticulum to Golgi vesicle-mediated transport|spermatogenesis|regulation of G2/M transition of mitotic cell cycle|microtubule cytoskeleton|vesicle-mediated transport|antigen processing and presentation of exogenous peptide a…	hsa05014,hsa05016,hsa05022,hsa05132	Amyotrophic lateral sclerosis|Huntington disease|Pathways of neurodegeneration - multiple diseases|Salmonella infection
2	110156035	110156182	148	110156070	8	5.07601	3.93693	0.26998	ACTR1AP1	Intron (XM_005263676.1/NPHP1, intron 11 of 20)	110184000	110185376	1377	1	ACTR1AP1	-27818	NA	NA	NA	NA	NA
2	110161778	110161940	163	110161838	7	3.42555	2.97224	0.00254	ACTR1AP1	Intron (XM_005263676.1/NPHP1, intron 9 of 20)	110184000	110185376	1377	1	ACTR1AP1	-22060	NA	NA	NA	NA	NA	2	110156033	110161940	2	315	725.97	564.119	7114	0	NPHP1	MALL,NPHP1	MALL
2	110187546	110187711	166	110187672	6	3.42168	3.06205	0.00254	ACTR1AP1	Intron (XM_005263676.1/NPHP1, intron 2 of 20)	110184000	110185376	1377	1	ACTR1AP1	3546	NA	NA	NA	NA	NA	2	110187544	110187711	1	168	44.5389	9.0681	19422	0	NPHP1	NPHP1	NPHP1
2	65186820	65186961	142	65186940	6	3.05731	2.81617	0.00254	ACTR2	Distal Intergenic	65227831	65271253	43423	1	NM_001005386.3	-40870	actin related protein 2	GO:0005200,GO:0005515,GO:0005524,GO:0005576,GO:0005634,GO:0005737,GO:0005829,GO:0005885,GO:0005925,GO:0007163,GO:0008306,GO:0008356,GO:0010592,GO:0014069,GO:0015629,GO:0016020,GO:0016344,GO:0016482,GO:0030027,GO:0030478,GO:0033206,GO:0034314,GO:0035578,GO:0035861,GO:0035902,GO:0035984,GO:0038096,GO:0043312,GO:0045471,GO:0045944,GO:0048013,GO:0051015,GO:0051653,GO:0060271,GO:0061003,GO:0061024,GO:…	structural constituent of cytoskeleton|protein binding|ATP binding|extracellular region|nucleus|cytoplasm|cytosol|Arp2/3 protein complex|focal adhesion|establishment or maintenance of cell polarity|associative learning|asymmetric cell division|positive regulation of lamellipodium assembly|postsynaptic density|actin cytoskeleton|membrane|meiotic chromosome movement towards spindle pole|cytosolic t…	hsa04144,hsa04530,hsa04666,hsa04810,hsa05100,hsa05130,hsa05131,hsa05132,hsa05135	Endocytosis|Tight junction|Fc gamma R-mediated phagocytosis|Regulation of actin cytoskeleton|Bacterial invasion of epithelial cells|Pathogenic Escherichia coli infection|Shigellosis|Salmonella infection|Yersinia infection	2	65178619	65186961	2	292	1221.27	1275.49	46118	0		RAB1A,ACTR2	ACTR2
2	113891994	113892137	144	113892059	7	3.9935	3.34724	0.11856	ACTR3-AS1	Promoter (1-2kb)	113831183	113890992	59810	2	NR_110174.1	-1002	NA	NA	NA	NA	NA
2	113917847	113917977	131	113917882	6	3.17128	2.89322	0.00254	ACTR3-AS1	Intron (NR_102318.1/ACTR3, intron 2 of 10)	113831183	113890992	59810	2	NR_110174.1	-26855	NA	NA	NA	NA	NA	2	113917845	113917977	1	133	36.6168	8.7516	25810	0	ACTR3	ACTR3-AS1,ACTR3	ACTR3-AS1
7	152919458	152919582	125	152919498	6	2.80301	2.64406	0	ACTR3B	Intron (XM_017012460.1/ACTR3B, intron 9 of 10)	152800530	152855378	54849	1	XM_017012465.1	118928	actin related protein 3B	GO:0003674,GO:0005524,GO:0005737,GO:0005856,GO:0008150,GO:0042995,GO:0051015,GO:0070062	molecular_function|ATP binding|cytoplasm|cytoskeleton|biological_process|cell projection|actin filament binding|extracellular exosome	hsa04144,hsa04530,hsa04666,hsa04810,hsa05100,hsa05130,hsa05131,hsa05132,hsa05135	Endocytosis|Tight junction|Fc gamma R-mediated phagocytosis|Regulation of actin cytoskeleton|Bacterial invasion of epithelial cells|Pathogenic Escherichia coli infection|Shigellosis|Salmonella infection|Yersinia infection
7	152972015	152972144	130	152972087	7	3.30546	2.89319	0.00254	ACTR3B	Intron (XM_017012460.1/ACTR3B, intron 9 of 10)	152800530	152855378	54849	1	XM_017012465.1	171485	actin related protein 3B	GO:0003674,GO:0005524,GO:0005737,GO:0005856,GO:0008150,GO:0042995,GO:0051015,GO:0070062	molecular_function|ATP binding|cytoplasm|cytoskeleton|biological_process|cell projection|actin filament binding|extracellular exosome	hsa04144,hsa04530,hsa04666,hsa04810,hsa05100,hsa05130,hsa05131,hsa05132,hsa05135	Endocytosis|Tight junction|Fc gamma R-mediated phagocytosis|Regulation of actin cytoskeleton|Bacterial invasion of epithelial cells|Pathogenic Escherichia coli infection|Shigellosis|Salmonella infection|Yersinia infection	7	152972013	152972144	1	132	41.3698	24.8638	39793	0			ACTR3B
7	152884053	152884167	115	152884102	6	3.42168	3.06205	0.00254	ACTR3B	Intron (XM_006716065.2/ACTR3B, intron 9 of 9)	152800530	152855378	54849	1	XM_017012465.1	83523	actin related protein 3B	GO:0003674,GO:0005524,GO:0005737,GO:0005856,GO:0008150,GO:0042995,GO:0051015,GO:0070062	molecular_function|ATP binding|cytoplasm|cytoskeleton|biological_process|cell projection|actin filament binding|extracellular exosome	hsa04144,hsa04530,hsa04666,hsa04810,hsa05100,hsa05130,hsa05131,hsa05132,hsa05135	Endocytosis|Tight junction|Fc gamma R-mediated phagocytosis|Regulation of actin cytoskeleton|Bacterial invasion of epithelial cells|Pathogenic Escherichia coli infection|Shigellosis|Salmonella infection|Yersinia infection	7	152884051	152884167	1	117	28.4664	9.4192	36912	0			ACTR3B
7	152856401	152856538	138	152856484	8	4.33636	3.45713	0.11856	ACTR3B	Intron (XM_017012461.1/ACTR3B, intron 9 of 9)	152800530	152855378	54849	1	XM_017012465.1	55871	actin related protein 3B	GO:0003674,GO:0005524,GO:0005737,GO:0005856,GO:0008150,GO:0042995,GO:0051015,GO:0070062	molecular_function|ATP binding|cytoplasm|cytoskeleton|biological_process|cell projection|actin filament binding|extracellular exosome	hsa04144,hsa04530,hsa04666,hsa04810,hsa05100,hsa05130,hsa05131,hsa05132,hsa05135	Endocytosis|Tight junction|Fc gamma R-mediated phagocytosis|Regulation of actin cytoskeleton|Bacterial invasion of epithelial cells|Pathogenic Escherichia coli infection|Shigellosis|Salmonella infection|Yersinia infection
7	152866317	152866458	142	152866411	6	2.90316	2.71186	0.00254	ACTR3B	3' UTR	152800530	152855378	54849	1	XM_017012465.1	65787	actin related protein 3B	GO:0003674,GO:0005524,GO:0005737,GO:0005856,GO:0008150,GO:0042995,GO:0051015,GO:0070062	molecular_function|ATP binding|cytoplasm|cytoskeleton|biological_process|cell projection|actin filament binding|extracellular exosome	hsa04144,hsa04530,hsa04666,hsa04810,hsa05100,hsa05130,hsa05131,hsa05132,hsa05135	Endocytosis|Tight junction|Fc gamma R-mediated phagocytosis|Regulation of actin cytoskeleton|Bacterial invasion of epithelial cells|Pathogenic Escherichia coli infection|Shigellosis|Salmonella infection|Yersinia infection	7	152856399	152866458	2	284	1410.27	1468.61	46564	0			ACTR3B
7	152931973	152932083	111	152932011	5	2.36072	2.40674	0	ACTR3B	Intron (XM_017012460.1/ACTR3B, intron 9 of 10)	152800530	152855378	54849	1	XM_017012465.1	131443	actin related protein 3B	GO:0003674,GO:0005524,GO:0005737,GO:0005856,GO:0008150,GO:0042995,GO:0051015,GO:0070062	molecular_function|ATP binding|cytoplasm|cytoskeleton|biological_process|cell projection|actin filament binding|extracellular exosome	hsa04144,hsa04530,hsa04666,hsa04810,hsa05100,hsa05130,hsa05131,hsa05132,hsa05135	Endocytosis|Tight junction|Fc gamma R-mediated phagocytosis|Regulation of actin cytoskeleton|Bacterial invasion of epithelial cells|Pathogenic Escherichia coli infection|Shigellosis|Salmonella infection|Yersinia infection	7	152919456	152932083	3	453	1640.25	1723.59	47352	0			ACTR3B
7	152930941	152931151	211	152931074	9	5.40508	4.01124	0.45102	ACTR3B	Intron (XM_017012460.1/ACTR3B, intron 9 of 10)	152800530	152855378	54849	1	XM_017012465.1	130411	actin related protein 3B	GO:0003674,GO:0005524,GO:0005737,GO:0005856,GO:0008150,GO:0042995,GO:0051015,GO:0070062	molecular_function|ATP binding|cytoplasm|cytoskeleton|biological_process|cell projection|actin filament binding|extracellular exosome	hsa04144,hsa04530,hsa04666,hsa04810,hsa05100,hsa05130,hsa05131,hsa05132,hsa05135	Endocytosis|Tight junction|Fc gamma R-mediated phagocytosis|Regulation of actin cytoskeleton|Bacterial invasion of epithelial cells|Pathogenic Escherichia coli infection|Shigellosis|Salmonella infection|Yersinia infection
2	92270838	92270943	106	92270877	8	5.07601	3.93693	0.26998	ACTR3BP2	Distal Intergenic	91941133	91942470	1338	1	NR_027714.1	329705	NA	NA	NA	NA	NA	2	92270836	92270943	1	108	35.4919	14.9586	35053	0			ACTR3BP2
3	101093882	101093987	106	101093892	6	2.19193	2.2311	0	ACTR3P3	Distal Intergenic	101163657	101164043	387	1	ACTR3P3	-69670	NA	NA	NA	NA	NA
3	101105848	101105983	136	101105943	6	2.86954	2.68911	0	ACTR3P3	Distal Intergenic	101163657	101164043	387	1	ACTR3P3	-57674	NA	NA	NA	NA	NA
3	101107073	101107203	131	101107158	6	3.42168	3.06205	0.00254	ACTR3P3	Distal Intergenic	101163657	101164043	387	1	ACTR3P3	-56454	NA	NA	NA	NA	NA	3	101093880	101107203	3	379	1668.04	1536.14	8457	0			ABI3BP
3	101137393	101137564	172	101137503	7	4.22416	3.49949	0.11856	ACTR3P3	Distal Intergenic	101163657	101164043	387	1	ACTR3P3	-26093	NA	NA	NA	NA	NA
3	101143394	101143526	133	101143469	6	3.2107	2.91985	0.00254	ACTR3P3	Distal Intergenic	101163657	101164043	387	1	ACTR3P3	-20131	NA	NA	NA	NA	NA	3	101137391	101143526	2	309	939.269	668.101	3846	0			ABI3BP
20	38766277	38766396	120	38766347	6	3.03281	2.79961	0.00254	ACTR5	Exon (NM_024855.4/ACTR5, exon 7 of 9)	38748460	38772520	24061	1	NM_024855.4	17817	actin related protein 5	GO:0005515,GO:0005634,GO:0005654,GO:0005737,GO:0006302,GO:0006310,GO:0006355,GO:0016579,GO:0031011,GO:0043044,GO:0070914	protein binding|nucleus|nucleoplasm|cytoplasm|double-strand break repair|DNA recombination|regulation of transcription, DNA-templated|protein deubiquitination|Ino80 complex|ATP-dependent chromatin remodeling|UV-damage excision repair			20	38757106	38766396	2	242	1349.84	1327.54	32773	0	ACTR5	PPP1R16B,SLC32A1	ACTR5
20	38757108	38757225	118	38757162	7	3.57875	3.07326	0.03451	ACTR5	Intron (NM_024855.4/ACTR5, intron 5 of 8)	38748460	38772520	24061	1	NM_024855.4	8648	actin related protein 5	GO:0005515,GO:0005634,GO:0005654,GO:0005737,GO:0006302,GO:0006310,GO:0006355,GO:0016579,GO:0031011,GO:0043044,GO:0070914	protein binding|nucleus|nucleoplasm|cytoplasm|double-strand break repair|DNA recombination|regulation of transcription, DNA-templated|protein deubiquitination|Ino80 complex|ATP-dependent chromatin remodeling|UV-damage excision repair
X	128170926	128171054	129	128171002	6	3.42168	3.06205	0.00254	ACTRT1	Distal Intergenic	128050962	128052403	1442	2	NM_138289.4	-118523	actin related protein T1	GO:0003682,GO:0005634,GO:0005737,GO:0005856,GO:0006355,GO:0008589,GO:0045892	chromatin binding|nucleus|cytoplasm|cytoskeleton|regulation of transcription, DNA-templated|regulation of smoothened signaling pathway|negative regulation of transcription, DNA-templated			X	128170924	128171054	1	131	36.387	10.114	27634	0			ACTRT1
1	2917756	2917862	107	2917848	7	2.97938	2.67939	0.00254	ACTRT2	Distal Intergenic	3021467	3022903	1437	1	NM_080431.5	-103605	actin related protein T2	GO:0005737,GO:0005856	cytoplasm|cytoskeleton			1	2917754	2917862	1	109	33.75	17.2692	39823	0			ACTRT2
1	2957410	2957543	134	2957417	7	2.20503	2.17875	0	ACTRT2	Distal Intergenic	3021467	3022903	1437	1	NM_080431.5	-63924	actin related protein T2	GO:0005737,GO:0005856	cytoplasm|cytoskeleton			1	2957408	2957543	1	136	45.495	27.918	38603	0			ACTRT2
1	2985454	2985612	159	2985566	5	2.15092	2.26006	0	ACTRT2	Distal Intergenic	3021467	3022903	1437	1	NM_080431.5	-35855	actin related protein T2	GO:0005737,GO:0005856	cytoplasm|cytoskeleton			1	2985452	2985612	1	161	38.112	14.768	31327	0		ACTRT2	ACTRT2
1	3006065	3006266	202	3006152	10	6.69224	4.67437	1.14729	ACTRT2	Distal Intergenic	3021467	3022903	1437	1	NM_080431.5	-15201	actin related protein T2	GO:0005737,GO:0005856	cytoplasm|cytoskeleton			1	3006063	3006266	1	204	76.3483	20.706	13581	0		ACTRT2	ACTRT2
3	169766514	169766638	125	169766555	7	3.41326	2.96414	0.00254	ACTRT3	Promoter (2-3kb)	169766921	169769561	2641	2	NM_032487.5	2923	actin related protein T3	GO:0005634,GO:0005737,GO:0005856	nucleus|cytoplasm|cytoskeleton
3	169766105	169766221	117	169766205	9	3.33455	2.72344	0.00254	ACTRT3	Downstream (<1kb)	169766921	169769561	2641	2	NM_032487.5	3340	actin related protein T3	GO:0005634,GO:0005737,GO:0005856	nucleus|cytoplasm|cytoskeleton
3	169751993	169752103	111	169752017	6	2.38588	2.36192	0	ACTRT3	Distal Intergenic	169766921	169769561	2641	2	NM_032487.5	17458	actin related protein T3	GO:0005634,GO:0005737,GO:0005856	nucleus|cytoplasm|cytoskeleton			3	169751991	169752103	1	113	34.0592	18.7152	40853	0		MYNN,TERC,ACTRT3	TERC
3	169766883	169767215	333	169767147	8	4.18932	3.36215	0.11856	ACTRT3	Promoter (2-3kb)	169766921	169769561	2641	2	NM_032487.5	2346	actin related protein T3	GO:0005634,GO:0005737,GO:0005856	nucleus|cytoplasm|cytoskeleton
3	169764812	169764938	127	169764834	7	3.04085	2.71958	0.00254	ACTRT3	Downstream (1-2kb)	169766921	169769561	2641	2	NM_032487.5	4623	actin related protein T3	GO:0005634,GO:0005737,GO:0005856	nucleus|cytoplasm|cytoskeleton
2	157798006	157798153	148	157798021	6	3.40507	3.05088	0.00254	ACVR1	Intron (NM_001347667.2/ACVR1, intron 4 of 11)	157736446	157838630	102185	2	NM_001347667.2	40477	activin A receptor type 1	GO:0000082,GO:0001525,GO:0001569,GO:0001701,GO:0001702,GO:0001707,GO:0001755,GO:0002526,GO:0003143,GO:0003148,GO:0003181,GO:0003183,GO:0003203,GO:0003274,GO:0003289,GO:0004672,GO:0004674,GO:0004675,GO:0005025,GO:0005515,GO:0005524,GO:0005886,GO:0005887,GO:0006468,GO:0007179,GO:0007281,GO:0007368,GO:0007507,GO:0009953,GO:0009968,GO:0010862,GO:0016361,GO:0017046,GO:0018107,GO:0030278,GO:0030335,GO:…	G1/S transition of mitotic cell cycle|angiogenesis|branching involved in blood vessel morphogenesis|in utero embryonic development|gastrulation with mouth forming second|mesoderm formation|neural crest cell migration|acute inflammatory response|embryonic heart tube morphogenesis|outflow tract septum morphogenesis|atrioventricular valve morphogenesis|mitral valve morphogenesis|endocardial cushion …	hsa04060,hsa04350,hsa04550,hsa05418	Cytokine-cytokine receptor interaction|TGF-beta signaling pathway|Signaling pathways regulating pluripotency of stem cells|Fluid shear stress and atherosclerosis	2	157798004	157798153	1	150	45.9069	9.5807	18921	0	ACVR1		ACVR1
2	157840303	157840450	148	157840350	5	2.21502	2.30495	0	ACVR1	Promoter (<=1kb)	157736446	157839785	103340	2	XM_011512108.3	-518	activin A receptor type 1	GO:0000082,GO:0001525,GO:0001569,GO:0001701,GO:0001702,GO:0001707,GO:0001755,GO:0002526,GO:0003143,GO:0003148,GO:0003181,GO:0003183,GO:0003203,GO:0003274,GO:0003289,GO:0004672,GO:0004674,GO:0004675,GO:0005025,GO:0005515,GO:0005524,GO:0005886,GO:0005887,GO:0006468,GO:0007179,GO:0007281,GO:0007368,GO:0007507,GO:0009953,GO:0009968,GO:0010862,GO:0016361,GO:0017046,GO:0018107,GO:0030278,GO:0030335,GO:…	G1/S transition of mitotic cell cycle|angiogenesis|branching involved in blood vessel morphogenesis|in utero embryonic development|gastrulation with mouth forming second|mesoderm formation|neural crest cell migration|acute inflammatory response|embryonic heart tube morphogenesis|outflow tract septum morphogenesis|atrioventricular valve morphogenesis|mitral valve morphogenesis|endocardial cushion …	hsa04060,hsa04350,hsa04550,hsa05418	Cytokine-cytokine receptor interaction|TGF-beta signaling pathway|Signaling pathways regulating pluripotency of stem cells|Fluid shear stress and atherosclerosis
2	157869061	157869191	131	157869141	8	4.62226	3.64235	0.26998	ACVR1	Intron (NM_001105.5/ACVR1, intron 1 of 10)	157736446	157874999	138554	2	NM_001105.5	5808	activin A receptor type 1	GO:0000082,GO:0001525,GO:0001569,GO:0001701,GO:0001702,GO:0001707,GO:0001755,GO:0002526,GO:0003143,GO:0003148,GO:0003181,GO:0003183,GO:0003203,GO:0003274,GO:0003289,GO:0004672,GO:0004674,GO:0004675,GO:0005025,GO:0005515,GO:0005524,GO:0005886,GO:0005887,GO:0006468,GO:0007179,GO:0007281,GO:0007368,GO:0007507,GO:0009953,GO:0009968,GO:0010862,GO:0016361,GO:0017046,GO:0018107,GO:0030278,GO:0030335,GO:…	G1/S transition of mitotic cell cycle|angiogenesis|branching involved in blood vessel morphogenesis|in utero embryonic development|gastrulation with mouth forming second|mesoderm formation|neural crest cell migration|acute inflammatory response|embryonic heart tube morphogenesis|outflow tract septum morphogenesis|atrioventricular valve morphogenesis|mitral valve morphogenesis|endocardial cushion …	hsa04060,hsa04350,hsa04550,hsa05418	Cytokine-cytokine receptor interaction|TGF-beta signaling pathway|Signaling pathways regulating pluripotency of stem cells|Fluid shear stress and atherosclerosis	2	157869059	157869191	1	133	41.25	10.824	23217	0	ACVR1	ACVR1	ACVR1
2	157816930	157817068	139	157816946	7	3.57875	3.07326	0.03451	ACVR1	Intron (NM_001347667.2/ACVR1, intron 3 of 11)	157736446	157838630	102185	2	NM_001347667.2	21562	activin A receptor type 1	GO:0000082,GO:0001525,GO:0001569,GO:0001701,GO:0001702,GO:0001707,GO:0001755,GO:0002526,GO:0003143,GO:0003148,GO:0003181,GO:0003183,GO:0003203,GO:0003274,GO:0003289,GO:0004672,GO:0004674,GO:0004675,GO:0005025,GO:0005515,GO:0005524,GO:0005886,GO:0005887,GO:0006468,GO:0007179,GO:0007281,GO:0007368,GO:0007507,GO:0009953,GO:0009968,GO:0010862,GO:0016361,GO:0017046,GO:0018107,GO:0030278,GO:0030335,GO:…	G1/S transition of mitotic cell cycle|angiogenesis|branching involved in blood vessel morphogenesis|in utero embryonic development|gastrulation with mouth forming second|mesoderm formation|neural crest cell migration|acute inflammatory response|embryonic heart tube morphogenesis|outflow tract septum morphogenesis|atrioventricular valve morphogenesis|mitral valve morphogenesis|endocardial cushion …	hsa04060,hsa04350,hsa04550,hsa05418	Cytokine-cytokine receptor interaction|TGF-beta signaling pathway|Signaling pathways regulating pluripotency of stem cells|Fluid shear stress and atherosclerosis	2	157816928	157817068	1	141	52.584	15.932	18737	0	ACVR1		ACVR1
2	157851041	157851251	211	157851095	7	4.22416	3.49949	0.11856	ACVR1	Intron (NM_001105.5/ACVR1, intron 1 of 10)	157736446	157839785	103340	2	XM_011512108.3	-11256	activin A receptor type 1	GO:0000082,GO:0001525,GO:0001569,GO:0001701,GO:0001702,GO:0001707,GO:0001755,GO:0002526,GO:0003143,GO:0003148,GO:0003181,GO:0003183,GO:0003203,GO:0003274,GO:0003289,GO:0004672,GO:0004674,GO:0004675,GO:0005025,GO:0005515,GO:0005524,GO:0005886,GO:0005887,GO:0006468,GO:0007179,GO:0007281,GO:0007368,GO:0007507,GO:0009953,GO:0009968,GO:0010862,GO:0016361,GO:0017046,GO:0018107,GO:0030278,GO:0030335,GO:…	G1/S transition of mitotic cell cycle|angiogenesis|branching involved in blood vessel morphogenesis|in utero embryonic development|gastrulation with mouth forming second|mesoderm formation|neural crest cell migration|acute inflammatory response|embryonic heart tube morphogenesis|outflow tract septum morphogenesis|atrioventricular valve morphogenesis|mitral valve morphogenesis|endocardial cushion …	hsa04060,hsa04350,hsa04550,hsa05418	Cytokine-cytokine receptor interaction|TGF-beta signaling pathway|Signaling pathways regulating pluripotency of stem cells|Fluid shear stress and atherosclerosis	2	157851039	157851251	1	213	65.614	19.5464	15316	0	ACVR1	ACVR1	ACVR1
12	51960615	51960765	151	51960671	7	3.55219	3.05574	0.03451	ACVR1B	Intron (XM_011538967.3/ACVR1B, intron 1 of 5)	51953380	51997078	43699	1	NM_020327.4	7235	activin A receptor type 1B	GO:0000082,GO:0001701,GO:0001942,GO:0004674,GO:0004675,GO:0005515,GO:0005524,GO:0005829,GO:0005886,GO:0005887,GO:0006355,GO:0006468,GO:0007165,GO:0007178,GO:0007399,GO:0007417,GO:0009986,GO:0010629,GO:0010862,GO:0016361,GO:0017002,GO:0018107,GO:0019838,GO:0030308,GO:0031625,GO:0032924,GO:0032927,GO:0034711,GO:0038092,GO:0043235,GO:0045648,GO:0045944,GO:0046332,GO:0046545,GO:0046777,GO:0046872,GO:…	G1/S transition of mitotic cell cycle|in utero embryonic development|hair follicle development|protein serine/threonine kinase activity|transmembrane receptor protein serine/threonine kinase activity|protein binding|ATP binding|cytosol|plasma membrane|integral component of plasma membrane|regulation of transcription, DNA-templated|protein phosphorylation|signal transduction|transmembrane receptor…	hsa04060,hsa04350,hsa04550	Cytokine-cytokine receptor interaction|TGF-beta signaling pathway|Signaling pathways regulating pluripotency of stem cells	12	51960613	51960765	1	153	50.2816	15.1696	19633	0	ACVR1B	GRASP,ACVR1B,GRASP-AS1,ACVRL1	ACVR1B
12	51935431	51935533	103	51935444	8	3.64692	3.01431	0.08416	ACVR1B	Distal Intergenic	51951696	51983992	32297	1	XM_011538967.3	-16163	activin A receptor type 1B	GO:0000082,GO:0001701,GO:0001942,GO:0004674,GO:0004675,GO:0005515,GO:0005524,GO:0005829,GO:0005886,GO:0005887,GO:0006355,GO:0006468,GO:0007165,GO:0007178,GO:0007399,GO:0007417,GO:0009986,GO:0010629,GO:0010862,GO:0016361,GO:0017002,GO:0018107,GO:0019838,GO:0030308,GO:0031625,GO:0032924,GO:0032927,GO:0034711,GO:0038092,GO:0043235,GO:0045648,GO:0045944,GO:0046332,GO:0046545,GO:0046777,GO:0046872,GO:…	G1/S transition of mitotic cell cycle|in utero embryonic development|hair follicle development|protein serine/threonine kinase activity|transmembrane receptor protein serine/threonine kinase activity|protein binding|ATP binding|cytosol|plasma membrane|integral component of plasma membrane|regulation of transcription, DNA-templated|protein phosphorylation|signal transduction|transmembrane receptor…	hsa04060,hsa04350,hsa04550	Cytokine-cytokine receptor interaction|TGF-beta signaling pathway|Signaling pathways regulating pluripotency of stem cells	12	51935429	51935533	1	105	31.2104	20.9456	43729	0		ANKRD33,ACVRL1,ACVR1B	ACVR1B
2	157593609	157593753	145	157593684	5	2.67464	2.62462	0	ACVR1C	Intron (NM_001111031.2/ACVR1C, intron 1 of 8)	157526767	157597560	70794	2	NM_001111031.2	3807	activin A receptor type 1C	GO:0001834,GO:0002021,GO:0004674,GO:0005524,GO:0005886,GO:0006468,GO:0007399,GO:0009749,GO:0016361,GO:0019838,GO:0019915,GO:0030154,GO:0030262,GO:0032868,GO:0032924,GO:0038092,GO:0038100,GO:0043065,GO:0043235,GO:0043280,GO:0046676,GO:0046872,GO:0048179,GO:0071363,GO:1901164,GO:1901383	trophectodermal cell proliferation|response to dietary excess|protein serine/threonine kinase activity|ATP binding|plasma membrane|protein phosphorylation|nervous system development|response to glucose|activin receptor activity, type I|growth factor binding|lipid storage|cell differentiation|apoptotic nuclear changes|response to insulin|activin receptor signaling pathway|nodal signaling pathway|n…	hsa04060,hsa04350,hsa04550	Cytokine-cytokine receptor interaction|TGF-beta signaling pathway|Signaling pathways regulating pluripotency of stem cells	2	157593607	157593753	1	147	40.7486	13.213	26161	0	ACVR1C	ACVR1C	ACVR1C
2	157656710	157656833	124	157656780	8	4.62226	3.64235	0.26998	ACVR1C	Distal Intergenic	157526767	157628864	102098	2	NM_145259.3	-27846	activin A receptor type 1C	GO:0001834,GO:0002021,GO:0004674,GO:0005524,GO:0005886,GO:0006468,GO:0007399,GO:0009749,GO:0016361,GO:0019838,GO:0019915,GO:0030154,GO:0030262,GO:0032868,GO:0032924,GO:0038092,GO:0038100,GO:0043065,GO:0043235,GO:0043280,GO:0046676,GO:0046872,GO:0048179,GO:0071363,GO:1901164,GO:1901383	trophectodermal cell proliferation|response to dietary excess|protein serine/threonine kinase activity|ATP binding|plasma membrane|protein phosphorylation|nervous system development|response to glucose|activin receptor activity, type I|growth factor binding|lipid storage|cell differentiation|apoptotic nuclear changes|response to insulin|activin receptor signaling pathway|nodal signaling pathway|n…	hsa04060,hsa04350,hsa04550	Cytokine-cytokine receptor interaction|TGF-beta signaling pathway|Signaling pathways regulating pluripotency of stem cells	2	157656708	157656833	1	126	45.4	9.35	19082	0		ACVR1C	ACVR1C
2	147445277	147445449	173	147445331	7	3.9935	3.34724	0.11856	ACVR2A	Distal Intergenic	147844517	147930822	86306	1	NM_001278579.2	-399068	activin A receptor type 2A	GO:0001702,GO:0001934,GO:0004674,GO:0004675,GO:0005515,GO:0005524,GO:0005737,GO:0005886,GO:0005887,GO:0006468,GO:0007178,GO:0007283,GO:0007368,GO:0007498,GO:0009952,GO:0009986,GO:0010862,GO:0015026,GO:0017002,GO:0019838,GO:0030165,GO:0030501,GO:0030509,GO:0032924,GO:0032927,GO:0034673,GO:0034711,GO:0042713,GO:0043084,GO:0043235,GO:0043621,GO:0045648,GO:0045669,GO:0045944,GO:0046872,GO:0048179,GO:…	gastrulation with mouth forming second|positive regulation of protein phosphorylation|protein serine/threonine kinase activity|transmembrane receptor protein serine/threonine kinase activity|protein binding|ATP binding|cytoplasm|plasma membrane|integral component of plasma membrane|protein phosphorylation|transmembrane receptor protein serine/threonine kinase signaling pathway|spermatogenesis|det…	hsa04060,hsa04350,hsa04550,hsa05418	Cytokine-cytokine receptor interaction|TGF-beta signaling pathway|Signaling pathways regulating pluripotency of stem cells|Fluid shear stress and atherosclerosis	2	147432565	147445449	3	646	2008.62	1989.29	36567	0			ACVR2A
2	147839343	147839480	138	147839368	7	4.13789	3.44258	0.11856	ACVR2A	Distal Intergenic	147844517	147930822	86306	1	NM_001278579.2	-5037	activin A receptor type 2A	GO:0001702,GO:0001934,GO:0004674,GO:0004675,GO:0005515,GO:0005524,GO:0005737,GO:0005886,GO:0005887,GO:0006468,GO:0007178,GO:0007283,GO:0007368,GO:0007498,GO:0009952,GO:0009986,GO:0010862,GO:0015026,GO:0017002,GO:0019838,GO:0030165,GO:0030501,GO:0030509,GO:0032924,GO:0032927,GO:0034673,GO:0034711,GO:0042713,GO:0043084,GO:0043235,GO:0043621,GO:0045648,GO:0045669,GO:0045944,GO:0046872,GO:0048179,GO:…	gastrulation with mouth forming second|positive regulation of protein phosphorylation|protein serine/threonine kinase activity|transmembrane receptor protein serine/threonine kinase activity|protein binding|ATP binding|cytoplasm|plasma membrane|integral component of plasma membrane|protein phosphorylation|transmembrane receptor protein serine/threonine kinase signaling pathway|spermatogenesis|det…	hsa04060,hsa04350,hsa04550,hsa05418	Cytokine-cytokine receptor interaction|TGF-beta signaling pathway|Signaling pathways regulating pluripotency of stem cells|Fluid shear stress and atherosclerosis	2	147839341	147839480	1	140	44.2159	11.537	21332	0		ACVR2A	ACVR2A
2	147515802	147515917	116	147515850	6	2.86954	2.68911	0	ACVR2A	Distal Intergenic	147844517	147930822	86306	1	NM_001278579.2	-328600	activin A receptor type 2A	GO:0001702,GO:0001934,GO:0004674,GO:0004675,GO:0005515,GO:0005524,GO:0005737,GO:0005886,GO:0005887,GO:0006468,GO:0007178,GO:0007283,GO:0007368,GO:0007498,GO:0009952,GO:0009986,GO:0010862,GO:0015026,GO:0017002,GO:0019838,GO:0030165,GO:0030501,GO:0030509,GO:0032924,GO:0032927,GO:0034673,GO:0034711,GO:0042713,GO:0043084,GO:0043235,GO:0043621,GO:0045648,GO:0045669,GO:0045944,GO:0046872,GO:0048179,GO:…	gastrulation with mouth forming second|positive regulation of protein phosphorylation|protein serine/threonine kinase activity|transmembrane receptor protein serine/threonine kinase activity|protein binding|ATP binding|cytoplasm|plasma membrane|integral component of plasma membrane|protein phosphorylation|transmembrane receptor protein serine/threonine kinase signaling pathway|spermatogenesis|det…	hsa04060,hsa04350,hsa04550,hsa05418	Cytokine-cytokine receptor interaction|TGF-beta signaling pathway|Signaling pathways regulating pluripotency of stem cells|Fluid shear stress and atherosclerosis	2	147515800	147515917	1	118	36.4221	16.5087	35831	0			ACVR2A
2	147633492	147633590	99	147633505	6	2.86954	2.68911	0	ACVR2A	Distal Intergenic	147844517	147930822	86306	1	NM_001278579.2	-210927	activin A receptor type 2A	GO:0001702,GO:0001934,GO:0004674,GO:0004675,GO:0005515,GO:0005524,GO:0005737,GO:0005886,GO:0005887,GO:0006468,GO:0007178,GO:0007283,GO:0007368,GO:0007498,GO:0009952,GO:0009986,GO:0010862,GO:0015026,GO:0017002,GO:0019838,GO:0030165,GO:0030501,GO:0030509,GO:0032924,GO:0032927,GO:0034673,GO:0034711,GO:0042713,GO:0043084,GO:0043235,GO:0043621,GO:0045648,GO:0045669,GO:0045944,GO:0046872,GO:0048179,GO:…	gastrulation with mouth forming second|positive regulation of protein phosphorylation|protein serine/threonine kinase activity|transmembrane receptor protein serine/threonine kinase activity|protein binding|ATP binding|cytoplasm|plasma membrane|integral component of plasma membrane|protein phosphorylation|transmembrane receptor protein serine/threonine kinase signaling pathway|spermatogenesis|det…	hsa04060,hsa04350,hsa04550,hsa05418	Cytokine-cytokine receptor interaction|TGF-beta signaling pathway|Signaling pathways regulating pluripotency of stem cells|Fluid shear stress and atherosclerosis	2	147633490	147633590	1	101	35.95	10.72	28916	0			ACVR2A
2	147432567	147432907	341	147432863	6	3.2374	2.93787	0.00254	ACVR2A	Distal Intergenic	147844517	147930822	86306	1	NM_001278579.2	-411610	activin A receptor type 2A	GO:0001702,GO:0001934,GO:0004674,GO:0004675,GO:0005515,GO:0005524,GO:0005737,GO:0005886,GO:0005887,GO:0006468,GO:0007178,GO:0007283,GO:0007368,GO:0007498,GO:0009952,GO:0009986,GO:0010862,GO:0015026,GO:0017002,GO:0019838,GO:0030165,GO:0030501,GO:0030509,GO:0032924,GO:0032927,GO:0034673,GO:0034711,GO:0042713,GO:0043084,GO:0043235,GO:0043621,GO:0045648,GO:0045669,GO:0045944,GO:0046872,GO:0048179,GO:…	gastrulation with mouth forming second|positive regulation of protein phosphorylation|protein serine/threonine kinase activity|transmembrane receptor protein serine/threonine kinase activity|protein binding|ATP binding|cytoplasm|plasma membrane|integral component of plasma membrane|protein phosphorylation|transmembrane receptor protein serine/threonine kinase signaling pathway|spermatogenesis|det…	hsa04060,hsa04350,hsa04550,hsa05418	Cytokine-cytokine receptor interaction|TGF-beta signaling pathway|Signaling pathways regulating pluripotency of stem cells|Fluid shear stress and atherosclerosis
2	147734579	147734715	137	147734643	6	2.86954	2.68911	0	ACVR2A	Distal Intergenic	147844517	147930822	86306	1	NM_001278579.2	-109802	activin A receptor type 2A	GO:0001702,GO:0001934,GO:0004674,GO:0004675,GO:0005515,GO:0005524,GO:0005737,GO:0005886,GO:0005887,GO:0006468,GO:0007178,GO:0007283,GO:0007368,GO:0007498,GO:0009952,GO:0009986,GO:0010862,GO:0015026,GO:0017002,GO:0019838,GO:0030165,GO:0030501,GO:0030509,GO:0032924,GO:0032927,GO:0034673,GO:0034711,GO:0042713,GO:0043084,GO:0043235,GO:0043621,GO:0045648,GO:0045669,GO:0045944,GO:0046872,GO:0048179,GO:…	gastrulation with mouth forming second|positive regulation of protein phosphorylation|protein serine/threonine kinase activity|transmembrane receptor protein serine/threonine kinase activity|protein binding|ATP binding|cytoplasm|plasma membrane|integral component of plasma membrane|protein phosphorylation|transmembrane receptor protein serine/threonine kinase signaling pathway|spermatogenesis|det…	hsa04060,hsa04350,hsa04550,hsa05418	Cytokine-cytokine receptor interaction|TGF-beta signaling pathway|Signaling pathways regulating pluripotency of stem cells|Fluid shear stress and atherosclerosis
2	147738888	147739030	143	147738970	7	4.22416	3.49949	0.11856	ACVR2A	Distal Intergenic	147844517	147930822	86306	1	NM_001278579.2	-105487	activin A receptor type 2A	GO:0001702,GO:0001934,GO:0004674,GO:0004675,GO:0005515,GO:0005524,GO:0005737,GO:0005886,GO:0005887,GO:0006468,GO:0007178,GO:0007283,GO:0007368,GO:0007498,GO:0009952,GO:0009986,GO:0010862,GO:0015026,GO:0017002,GO:0019838,GO:0030165,GO:0030501,GO:0030509,GO:0032924,GO:0032927,GO:0034673,GO:0034711,GO:0042713,GO:0043084,GO:0043235,GO:0043621,GO:0045648,GO:0045669,GO:0045944,GO:0046872,GO:0048179,GO:…	gastrulation with mouth forming second|positive regulation of protein phosphorylation|protein serine/threonine kinase activity|transmembrane receptor protein serine/threonine kinase activity|protein binding|ATP binding|cytoplasm|plasma membrane|integral component of plasma membrane|protein phosphorylation|transmembrane receptor protein serine/threonine kinase signaling pathway|spermatogenesis|det…	hsa04060,hsa04350,hsa04550,hsa05418	Cytokine-cytokine receptor interaction|TGF-beta signaling pathway|Signaling pathways regulating pluripotency of stem cells|Fluid shear stress and atherosclerosis	2	147734577	147739030	2	284	716.488	561.969	7440	0			ACVR2A
2	147866684	147866803	120	147866718	6	2.86954	2.68911	0	ACVR2A	Intron (NM_001278579.2/ACVR2A, intron 2 of 11)	147845029	147930822	85794	1	NM_001616.5	21655	activin A receptor type 2A	GO:0001702,GO:0001934,GO:0004674,GO:0004675,GO:0005515,GO:0005524,GO:0005737,GO:0005886,GO:0005887,GO:0006468,GO:0007178,GO:0007283,GO:0007368,GO:0007498,GO:0009952,GO:0009986,GO:0010862,GO:0015026,GO:0017002,GO:0019838,GO:0030165,GO:0030501,GO:0030509,GO:0032924,GO:0032927,GO:0034673,GO:0034711,GO:0042713,GO:0043084,GO:0043235,GO:0043621,GO:0045648,GO:0045669,GO:0045944,GO:0046872,GO:0048179,GO:…	gastrulation with mouth forming second|positive regulation of protein phosphorylation|protein serine/threonine kinase activity|transmembrane receptor protein serine/threonine kinase activity|protein binding|ATP binding|cytoplasm|plasma membrane|integral component of plasma membrane|protein phosphorylation|transmembrane receptor protein serine/threonine kinase signaling pathway|spermatogenesis|det…	hsa04060,hsa04350,hsa04550,hsa05418	Cytokine-cytokine receptor interaction|TGF-beta signaling pathway|Signaling pathways regulating pluripotency of stem cells|Fluid shear stress and atherosclerosis	2	147866682	147866803	1	122	40.0147	15.1734	29382	0	ACVR2A	ACVR2A	ACVR2A
[truncated: 79,925 more rows]

## Sheet: Sheet4
OVERLAP_GENES	PROXIMAL_GENES	CLOSEST_GENE
A1CF	A1CF	A1CF
A1CF	A1CF	A1CF
A2M	A2M-AS1	A1CF
A2M	A2M	A2M
A2ML1	LINC00612	A2M-AS1
A3GALT2	A2M-AS1	A2ML1
A4GALT	A2M	A2ML1
ASIC2	LINC00612	A3GALT2
ASIC2	A2ML1	A4GALT
C12orf10	ZNF362	CYB5R3
AAAS	MIR3605	A4GALT
AACSP1	LOC101929464	AA06
AADACL2-AS1	PHC2	AA06
AADACL2-AS1	A4GALT	C12orf10
AADACL2	A4GALT	AACS
AADACL3	CYB5R3	AACSP1
AADACL4	ATP5MGL	AADAC
AADACL2-AS1	A4GALT	AADACP1
AADACP1	AA06	AADACP1
IQCH	SP7	AADACP1
IQCH	ESPL1	AADACL2-AS1
IQCH	AAAS	AADACL3
AAGAB	PFDN5	AADACL4
AAMDC	AACS	AADACL4
AARS	THRIL	AADACL3
PTPRZ1	ZNF354B	AADACP1
AASS	AACSP1	AADAT
AASS	AADAC	AADAT
AATF	AADACP1	AAGAB
PVALEF	AADACP1	AAGAB
ABAT	AADACL2-AS1	AAGAB
ABCA1	C1orf158	AAGAB
ABCA1	AADACL3	AAMDC
ABCA1	DHRS3	AAR2
ABCA10	AADACL4	RAD21
ABCA10	DHRS3	AARS
ABCA12	AADACL4	AASS
LOC101928103	AADACL3	AASS
ABCA12	AADAC	AASS
ABCA12	AADAT	AASS
ABCA12	AADAT	AASS
ABCA13	AAGAB	AATF
ABCA13	AAGAB	AATK
ABCA13	IQCH	ABAT
[truncated: 47,860 more rows]
