# Supplementary material for: Nuclear miR-451a activates KDM7A and leads to cetuximab resistance in head and neck squamous cell carcinoma
Source: Cell Mol Life Sci. 2024 Jun 28;81(1):282. doi: 10.1007/s00018-024-05324-x (PMC11335205; doi:10.1007/s00018-024-05324-x)
Supplement: Supplementary file 6 — Supplementary file6 (CSV 22 KB) [file 18_2024_5324_MOESM6_ESM.csv]

miRNA	Target	Total Score	Total Energy	Max Score	Max Energy	miRNA Length	Target Length	Positions
hsa-miR-451a	20:31185013-31185230	1058.0	-122.83	123.0	-15.46	22	217	164 115 1 104 44 59 124 134 174 184
hsa-miR-451a	5:49602025-49602166	754.0	-92.31	122.0	-15.46	22	141	1 36 118 22 46 56 66
hsa-miR-451a	10:56134756-56135006	546.0	-42.95	132.0	-12.19	22	250	185 227 140 40 114
hsa-miR-451a	3:88596404-88596844	527.0	-49.22	109.0	-12.43	22	440	368 323 29 172 157
hsa-miR-451a	8:117126349-117126576	450.0	-42.97	120.0	-15.63	22	227	87 143 51 75
hsa-miR-451a	5:13882908-13883156	430.0	-34.17	118.0	-11.53	22	248	134 1 102 114
hsa-miR-451a	8:30843890-30844240	424.0	-24.84	110.0	-8.56	22	350	109 14 60 296
hsa-miR-451a	4:39522213-39522574	351.0	-23.55	130.0	-9.0	22	361	113 181 78
hsa-miR-451a	5:94635427-94635797	347.0	-34.82	123.0	-14.1	22	370	97 112 333
hsa-miR-451a	6:157015894-157016023	346.0	-31.85	118.0	-12.74	22	129	28 106 82
hsa-miR-451a	3:151518865-151519161	343.0	-34.51	137.0	-15.49	22	296	171 61 20
hsa-miR-451a	19:45770298-45770802	342.0	-37.63	128.0	-15.9	22	504	77 143 278
hsa-miR-451a	3:156827337-156827565	327.0	-33.62	119.0	-14.89	22	228	183 55 70
hsa-miR-451a	1:240105637-240105869	325.0	-27.09	119.0	-13.21	22	232	31 84 200
hsa-miR-451a	14:69105161-69105289	325.0	-25.16	114.0	-9.07	22	128	63 82 20
hsa-miR-451a	1:51681409-51681536	323.0	-27.88	116.0	-10.76	22	127	65 1 73
hsa-miR-451a	7:116566115-116566369	322.0	-24.8	118.0	-10.59	22	254	16 102 55
hsa-miR-451a	5:11546163-11546445	320.0	-17.17	117.0	-9.93	22	282	183 156 1
hsa-miR-451a	1:170754203-170754352	320.0	-27.31	116.0	-12.01	22	149	95 52 23
hsa-miR-451a	5:138392726-138392999	319.0	-30.88	115.0	-13.34	22	273	57 232 23
hsa-miR-451a	14:45196090-45196412	319.0	-38.34	114.0	-18.62	22	322	75 278 8
hsa-miR-451a	6:136205899-136206064	318.0	-22.7	112.0	-8.11	22	165	92 108 62
hsa-miR-451a	2:163881592-163881836	318.0	-28.77	117.0	-13.48	22	244	118 190 1
hsa-miR-451a	1:99639448-99639634	315.0	-21.93	111.0	-8.88	22	186	114 158 78
hsa-miR-451a	6:163016428-163016638	313.0	-33.34	168.0	-24.12	22	210	97 151
hsa-miR-451a	19:8698045-8698457	310.0	-29.7	106.0	-11.47	22	412	163 1 205
hsa-miR-451a	11:78336578-78336851	310.0	-17.47	105.0	-8.45	22	273	1 44 207
hsa-miR-451a	6:151807660-151808143	300.0	-35.49	100.0	-13.5	22	483	176 207 455
hsa-miR-451a	9:72342045-72342297	275.0	-25.28	147.0	-15.66	22	252	14 163
hsa-miR-451a	20:1242673-1242938	274.0	-32.92	170.0	-23.51	22	265	161 41
hsa-miR-451a	17:41847854-41848236	272.0	-30.3	137.0	-15.37	22	382	21 218
hsa-miR-451a	1:82013684-82013821	258.0	-27.7	143.0	-14.66	22	137	89 41
hsa-miR-451a	6:83137143-83137385	250.0	-18.31	130.0	-9.29	22	242	155 50
hsa-miR-451a	2:175999430-175999649	245.0	-18.15	131.0	-12.35	22	219	189 50
hsa-miR-451a	9:101497188-101497447	243.0	-13.12	127.0	-7.61	22	259	54 225
hsa-miR-451a	13:48344477-48344727	238.0	-19.36	135.0	-11.75	22	250	136 190
hsa-miR-451a	16:81786903-81787298	238.0	-22.38	124.0	-12.79	22	395	215 136
hsa-miR-451a	6:152121849-152122111	238.0	-14.47	125.0	-8.97	22	262	197 37
hsa-miR-451a	12:1122801-1122978	234.0	-24.2	119.0	-16.0	22	177	6 142
hsa-miR-451a	7:49169183-49169380	234.0	-18.97	133.0	-10.08	22	197	11 157
hsa-miR-451a	5:54282964-54283126	232.0	-25.69	128.0	-16.59	22	162	144 76
hsa-miR-451a	9:28758388-28758672	232.0	-28.07	122.0	-14.67	22	284	262 61
hsa-miR-451a	6:52069356-52069663	232.0	-14.43	118.0	-9.2	22	307	1 264
hsa-miR-451a	1:173056541-173056815	230.0	-23.0	118.0	-13.97	22	274	69 7
hsa-miR-451a	2:134959766-134959967	229.0	-20.64	115.0	-10.46	22	201	115 11
hsa-miR-451a	2:95236371-95236619	229.0	-15.01	122.0	-10.7	22	248	48 130
hsa-miR-451a	10:95677083-95677316	228.0	-11.01	120.0	-7.15	22	233	115 1
hsa-miR-451a	3:138472999-138473255	227.0	-16.23	124.0	-8.33	22	256	176 158
hsa-miR-451a	1:225551304-225551540	227.0	-17.96	120.0	-10.0	22	236	55 159
hsa-miR-451a	6:124427001-124427280	225.0	-20.64	119.0	-13.76	22	279	205 12
hsa-miR-451a	2:162068312-162068618	224.0	-22.28	120.0	-12.32	22	306	247 142
hsa-miR-451a	8:29147108-29147270	224.0	-11.61	113.0	-8.31	22	162	124 68
hsa-miR-451a	1:185125789-185125990	223.0	-27.14	116.0	-19.19	22	201	160 36
hsa-miR-451a	2:134527877-134528169	222.0	-19.04	114.0	-11.21	22	292	67 235
hsa-miR-451a	2:19931257-19931458	222.0	-18.46	119.0	-9.51	22	201	100 74
hsa-miR-451a	3:157925523-157925727	222.0	-25.09	115.0	-14.9	22	204	81 50
hsa-miR-451a	7:87693033-87693269	221.0	-25.94	112.0	-15.14	22	236	2 175
hsa-miR-451a	7:12734290-12734633	221.0	-19.78	120.0	-15.04	22	343	105 153
hsa-miR-451a	11:22353537-22353832	219.0	-15.31	119.0	-10.7	22	295	76 172
hsa-miR-451a	2:198008714-198008935	219.0	-18.63	117.0	-12.52	22	221	100 63
hsa-miR-451a	9:76056197-76056485	217.0	-13.0	113.0	-7.49	22	288	134 32
hsa-miR-451a	14:45095305-45095569	216.0	-20.4	116.0	-12.37	22	264	46 30
hsa-miR-451a	2:240519083-240519284	216.0	-20.74	115.0	-13.01	22	201	125 163
hsa-miR-451a	14:58428878-58429031	215.0	-14.53	109.0	-9.43	22	153	97 127
hsa-miR-451a	3:131642119-131642510	215.0	-17.36	109.0	-12.03	22	391	173 1
hsa-miR-451a	3:114286861-114287100	215.0	-17.18	111.0	-9.0	22	239	142 17
hsa-miR-451a	7:148883145-148883290	215.0	-21.05	111.0	-12.07	22	145	126 1
hsa-miR-451a	5:155736832-155737133	214.0	-17.23	114.0	-9.09	22	301	191 233
hsa-miR-451a	1:192567492-192567726	214.0	-14.82	108.0	-11.13	22	234	113 25
hsa-miR-451a	1:76289836-76290020	214.0	-21.98	110.0	-12.96	22	184	86 129
hsa-miR-451a	14:71686151-71686305	212.0	-19.82	108.0	-13.13	22	154	74 123
hsa-miR-451a	5:141089086-141089293	212.0	-26.52	106.0	-16.65	22	207	14 111
hsa-miR-451a	17:5414013-5414168	211.0	-26.71	109.0	-14.75	22	155	101 72
hsa-miR-451a	5:45551899-45552078	210.0	-17.0	106.0	-9.02	22	179	21 1
hsa-miR-451a	10:66889339-66889499	210.0	-18.4	110.0	-11.49	22	160	13 58
hsa-miR-451a	15:83678384-83678654	210.0	-9.72	110.0	-7.6	22	270	186 109
hsa-miR-451a	2:216105578-216105816	209.0	-10.39	107.0	-5.66	22	238	84 132
hsa-miR-451a	12:70758038-70758311	209.0	-16.6	108.0	-9.84	22	273	45 3
hsa-miR-451a	3:112901850-112902099	209.0	-29.01	106.0	-20.35	22	249	131 98
hsa-miR-451a	1:62794383-62794920	209.0	-17.98	105.0	-11.21	22	537	408 388
hsa-miR-451a	17:19656383-19656576	208.0	-17.73	104.0	-11.03	22	193	1 58
hsa-miR-451a	12:78727159-78727314	208.0	-19.27	108.0	-10.05	22	155	130 58
hsa-miR-451a	14:66437222-66437386	208.0	-8.49	108.0	-4.35	22	164	66 22
hsa-miR-451a	12:69850493-69850777	207.0	-26.33	106.0	-14.83	22	284	61 99
hsa-miR-451a	10:127675271-127675464	207.0	-11.28	104.0	-8.06	22	193	27 1
hsa-miR-451a	11:14160059-14160191	205.0	-12.35	104.0	-8.24	22	132	1 11
hsa-miR-451a	1:225354993-225355235	205.0	-12.87	105.0	-7.52	22	242	8 115
hsa-miR-451a	6:110391106-110391254	205.0	-19.17	104.0	-10.77	22	148	74 86
hsa-miR-451a	16:83162044-83162284	205.0	-16.03	105.0	-10.75	22	240	105 20
hsa-miR-451a	1:170753693-170753987	204.0	-16.92	104.0	-10.48	22	294	138 256
hsa-miR-451a	2:207905634-207905904	204.0	-17.64	102.0	-10.85	22	270	86 95
hsa-miR-451a	11:101148393-101148549	204.0	-18.75	104.0	-9.86	22	156	126 1
hsa-miR-451a	8:30847736-30847974	204.0	-14.07	103.0	-8.16	22	238	46 192
hsa-miR-451a	9:79591079-79591348	204.0	-19.28	102.0	-9.82	22	269	3 222
hsa-miR-451a	7:141758955-141759129	204.0	-10.64	104.0	-6.86	22	174	122 13
hsa-miR-451a	12:82920644-82920903	203.0	-10.46	102.0	-7.41	22	259	196 146
hsa-miR-451a	10:116650419-116650613	203.0	-13.61	103.0	-7.42	22	194	137 1
hsa-miR-451a	4:175780540-175780818	203.0	-8.29	102.0	-4.63	22	278	110 56
hsa-miR-451a	15:81043937-81044190	202.0	-20.8	102.0	-11.89	22	253	119 13
hsa-miR-451a	6:69167890-69168062	202.0	-16.21	101.0	-10.17	22	172	94 153
hsa-miR-451a	13:95752514-95752718	201.0	-15.31	101.0	-8.28	22	204	2 150
hsa-miR-451a	6:142149524-142149711	200.0	-20.2	100.0	-10.94	22	187	1 64
hsa-miR-451a	1:99333831-99334021	159.0	-15.58	159.0	-15.58	22	190	127
hsa-miR-451a	6:15330169-15330444	144.0	-15.31	144.0	-15.31	22	275	190
hsa-miR-451a	6:69897533-69897732	130.0	-14.41	130.0	-14.41	22	199	167
hsa-miR-451a	6:101364938-101365047	130.0	-15.86	130.0	-15.86	22	109	32
hsa-miR-451a	2:161620584-161620737	129.0	-7.55	129.0	-7.55	22	153	113
hsa-miR-451a	7:24562966-24563140	128.0	-12.57	128.0	-12.57	22	174	83
hsa-miR-451a	9:72645265-72645564	128.0	-10.05	128.0	-10.05	22	299	228
hsa-miR-451a	1:176421064-176421224	128.0	-13.32	128.0	-13.32	22	160	130
hsa-miR-451a	3:160284825-160284983	125.0	-9.07	125.0	-9.07	22	158	82
hsa-miR-451a	14:47389932-47390139	125.0	-10.66	125.0	-10.66	22	207	171
hsa-miR-451a	6:109030531-109030715	124.0	-10.92	124.0	-10.92	22	184	151
hsa-miR-451a	7:5767153-5767305	123.0	-11.32	123.0	-11.32	22	152	30
hsa-miR-451a	1:109006494-109006771	122.0	-7.48	122.0	-7.48	22	277	103
hsa-miR-451a	17:24740274-24740402	121.0	-12.95	121.0	-12.95	22	128	27
hsa-miR-451a	20:43968427-43968650	120.0	-6.97	120.0	-6.97	22	223	148
hsa-miR-451a	11:14925434-14925641	120.0	-6.53	120.0	-6.53	22	207	176
hsa-miR-451a	3:88617946-88618208	119.0	-4.71	119.0	-4.71	22	262	202
hsa-miR-451a	5:13751962-13752327	119.0	-11.91	119.0	-11.91	22	365	120
hsa-miR-451a	7:108477451-108477727	119.0	-11.62	119.0	-11.62	22	276	60
hsa-miR-451a	20:35261432-35261756	119.0	-4.24	119.0	-4.24	22	324	198
hsa-miR-451a	1:228828010-228828158	119.0	-10.54	119.0	-10.54	22	148	33
hsa-miR-451a	7:49984483-49984653	118.0	-4.82	118.0	-4.82	22	170	17
hsa-miR-451a	4:163419944-163420118	118.0	-8.89	118.0	-8.89	22	174	115
hsa-miR-451a	7:11995686-11995979	118.0	-9.15	118.0	-9.15	22	293	215
hsa-miR-451a	13:32173109-32173254	118.0	-11.26	118.0	-11.26	22	145	19
hsa-miR-451a	3:160770641-160770846	117.0	-7.27	117.0	-7.27	22	205	30
hsa-miR-451a	15:37123168-37123363	117.0	-4.11	117.0	-4.11	22	195	44
hsa-miR-451a	6:17302478-17302655	116.0	-3.08	116.0	-3.08	22	177	150
hsa-miR-451a	5:79246324-79246545	116.0	-4.49	116.0	-4.49	22	221	15
hsa-miR-451a	1:174458396-174458581	116.0	-8.01	116.0	-8.01	22	185	140
hsa-miR-451a	14:58559802-58559947	116.0	-9.26	116.0	-9.26	22	145	3
hsa-miR-451a	15:62587482-62587627	115.0	-15.37	115.0	-15.37	22	145	11
hsa-miR-451a	1:111416741-111416935	115.0	-10.25	115.0	-10.25	22	194	112
hsa-miR-451a	2:182480865-182481022	115.0	-7.52	115.0	-7.52	22	157	29
hsa-miR-451a	10:23817232-23817500	115.0	-6.69	115.0	-6.69	22	268	189
hsa-miR-451a	11:5702533-5702645	115.0	-12.26	115.0	-12.26	22	112	73
hsa-miR-451a	7:141011576-141011692	115.0	-7.49	115.0	-7.49	22	116	73
hsa-miR-451a	13:52031400-52031559	115.0	-13.8	115.0	-13.8	22	159	100
hsa-miR-451a	15:83699101-83699365	115.0	-6.31	115.0	-6.31	22	264	165
hsa-miR-451a	7:69692651-69692824	115.0	-14.11	115.0	-14.11	22	173	59
hsa-miR-451a	3:85635043-85635307	115.0	-12.0	115.0	-12.0	22	264	141
hsa-miR-451a	12:5942001-5942218	115.0	-11.45	115.0	-11.45	22	217	189
hsa-miR-451a	9:18097022-18097144	115.0	-10.53	115.0	-10.53	22	122	5
hsa-miR-451a	1:171024367-171024602	114.0	-8.96	114.0	-8.96	22	235	211
hsa-miR-451a	6:121246718-121247092	114.0	-7.94	114.0	-7.94	22	374	71
hsa-miR-451a	6:123971601-123971728	114.0	-14.41	114.0	-14.41	22	127	74
hsa-miR-451a	6:16671829-16672119	114.0	-9.55	114.0	-9.55	22	290	67
hsa-miR-451a	3:146218725-146218996	114.0	-5.45	114.0	-5.45	22	271	142
hsa-miR-451a	6:153191815-153192047	114.0	-3.44	114.0	-3.44	22	232	188
hsa-miR-451a	7:12382976-12383144	114.0	-9.74	114.0	-9.74	22	168	75
hsa-miR-451a	1:244659954-244660140	113.0	-11.0	113.0	-11.0	22	186	83
hsa-miR-451a	1:200990596-200990761	113.0	-11.95	113.0	-11.95	22	165	2
hsa-miR-451a	9:94035303-94035519	113.0	-8.74	113.0	-8.74	22	216	142
hsa-miR-451a	5:108382479-108382641	113.0	-10.98	113.0	-10.98	22	162	118
hsa-miR-451a	14:47365568-47365786	113.0	-11.87	113.0	-11.87	22	218	75
hsa-miR-451a	11:96198074-96198246	113.0	-12.62	113.0	-12.62	22	172	40
hsa-miR-451a	5:94927988-94928213	113.0	-1.71	113.0	-1.71	22	225	56
hsa-miR-451a	12:103380201-103380488	112.0	-1.26	112.0	-1.26	22	287	154
hsa-miR-451a	7:140112823-140113096	112.0	-19.74	112.0	-19.74	22	273	150
hsa-miR-451a	5:67048486-67048779	112.0	-10.47	112.0	-10.47	22	293	1
hsa-miR-451a	9:104467578-104467855	112.0	-10.34	112.0	-10.34	22	277	132
hsa-miR-451a	9:109679154-109679408	112.0	-9.4	112.0	-9.4	22	254	84
hsa-miR-451a	2:31525360-31525736	112.0	-3.68	112.0	-3.68	22	376	11
hsa-miR-451a	1:184401975-184402244	112.0	-17.74	112.0	-17.74	22	269	201
hsa-miR-451a	8:130348634-130348803	112.0	-10.64	112.0	-10.64	22	169	114
hsa-miR-451a	7:123340388-123340591	111.0	-12.47	111.0	-12.47	22	203	121
hsa-miR-451a	6:136529519-136529673	111.0	-11.0	111.0	-11.0	22	154	122
hsa-miR-451a	2:144170167-144170374	111.0	-10.41	111.0	-10.41	22	207	1
hsa-miR-451a	17:80058633-80059018	110.0	-8.27	110.0	-8.27	22	385	138
hsa-miR-451a	12:62197862-62198114	110.0	-10.72	110.0	-10.72	22	252	101
hsa-miR-451a	9:122366641-122366789	110.0	-10.16	110.0	-10.16	22	148	71
hsa-miR-451a	9:101713357-101713641	110.0	-11.48	110.0	-11.48	22	284	132
hsa-miR-451a	7:123073392-123073547	110.0	-7.98	110.0	-7.98	22	155	75
hsa-miR-451a	6:130949868-130950014	109.0	-6.27	109.0	-6.27	22	146	88
hsa-miR-451a	6:149761538-149761746	109.0	-11.25	109.0	-11.25	22	208	183
hsa-miR-451a	6:123045164-123045478	109.0	-8.85	109.0	-8.85	22	314	93
hsa-miR-451a	19:17699068-17699253	109.0	-10.93	109.0	-10.93	22	185	94
hsa-miR-451a	3:148799587-148799793	109.0	-9.14	109.0	-9.14	22	206	75
hsa-miR-451a	3:152850752-152851005	109.0	-10.96	109.0	-10.96	22	253	111
hsa-miR-451a	3:98543262-98543430	109.0	-8.76	109.0	-8.76	22	168	115
hsa-miR-451a	12:70857386-70857541	109.0	-16.45	109.0	-16.45	22	155	30
hsa-miR-451a	1:48013587-48013748	109.0	-6.2	109.0	-6.2	22	161	18
hsa-miR-451a	2:161688869-161689184	109.0	-8.7	109.0	-8.7	22	315	21
hsa-miR-451a	14:31124070-31124326	109.0	-10.26	109.0	-10.26	22	256	60
hsa-miR-451a	16:23345777-23345976	108.0	-20.3	108.0	-20.3	22	199	54
hsa-miR-451a	19:44044533-44044981	108.0	-8.42	108.0	-8.42	22	448	301
hsa-miR-451a	17:1044997-1045180	108.0	-13.51	108.0	-13.51	22	183	127
hsa-miR-451a	1:98633543-98633818	108.0	-12.49	108.0	-12.49	22	275	211
hsa-miR-451a	10:58493392-58493664	108.0	-3.3	108.0	-3.3	22	272	235
hsa-miR-451a	14:77332558-77332768	108.0	-8.8	108.0	-8.8	22	210	78
hsa-miR-451a	3:154139602-154139761	108.0	-7.92	108.0	-7.92	22	159	43
hsa-miR-451a	10:91861531-91861735	108.0	-6.57	108.0	-6.57	22	204	44
hsa-miR-451a	5:114129094-114129261	108.0	-10.64	108.0	-10.64	22	167	21
hsa-miR-451a	19:43873482-43873609	108.0	-5.14	108.0	-5.14	22	127	1
hsa-miR-451a	13:49488595-49488756	108.0	-2.15	108.0	-2.15	22	161	56
hsa-miR-451a	11:60350924-60351072	108.0	-11.36	108.0	-11.36	22	148	42
hsa-miR-451a	12:9837118-9837282	108.0	-7.18	108.0	-7.18	22	164	112
hsa-miR-451a	19:38337158-38337611	108.0	-13.38	108.0	-13.38	22	453	212
hsa-miR-451a	7:44346607-44346808	108.0	-4.3	108.0	-4.3	22	201	117
hsa-miR-451a	5:149180410-149180624	107.0	-8.8	107.0	-8.8	22	214	13
hsa-miR-451a	11:25998268-25998455	107.0	-10.23	107.0	-10.23	22	187	45
hsa-miR-451a	1:214601782-214602014	107.0	-5.18	107.0	-5.18	22	232	36
hsa-miR-451a	1:226307131-226307264	107.0	-9.46	107.0	-9.46	22	133	55
hsa-miR-451a	11:75646092-75646297	107.0	-9.33	107.0	-9.33	22	205	122
hsa-miR-451a	1:86381210-86381405	106.0	-5.02	106.0	-5.02	22	195	1
hsa-miR-451a	10:116673154-116673318	106.0	-9.11	106.0	-9.11	22	164	32
hsa-miR-451a	17:17963505-17963707	106.0	-4.01	106.0	-4.01	22	202	28
hsa-miR-451a	3:132605049-132605301	106.0	-8.93	106.0	-8.93	22	252	17
hsa-miR-451a	2:133372244-133372624	106.0	-8.84	106.0	-8.84	22	380	102
hsa-miR-451a	11:32791220-32791441	106.0	-5.14	106.0	-5.14	22	221	134
hsa-miR-451a	3:171393479-171393762	106.0	-6.16	106.0	-6.16	22	283	180
hsa-miR-451a	1:37843157-37843273	106.0	-6.49	106.0	-6.49	22	116	16
hsa-miR-451a	1:200828109-200828395	105.0	-10.56	105.0	-10.56	22	286	258
hsa-miR-451a	11:76810476-76810631	105.0	-8.06	105.0	-8.06	22	155	29
hsa-miR-451a	3:161606177-161606366	105.0	-8.86	105.0	-8.86	22	189	1
hsa-miR-451a	3:149697171-149697451	105.0	-6.2	105.0	-6.2	22	280	118
hsa-miR-451a	3:121174438-121174610	105.0	-4.45	105.0	-4.45	22	172	52
hsa-miR-451a	12:9809362-9809552	105.0	-2.98	105.0	-2.98	22	190	96
hsa-miR-451a	2:166217961-166218094	105.0	-11.3	105.0	-11.3	22	133	50
hsa-miR-451a	3:108357809-108357994	105.0	-5.49	105.0	-5.49	22	185	70
hsa-miR-451a	1:157557325-157557448	105.0	-8.87	105.0	-8.87	22	123	31
hsa-miR-451a	14:50655964-50656164	105.0	-10.03	105.0	-10.03	22	200	1
hsa-miR-451a	10:68709681-68709969	105.0	-11.36	105.0	-11.36	22	288	13
hsa-miR-451a	1:64796948-64797205	104.0	-9.86	104.0	-9.86	22	257	153
hsa-miR-451a	11:6385771-6386038	104.0	-8.42	104.0	-8.42	22	267	148
hsa-miR-451a	7:107768854-107769059	104.0	-6.25	104.0	-6.25	22	205	183
hsa-miR-451a	7:87461345-87461520	104.0	-7.11	104.0	-7.11	22	175	51
hsa-miR-451a	5:181018397-181018551	104.0	-7.79	104.0	-7.79	22	154	105
hsa-miR-451a	8:33232509-33232617	104.0	-11.54	104.0	-11.54	22	108	81
hsa-miR-451a	16:3793430-3793640	104.0	-5.25	104.0	-5.25	22	210	1
hsa-miR-451a	3:155616073-155616286	104.0	-7.25	104.0	-7.25	22	213	175
hsa-miR-451a	1:115334383-115334555	104.0	-8.21	104.0	-8.21	22	172	94
hsa-miR-451a	19:53987963-53988203	104.0	-18.19	104.0	-18.19	22	240	213
hsa-miR-451a	6:76122164-76122391	104.0	-10.98	104.0	-10.98	22	227	202
hsa-miR-451a	8:52279994-52280228	104.0	-5.93	104.0	-5.93	22	234	58
hsa-miR-451a	10:112196775-112196945	104.0	-5.23	104.0	-5.23	22	170	7
hsa-miR-451a	14:62995977-62996178	104.0	-6.18	104.0	-6.18	22	201	112
hsa-miR-451a	11:7043109-7043390	104.0	-13.19	104.0	-13.19	22	281	54
hsa-miR-451a	1:147799833-147800017	104.0	-7.72	104.0	-7.72	22	184	88
hsa-miR-451a	1:214309792-214309989	104.0	-15.65	104.0	-15.65	22	197	50
hsa-miR-451a	1:197299221-197299406	104.0	-5.55	104.0	-5.55	22	185	1
hsa-miR-451a	9:122418067-122418283	104.0	-12.2	104.0	-12.2	22	216	106
hsa-miR-451a	1:65537296-65537466	104.0	-5.91	104.0	-5.91	22	170	1
hsa-miR-451a	17:66176240-66176383	104.0	-8.38	104.0	-8.38	22	143	26
hsa-miR-451a	22:28326012-28326275	104.0	-11.85	104.0	-11.85	22	263	72
hsa-miR-451a	13:96227406-96227589	104.0	-9.01	104.0	-9.01	22	183	112
hsa-miR-451a	5:64168221-64168408	104.0	-8.08	104.0	-8.08	22	187	21
hsa-miR-451a	2:206890979-206891211	104.0	-7.4	104.0	-7.4	22	232	111
hsa-miR-451a	2:230362030-230362262	103.0	-19.63	103.0	-19.63	22	232	203
hsa-miR-451a	5:71568883-71569111	103.0	-9.34	103.0	-9.34	22	228	65
hsa-miR-451a	2:71124765-71124916	103.0	-7.94	103.0	-7.94	22	151	48
hsa-miR-451a	2:44280270-44280505	103.0	-7.33	103.0	-7.33	22	235	141
hsa-miR-451a	2:179106257-179106387	103.0	-6.14	103.0	-6.14	22	130	39
hsa-miR-451a	8:63207391-63207563	103.0	-2.89	103.0	-2.89	22	172	33
hsa-miR-451a	13:57121915-57122093	103.0	-3.3	103.0	-3.3	22	178	90
hsa-miR-451a	2:182915799-182915975	103.0	-1.67	103.0	-1.67	22	176	119
hsa-miR-451a	17:74281720-74281992	103.0	-7.61	103.0	-7.61	22	272	117
hsa-miR-451a	9:87648289-87648495	103.0	-1.29	103.0	-1.29	22	206	95
hsa-miR-451a	1:118134517-118134781	103.0	-11.82	103.0	-11.82	22	264	104
hsa-miR-451a	22:43711098-43711323	103.0	-4.99	103.0	-4.99	22	225	33
hsa-miR-451a	3:155643286-155643458	103.0	-9.45	103.0	-9.45	22	172	86
hsa-miR-451a	6:138798498-138798730	103.0	-4.91	103.0	-4.91	22	232	201
hsa-miR-451a	8:81710300-81710438	103.0	-5.27	103.0	-5.27	22	138	103
hsa-miR-451a	7:37304215-37304360	102.0	-9.15	102.0	-9.15	22	145	44
hsa-miR-451a	3:141009623-141009801	102.0	-9.86	102.0	-9.86	22	178	136
hsa-miR-451a	3:114751256-114751416	102.0	-8.3	102.0	-8.3	22	160	43
hsa-miR-451a	1:61353618-61353842	102.0	-9.33	102.0	-9.33	22	224	100
hsa-miR-451a	8:125456544-125456727	102.0	-19.18	102.0	-19.18	22	183	83
hsa-miR-451a	10:104410671-104410822	102.0	-5.38	102.0	-5.38	22	151	74
hsa-miR-451a	3:184955763-184955943	102.0	-9.81	102.0	-9.81	22	180	30
hsa-miR-451a	3:112880561-112880745	102.0	-5.07	102.0	-5.07	22	184	1
hsa-miR-451a	17:5567552-5567700	102.0	-13.16	102.0	-13.16	22	148	27
hsa-miR-451a	10:58690411-58690662	102.0	-5.74	102.0	-5.74	22	251	121
hsa-miR-451a	2:37307286-37307594	102.0	-4.77	102.0	-4.77	22	308	244
hsa-miR-451a	6:110307228-110307416	102.0	-5.67	102.0	-5.67	22	188	14
hsa-miR-451a	5:64325951-64326124	102.0	-9.72	102.0	-9.72	22	173	44
hsa-miR-451a	2:149622909-149623182	102.0	-11.66	102.0	-11.66	22	273	198
hsa-miR-451a	6:116622647-116623020	102.0	-9.3	102.0	-9.3	22	373	243
hsa-miR-451a	1:85952972-85953119	102.0	-10.18	102.0	-10.18	22	147	1
hsa-miR-451a	5:129691622-129691820	102.0	-8.68	102.0	-8.68	22	198	80
hsa-miR-451a	15:65496258-65496514	102.0	-5.89	102.0	-5.89	22	256	51
hsa-miR-451a	12:18080214-18080443	101.0	-14.8	101.0	-14.8	22	229	97
hsa-miR-451a	6:2077653-2077934	101.0	-12.13	101.0	-12.13	22	281	107
hsa-miR-451a	12:31323140-31323439	101.0	-10.58	101.0	-10.58	22	299	82
hsa-miR-451a	10:100291232-100291536	101.0	-4.69	101.0	-4.69	22	304	201
hsa-miR-451a	11:86096366-86096583	101.0	-9.26	101.0	-9.26	22	217	1
hsa-miR-451a	8:15815972-15816191	101.0	-4.24	101.0	-4.24	22	219	136
hsa-miR-451a	3:97761842-97761985	101.0	-7.51	101.0	-7.51	22	143	113
hsa-miR-451a	9:110539654-110539853	101.0	-1.78	101.0	-1.78	22	199	34
hsa-miR-451a	2:85614798-85615069	100.0	-6.6	100.0	-6.6	22	271	11
hsa-miR-451a	10:100049591-100049734	100.0	-5.88	100.0	-5.88	22	143	1
hsa-miR-451a	6:35728797-35729030	100.0	-12.27	100.0	-12.27	22	233	78
hsa-miR-451a	7:26861753-26861936	100.0	-2.52	100.0	-2.52	22	183	118
hsa-miR-451a	3:94009709-94009929	100.0	-3.31	100.0	-3.31	22	220	65
hsa-miR-451a	3:167811968-167812145	100.0	-6.64	100.0	-6.64	22	177	54
hsa-miR-451a	6:122453153-122453376	100.0	-10.17	100.0	-10.17	22	223	18
hsa-miR-451a	6:151944203-151944333	100.0	-8.25	100.0	-8.25	22	130	93
hsa-miR-451a	12:39772364-39772633	100.0	-4.32	100.0	-4.32	22	269	84
hsa-miR-451a	12:1608863-1609073	100.0	-6.82	100.0	-6.82	22	210	6
hsa-miR-451a	3:97660065-97660294	100.0	-8.52	100.0	-8.52	22	229	122
hsa-miR-451a	10:118547280-118547523	100.0	-9.06	100.0	-9.06	22	243	199
hsa-miR-451a	8:93785706-93785890	100.0	-11.69	100.0	-11.69	22	184	79
hsa-miR-451a	6:153206294-153206491	100.0	-13.4	100.0	-13.4	22	197	154
hsa-miR-451a	10:121468800-121469001	100.0	-5.77	100.0	-5.77	22	201	117
hsa-miR-451a	5:49661666-49661810	100.0	-9.33	100.0	-9.33	22	144	105
hsa-miR-451a	5:127420405-127420652	100.0	-8.53	100.0	-8.53	22	247	224
hsa-miR-451a	14:29712732-29712909	100.0	-13.69	100.0	-13.69	22	177	88
hsa-miR-451a	2:151885518-151885902	100.0	-3.79	100.0	-3.79	22	384	45
